# Supplementary material for: Taming m‐Quionodimethanes by Dispersion Force: Cyclodimerization of (Trialkylsilyl)Ethynyl‐Substituted Indeno[2,1‐b]Fluorenes and Fluoreno[2,3‐b]Fluorenes
Source: Chemistry. 2025 Aug 19;31(54):e02053. doi: 10.1002/chem.202502053 (PMC12462229; doi:10.1002/chem.202502053)
Supplement: Supplementary file 3 — Supporting Information [file CHEM-31-e02053-s003.zip]

Archive with 7 entries (7 files):
- IC23251.cif
- ic23263.cif
- ic23293.cif
- ic23294.cif
- TIPSE-IF-HTHT.cif
- Tobe_20220117.cif
- TTTT-IF.cif
