# Supplementary material for: Taming m‐Quionodimethanes by Dispersion Force: Cyclodimerization of (Trialkylsilyl)Ethynyl‐Substituted Indeno[2,1‐b]Fluorenes and Fluoreno[2,3‐b]Fluorenes
Source: Chemistry. 2025 Aug 19;31(54):e02053. doi: 10.1002/chem.202502053 (PMC12462229; doi:10.1002/chem.202502053)
Supplement: Supplementary file 3 — Supporting Information [file CHEM-31-e02053-s003.zip › IC23251.cif]

 
data_IC23251 
  
_audit_creation_method            'SHELXL-2019/3' 
_shelx_SHELXL_version_number      '2019/3' 
_chemical_name_systematic         ? 
_chemical_name_common             ? 
_chemical_melting_point           ? 
_chemical_formula_moiety          ? 
_chemical_formula_sum 
 'C129.50 H157.50 Cl4.50 Si4' 
_chemical_formula_weight          1985.93 
  
loop_ 
 _atom_type_symbol 
 _atom_type_description 
 _atom_type_scat_dispersion_real 
 _atom_type_scat_dispersion_imag 
 _atom_type_scat_source 
 'C'  'C'   0.0033   0.0016 
 'International Tables Vol C Tables 4.2.6.8 and 6.1.1.4' 
 'H'  'H'   0.0000   0.0000 
 'International Tables Vol C Tables 4.2.6.8 and 6.1.1.4' 
 'Si'  'Si'   0.0817   0.0704 
 'International Tables Vol C Tables 4.2.6.8 and 6.1.1.4' 
 'Cl'  'Cl'   0.1484   0.1585 
 'International Tables Vol C Tables 4.2.6.8 and 6.1.1.4' 
  
_space_group_crystal_system       triclinic 
_space_group_IT_number            2 
_space_group_name_H-M_alt         'P -1' 
_space_group_name_Hall            '-P 1' 
  
_shelx_space_group_comment 
; 
The symmetry employed for this shelxl refinement is uniquely defined 
by the following loop, which should always be used as a source of 
symmetry information in preference to the above space-group names. 
They are only intended as comments. 
; 
  
loop_ 
 _space_group_symop_operation_xyz 
 'x, y, z' 
 '-x, -y, -z' 
  
_cell_length_a                    16.6769(6) 
_cell_length_b                    19.5977(7) 
_cell_length_c                    19.7408(7) 
_cell_angle_alpha                 69.2259(13) 
_cell_angle_beta                  80.0362(15) 
_cell_angle_gamma                 69.5463(14) 
_cell_volume                      5643.2(4) 
_cell_formula_units_Z             2 
_cell_measurement_temperature     150(2) 
_cell_measurement_reflns_used     9979 
_cell_measurement_theta_min       2.24 
_cell_measurement_theta_max       25.28 
  
_exptl_crystal_description        prism 
_exptl_crystal_colour             yellow 
_exptl_crystal_density_meas       ? 
_exptl_crystal_density_method     ? 
_exptl_crystal_density_diffrn     1.169 
_exptl_crystal_F_000              2134 
_exptl_transmission_factor_min    ? 
_exptl_transmission_factor_max    ? 
_exptl_crystal_size_max           0.421 
_exptl_crystal_size_mid           0.277 
_exptl_crystal_size_min           0.124 
_exptl_absorpt_coefficient_mu     0.208 
_shelx_estimated_absorpt_T_min    0.917 
_shelx_estimated_absorpt_T_max    0.975 
_exptl_absorpt_correction_type    multi-scan 
_exptl_absorpt_correction_T_min   0.9238 
_exptl_absorpt_correction_T_max   0.9632 
_exptl_absorpt_process_details     
; 
 SADABS 2016/2: Krause, L., Herbst-Irmer, R., Sheldrick G.M. & Stalke D., 
 J. Appl. Cryst. 48 (2015) 3-10 
; 
_exptl_absorpt_special_details    ? 
_diffrn_ambient_temperature       150(2) 
_diffrn_radiation_wavelength      0.71073 
_diffrn_radiation_type            MoK\a 
_diffrn_source                    ? 
_diffrn_measurement_device_type   'Bruker D8 VENTURE' 
_diffrn_measurement_method        '\f and \w scans' 
_diffrn_detector_area_resol_mean  ? 
_diffrn_reflns_number             36023 
_diffrn_reflns_av_unetI/netI      0.0762 
_diffrn_reflns_av_R_equivalents   0.0457 
_diffrn_reflns_limit_h_min        -19 
_diffrn_reflns_limit_h_max        20 
_diffrn_reflns_limit_k_min        -23 
_diffrn_reflns_limit_k_max        23 
_diffrn_reflns_limit_l_min        -23 
_diffrn_reflns_limit_l_max        23 
_diffrn_reflns_theta_min          1.848 
_diffrn_reflns_theta_max          25.250 
_diffrn_reflns_theta_full         25.242 
_diffrn_measured_fraction_theta_max   0.999 
_diffrn_measured_fraction_theta_full  0.999 
_diffrn_reflns_Laue_measured_fraction_max    0.999 
_diffrn_reflns_Laue_measured_fraction_full   0.999 
_diffrn_reflns_point_group_measured_fraction_max   0.999 
_diffrn_reflns_point_group_measured_fraction_full  0.999 
_reflns_number_total              20409 
_reflns_number_gt                 14318 
_reflns_threshold_expression      'I > 2\s(I)' 
_reflns_Friedel_coverage          0.000 
_reflns_Friedel_fraction_max      . 
_reflns_Friedel_fraction_full     . 
  
_reflns_special_details 
; 
 Reflections were merged by SHELXL according to the crystal 
 class for the calculation of statistics and refinement. 
  
 _reflns_Friedel_fraction is defined as the number of unique 
 Friedel pairs measured divided by the number that would be 
 possible theoretically, ignoring centric projections and 
 systematic absences. 
; 
  
_computing_data_collection        'Bruker APEX6' 
_computing_cell_refinement        'Bruker SAINT' 
_computing_data_reduction         'Bruker SAINT' 
_computing_structure_solution     'SHELXT (Sheldrick 2015)' 
_computing_structure_refinement 'SHELXL-2019/2 (Sheldrick, 2019)' 
_computing_molecular_graphics     'Bruker SHELXTL' 
_computing_publication_material   'Bruker SHELXTL' 
_refine_special_details           ? 
_refine_ls_structure_factor_coef  Fsqd 
_refine_ls_matrix_type            full 
_refine_ls_weighting_scheme       calc 
_refine_ls_weighting_details 
'w=1/[\s^2^(Fo^2^)+(0.0926P)^2^+9.8568P] where P=(Fo^2^+2Fc^2^)/3' 
_atom_sites_solution_primary      ? 
_atom_sites_solution_secondary    ? 
_atom_sites_solution_hydrogens    geom 
_refine_ls_hydrogen_treatment     constr 
_refine_ls_extinction_method      none 
_refine_ls_extinction_coef        . 
_refine_ls_number_reflns          20409 
_refine_ls_number_parameters      1330 
_refine_ls_number_restraints      130 
_refine_ls_R_factor_all           0.1104 
_refine_ls_R_factor_gt            0.0787 
_refine_ls_wR_factor_ref          0.2250 
_refine_ls_wR_factor_gt           0.1965 
_refine_ls_goodness_of_fit_ref    1.023 
_refine_ls_restrained_S_all       1.043 
_refine_ls_shift/su_max           0.001 
_refine_ls_shift/su_mean          0.000 
  
loop_ 
 _atom_site_label 
 _atom_site_type_symbol 
 _atom_site_fract_x 
 _atom_site_fract_y 
 _atom_site_fract_z 
 _atom_site_U_iso_or_equiv 
 _atom_site_adp_type 
 _atom_site_occupancy 
 _atom_site_site_symmetry_order 
 _atom_site_calc_flag 
 _atom_site_refinement_flags_posn 
 _atom_site_refinement_flags_adp 
 _atom_site_refinement_flags_occupancy 
 _atom_site_disorder_assembly 
 _atom_site_disorder_group 
Si1 Si 0.72777(7) 0.16496(6) 0.16458(5) 0.0323(2) Uani 1 1 d . . . . . 
Si2 Si 1.00110(6) 0.10472(5) 0.25766(5) 0.0265(2) Uani 1 1 d . . . . . 
Si3 Si 0.82889(6) 0.52380(5) 0.40398(5) 0.0252(2) Uani 1 1 d . . . . . 
Si4 Si 0.45645(6) 0.68281(6) 0.19618(5) 0.0300(2) Uani 1 1 d . . . . . 
C1 C 0.8125(2) 0.14798(19) 0.22874(17) 0.0278(7) Uani 1 1 d . . . . . 
C2 C 0.8998(2) 0.15710(18) 0.20218(17) 0.0254(7) Uani 1 1 d . . . . . 
C3 C 0.9094(2) 0.20599(19) 0.13799(18) 0.0274(7) Uani 1 1 d . . . . . 
C4 C 0.7849(2) 0.13815(18) 0.29670(18) 0.0264(7) Uani 1 1 d . . . . . 
C5 C 0.7300(2) 0.55430(18) 0.34878(17) 0.0238(7) Uani 1 1 d . . . . . 
C6 C 0.7434(2) 0.58575(18) 0.27944(18) 0.0251(7) Uani 1 1 d . . . . . 
C7 C 0.5293(2) 0.6248(2) 0.27077(19) 0.0311(8) Uani 1 1 d . . . . . 
C8 C 0.5784(2) 0.5891(2) 0.31852(18) 0.0278(7) Uani 1 1 d . . . . . 
C9 C 0.9199(2) 0.26242(19) 0.08014(17) 0.0262(7) Uani 1 1 d . . . . . 
C10 C 0.9527(2) 0.2632(2) 0.00519(18) 0.0290(8) Uani 1 1 d . . . . . 
C11 C 0.9816(2) 0.2043(2) -0.02488(19) 0.0332(8) Uani 1 1 d . . . . . 
H11 H 0.982159 0.153576 0.003480 0.040 Uiso 1 1 calc R U . . . 
C12 C 1.0097(3) 0.2213(2) -0.0976(2) 0.0400(9) Uani 1 1 d . . . . . 
H12 H 1.028769 0.181705 -0.119259 0.048 Uiso 1 1 calc R U . . . 
C13 C 1.0104(3) 0.2947(2) -0.1393(2) 0.0432(10) Uani 1 1 d . . . . . 
H13 H 1.030012 0.304752 -0.188907 0.052 Uiso 1 1 calc R U . . . 
C14 C 0.9828(3) 0.3537(2) -0.10912(19) 0.0370(9) Uani 1 1 d . . . . . 
H14 H 0.983524 0.404044 -0.137709 0.044 Uiso 1 1 calc R U . . . 
C15 C 0.9539(2) 0.3382(2) -0.03639(18) 0.0295(8) Uani 1 1 d . . . . . 
C16 C 0.9215(2) 0.3879(2) 0.00921(18) 0.0284(7) Uani 1 1 d . . . . . 
C17 C 0.9099(2) 0.4645(2) -0.00435(18) 0.0306(8) Uani 1 1 d . . . . . 
H17 H 0.925731 0.494431 -0.051036 0.037 Uiso 1 1 calc R U . . . 
C18 C 0.8749(2) 0.4992(2) 0.05036(18) 0.0281(7) Uani 1 1 d . . . . . 
C19 C 0.8619(2) 0.5779(2) 0.03870(18) 0.0309(8) Uani 1 1 d . . . . . 
H19 H 0.878367 0.608922 -0.007062 0.037 Uiso 1 1 calc R U . . . 
C20 C 0.8257(2) 0.6097(2) 0.09269(18) 0.0291(8) Uani 1 1 d . . . . . 
C21 C 0.7997(2) 0.6889(2) 0.09434(19) 0.0320(8) Uani 1 1 d . . . . . 
C22 C 0.8056(3) 0.7564(2) 0.0419(2) 0.0452(10) Uani 1 1 d . . . . . 
H22 H 0.832577 0.755832 -0.004469 0.054 Uiso 1 1 calc R U . . . 
C23 C 0.7718(3) 0.8244(2) 0.0577(2) 0.0513(11) Uani 1 1 d . . . . . 
H23 H 0.775475 0.870854 0.021570 0.062 Uiso 1 1 calc R U . . . 
C24 C 0.7327(3) 0.8264(2) 0.1250(2) 0.0461(10) Uani 1 1 d . . . . . 
H24 H 0.710145 0.874007 0.134587 0.055 Uiso 1 1 calc R U . . . 
C25 C 0.7262(3) 0.7598(2) 0.1787(2) 0.0368(9) Uani 1 1 d . . . . . 
H25 H 0.698890 0.761267 0.224777 0.044 Uiso 1 1 calc R U . . . 
C26 C 0.7605(2) 0.6907(2) 0.16347(18) 0.0293(8) Uani 1 1 d . . . . . 
C27 C 0.7639(2) 0.61171(19) 0.20934(18) 0.0279(7) Uani 1 1 d . . . . . 
C28 C 0.8009(2) 0.56344(19) 0.16182(17) 0.0269(7) Uani 1 1 d . . . . . 
C29 C 0.8118(2) 0.48774(19) 0.17436(18) 0.0273(7) Uani 1 1 d . . . . . 
H29 H 0.793657 0.458017 0.220149 0.033 Uiso 1 1 calc R U . . . 
C30 C 0.8495(2) 0.45327(19) 0.12016(17) 0.0258(7) Uani 1 1 d . . . . . 
C31 C 0.8638(2) 0.37462(19) 0.13341(18) 0.0279(7) Uani 1 1 d . . . . . 
H31 H 0.848776 0.343659 0.179823 0.033 Uiso 1 1 calc R U . . . 
C32 C 0.8993(2) 0.34278(19) 0.07945(17) 0.0261(7) Uani 1 1 d . . . . . 
C33 C 0.7499(2) 0.13609(19) 0.36272(18) 0.0278(7) Uani 1 1 d . . . . . 
C34 C 0.7445(2) 0.0683(2) 0.42604(19) 0.0317(8) Uani 1 1 d . . . . . 
C35 C 0.7667(3) -0.0087(2) 0.4322(2) 0.0365(9) Uani 1 1 d . . . . . 
H35 H 0.789935 -0.025720 0.391350 0.044 Uiso 1 1 calc R U . . . 
C36 C 0.7540(3) -0.0605(2) 0.4996(2) 0.0457(10) Uani 1 1 d . . . . . 
H36 H 0.767837 -0.113302 0.504429 0.055 Uiso 1 1 calc R U . . . 
C37 C 0.7216(3) -0.0364(2) 0.5595(2) 0.0512(11) Uani 1 1 d . . . . . 
H37 H 0.714568 -0.072953 0.605121 0.061 Uiso 1 1 calc R U . . . 
C38 C 0.6992(3) 0.0401(2) 0.5540(2) 0.0468(11) Uani 1 1 d . . . . . 
H38 H 0.676547 0.056366 0.595290 0.056 Uiso 1 1 calc R U . . . 
C39 C 0.7104(2) 0.0931(2) 0.48701(19) 0.0343(8) Uani 1 1 d . . . . . 
C40 C 0.6920(2) 0.1764(2) 0.46531(18) 0.0310(8) Uani 1 1 d . . . . . 
C41 C 0.6624(2) 0.2264(2) 0.50482(18) 0.0333(8) Uani 1 1 d . . . . . 
H41 H 0.647074 0.208164 0.555098 0.040 Uiso 1 1 calc R U . . . 
C42 C 0.6546(2) 0.3052(2) 0.47059(17) 0.0276(7) Uani 1 1 d . . . . . 
C43 C 0.6268(2) 0.3579(2) 0.51024(18) 0.0291(8) Uani 1 1 d . . . . . 
H43 H 0.609944 0.341211 0.560336 0.035 Uiso 1 1 calc R U . . . 
C44 C 0.6241(2) 0.43283(19) 0.47660(17) 0.0260(7) Uani 1 1 d . . . . . 
C45 C 0.6004(2) 0.4982(2) 0.50401(18) 0.0269(7) Uani 1 1 d . . . . . 
C46 C 0.5768(2) 0.5022(2) 0.57391(19) 0.0332(8) Uani 1 1 d . . . . . 
H46 H 0.573971 0.457735 0.613378 0.040 Uiso 1 1 calc R U . . . 
C47 C 0.5575(2) 0.5722(2) 0.5847(2) 0.0378(9) Uani 1 1 d . . . . . 
H47 H 0.542640 0.575599 0.632392 0.045 Uiso 1 1 calc R U . . . 
C48 C 0.5595(2) 0.6377(2) 0.5271(2) 0.0396(9) Uani 1 1 d . . . . . 
H48 H 0.544550 0.685524 0.535468 0.048 Uiso 1 1 calc R U . . . 
C49 C 0.5832(2) 0.6340(2) 0.4569(2) 0.0330(8) Uani 1 1 d . . . . . 
H49 H 0.583536 0.678946 0.417262 0.040 Uiso 1 1 calc R U . . . 
C50 C 0.6063(2) 0.5635(2) 0.44648(18) 0.0279(7) Uani 1 1 d . . . . . 
C51 C 0.6399(2) 0.54394(19) 0.37621(17) 0.0244(7) Uani 1 1 d . . . . . 
C52 C 0.6465(2) 0.45877(19) 0.40080(17) 0.0239(7) Uani 1 1 d . . . . . 
C53 C 0.6706(2) 0.41063(19) 0.36041(17) 0.0248(7) Uani 1 1 d . . . . . 
H53 H 0.683566 0.429468 0.309746 0.030 Uiso 1 1 calc R U . . . 
C54 C 0.6762(2) 0.33201(19) 0.39417(17) 0.0255(7) Uani 1 1 d . . . . . 
C55 C 0.7053(2) 0.27905(19) 0.35489(17) 0.0270(7) Uani 1 1 d . . . . . 
H55 H 0.718949 0.296539 0.304213 0.032 Uiso 1 1 calc R U . . . 
C56 C 0.7139(2) 0.2030(2) 0.38910(18) 0.0282(7) Uani 1 1 d . . . . . 
C57 C 0.7830(2) 0.1251(2) 0.08845(19) 0.0324(8) Uani 1 1 d . . . . . 
H57 H 0.819304 0.157981 0.059309 0.039 Uiso 1 1 calc R U . . . 
C58 C 0.7232(3) 0.1290(2) 0.0357(2) 0.0447(10) Uani 1 1 d . . . . . 
H58A H 0.685999 0.096835 0.062042 0.054 Uiso 1 1 calc R U . . . 
H58B H 0.685896 0.182613 0.015992 0.054 Uiso 1 1 calc R U . . . 
C59 C 0.7740(3) 0.1008(3) -0.0266(2) 0.0572(12) Uani 1 1 d . . . . . 
H59A H 0.807680 0.135482 -0.055244 0.069 Uiso 1 1 calc R U . . . 
H59B H 0.733809 0.102469 -0.059080 0.069 Uiso 1 1 calc R U . . . 
C60 C 0.8346(3) 0.0188(2) 0.0016(2) 0.0533(12) Uani 1 1 d . . . . . 
H60A H 0.800764 -0.016636 0.026670 0.064 Uiso 1 1 calc R U . . . 
H60B H 0.868367 0.002823 -0.039746 0.064 Uiso 1 1 calc R U . . . 
C61 C 0.8946(3) 0.0143(3) 0.0536(2) 0.0545(12) Uani 1 1 d . . . . . 
H61A H 0.932450 0.045704 0.027123 0.065 Uiso 1 1 calc R U . . . 
H61B H 0.931110 -0.039611 0.073513 0.065 Uiso 1 1 calc R U . . . 
C62 C 0.8444(3) 0.0431(3) 0.1156(2) 0.0545(12) Uani 1 1 d . . . . . 
H62A H 0.885134 0.041648 0.147491 0.065 Uiso 1 1 calc R U . . . 
H62B H 0.811118 0.008345 0.144863 0.065 Uiso 1 1 calc R U . . . 
C63 C 0.6466(3) 0.1182(3) 0.2215(2) 0.0435(10) Uani 1 1 d . . . . . 
H63 H 0.629211 0.138939 0.263282 0.052 Uiso 1 1 calc R U . . . 
C64 C 0.5626(3) 0.1404(4) 0.1846(3) 0.0659(14) Uani 1 1 d . . . . . 
H64A H 0.540079 0.197060 0.163595 0.079 Uiso 1 1 calc R U . . . 
H64B H 0.574587 0.118412 0.144476 0.079 Uiso 1 1 calc R U . . . 
C65 C 0.4963(4) 0.1114(4) 0.2380(3) 0.0816(18) Uani 1 1 d . U . . . 
H65A H 0.444368 0.124102 0.212297 0.098 Uiso 1 1 calc R U . . . 
H65B H 0.479910 0.137733 0.275179 0.098 Uiso 1 1 calc R U . . . 
C66 C 0.5288(4) 0.0264(4) 0.2744(4) 0.089(2) Uani 1 1 d . U . . . 
H66A H 0.537553 0.000027 0.237991 0.107 Uiso 1 1 calc R U . . . 
H66B H 0.485013 0.010386 0.311502 0.107 Uiso 1 1 calc R U . . . 
C67 C 0.6146(4) 0.0005(4) 0.3114(3) 0.0787(17) Uani 1 1 d . . . . . 
H67A H 0.604877 0.020811 0.352481 0.094 Uiso 1 1 calc R U . . . 
H67B H 0.636285 -0.056326 0.330719 0.094 Uiso 1 1 calc R U . . . 
C68 C 0.6804(3) 0.0304(3) 0.2562(3) 0.0574(12) Uani 1 1 d . . . . . 
H68A H 0.694237 0.005783 0.217829 0.069 Uiso 1 1 calc R U . . . 
H68B H 0.733823 0.016365 0.280437 0.069 Uiso 1 1 calc R U . . . 
C69 C 0.6818(4) 0.2755(3) 0.1303(3) 0.0642(14) Uani 1 1 d . U . . . 
H69 H 0.730539 0.292820 0.133014 0.077 Uiso 1 1 calc R U . . . 
C70 C 0.6137(3) 0.3039(3) 0.1859(2) 0.0556(12) Uani 1 1 d . . . . . 
H70A H 0.637271 0.281205 0.234602 0.067 Uiso 1 1 calc R U . . . 
H70B H 0.563025 0.287652 0.188553 0.067 Uiso 1 1 calc R U . . . 
C71 C 0.5866(4) 0.3939(3) 0.1625(3) 0.0806(18) Uani 1 1 d . . . . . 
H71A H 0.539886 0.412399 0.196361 0.097 Uiso 1 1 calc R U . . . 
H71B H 0.636020 0.409392 0.165690 0.097 Uiso 1 1 calc R U . . . 
C72 C 0.5588(4) 0.4286(3) 0.0910(3) 0.0635(14) Uani 1 1 d . . . . . 
H72A H 0.545563 0.484982 0.077564 0.076 Uiso 1 1 calc R U . . . 
H72B H 0.505261 0.418239 0.089450 0.076 Uiso 1 1 calc R U . . . 
C73 C 0.6248(3) 0.3999(2) 0.0361(3) 0.0576(12) Uani 1 1 d . . . . . 
H73A H 0.598801 0.421047 -0.011440 0.069 Uiso 1 1 calc R U . . . 
H73B H 0.673457 0.419609 0.030579 0.069 Uiso 1 1 calc R U . . . 
C74 C 0.6582(4) 0.3142(3) 0.0561(3) 0.0737(17) Uani 1 1 d . U . . . 
H74A H 0.613860 0.295671 0.047605 0.088 Uiso 1 1 calc R U . . . 
H74B H 0.709031 0.299909 0.023668 0.088 Uiso 1 1 calc R U . . . 
C75 C 1.0343(2) -0.00091(18) 0.26777(18) 0.0289(8) Uani 1 1 d . . . . . 
H75 H 1.086260 -0.026553 0.296977 0.035 Uiso 1 1 calc R U . . . 
C76 C 0.9663(3) -0.0385(2) 0.31074(19) 0.0331(8) Uani 1 1 d . . . . . 
H76A H 0.956116 -0.032866 0.359693 0.040 Uiso 1 1 calc R U . . . 
H76B H 0.911784 -0.011366 0.285972 0.040 Uiso 1 1 calc R U . . . 
C77 C 0.9931(3) -0.1233(2) 0.31819(19) 0.0375(9) Uani 1 1 d . . . . . 
H77A H 0.946530 -0.144670 0.344511 0.045 Uiso 1 1 calc R U . . . 
H77B H 1.044725 -0.151533 0.346758 0.045 Uiso 1 1 calc R U . . . 
C78 C 1.0122(3) -0.1344(2) 0.2438(2) 0.0367(9) Uani 1 1 d . . . . . 
H78A H 1.029835 -0.189804 0.249573 0.044 Uiso 1 1 calc R U . . . 
H78B H 0.959755 -0.108264 0.216023 0.044 Uiso 1 1 calc R U . . . 
C79 C 1.0831(3) -0.1016(2) 0.2024(2) 0.0424(10) Uani 1 1 d . . . . . 
H79A H 1.092992 -0.107312 0.153483 0.051 Uiso 1 1 calc R U . . . 
H79B H 1.136743 -0.131102 0.228037 0.051 Uiso 1 1 calc R U . . . 
C80 C 1.0611(3) -0.0168(2) 0.19474(19) 0.0390(9) Uani 1 1 d . . . . . 
H80A H 1.013871 0.013762 0.161530 0.047 Uiso 1 1 calc R U . . . 
H80B H 1.111658 0.000328 0.172592 0.047 Uiso 1 1 calc R U . . . 
C81 C 1.0904(2) 0.1440(2) 0.20405(19) 0.0318(8) Uani 1 1 d . . . . . 
H81 H 1.086023 0.150201 0.152166 0.038 Uiso 1 1 calc R U . . . 
C82 C 1.1814(2) 0.0903(2) 0.2245(2) 0.0396(9) Uani 1 1 d . . . . . 
H82A H 1.189380 0.083881 0.275203 0.047 Uiso 1 1 calc R U . . . 
H82B H 1.188328 0.039099 0.221638 0.047 Uiso 1 1 calc R U . . . 
C83 C 1.2499(3) 0.1218(3) 0.1744(3) 0.0574(13) Uani 1 1 d . . . . . 
H83A H 1.307468 0.086707 0.189835 0.069 Uiso 1 1 calc R U . . . 
H83B H 1.244791 0.124781 0.124123 0.069 Uiso 1 1 calc R U . . . 
C84 C 1.2395(3) 0.2015(3) 0.1765(3) 0.0699(16) Uani 1 1 d . . . . . 
H84A H 1.250933 0.197478 0.225555 0.084 Uiso 1 1 calc R U . . . 
H84B H 1.282001 0.222425 0.141477 0.084 Uiso 1 1 calc R U . . . 
C85 C 1.1496(3) 0.2560(2) 0.1578(2) 0.0540(12) Uani 1 1 d . . . . . 
H85A H 1.143666 0.305997 0.162993 0.065 Uiso 1 1 calc R U . . . 
H85B H 1.140923 0.265018 0.106587 0.065 Uiso 1 1 calc R U . . . 
C86 C 1.0815(3) 0.2239(2) 0.2066(2) 0.0354(8) Uani 1 1 d . . . . . 
H86A H 1.024092 0.259476 0.191139 0.042 Uiso 1 1 calc R U . . . 
H86B H 1.086307 0.220240 0.257110 0.042 Uiso 1 1 calc R U . . . 
C87 C 0.9744(2) 0.11841(19) 0.34990(18) 0.0286(7) Uani 1 1 d . . . . . 
H87 H 0.933229 0.089390 0.375514 0.034 Uiso 1 1 calc R U . . . 
C88 C 1.0518(3) 0.0833(2) 0.39721(19) 0.0369(9) Uani 1 1 d . . . . . 
H88A H 1.077662 0.028204 0.401724 0.044 Uiso 1 1 calc R U . . . 
H88B H 1.095531 0.109194 0.373353 0.044 Uiso 1 1 calc R U . . . 
C89 C 1.0266(3) 0.0914(3) 0.4727(2) 0.0479(11) Uani 1 1 d . . . . . 
H89A H 1.078538 0.070658 0.500687 0.057 Uiso 1 1 calc R U . . . 
H89B H 0.987607 0.060965 0.498619 0.057 Uiso 1 1 calc R U . . . 
C90 C 0.9821(3) 0.1755(3) 0.4686(2) 0.0455(10) Uani 1 1 d . . . . . 
H90A H 0.964810 0.178854 0.518189 0.055 Uiso 1 1 calc R U . . . 
H90B H 1.022387 0.205393 0.446052 0.055 Uiso 1 1 calc R U . . . 
C91 C 0.9038(3) 0.2088(2) 0.4243(2) 0.0388(9) Uani 1 1 d . . . . . 
H91A H 0.876370 0.263515 0.420939 0.047 Uiso 1 1 calc R U . . . 
H91B H 0.861960 0.181048 0.448756 0.047 Uiso 1 1 calc R U . . . 
C92 C 0.9282(2) 0.2024(2) 0.34794(19) 0.0311(8) Uani 1 1 d . . . . . 
H92A H 0.966069 0.233973 0.322079 0.037 Uiso 1 1 calc R U . . . 
H92B H 0.875708 0.222958 0.320693 0.037 Uiso 1 1 calc R U . . . 
C93 C 0.9248(2) 0.4843(2) 0.34615(19) 0.0315(8) Uani 1 1 d . . . . . 
H93 H 0.920294 0.526030 0.298324 0.038 Uiso 1 1 calc R U . . . 
C94 C 0.9295(2) 0.4137(2) 0.3279(2) 0.0355(8) Uani 1 1 d . . . . . 
H94A H 0.873992 0.421670 0.310002 0.043 Uiso 1 1 calc R U . . . 
H94B H 0.939639 0.368573 0.372506 0.043 Uiso 1 1 calc R U . . . 
C95 C 1.0012(3) 0.3977(3) 0.2704(3) 0.0492(11) Uani 1 1 d . . . . . 
H95A H 1.003375 0.350708 0.260886 0.059 Uiso 1 1 calc R U . . . 
H95B H 0.988773 0.441053 0.224535 0.059 Uiso 1 1 calc R U . . . 
C96 C 1.0866(3) 0.3872(3) 0.2948(3) 0.0615(13) Uani 1 1 d . . . . . 
H96A H 1.131005 0.380933 0.255091 0.074 Uiso 1 1 calc R U . . . 
H96B H 1.102380 0.339879 0.336942 0.074 Uiso 1 1 calc R U . . . 
C97 C 1.0843(3) 0.4559(3) 0.3158(3) 0.0574(13) Uani 1 1 d . . . . . 
H97A H 1.139612 0.445313 0.335665 0.069 Uiso 1 1 calc R U . . . 
H97B H 1.076510 0.501952 0.272075 0.069 Uiso 1 1 calc R U . . . 
C98 C 1.0113(3) 0.4717(3) 0.3724(2) 0.0451(10) Uani 1 1 d . . . . . 
H98A H 1.022441 0.427682 0.417826 0.054 Uiso 1 1 calc R U . . . 
H98B H 1.009382 0.517866 0.383215 0.054 Uiso 1 1 calc R U . . . 
C99 C 0.8205(2) 0.4537(2) 0.49829(18) 0.0288(7) Uani 1 1 d . . . . . 
H99 H 0.760998 0.473848 0.518493 0.035 Uiso 1 1 calc R U . . . 
C100 C 0.8322(2) 0.3713(2) 0.50200(19) 0.0322(8) Uani 1 1 d . . . . . 
H10A H 0.793948 0.372498 0.468161 0.039 Uiso 1 1 calc R U . . . 
H10B H 0.892073 0.347311 0.486423 0.039 Uiso 1 1 calc R U . . . 
C101 C 0.8121(3) 0.3229(2) 0.5786(2) 0.0382(9) Uani 1 1 d . . . . . 
H10C H 0.751223 0.344859 0.593182 0.046 Uiso 1 1 calc R U . . . 
H10D H 0.821190 0.269911 0.579360 0.046 Uiso 1 1 calc R U . . . 
C102 C 0.8693(3) 0.3209(2) 0.6319(2) 0.0419(9) Uani 1 1 d . . . . . 
H10E H 0.851950 0.293177 0.681773 0.050 Uiso 1 1 calc R U . . . 
H10F H 0.929396 0.292426 0.621176 0.050 Uiso 1 1 calc R U . . . 
C103 C 0.8640(3) 0.4009(2) 0.6279(2) 0.0451(10) Uani 1 1 d . . . . . 
H10G H 0.906306 0.397088 0.659686 0.054 Uiso 1 1 calc R U . . . 
H10H H 0.806200 0.426382 0.646233 0.054 Uiso 1 1 calc R U . . . 
C104 C 0.8812(3) 0.4497(2) 0.5507(2) 0.0403(9) Uani 1 1 d . . . . . 
H10I H 0.941272 0.427440 0.534252 0.048 Uiso 1 1 calc R U . . . 
H10J H 0.873797 0.502295 0.550077 0.048 Uiso 1 1 calc R U . . . 
C105 C 0.8428(2) 0.6122(2) 0.41235(19) 0.0318(8) Uani 1 1 d . . . . . 
H105 H 0.898361 0.593945 0.435763 0.038 Uiso 1 1 calc R U . . . 
C106 C 0.7759(3) 0.6521(3) 0.4605(3) 0.0614(14) Uani 1 1 d . . . . . 
H10K H 0.771897 0.614391 0.509068 0.074 Uiso 1 1 calc R U . . . 
H10L H 0.719289 0.672406 0.439395 0.074 Uiso 1 1 calc R U . . . 
C107 C 0.7986(4) 0.7185(3) 0.4684(3) 0.086(2) Uani 1 1 d . . . . . 
H10M H 0.753772 0.743590 0.499614 0.103 Uiso 1 1 calc R U . . . 
H10N H 0.853791 0.698082 0.491736 0.103 Uiso 1 1 calc R U . . . 
C108 C 0.8052(3) 0.7762(3) 0.3953(4) 0.0770(18) Uani 1 1 d . . . . . 
H10O H 0.821048 0.817972 0.400914 0.092 Uiso 1 1 calc R U . . . 
H10P H 0.748752 0.799009 0.373509 0.092 Uiso 1 1 calc R U . . . 
C109 C 0.8717(4) 0.7394(3) 0.3449(3) 0.0604(13) Uani 1 1 d . . . . . 
H10Q H 0.929288 0.722152 0.363700 0.073 Uiso 1 1 calc R U . . . 
H10R H 0.871762 0.777952 0.296249 0.073 Uiso 1 1 calc R U . . . 
C110 C 0.8536(4) 0.6708(3) 0.3385(2) 0.0570(13) Uani 1 1 d . . . . . 
H11A H 0.901474 0.645150 0.309657 0.068 Uiso 1 1 calc R U . . . 
H11B H 0.800791 0.689551 0.312146 0.068 Uiso 1 1 calc R U . . . 
C111 C 0.3682(2) 0.6395(2) 0.20918(19) 0.0329(8) Uani 1 1 d . . . . . 
H111 H 0.339605 0.639257 0.258129 0.039 Uiso 1 1 calc R U . . . 
C112 C 0.2988(3) 0.6878(3) 0.1540(2) 0.0493(11) Uani 1 1 d . . . . . 
H11C H 0.274935 0.740261 0.157741 0.059 Uiso 1 1 calc R U . . . 
H11D H 0.325483 0.691896 0.104457 0.059 Uiso 1 1 calc R U . . . 
C113 C 0.2258(3) 0.6543(3) 0.1650(3) 0.0591(13) Uani 1 1 d . . . . . 
H11E H 0.192870 0.657819 0.211171 0.071 Uiso 1 1 calc R U . . . 
H11F H 0.186503 0.684887 0.125062 0.071 Uiso 1 1 calc R U . . . 
C114 C 0.2592(3) 0.5712(3) 0.1670(3) 0.0685(15) Uani 1 1 d . . . . . 
H11G H 0.210772 0.550045 0.178428 0.082 Uiso 1 1 calc R U . . . 
H11H H 0.284834 0.568647 0.118456 0.082 Uiso 1 1 calc R U . . . 
C115 C 0.3258(3) 0.5225(3) 0.2228(3) 0.0640(14) Uani 1 1 d . . . . . 
H11I H 0.348442 0.469548 0.220159 0.077 Uiso 1 1 calc R U . . . 
H11J H 0.298698 0.520135 0.271957 0.077 Uiso 1 1 calc R U . . . 
C116 C 0.3997(3) 0.5559(2) 0.2096(2) 0.0449(10) Uani 1 1 d . . . . . 
H11K H 0.440771 0.524434 0.248084 0.054 Uiso 1 1 calc R U . . . 
H11L H 0.430248 0.553336 0.162461 0.054 Uiso 1 1 calc R U . . . 
C117 C 0.4105(2) 0.7821(2) 0.20476(19) 0.0340(8) Uani 1 1 d . . . . . 
H117 H 0.377861 0.816152 0.160554 0.041 Uiso 1 1 calc R U . . . 
C118 C 0.4806(3) 0.8152(3) 0.2061(2) 0.0479(11) Uani 1 1 d . . . . . 
H11M H 0.515618 0.781703 0.248367 0.057 Uiso 1 1 calc R U . . . 
H11N H 0.518694 0.815881 0.161614 0.057 Uiso 1 1 calc R U . . . 
C119 C 0.4430(4) 0.8964(3) 0.2108(3) 0.0640(14) Uani 1 1 d . . . . . 
H11O H 0.490055 0.915088 0.213464 0.077 Uiso 1 1 calc R U . . . 
H11P H 0.412431 0.931032 0.166359 0.077 Uiso 1 1 calc R U . . . 
C120 C 0.3815(3) 0.8989(3) 0.2767(2) 0.0563(12) Uani 1 1 d . . . . . 
H12A H 0.413361 0.868818 0.321343 0.068 Uiso 1 1 calc R U . . . 
H12B H 0.355605 0.952740 0.276744 0.068 Uiso 1 1 calc R U . . . 
C121 C 0.3113(3) 0.8666(2) 0.2768(3) 0.0521(11) Uani 1 1 d . . . . . 
H12C H 0.274831 0.900807 0.235679 0.063 Uiso 1 1 calc R U . . . 
H12D H 0.274861 0.865194 0.322268 0.063 Uiso 1 1 calc R U . . . 
C122 C 0.3473(3) 0.7859(2) 0.2707(2) 0.0399(9) Uani 1 1 d . . . . . 
H12E H 0.299446 0.768814 0.266927 0.048 Uiso 1 1 calc R U . . . 
H12F H 0.376809 0.750138 0.315374 0.048 Uiso 1 1 calc R U . . . 
C123 C 0.5060(6) 0.6827(6) 0.1037(6) 0.0328(18) Uani 0.537(8) 1 d D U P A 1 
H12G H 0.456469 0.685699 0.079314 0.039 Uiso 0.537(8) 1 calc R U P A 1 
C124 C 0.5690(8) 0.6116(7) 0.0962(8) 0.044(3) Uani 0.537(8) 1 d D U P A 1 
H12I H 0.537120 0.574140 0.108522 0.052 Uiso 0.537(8) 1 calc R U P A 1 
H12J H 0.608651 0.592897 0.135505 0.052 Uiso 0.537(8) 1 calc R U P A 1 
C125 C 0.6247(14) 0.6028(8) 0.0294(7) 0.045(2) Uani 0.537(8) 1 d D U P A 1 
H12K H 0.596456 0.586097 0.000763 0.054 Uiso 0.537(8) 1 calc R U P A 1 
H12L H 0.680021 0.562455 0.043943 0.054 Uiso 0.537(8) 1 calc R U P A 1 
C126 C 0.6417(7) 0.6780(5) -0.0181(5) 0.0509(19) Uani 0.537(8) 1 d D U P A 1 
H12M H 0.686949 0.685113 0.002722 0.061 Uiso 0.537(8) 1 calc R U P A 1 
H12N H 0.662524 0.674953 -0.067351 0.061 Uiso 0.537(8) 1 calc R U P A 1 
C127 C 0.5607(9) 0.7466(9) -0.0231(11) 0.050(3) Uani 0.537(8) 1 d D U P A 1 
H12O H 0.515374 0.740089 -0.044409 0.060 Uiso 0.537(8) 1 calc R U P A 1 
H12P H 0.572847 0.794269 -0.055086 0.060 Uiso 0.537(8) 1 calc R U P A 1 
C128 C 0.5299(9) 0.7531(9) 0.0527(8) 0.045(3) Uani 0.537(8) 1 d D U P A 1 
H12Q H 0.575724 0.759317 0.073687 0.054 Uiso 0.537(8) 1 calc R U P A 1 
H12R H 0.479302 0.799516 0.048754 0.054 Uiso 0.537(8) 1 calc R U P A 1 
C129 C 0.5344(7) 0.6844(7) 0.1126(7) 0.0328(18) Uani 0.463(8) 1 d D . P A 2 
H12H H 0.575798 0.702205 0.127698 0.039 Uiso 0.463(8) 1 calc R U P A 2 
C130 C 0.5939(10) 0.6090(9) 0.1105(9) 0.044(3) Uani 0.463(8) 1 d D . P A 2 
H13A H 0.563120 0.570354 0.129151 0.052 Uiso 0.463(8) 1 calc R U P A 2 
H13B H 0.641254 0.592865 0.142457 0.052 Uiso 0.463(8) 1 calc R U P A 2 
C131 C 0.6305(16) 0.6114(10) 0.0346(8) 0.045(2) Uani 0.463(8) 1 d D . P A 2 
H13C H 0.624444 0.566264 0.026888 0.054 Uiso 0.463(8) 1 calc R U P A 2 
H13D H 0.692784 0.601590 0.035482 0.054 Uiso 0.463(8) 1 calc R U P A 2 
C132 C 0.6015(8) 0.6787(7) -0.0344(6) 0.0509(19) Uani 0.463(8) 1 d D . P A 2 
H13E H 0.553507 0.673819 -0.053751 0.061 Uiso 0.463(8) 1 calc R U P A 2 
H13F H 0.649392 0.678620 -0.071922 0.061 Uiso 0.463(8) 1 calc R U P A 2 
C133 C 0.5728(12) 0.7535(11) -0.0161(13) 0.050(3) Uani 0.463(8) 1 d D . P A 2 
H13G H 0.550013 0.797140 -0.059704 0.060 Uiso 0.463(8) 1 calc R U P A 2 
H13H H 0.622930 0.760707 -0.002464 0.060 Uiso 0.463(8) 1 calc R U P A 2 
C134 C 0.5036(10) 0.7540(11) 0.0463(9) 0.045(3) Uani 0.463(8) 1 d D . P A 2 
H13I H 0.490128 0.801630 0.058832 0.054 Uiso 0.463(8) 1 calc R U P A 2 
H13J H 0.450619 0.753410 0.030704 0.054 Uiso 0.463(8) 1 calc R U P A 2 
C1S C 0.4796(7) 1.0245(8) -0.0201(9) 0.087(4) Uani 0.293(3) 1 d D U P B -1 
H1S H 0.484246 1.063043 -0.068783 0.105 Uiso 0.293(3) 1 calc R U P B -1 
Cl1 Cl 0.4450(9) 1.0691(7) 0.0476(8) 0.116(3) Uani 0.293(3) 1 d D U P B -1 
Cl2 Cl 0.5800(5) 0.9542(4) 0.0027(5) 0.1150(18) Uani 0.293(3) 1 d D U P B -1 
Cl3 Cl 0.4102(7) 0.9749(5) -0.0210(6) 0.110(2) Uani 0.293(3) 1 d D U P B -1 
C1S' C 0.5024(11) 0.9827(11) 0.0191(9) 0.087(4) Uani 0.207(3) 1 d D . P B -2 
H1S' H 0.514215 0.933924 0.060994 0.105 Uiso 0.207(3) 1 calc R U P B -2 
Cl1' Cl 0.4180(10) 1.0565(11) 0.0418(13) 0.116(3) Uani 0.207(3) 1 d D . P B -2 
Cl2' Cl 0.4681(8) 0.9716(6) -0.0546(6) 0.1150(18) Uani 0.207(3) 1 d D . P B -2 
Cl3' Cl 0.5936(8) 1.0133(8) -0.0085(8) 0.110(2) Uani 0.207(3) 1 d D . P B -2 
C2A C 1.5007(9) 0.1255(7) 0.4698(5) 0.092(3) Uani 0.5037(19) 1 d D U P C 1 
H2A H 1.556673 0.083184 0.476647 0.111 Uiso 0.5037(19) 1 calc R U P C 1 
Cl4A Cl 1.4760(4) 0.1523(4) 0.5494(3) 0.0830(10) Uani 0.5037(19) 1 d D U P C 1 
Cl5A Cl 1.5136(2) 0.1981(2) 0.38938(17) 0.0820(8) Uani 0.5037(19) 1 d D U P C 1 
Cl6A Cl 1.4247(3) 0.0873(3) 0.4600(3) 0.1246(14) Uani 0.5037(19) 1 d D U P C 1 
C2B C 1.4216(5) 0.2011(4) 0.4015(4) 0.092(3) Uani 0.1931(16) 1 d D . P D 2 
H2B H 1.450513 0.154294 0.386264 0.111 Uiso 0.1931(16) 1 calc R U P D 2 
Cl4B Cl 1.3231(5) 0.2336(5) 0.3585(4) 0.0830(10) Uani 0.1931(16) 1 d D . P D 2 
Cl5B Cl 1.4794(5) 0.2623(5) 0.3402(4) 0.0820(8) Uani 0.1931(16) 1 d D . P D 2 
Cl6B Cl 1.4140(8) 0.1562(7) 0.4946(5) 0.1246(14) Uani 0.1931(16) 1 d D . P D 2 
C2C C 1.3146(17) 0.2813(15) 0.3171(9) 0.092(3) Uani 0.1500(15) 1 d D . P E 3 
H2C H 1.366143 0.237468 0.337700 0.111 Uiso 0.1500(15) 1 calc R U P E 3 
Cl4C Cl 1.2332(7) 0.2408(6) 0.3458(6) 0.0830(10) Uani 0.1500(15) 1 d D . P E 3 
Cl5C Cl 1.3456(7) 0.3135(7) 0.2269(6) 0.0820(8) Uani 0.1500(15) 1 d D . P E 3 
Cl6C Cl 1.3093(9) 0.3471(9) 0.3584(9) 0.1246(14) Uani 0.1500(15) 1 d D . P E 3 
C2D C 1.485(3) 0.1312(7) 0.4711(17) 0.092(3) Uani 0.1532(18) 1 d D . P F -4 
H2D H 1.543934 0.134071 0.454977 0.111 Uiso 0.1532(18) 1 calc R U P F -4 
Cl4D Cl 1.4956(8) 0.0344(6) 0.4941(6) 0.0830(10) Uani 0.1532(18) 1 d D . P F -4 
Cl5D Cl 1.4216(5) 0.2011(4) 0.4015(4) 0.0820(8) Uani 0.1532(18) 1 d D . P F -4 
Cl6D Cl 1.461(2) 0.155(2) 0.5511(18) 0.1246(14) Uani 0.1532(18) 1 d D . P F -4 
  
loop_ 
 _atom_site_aniso_label 
 _atom_site_aniso_U_11 
 _atom_site_aniso_U_22 
 _atom_site_aniso_U_33 
 _atom_site_aniso_U_23 
 _atom_site_aniso_U_13 
 _atom_site_aniso_U_12 
Si1 0.0342(6) 0.0305(5) 0.0283(5) -0.0136(4) -0.0074(4) 0.0016(4) 
Si2 0.0344(5) 0.0199(5) 0.0236(5) -0.0084(4) -0.0019(4) -0.0050(4) 
Si3 0.0244(5) 0.0252(5) 0.0274(5) -0.0102(4) -0.0046(4) -0.0060(4) 
Si4 0.0310(5) 0.0281(5) 0.0278(5) -0.0083(4) -0.0058(4) -0.0043(4) 
C1 0.038(2) 0.0192(17) 0.0250(17) -0.0093(13) -0.0019(14) -0.0058(15) 
C2 0.0328(19) 0.0217(17) 0.0227(16) -0.0116(13) 0.0001(14) -0.0061(15) 
C3 0.0315(19) 0.0230(17) 0.0273(17) -0.0125(14) -0.0020(14) -0.0034(15) 
C4 0.0324(19) 0.0171(16) 0.0305(18) -0.0082(14) -0.0065(14) -0.0059(14) 
C5 0.0243(17) 0.0207(16) 0.0273(17) -0.0117(14) -0.0014(13) -0.0041(14) 
C6 0.0232(17) 0.0199(16) 0.0351(19) -0.0107(14) -0.0073(14) -0.0056(14) 
C7 0.0261(19) 0.0283(19) 0.0352(19) -0.0109(15) -0.0033(16) -0.0026(15) 
C8 0.0245(18) 0.0262(18) 0.0326(18) -0.0131(15) 0.0001(15) -0.0049(15) 
C9 0.0255(18) 0.0246(18) 0.0241(16) -0.0067(14) -0.0011(13) -0.0039(14) 
C10 0.0276(18) 0.0314(19) 0.0267(17) -0.0071(15) -0.0026(14) -0.0094(15) 
C11 0.038(2) 0.031(2) 0.0323(19) -0.0101(15) 0.0014(15) -0.0134(17) 
C12 0.050(2) 0.045(2) 0.034(2) -0.0219(18) 0.0053(17) -0.020(2) 
C13 0.051(3) 0.051(3) 0.031(2) -0.0149(18) 0.0086(18) -0.023(2) 
C14 0.045(2) 0.038(2) 0.0290(18) -0.0079(16) 0.0050(16) -0.0194(18) 
C15 0.0313(19) 0.0294(19) 0.0264(17) -0.0074(14) 0.0008(14) -0.0106(16) 
C16 0.0251(18) 0.0296(19) 0.0296(18) -0.0089(15) -0.0019(14) -0.0077(15) 
C17 0.035(2) 0.0282(19) 0.0264(17) -0.0049(14) 0.0011(15) -0.0119(16) 
C18 0.0275(18) 0.0264(18) 0.0289(17) -0.0067(14) -0.0010(14) -0.0093(15) 
C19 0.036(2) 0.0286(19) 0.0259(17) -0.0024(14) -0.0002(15) -0.0143(16) 
C20 0.0317(19) 0.0257(18) 0.0283(17) -0.0035(14) -0.0043(14) -0.0110(15) 
C21 0.038(2) 0.0260(19) 0.0331(19) -0.0056(15) -0.0063(16) -0.0131(16) 
C22 0.073(3) 0.033(2) 0.032(2) -0.0053(17) -0.001(2) -0.025(2) 
C23 0.082(3) 0.028(2) 0.043(2) -0.0031(18) -0.010(2) -0.022(2) 
C24 0.065(3) 0.025(2) 0.047(2) -0.0097(17) -0.012(2) -0.010(2) 
C25 0.041(2) 0.030(2) 0.039(2) -0.0113(16) -0.0078(17) -0.0074(17) 
C26 0.0328(19) 0.0249(18) 0.0287(17) -0.0045(14) -0.0094(14) -0.0079(15) 
C27 0.0287(19) 0.0236(18) 0.0301(18) -0.0060(14) -0.0063(14) -0.0069(15) 
C28 0.0276(18) 0.0278(18) 0.0254(17) -0.0074(14) -0.0040(14) -0.0087(15) 
C29 0.0291(19) 0.0231(17) 0.0265(17) -0.0052(14) -0.0012(14) -0.0074(15) 
C30 0.0268(18) 0.0248(17) 0.0238(16) -0.0045(14) -0.0032(13) -0.0083(15) 
C31 0.0324(19) 0.0217(17) 0.0235(16) -0.0019(13) -0.0004(14) -0.0073(15) 
C32 0.0273(18) 0.0226(17) 0.0248(16) -0.0051(13) -0.0017(14) -0.0059(14) 
C33 0.0301(19) 0.0267(18) 0.0264(17) -0.0089(14) -0.0012(14) -0.0085(15) 
C34 0.034(2) 0.0297(19) 0.0297(18) -0.0086(15) 0.0008(15) -0.0098(16) 
C35 0.041(2) 0.032(2) 0.037(2) -0.0125(16) 0.0019(17) -0.0112(18) 
C36 0.060(3) 0.026(2) 0.044(2) -0.0064(17) 0.004(2) -0.0128(19) 
C37 0.075(3) 0.033(2) 0.035(2) -0.0030(18) 0.009(2) -0.018(2) 
C38 0.063(3) 0.036(2) 0.030(2) -0.0095(17) 0.0091(19) -0.009(2) 
C39 0.040(2) 0.032(2) 0.0277(18) -0.0076(15) 0.0030(16) -0.0113(17) 
C40 0.036(2) 0.0268(19) 0.0274(17) -0.0089(15) 0.0019(15) -0.0081(16) 
C41 0.040(2) 0.034(2) 0.0227(17) -0.0090(15) 0.0034(15) -0.0111(17) 
C42 0.0266(18) 0.0293(18) 0.0245(17) -0.0087(14) -0.0014(14) -0.0059(15) 
C43 0.0282(19) 0.035(2) 0.0235(16) -0.0099(15) -0.0002(14) -0.0091(16) 
C44 0.0232(17) 0.0301(19) 0.0258(17) -0.0124(14) -0.0010(13) -0.0061(15) 
C45 0.0180(17) 0.0332(19) 0.0297(17) -0.0142(15) -0.0013(13) -0.0040(15) 
C46 0.0275(19) 0.042(2) 0.0324(19) -0.0179(16) 0.0005(15) -0.0086(17) 
C47 0.032(2) 0.052(2) 0.037(2) -0.0271(19) 0.0013(16) -0.0101(18) 
C48 0.034(2) 0.043(2) 0.051(2) -0.032(2) -0.0010(17) -0.0061(18) 
C49 0.0286(19) 0.032(2) 0.040(2) -0.0161(16) -0.0023(16) -0.0062(16) 
C50 0.0201(17) 0.0332(19) 0.0319(18) -0.0145(15) -0.0021(14) -0.0055(15) 
C51 0.0212(17) 0.0256(17) 0.0257(16) -0.0108(14) -0.0029(13) -0.0029(14) 
C52 0.0212(17) 0.0241(17) 0.0261(16) -0.0081(14) -0.0042(13) -0.0051(14) 
C53 0.0259(18) 0.0273(18) 0.0207(15) -0.0090(13) -0.0001(13) -0.0068(15) 
C54 0.0261(18) 0.0279(18) 0.0225(16) -0.0095(14) 0.0002(13) -0.0077(15) 
C55 0.0313(19) 0.0285(18) 0.0212(16) -0.0073(14) -0.0003(14) -0.0105(15) 
C56 0.0316(19) 0.0275(18) 0.0248(17) -0.0091(14) -0.0002(14) -0.0084(15) 
C57 0.037(2) 0.0278(19) 0.0324(18) -0.0154(15) -0.0057(16) -0.0024(16) 
C58 0.053(3) 0.043(2) 0.039(2) -0.0223(19) -0.0114(19) -0.002(2) 
C59 0.077(3) 0.058(3) 0.037(2) -0.028(2) -0.012(2) -0.004(3) 
C60 0.086(4) 0.040(2) 0.040(2) -0.0259(19) 0.012(2) -0.021(2) 
C61 0.070(3) 0.035(2) 0.048(2) -0.024(2) -0.001(2) 0.005(2) 
C62 0.064(3) 0.043(3) 0.040(2) -0.021(2) -0.014(2) 0.016(2) 
C63 0.034(2) 0.060(3) 0.043(2) -0.025(2) -0.0030(17) -0.014(2) 
C64 0.045(3) 0.105(4) 0.064(3) -0.044(3) -0.007(2) -0.024(3) 
C65 0.055(3) 0.121(5) 0.089(4) -0.047(4) -0.010(3) -0.034(3) 
C66 0.069(4) 0.139(5) 0.099(4) -0.055(4) 0.011(3) -0.071(4) 
C67 0.073(4) 0.090(4) 0.088(4) -0.024(3) 0.010(3) -0.054(4) 
C68 0.053(3) 0.065(3) 0.065(3) -0.025(2) 0.002(2) -0.031(3) 
C69 0.069(3) 0.045(3) 0.058(2) -0.026(2) -0.008(2) 0.019(2) 
C70 0.062(3) 0.046(3) 0.041(2) -0.024(2) -0.010(2) 0.018(2) 
C71 0.090(4) 0.056(3) 0.084(4) -0.041(3) -0.012(3) 0.014(3) 
C72 0.074(4) 0.031(2) 0.067(3) -0.014(2) -0.005(3) 0.005(2) 
C73 0.065(3) 0.032(2) 0.061(3) -0.011(2) -0.012(2) 0.002(2) 
C74 0.104(5) 0.039(3) 0.047(2) -0.008(2) 0.012(2) 0.001(3) 
C75 0.037(2) 0.0173(16) 0.0265(17) -0.0044(13) -0.0057(15) -0.0022(15) 
C76 0.044(2) 0.0269(19) 0.0265(17) -0.0099(15) 0.0016(16) -0.0094(17) 
C77 0.055(3) 0.0263(19) 0.0319(19) -0.0076(15) -0.0021(17) -0.0148(18) 
C78 0.050(2) 0.0243(19) 0.035(2) -0.0109(15) -0.0090(17) -0.0056(17) 
C79 0.057(3) 0.031(2) 0.038(2) -0.0187(17) 0.0048(19) -0.0070(19) 
C80 0.058(3) 0.030(2) 0.0288(19) -0.0146(16) 0.0080(17) -0.0130(19) 
C81 0.038(2) 0.0251(18) 0.0287(18) -0.0081(15) -0.0001(15) -0.0072(16) 
C82 0.036(2) 0.031(2) 0.045(2) -0.0107(17) 0.0033(17) -0.0075(17) 
C83 0.046(3) 0.043(3) 0.070(3) -0.015(2) 0.020(2) -0.012(2) 
C84 0.056(3) 0.060(3) 0.096(4) -0.028(3) 0.035(3) -0.036(3) 
C85 0.078(3) 0.037(2) 0.045(2) -0.0125(19) 0.022(2) -0.029(2) 
C86 0.046(2) 0.0272(19) 0.0334(19) -0.0116(16) 0.0003(16) -0.0106(17) 
C87 0.033(2) 0.0263(18) 0.0261(17) -0.0100(14) -0.0025(14) -0.0070(15) 
C88 0.040(2) 0.039(2) 0.0255(18) -0.0096(16) -0.0057(16) -0.0048(18) 
C89 0.049(3) 0.061(3) 0.030(2) -0.0131(19) -0.0073(18) -0.011(2) 
C90 0.051(3) 0.063(3) 0.034(2) -0.027(2) 0.0013(18) -0.021(2) 
C91 0.046(2) 0.041(2) 0.035(2) -0.0233(18) 0.0029(17) -0.0119(19) 
C92 0.037(2) 0.0263(18) 0.0314(18) -0.0144(15) -0.0017(15) -0.0058(16) 
C93 0.0290(19) 0.032(2) 0.0339(19) -0.0120(15) -0.0031(15) -0.0074(16) 
C94 0.033(2) 0.037(2) 0.040(2) -0.0181(17) 0.0004(16) -0.0110(17) 
C95 0.041(2) 0.051(3) 0.066(3) -0.038(2) 0.006(2) -0.011(2) 
C96 0.042(3) 0.072(3) 0.073(3) -0.043(3) 0.012(2) -0.006(2) 
C97 0.034(2) 0.084(4) 0.071(3) -0.048(3) 0.008(2) -0.020(2) 
C98 0.036(2) 0.053(3) 0.049(2) -0.024(2) -0.0040(18) -0.009(2) 
C99 0.0265(18) 0.0310(19) 0.0277(17) -0.0085(15) -0.0052(14) -0.0064(15) 
C100 0.031(2) 0.0306(19) 0.0327(19) -0.0098(15) -0.0063(15) -0.0046(16) 
C101 0.042(2) 0.033(2) 0.037(2) -0.0057(17) -0.0066(17) -0.0124(18) 
C102 0.040(2) 0.042(2) 0.037(2) -0.0019(17) -0.0114(17) -0.0101(19) 
C103 0.051(3) 0.053(3) 0.034(2) -0.0065(18) -0.0139(18) -0.021(2) 
C104 0.046(2) 0.044(2) 0.033(2) -0.0067(17) -0.0127(17) -0.018(2) 
C105 0.0281(19) 0.034(2) 0.039(2) -0.0179(16) -0.0040(15) -0.0099(16) 
C106 0.060(3) 0.051(3) 0.089(4) -0.045(3) 0.026(3) -0.027(2) 
C107 0.105(5) 0.076(4) 0.113(5) -0.074(4) 0.053(4) -0.055(4) 
C108 0.057(3) 0.041(3) 0.146(6) -0.048(3) 0.010(3) -0.018(2) 
C109 0.080(4) 0.043(3) 0.073(3) -0.021(2) -0.002(3) -0.035(3) 
C110 0.094(4) 0.043(3) 0.049(3) -0.010(2) -0.014(2) -0.039(3) 
C111 0.035(2) 0.033(2) 0.0299(18) -0.0112(15) -0.0051(15) -0.0069(17) 
C112 0.049(3) 0.055(3) 0.044(2) -0.008(2) -0.019(2) -0.016(2) 
C113 0.042(3) 0.091(4) 0.054(3) -0.026(3) -0.009(2) -0.026(3) 
C114 0.062(3) 0.100(4) 0.077(4) -0.047(3) 0.010(3) -0.053(3) 
C115 0.065(3) 0.052(3) 0.088(4) -0.034(3) 0.015(3) -0.032(3) 
C116 0.044(2) 0.039(2) 0.055(3) -0.021(2) 0.005(2) -0.014(2) 
C117 0.041(2) 0.0280(19) 0.0290(18) -0.0059(15) -0.0108(16) -0.0053(17) 
C118 0.059(3) 0.052(3) 0.044(2) -0.022(2) 0.006(2) -0.029(2) 
C119 0.105(4) 0.053(3) 0.051(3) -0.023(2) 0.006(3) -0.043(3) 
C120 0.080(4) 0.043(3) 0.050(3) -0.024(2) -0.002(2) -0.017(2) 
C121 0.057(3) 0.041(2) 0.051(3) -0.020(2) -0.006(2) 0.001(2) 
C122 0.041(2) 0.033(2) 0.041(2) -0.0121(17) -0.0035(17) -0.0052(18) 
C123 0.021(5) 0.040(2) 0.032(3) -0.006(2) -0.006(4) -0.006(4) 
C124 0.042(6) 0.045(3) 0.032(5) -0.009(3) -0.003(4) -0.001(4) 
C125 0.045(3) 0.052(4) 0.048(3) -0.030(3) 0.005(2) -0.017(3) 
C126 0.048(5) 0.066(4) 0.039(4) -0.020(3) 0.010(4) -0.021(4) 
C127 0.052(4) 0.063(4) 0.030(4) -0.006(2) -0.002(3) -0.022(3) 
C128 0.040(8) 0.042(3) 0.038(3) -0.006(2) -0.005(4) -0.002(5) 
C129 0.021(5) 0.040(2) 0.032(3) -0.006(2) -0.006(4) -0.006(4) 
C130 0.042(6) 0.045(3) 0.032(5) -0.009(3) -0.003(4) -0.001(4) 
C131 0.045(3) 0.052(4) 0.048(3) -0.030(3) 0.005(2) -0.017(3) 
C132 0.048(5) 0.066(4) 0.039(4) -0.020(3) 0.010(4) -0.021(4) 
C133 0.052(4) 0.063(4) 0.030(4) -0.006(2) -0.002(3) -0.022(3) 
C134 0.040(8) 0.042(3) 0.038(3) -0.006(2) -0.005(4) -0.002(5) 
C1S 0.081(8) 0.085(8) 0.071(7) -0.020(6) 0.013(7) -0.010(7) 
Cl1 0.193(9) 0.069(5) 0.094(4) -0.033(3) -0.009(6) -0.045(4) 
Cl2 0.113(5) 0.096(4) 0.131(5) -0.036(4) -0.017(4) -0.023(4) 
Cl3 0.116(3) 0.076(3) 0.143(5) -0.036(3) -0.053(4) -0.014(3) 
C1S' 0.081(8) 0.085(8) 0.071(7) -0.020(6) 0.013(7) -0.010(7) 
Cl1' 0.193(9) 0.069(5) 0.094(4) -0.033(3) -0.009(6) -0.045(4) 
Cl2' 0.113(5) 0.096(4) 0.131(5) -0.036(4) -0.017(4) -0.023(4) 
Cl3' 0.116(3) 0.076(3) 0.143(5) -0.036(3) -0.053(4) -0.014(3) 
C2A 0.087(7) 0.103(6) 0.110(6) -0.050(5) -0.002(5) -0.043(5) 
Cl4A 0.102(3) 0.0739(17) 0.0757(16) -0.0194(13) 0.0001(17) -0.037(2) 
Cl5A 0.0837(18) 0.103(2) 0.0854(18) -0.0601(16) 0.0124(14) -0.0371(17) 
Cl6A 0.109(3) 0.124(3) 0.175(4) -0.058(3) -0.007(3) -0.067(2) 
C2B 0.087(7) 0.103(6) 0.110(6) -0.050(5) -0.002(5) -0.043(5) 
Cl4B 0.102(3) 0.0739(17) 0.0757(16) -0.0194(13) 0.0001(17) -0.037(2) 
Cl5B 0.0837(18) 0.103(2) 0.0854(18) -0.0601(16) 0.0124(14) -0.0371(17) 
Cl6B 0.109(3) 0.124(3) 0.175(4) -0.058(3) -0.007(3) -0.067(2) 
C2C 0.087(7) 0.103(6) 0.110(6) -0.050(5) -0.002(5) -0.043(5) 
Cl4C 0.102(3) 0.0739(17) 0.0757(16) -0.0194(13) 0.0001(17) -0.037(2) 
Cl5C 0.0837(18) 0.103(2) 0.0854(18) -0.0601(16) 0.0124(14) -0.0371(17) 
Cl6C 0.109(3) 0.124(3) 0.175(4) -0.058(3) -0.007(3) -0.067(2) 
C2D 0.087(7) 0.103(6) 0.110(6) -0.050(5) -0.002(5) -0.043(5) 
Cl4D 0.102(3) 0.0739(17) 0.0757(16) -0.0194(13) 0.0001(17) -0.037(2) 
Cl5D 0.0837(18) 0.103(2) 0.0854(18) -0.0601(16) 0.0124(14) -0.0371(17) 
Cl6D 0.109(3) 0.124(3) 0.175(4) -0.058(3) -0.007(3) -0.067(2) 
  
_geom_special_details 
; 
 All esds (except the esd in the dihedral angle between two l.s. planes) 
 are estimated using the full covariance matrix.  The cell esds are taken 
 into account individually in the estimation of esds in distances, angles 
 and torsion angles; correlations between esds in cell parameters are only 
 used when they are defined by crystal symmetry.  An approximate (isotropic) 
 treatment of cell esds is used for estimating esds involving l.s. planes. 
; 
  
loop_ 
 _geom_bond_atom_site_label_1 
 _geom_bond_atom_site_label_2 
 _geom_bond_distance 
 _geom_bond_site_symmetry_2 
 _geom_bond_publ_flag 
Si1 C63 1.883(4) . ? 
Si1 C57 1.889(4) . ? 
Si1 C1 1.924(4) . ? 
Si1 C69 1.928(5) . ? 
Si2 C87 1.889(3) . ? 
Si2 C75 1.891(3) . ? 
Si2 C81 1.899(4) . ? 
Si2 C2 1.933(4) . ? 
Si3 C105 1.892(4) . ? 
Si3 C93 1.895(4) . ? 
Si3 C99 1.898(3) . ? 
Si3 C5 1.933(3) . ? 
Si4 C7 1.845(4) . ? 
Si4 C123 1.870(12) . ? 
Si4 C111 1.882(4) . ? 
Si4 C117 1.884(4) . ? 
Si4 C129 1.913(14) . ? 
C1 C4 1.309(5) . ? 
C1 C2 1.510(5) . ? 
C2 C3 1.313(5) . ? 
C3 C9 1.315(5) . ? 
C4 C33 1.325(5) . ? 
C5 C6 1.302(5) . ? 
C5 C51 1.565(4) . ? 
C6 C27 1.323(5) . ? 
C7 C8 1.202(5) . ? 
C8 C51 1.479(5) . ? 
C9 C10 1.483(5) . ? 
C9 C32 1.485(5) . ? 
C10 C11 1.383(5) . ? 
C10 C15 1.413(5) . ? 
C11 C12 1.389(5) . ? 
C12 C13 1.384(6) . ? 
C13 C14 1.388(5) . ? 
C14 C15 1.393(5) . ? 
C15 C16 1.462(5) . ? 
C16 C17 1.376(5) . ? 
C16 C32 1.423(4) . ? 
C17 C18 1.412(5) . ? 
C18 C19 1.417(5) . ? 
C18 C30 1.440(4) . ? 
C19 C20 1.368(5) . ? 
C20 C28 1.429(5) . ? 
C20 C21 1.470(5) . ? 
C21 C22 1.384(5) . ? 
C21 C26 1.414(5) . ? 
C22 C23 1.379(6) . ? 
C23 C24 1.383(6) . ? 
C24 C25 1.384(5) . ? 
C25 C26 1.393(5) . ? 
C26 C27 1.477(5) . ? 
C27 C28 1.475(5) . ? 
C28 C29 1.365(5) . ? 
C29 C30 1.407(5) . ? 
C30 C31 1.407(5) . ? 
C31 C32 1.367(5) . ? 
C33 C56 1.476(5) . ? 
C33 C34 1.483(5) . ? 
C34 C35 1.389(5) . ? 
C34 C39 1.411(5) . ? 
C35 C36 1.393(5) . ? 
C36 C37 1.384(6) . ? 
C37 C38 1.381(6) . ? 
C38 C39 1.391(5) . ? 
C39 C40 1.464(5) . ? 
C40 C41 1.372(5) . ? 
C40 C56 1.434(5) . ? 
C41 C42 1.418(5) . ? 
C42 C43 1.417(5) . ? 
C42 C54 1.437(4) . ? 
C43 C44 1.367(5) . ? 
C44 C52 1.427(4) . ? 
C44 C45 1.467(5) . ? 
C45 C46 1.390(5) . ? 
C45 C50 1.399(5) . ? 
C46 C47 1.382(5) . ? 
C47 C48 1.387(6) . ? 
C48 C49 1.392(5) . ? 
C49 C50 1.379(5) . ? 
C50 C51 1.531(4) . ? 
C51 C52 1.533(4) . ? 
C52 C53 1.358(5) . ? 
C53 C54 1.421(5) . ? 
C54 C55 1.415(5) . ? 
C55 C56 1.366(5) . ? 
C57 C58 1.528(5) . ? 
C57 C62 1.532(5) . ? 
C58 C59 1.527(5) . ? 
C59 C60 1.529(6) . ? 
C60 C61 1.514(7) . ? 
C61 C62 1.525(6) . ? 
C63 C68 1.540(6) . ? 
C63 C64 1.544(6) . ? 
C64 C65 1.507(7) . ? 
C65 C66 1.498(9) . ? 
C66 C67 1.559(8) . ? 
C67 C68 1.523(6) . ? 
C69 C74 1.442(7) . ? 
C69 C70 1.538(6) . ? 
C70 C71 1.570(7) . ? 
C71 C72 1.412(7) . ? 
C72 C73 1.514(7) . ? 
C73 C74 1.496(6) . ? 
C75 C76 1.534(5) . ? 
C75 C80 1.541(5) . ? 
C76 C77 1.522(5) . ? 
C77 C78 1.524(5) . ? 
C78 C79 1.518(6) . ? 
C79 C80 1.527(5) . ? 
C81 C86 1.539(5) . ? 
C81 C82 1.539(5) . ? 
C82 C83 1.527(5) . ? 
C83 C84 1.524(6) . ? 
C84 C85 1.522(7) . ? 
C85 C86 1.519(5) . ? 
C87 C88 1.534(5) . ? 
C87 C92 1.544(5) . ? 
C88 C89 1.526(5) . ? 
C89 C90 1.530(6) . ? 
C90 C91 1.514(6) . ? 
C91 C92 1.529(5) . ? 
C93 C94 1.521(5) . ? 
C93 C98 1.526(5) . ? 
C94 C95 1.530(5) . ? 
C95 C96 1.506(6) . ? 
C96 C97 1.531(6) . ? 
C97 C98 1.529(6) . ? 
C99 C104 1.533(5) . ? 
C99 C100 1.535(5) . ? 
C100 C101 1.525(5) . ? 
C101 C102 1.521(5) . ? 
C102 C103 1.512(6) . ? 
C103 C104 1.527(5) . ? 
C105 C106 1.520(5) . ? 
C105 C110 1.531(5) . ? 
C106 C107 1.537(6) . ? 
C107 C108 1.499(8) . ? 
C108 C109 1.519(7) . ? 
C109 C110 1.526(5) . ? 
C111 C116 1.532(5) . ? 
C111 C112 1.537(5) . ? 
C112 C113 1.523(6) . ? 
C113 C114 1.515(7) . ? 
C114 C115 1.514(8) . ? 
C115 C116 1.532(6) . ? 
C117 C118 1.530(5) . ? 
C117 C122 1.533(5) . ? 
C118 C119 1.523(6) . ? 
C119 C120 1.516(6) . ? 
C120 C121 1.513(7) . ? 
C121 C122 1.524(5) . ? 
C123 C124 1.461(8) . ? 
C123 C128 1.528(9) . ? 
C124 C125 1.503(9) . ? 
C125 C126 1.532(9) . ? 
C126 C127 1.525(9) . ? 
C127 C128 1.532(9) . ? 
C129 C130 1.475(9) . ? 
C129 C134 1.523(9) . ? 
C130 C131 1.508(9) . ? 
C131 C132 1.528(10) . ? 
C132 C133 1.529(10) . ? 
C133 C134 1.535(9) . ? 
C1S Cl3 1.758(10) . ? 
C1S Cl1 1.759(10) . ? 
C1S Cl2 1.764(10) . ? 
C1S' Cl3' 1.757(10) . ? 
C1S' Cl2' 1.758(10) . ? 
C1S' Cl1' 1.760(10) . ? 
C2A Cl6A 1.747(8) . ? 
C2A Cl5A 1.757(8) . ? 
C2A Cl4A 1.768(8) . ? 
C2B Cl6B 1.738(9) . ? 
C2B Cl4B 1.786(8) . ? 
C2B Cl5B 1.791(8) . ? 
C2C Cl5C 1.716(10) . ? 
C2C Cl4C 1.721(10) . ? 
C2C Cl6C 1.725(10) . ? 
C2D Cl4D 1.737(10) . ? 
C2D Cl5D 1.740(10) . ? 
C2D Cl6D 1.745(10) . ? 
  
loop_ 
 _geom_angle_atom_site_label_1 
 _geom_angle_atom_site_label_2 
 _geom_angle_atom_site_label_3 
 _geom_angle 
 _geom_angle_site_symmetry_1 
 _geom_angle_site_symmetry_3 
 _geom_angle_publ_flag 
C63 Si1 C57 113.89(18) . . ? 
C63 Si1 C1 106.76(16) . . ? 
C57 Si1 C1 108.83(16) . . ? 
C63 Si1 C69 112.5(2) . . ? 
C57 Si1 C69 111.77(18) . . ? 
C1 Si1 C69 102.2(2) . . ? 
C87 Si2 C75 110.03(15) . . ? 
C87 Si2 C81 113.26(16) . . ? 
C75 Si2 C81 108.28(16) . . ? 
C87 Si2 C2 108.77(15) . . ? 
C75 Si2 C2 108.23(15) . . ? 
C81 Si2 C2 108.14(15) . . ? 
C105 Si3 C93 106.22(16) . . ? 
C105 Si3 C99 108.95(16) . . ? 
C93 Si3 C99 113.40(16) . . ? 
C105 Si3 C5 109.19(15) . . ? 
C93 Si3 C5 105.75(15) . . ? 
C99 Si3 C5 113.05(15) . . ? 
C7 Si4 C123 114.8(3) . . ? 
C7 Si4 C111 108.29(16) . . ? 
C123 Si4 C111 104.4(3) . . ? 
C7 Si4 C117 106.30(16) . . ? 
C123 Si4 C117 113.0(3) . . ? 
C111 Si4 C117 109.88(17) . . ? 
C7 Si4 C129 101.8(3) . . ? 
C111 Si4 C129 119.8(4) . . ? 
C117 Si4 C129 109.8(4) . . ? 
C4 C1 C2 121.5(3) . . ? 
C4 C1 Si1 114.8(3) . . ? 
C2 C1 Si1 123.1(2) . . ? 
C3 C2 C1 119.4(3) . . ? 
C3 C2 Si2 115.7(3) . . ? 
C1 C2 Si2 124.9(2) . . ? 
C2 C3 C9 169.9(3) . . ? 
C1 C4 C33 173.2(4) . . ? 
C6 C5 C51 117.7(3) . . ? 
C6 C5 Si3 113.5(2) . . ? 
C51 C5 Si3 128.8(2) . . ? 
C5 C6 C27 174.3(4) . . ? 
C8 C7 Si4 177.5(3) . . ? 
C7 C8 C51 178.6(4) . . ? 
C3 C9 C10 130.8(3) . . ? 
C3 C9 C32 123.7(3) . . ? 
C10 C9 C32 105.4(3) . . ? 
C11 C10 C15 120.9(3) . . ? 
C11 C10 C9 130.4(3) . . ? 
C15 C10 C9 108.6(3) . . ? 
C10 C11 C12 118.3(3) . . ? 
C13 C12 C11 121.5(4) . . ? 
C12 C13 C14 120.5(3) . . ? 
C13 C14 C15 119.1(3) . . ? 
C14 C15 C10 119.7(3) . . ? 
C14 C15 C16 131.2(3) . . ? 
C10 C15 C16 109.2(3) . . ? 
C17 C16 C32 119.7(3) . . ? 
C17 C16 C15 132.5(3) . . ? 
C32 C16 C15 107.8(3) . . ? 
C16 C17 C18 120.7(3) . . ? 
C17 C18 C19 122.6(3) . . ? 
C17 C18 C30 118.6(3) . . ? 
C19 C18 C30 118.8(3) . . ? 
C20 C19 C18 120.7(3) . . ? 
C19 C20 C28 120.1(3) . . ? 
C19 C20 C21 132.2(3) . . ? 
C28 C20 C21 107.5(3) . . ? 
C22 C21 C26 119.4(3) . . ? 
C22 C21 C20 131.7(3) . . ? 
C26 C21 C20 108.8(3) . . ? 
C23 C22 C21 119.4(4) . . ? 
C22 C23 C24 121.2(4) . . ? 
C23 C24 C25 120.8(4) . . ? 
C24 C25 C26 118.5(4) . . ? 
C25 C26 C21 120.7(3) . . ? 
C25 C26 C27 130.6(3) . . ? 
C21 C26 C27 108.7(3) . . ? 
C6 C27 C28 124.9(3) . . ? 
C6 C27 C26 129.1(3) . . ? 
C28 C27 C26 105.9(3) . . ? 
C29 C28 C20 120.5(3) . . ? 
C29 C28 C27 130.6(3) . . ? 
C20 C28 C27 108.9(3) . . ? 
C28 C29 C30 120.7(3) . . ? 
C29 C30 C31 121.1(3) . . ? 
C29 C30 C18 119.3(3) . . ? 
C31 C30 C18 119.6(3) . . ? 
C32 C31 C30 119.9(3) . . ? 
C31 C32 C16 121.2(3) . . ? 
C31 C32 C9 129.8(3) . . ? 
C16 C32 C9 108.9(3) . . ? 
C4 C33 C56 125.2(3) . . ? 
C4 C33 C34 128.7(3) . . ? 
C56 C33 C34 105.9(3) . . ? 
C35 C34 C39 120.4(3) . . ? 
C35 C34 C33 131.0(3) . . ? 
C39 C34 C33 108.6(3) . . ? 
C34 C35 C36 118.4(4) . . ? 
C37 C36 C35 121.1(4) . . ? 
C38 C37 C36 120.9(4) . . ? 
C37 C38 C39 119.0(4) . . ? 
C38 C39 C34 120.1(3) . . ? 
C38 C39 C40 130.8(3) . . ? 
C34 C39 C40 109.1(3) . . ? 
C41 C40 C56 120.8(3) . . ? 
C41 C40 C39 131.4(3) . . ? 
C56 C40 C39 107.7(3) . . ? 
C40 C41 C42 120.0(3) . . ? 
C43 C42 C41 121.4(3) . . ? 
C43 C42 C54 119.4(3) . . ? 
C41 C42 C54 119.2(3) . . ? 
C44 C43 C42 120.2(3) . . ? 
C43 C44 C52 120.0(3) . . ? 
C43 C44 C45 131.8(3) . . ? 
C52 C44 C45 108.2(3) . . ? 
C46 C45 C50 120.3(3) . . ? 
C46 C45 C44 130.6(3) . . ? 
C50 C45 C44 109.1(3) . . ? 
C47 C46 C45 118.6(4) . . ? 
C46 C47 C48 120.9(3) . . ? 
C47 C48 C49 120.7(4) . . ? 
C50 C49 C48 118.4(3) . . ? 
C49 C50 C45 120.8(3) . . ? 
C49 C50 C51 128.2(3) . . ? 
C45 C50 C51 111.0(3) . . ? 
C8 C51 C50 111.6(3) . . ? 
C8 C51 C52 110.4(3) . . ? 
C50 C51 C52 101.4(3) . . ? 
C8 C51 C5 110.4(3) . . ? 
C50 C51 C5 112.4(3) . . ? 
C52 C51 C5 110.4(3) . . ? 
C53 C52 C44 121.5(3) . . ? 
C53 C52 C51 128.3(3) . . ? 
C44 C52 C51 110.2(3) . . ? 
C52 C53 C54 119.8(3) . . ? 
C55 C54 C53 121.6(3) . . ? 
C55 C54 C42 119.3(3) . . ? 
C53 C54 C42 119.1(3) . . ? 
C56 C55 C54 120.7(3) . . ? 
C55 C56 C40 120.0(3) . . ? 
C55 C56 C33 131.2(3) . . ? 
C40 C56 C33 108.6(3) . . ? 
C58 C57 C62 109.5(3) . . ? 
C58 C57 Si1 115.1(3) . . ? 
C62 C57 Si1 112.8(3) . . ? 
C59 C58 C57 111.1(4) . . ? 
C58 C59 C60 111.2(4) . . ? 
C61 C60 C59 110.4(3) . . ? 
C60 C61 C62 110.9(4) . . ? 
C61 C62 C57 112.3(3) . . ? 
C68 C63 C64 109.6(4) . . ? 
C68 C63 Si1 115.7(3) . . ? 
C64 C63 Si1 115.0(3) . . ? 
C65 C64 C63 111.1(4) . . ? 
C64 C65 C66 111.7(5) . . ? 
C65 C66 C67 112.8(5) . . ? 
C68 C67 C66 109.5(5) . . ? 
C67 C68 C63 111.2(4) . . ? 
C74 C69 C70 113.9(4) . . ? 
C74 C69 Si1 119.4(4) . . ? 
C70 C69 Si1 110.2(3) . . ? 
C69 C70 C71 109.3(4) . . ? 
C72 C71 C70 111.8(4) . . ? 
C71 C72 C73 112.7(4) . . ? 
C74 C73 C72 113.8(4) . . ? 
C69 C74 C73 114.1(4) . . ? 
C76 C75 C80 111.4(3) . . ? 
C76 C75 Si2 112.5(2) . . ? 
C80 C75 Si2 112.9(2) . . ? 
C77 C76 C75 112.3(3) . . ? 
C76 C77 C78 110.6(3) . . ? 
C79 C78 C77 110.3(3) . . ? 
C78 C79 C80 112.0(3) . . ? 
C79 C80 C75 113.0(3) . . ? 
C86 C81 C82 108.7(3) . . ? 
C86 C81 Si2 113.6(2) . . ? 
C82 C81 Si2 114.6(2) . . ? 
C83 C82 C81 111.7(3) . . ? 
C84 C83 C82 110.4(4) . . ? 
C85 C84 C83 111.2(4) . . ? 
C86 C85 C84 111.6(3) . . ? 
C85 C86 C81 111.9(3) . . ? 
C88 C87 C92 110.1(3) . . ? 
C88 C87 Si2 113.4(2) . . ? 
C92 C87 Si2 114.4(2) . . ? 
C89 C88 C87 111.7(3) . . ? 
C88 C89 C90 111.3(3) . . ? 
C91 C90 C89 110.1(3) . . ? 
C90 C91 C92 110.9(3) . . ? 
C91 C92 C87 111.7(3) . . ? 
C94 C93 C98 108.6(3) . . ? 
C94 C93 Si3 118.1(2) . . ? 
C98 C93 Si3 114.4(3) . . ? 
C93 C94 C95 111.6(3) . . ? 
C96 C95 C94 111.0(4) . . ? 
C95 C96 C97 111.4(4) . . ? 
C98 C97 C96 110.9(4) . . ? 
C93 C98 C97 111.8(3) . . ? 
C104 C99 C100 107.9(3) . . ? 
C104 C99 Si3 113.4(2) . . ? 
C100 C99 Si3 115.9(2) . . ? 
C101 C100 C99 111.5(3) . . ? 
C102 C101 C100 110.4(3) . . ? 
C103 C102 C101 111.8(3) . . ? 
C102 C103 C104 112.1(3) . . ? 
C103 C104 C99 111.3(3) . . ? 
C106 C105 C110 109.9(4) . . ? 
C106 C105 Si3 116.4(3) . . ? 
C110 C105 Si3 112.6(3) . . ? 
C105 C106 C107 111.4(4) . . ? 
C108 C107 C106 110.1(5) . . ? 
C107 C108 C109 111.3(4) . . ? 
C108 C109 C110 111.5(4) . . ? 
C109 C110 C105 112.8(4) . . ? 
C116 C111 C112 109.8(3) . . ? 
C116 C111 Si4 114.1(3) . . ? 
C112 C111 Si4 112.7(3) . . ? 
C113 C112 C111 113.3(4) . . ? 
C114 C113 C112 111.3(4) . . ? 
C115 C114 C113 112.1(4) . . ? 
C114 C115 C116 110.9(4) . . ? 
C111 C116 C115 112.0(4) . . ? 
C118 C117 C122 109.9(3) . . ? 
C118 C117 Si4 112.0(3) . . ? 
C122 C117 Si4 113.1(3) . . ? 
C119 C118 C117 111.7(4) . . ? 
C120 C119 C118 111.3(4) . . ? 
C121 C120 C119 111.0(4) . . ? 
C120 C121 C122 112.0(4) . . ? 
C121 C122 C117 112.2(3) . . ? 
C124 C123 C128 111.4(12) . . ? 
C124 C123 Si4 118.1(9) . . ? 
C128 C123 Si4 119.2(9) . . ? 
C123 C124 C125 126.0(13) . . ? 
C124 C125 C126 112.0(13) . . ? 
C127 C126 C125 111.2(13) . . ? 
C126 C127 C128 109.6(14) . . ? 
C123 C128 C127 112.2(15) . . ? 
C130 C129 C134 125.0(15) . . ? 
C130 C129 Si4 115.8(10) . . ? 
C134 C129 Si4 114.1(10) . . ? 
C129 C130 C131 111.7(15) . . ? 
C130 C131 C132 125.6(16) . . ? 
C131 C132 C133 108.6(15) . . ? 
C132 C133 C134 112.3(18) . . ? 
C129 C134 C133 110.4(17) . . ? 
Cl3 C1S Cl1 110.7(9) . . ? 
Cl3 C1S Cl2 106.1(8) . . ? 
Cl1 C1S Cl2 107.8(9) . . ? 
Cl3' C1S' Cl2' 109.7(8) . . ? 
Cl3' C1S' Cl1' 108.4(8) . . ? 
Cl2' C1S' Cl1' 105.3(12) . . ? 
Cl6A C2A Cl5A 110.1(5) . . ? 
Cl6A C2A Cl4A 110.5(7) . . ? 
Cl5A C2A Cl4A 115.4(6) . . ? 
Cl6B C2B Cl4B 113.9(6) . . ? 
Cl6B C2B Cl5B 136.5(6) . . ? 
Cl4B C2B Cl5B 102.6(5) . . ? 
Cl5C C2C Cl4C 121.8(12) . . ? 
Cl5C C2C Cl6C 109.8(12) . . ? 
Cl4C C2C Cl6C 113.8(11) . . ? 
Cl4D C2D Cl5D 122.3(12) . . ? 
Cl4D C2D Cl6D 108(2) . . ? 
Cl5D C2D Cl6D 112(2) . . ? 
  
_refine_diff_density_max    1.411 
_refine_diff_density_min   -1.189 
_refine_diff_density_rms    0.071 
  
_shelx_res_file 
; 
TITL ic23251 in P-1 
    IC23251.res 
    created by SHELXL-2019/3 at 09:25:10 on 13-May-2025 
CELL 0.71073  16.67690  19.59770  19.74080  69.2259  80.0362  69.5463 
ZERR    2.00   0.00060   0.00070   0.00070   0.0013   0.0015   0.0014 
LATT  1 
SFAC C H SI CL 
UNIT 259 315 8 9 
LIST 4 
TEMP -123.150 
SIZE 0.124 0.277 0.421 
ACTA 
OMIT -3 50.5 
OMIT 0 2 1 
OMIT -1 0 1 
OMIT -1 1 0 
L.S. 10 
BOND 
FMAP 2 
PLAN 20 
EADP C123 C129 
EADP C124 C130 
EADP C125 C131 
EADP C126 C132 
EADP C127 C133 
EADP C128 C134 
EADP C1S C1S' 
EADP CL1 CL1' 
EADP CL2 CL2' 
EADP CL3 CL3' 
EADP C2A C2B C2C C2D 
EADP CL4A CL4B CL4C CL4D 
EADP CL5A CL5B CL5C CL5D 
EADP CL6A CL6B CL6C CL6D 
DELU 0.001 C69 C74 
DFIX 1.53 0.01 C123 C124 
DFIX 1.53 0.01 C124 C125 
DFIX 1.53 0.01 C125 C126 
DFIX 1.53 0.01 C126 C127 
DFIX 1.53 0.01 C127 C128 
DFIX 1.53 0.01 C128 C123 
DFIX 1.53 0.01 C129 C130 
DFIX 1.53 0.01 C130 C131 
DFIX 1.53 0.01 C131 C132 
DFIX 1.53 0.01 C132 C133 
DFIX 1.53 0.01 C133 C134 
DFIX 1.53 0.01 C134 C129 
DFIX 1.75 0.01 C1S CL1 
DFIX 1.75 0.01 C1S CL2 
DFIX 1.75 0.01 C1S CL3 
DFIX 1.75 0.01 C1S' CL1' 
DFIX 1.75 0.01 C1S' CL2' 
DFIX 1.75 0.01 C1S' CL3' 
DFIX 1.73 0.01 C2A CL4A 
DFIX 1.73 0.01 C2A CL5A 
DFIX 1.73 0.01 C2A CL6A 
DFIX 1.73 0.01 C2B CL4B 
DFIX 1.60 0.01 C2B CL5B 
DFIX 1.83 0.01 C2B CL6B 
DFIX 1.73 0.01 C2C CL4C 
DFIX 1.73 0.01 C2C CL5C 
DFIX 1.73 0.01 C2C CL6C 
DFIX 1.73 0.01 C2D CL4D 
DFIX 1.73 0.01 C2D CL5D 
DFIX 1.73 0.01 C2D CL6D 
DFIX 2.85 0.01 CL1' CL3' 
DFIX 2.85 0.01 CL2' CL3' 
DFIX 0.15 0.01 C2B CL5D 
ISOR 0.01 C123 > C128 C1S > CL2 C2A > CL6A 
ISOR 0.003 CL3 
ISOR 0.01 C65 C66 
EXYZ C2B CL5D 
SUMP 1.00000 0.00001 1 4 1 5 1 6 1 7 
WGHT    0.092600    9.856800 
FVAR       0.05562   0.53690   0.58699   0.50366   0.19306   0.15003   0.15324 
SI1   3    0.727767    0.164964    0.164577    11.00000    0.03418    0.03046 = 
         0.02833   -0.01364   -0.00737    0.00157 
SI2   3    1.001099    0.104716    0.257665    11.00000    0.03444    0.01993 = 
         0.02360   -0.00845   -0.00189   -0.00501 
SI3   3    0.828895    0.523801    0.403983    11.00000    0.02439    0.02518 = 
         0.02737   -0.01020   -0.00456   -0.00599 
SI4   3    0.456445    0.682811    0.196184    11.00000    0.03099    0.02811 = 
         0.02781   -0.00835   -0.00584   -0.00429 
C1    1    0.812457    0.147984    0.228740    11.00000    0.03836    0.01922 = 
         0.02500   -0.00932   -0.00193   -0.00576 
C2    1    0.899821    0.157104    0.202176    11.00000    0.03279    0.02172 = 
         0.02273   -0.01163    0.00013   -0.00609 
C3    1    0.909383    0.205986    0.137993    11.00000    0.03153    0.02295 = 
         0.02732   -0.01250   -0.00200   -0.00345 
C4    1    0.784900    0.138151    0.296695    11.00000    0.03244    0.01708 = 
         0.03048   -0.00822   -0.00655   -0.00594 
C5    1    0.730020    0.554301    0.348782    11.00000    0.02427    0.02068 = 
         0.02731   -0.01170   -0.00142   -0.00409 
C6    1    0.743395    0.585753    0.279441    11.00000    0.02319    0.01988 = 
         0.03507   -0.01072   -0.00734   -0.00561 
C7    1    0.529334    0.624788    0.270767    11.00000    0.02609    0.02830 = 
         0.03519   -0.01090   -0.00334   -0.00257 
C8    1    0.578352    0.589056    0.318524    11.00000    0.02449    0.02618 = 
         0.03263   -0.01314    0.00007   -0.00487 
C9    1    0.919931    0.262423    0.080142    11.00000    0.02553    0.02459 = 
         0.02413   -0.00668   -0.00111   -0.00393 
C10   1    0.952712    0.263157    0.005193    11.00000    0.02756    0.03140 = 
         0.02669   -0.00711   -0.00259   -0.00944 
C11   1    0.981564    0.204318   -0.024878    11.00000    0.03757    0.03071 = 
         0.03233   -0.01012    0.00139   -0.01344 
AFIX  43 
H11   2    0.982159    0.153576    0.003480    11.00000   -1.20000 
AFIX   0 
C12   1    1.009651    0.221339   -0.097624    11.00000    0.04986    0.04486 = 
         0.03423   -0.02189    0.00526   -0.01954 
AFIX  43 
H12   2    1.028769    0.181705   -0.119259    11.00000   -1.20000 
AFIX   0 
C13   1    1.010414    0.294705   -0.139286    11.00000    0.05088    0.05073 = 
         0.03102   -0.01492    0.00859   -0.02283 
AFIX  43 
H13   2    1.030012    0.304752   -0.188907    11.00000   -1.20000 
AFIX   0 
C14   1    0.982763    0.353729   -0.109121    11.00000    0.04466    0.03763 = 
         0.02899   -0.00788    0.00498   -0.01937 
AFIX  43 
H14   2    0.983524    0.404044   -0.137709    11.00000   -1.20000 
AFIX   0 
C15   1    0.953886    0.338214   -0.036388    11.00000    0.03131    0.02943 = 
         0.02638   -0.00744    0.00078   -0.01064 
C16   1    0.921473    0.387927    0.009212    11.00000    0.02510    0.02959 = 
         0.02957   -0.00887   -0.00193   -0.00773 
C17   1    0.909950    0.464545   -0.004353    11.00000    0.03451    0.02821 = 
         0.02641   -0.00490    0.00110   -0.01192 
AFIX  43 
H17   2    0.925731    0.494431   -0.051036    11.00000   -1.20000 
AFIX   0 
C18   1    0.874923    0.499239    0.050358    11.00000    0.02752    0.02644 = 
         0.02890   -0.00674   -0.00097   -0.00928 
C19   1    0.861858    0.577914    0.038695    11.00000    0.03586    0.02863 = 
         0.02587   -0.00236   -0.00021   -0.01433 
AFIX  43 
H19   2    0.878367    0.608922   -0.007062    11.00000   -1.20000 
AFIX   0 
C20   1    0.825700    0.609656    0.092688    11.00000    0.03170    0.02574 = 
         0.02832   -0.00352   -0.00426   -0.01099 
C21   1    0.799695    0.688871    0.094345    11.00000    0.03798    0.02603 = 
         0.03309   -0.00562   -0.00630   -0.01308 
C22   1    0.805561    0.756378    0.041920    11.00000    0.07309    0.03256 = 
         0.03184   -0.00529   -0.00130   -0.02458 
AFIX  43 
H22   2    0.832577    0.755832   -0.004469    11.00000   -1.20000 
AFIX   0 
C23   1    0.771818    0.824447    0.057659    11.00000    0.08203    0.02790 = 
         0.04327   -0.00313   -0.00977   -0.02166 
AFIX  43 
H23   2    0.775475    0.870854    0.021570    11.00000   -1.20000 
AFIX   0 
C24   1    0.732739    0.826402    0.125031    11.00000    0.06542    0.02510 = 
         0.04654   -0.00975   -0.01193   -0.01032 
AFIX  43 
H24   2    0.710145    0.874007    0.134587    11.00000   -1.20000 
AFIX   0 
C25   1    0.726174    0.759847    0.178657    11.00000    0.04132    0.02977 = 
         0.03882   -0.01135   -0.00779   -0.00745 
AFIX  43 
H25   2    0.698890    0.761267    0.224777    11.00000   -1.20000 
AFIX   0 
C26   1    0.760485    0.690718    0.163467    11.00000    0.03282    0.02486 = 
         0.02867   -0.00445   -0.00938   -0.00790 
C27   1    0.763874    0.611705    0.209336    11.00000    0.02871    0.02356 = 
         0.03014   -0.00600   -0.00631   -0.00694 
C28   1    0.800946    0.563441    0.161817    11.00000    0.02758    0.02782 = 
         0.02538   -0.00742   -0.00402   -0.00871 
C29   1    0.811775    0.487737    0.174364    11.00000    0.02912    0.02313 = 
         0.02653   -0.00523   -0.00124   -0.00741 
AFIX  43 
H29   2    0.793657    0.458017    0.220149    11.00000   -1.20000 
AFIX   0 
C30   1    0.849510    0.453266    0.120157    11.00000    0.02682    0.02477 = 
         0.02383   -0.00449   -0.00321   -0.00830 
C31   1    0.863784    0.374615    0.133415    11.00000    0.03244    0.02172 = 
         0.02355   -0.00190   -0.00036   -0.00729 
AFIX  43 
H31   2    0.848776    0.343659    0.179823    11.00000   -1.20000 
AFIX   0 
C32   1    0.899270    0.342778    0.079452    11.00000    0.02727    0.02256 = 
         0.02482   -0.00515   -0.00171   -0.00588 
C33   1    0.749910    0.136093    0.362718    11.00000    0.03007    0.02673 = 
         0.02639   -0.00894   -0.00119   -0.00848 
C34   1    0.744547    0.068343    0.426036    11.00000    0.03369    0.02975 = 
         0.02973   -0.00856    0.00078   -0.00981 
C35   1    0.766682   -0.008726    0.432167    11.00000    0.04092    0.03159 = 
         0.03674   -0.01250    0.00186   -0.01117 
AFIX  43 
H35   2    0.789935   -0.025720    0.391350    11.00000   -1.20000 
AFIX   0 
C36   1    0.753994   -0.060525    0.499551    11.00000    0.05978    0.02585 = 
         0.04428   -0.00642    0.00396   -0.01284 
AFIX  43 
H36   2    0.767837   -0.113302    0.504429    11.00000   -1.20000 
AFIX   0 
C37   1    0.721558   -0.036375    0.559505    11.00000    0.07482    0.03250 = 
         0.03544   -0.00302    0.00931   -0.01770 
AFIX  43 
H37   2    0.714568   -0.072953    0.605121    11.00000   -1.20000 
AFIX   0 
C38   1    0.699205    0.040123    0.553982    11.00000    0.06296    0.03610 = 
         0.03000   -0.00949    0.00906   -0.00853 
AFIX  43 
H38   2    0.676547    0.056366    0.595290    11.00000   -1.20000 
AFIX   0 
C39   1    0.710357    0.093076    0.487010    11.00000    0.04015    0.03154 = 
         0.02774   -0.00757    0.00295   -0.01128 
C40   1    0.691984    0.176385    0.465305    11.00000    0.03612    0.02685 = 
         0.02745   -0.00893    0.00191   -0.00813 
C41   1    0.662381    0.226375    0.504816    11.00000    0.04039    0.03409 = 
         0.02271   -0.00896    0.00340   -0.01107 
AFIX  43 
H41   2    0.647074    0.208164    0.555098    11.00000   -1.20000 
AFIX   0 
C42   1    0.654634    0.305236    0.470592    11.00000    0.02664    0.02930 = 
         0.02446   -0.00872   -0.00142   -0.00593 
C43   1    0.626781    0.357947    0.510243    11.00000    0.02824    0.03480 = 
         0.02354   -0.00989   -0.00024   -0.00914 
AFIX  43 
H43   2    0.609944    0.341211    0.560336    11.00000   -1.20000 
AFIX   0 
C44   1    0.624073    0.432835    0.476600    11.00000    0.02321    0.03007 = 
         0.02581   -0.01239   -0.00104   -0.00614 
C45   1    0.600359    0.498164    0.504009    11.00000    0.01805    0.03323 = 
         0.02968   -0.01416   -0.00130   -0.00403 
C46   1    0.576772    0.502186    0.573910    11.00000    0.02750    0.04221 = 
         0.03235   -0.01788    0.00050   -0.00862 
AFIX  43 
H46   2    0.573971    0.457735    0.613378    11.00000   -1.20000 
AFIX   0 
C47   1    0.557493    0.572218    0.584747    11.00000    0.03154    0.05218 = 
         0.03702   -0.02714    0.00133   -0.01010 
AFIX  43 
H47   2    0.542640    0.575599    0.632392    11.00000   -1.20000 
AFIX   0 
C48   1    0.559517    0.637655    0.527054    11.00000    0.03396    0.04287 = 
         0.05074   -0.03150   -0.00095   -0.00609 
AFIX  43 
H48   2    0.544550    0.685524    0.535468    11.00000   -1.20000 
AFIX   0 
C49   1    0.583236    0.633974    0.456949    11.00000    0.02863    0.03156 = 
         0.04025   -0.01607   -0.00231   -0.00624 
AFIX  43 
H49   2    0.583536    0.678946    0.417262    11.00000   -1.20000 
AFIX   0 
C50   1    0.606278    0.563523    0.446483    11.00000    0.02013    0.03317 = 
         0.03186   -0.01451   -0.00214   -0.00551 
C51   1    0.639882    0.543939    0.376208    11.00000    0.02117    0.02556 = 
         0.02575   -0.01077   -0.00286   -0.00291 
C52   1    0.646466    0.458771    0.400801    11.00000    0.02119    0.02411 = 
         0.02608   -0.00810   -0.00422   -0.00508 
C53   1    0.670559    0.410627    0.360406    11.00000    0.02588    0.02727 = 
         0.02075   -0.00897   -0.00010   -0.00682 
AFIX  43 
H53   2    0.683566    0.429468    0.309746    11.00000   -1.20000 
AFIX   0 
C54   1    0.676240    0.332012    0.394167    11.00000    0.02611    0.02794 = 
         0.02253   -0.00953    0.00021   -0.00773 
C55   1    0.705290    0.279052    0.354885    11.00000    0.03126    0.02851 = 
         0.02123   -0.00733   -0.00026   -0.01048 
AFIX  43 
H55   2    0.718949    0.296539    0.304213    11.00000   -1.20000 
AFIX   0 
C56   1    0.713893    0.203020    0.389096    11.00000    0.03162    0.02755 = 
         0.02485   -0.00912   -0.00017   -0.00839 
C57   1    0.783037    0.125138    0.088446    11.00000    0.03695    0.02780 = 
         0.03236   -0.01542   -0.00570   -0.00244 
AFIX  13 
H57   2    0.819304    0.157981    0.059309    11.00000   -1.20000 
AFIX   0 
C58   1    0.723176    0.128970    0.035747    11.00000    0.05340    0.04256 = 
         0.03877   -0.02232   -0.01144   -0.00192 
AFIX  23 
H58A  2    0.685999    0.096835    0.062042    11.00000   -1.20000 
H58B  2    0.685896    0.182613    0.015992    11.00000   -1.20000 
AFIX   0 
C59   1    0.774006    0.100838   -0.026623    11.00000    0.07675    0.05804 = 
         0.03700   -0.02846   -0.01188   -0.00351 
AFIX  23 
H59A  2    0.807680    0.135482   -0.055244    11.00000   -1.20000 
H59B  2    0.733809    0.102469   -0.059080    11.00000   -1.20000 
AFIX   0 
C60   1    0.834579    0.018846    0.001564    11.00000    0.08596    0.04034 = 
         0.03961   -0.02595    0.01189   -0.02075 
AFIX  23 
H60A  2    0.800764   -0.016636    0.026670    11.00000   -1.20000 
H60B  2    0.868367    0.002823   -0.039746    11.00000   -1.20000 
AFIX   0 
C61   1    0.894582    0.014285    0.053562    11.00000    0.06973    0.03530 = 
         0.04822   -0.02401   -0.00099    0.00542 
AFIX  23 
H61A  2    0.932450    0.045704    0.027123    11.00000   -1.20000 
H61B  2    0.931110   -0.039611    0.073513    11.00000   -1.20000 
AFIX   0 
C62   1    0.844391    0.043120    0.115606    11.00000    0.06400    0.04310 = 
         0.04024   -0.02143   -0.01407    0.01596 
AFIX  23 
H62A  2    0.885134    0.041648    0.147491    11.00000   -1.20000 
H62B  2    0.811118    0.008345    0.144863    11.00000   -1.20000 
AFIX   0 
C63   1    0.646553    0.118238    0.221538    11.00000    0.03406    0.05987 = 
         0.04300   -0.02457   -0.00296   -0.01365 
AFIX  13 
H63   2    0.629211    0.138939    0.263282    11.00000   -1.20000 
AFIX   0 
C64   1    0.562634    0.140450    0.184561    11.00000    0.04510    0.10543 = 
         0.06408   -0.04411   -0.00716   -0.02446 
AFIX  23 
H64A  2    0.540079    0.197060    0.163595    11.00000   -1.20000 
H64B  2    0.574587    0.118412    0.144476    11.00000   -1.20000 
AFIX   0 
C65   1    0.496265    0.111443    0.237976    11.00000    0.05497    0.12127 = 
         0.08856   -0.04722   -0.01042   -0.03430 
AFIX  23 
H65A  2    0.444368    0.124102    0.212297    11.00000   -1.20000 
H65B  2    0.479910    0.137733    0.275179    11.00000   -1.20000 
AFIX   0 
C66   1    0.528833    0.026377    0.274431    11.00000    0.06944    0.13924 = 
         0.09882   -0.05519    0.01107   -0.07108 
AFIX  23 
H66A  2    0.537553    0.000027    0.237991    11.00000   -1.20000 
H66B  2    0.485013    0.010386    0.311502    11.00000   -1.20000 
AFIX   0 
C67   1    0.614638    0.000464    0.311439    11.00000    0.07257    0.09034 = 
         0.08758   -0.02428    0.01007   -0.05363 
AFIX  23 
H67A  2    0.604877    0.020811    0.352481    11.00000   -1.20000 
H67B  2    0.636285   -0.056326    0.330719    11.00000   -1.20000 
AFIX   0 
C68   1    0.680440    0.030353    0.256216    11.00000    0.05307    0.06548 = 
         0.06510   -0.02491    0.00228   -0.03062 
AFIX  23 
H68A  2    0.694237    0.005783    0.217829    11.00000   -1.20000 
H68B  2    0.733823    0.016365    0.280437    11.00000   -1.20000 
AFIX   0 
C69   1    0.681786    0.275478    0.130342    11.00000    0.06895    0.04517 = 
         0.05790   -0.02640   -0.00830    0.01888 
AFIX  13 
H69   2    0.730539    0.292820    0.133014    11.00000   -1.20000 
AFIX   0 
C70   1    0.613710    0.303906    0.185949    11.00000    0.06172    0.04607 = 
         0.04099   -0.02361   -0.01045    0.01807 
AFIX  23 
H70A  2    0.637271    0.281205    0.234602    11.00000   -1.20000 
H70B  2    0.563025    0.287652    0.188553    11.00000   -1.20000 
AFIX   0 
C71   1    0.586647    0.393909    0.162504    11.00000    0.08980    0.05635 = 
         0.08368   -0.04078   -0.01184    0.01356 
AFIX  23 
H71A  2    0.539886    0.412399    0.196361    11.00000   -1.20000 
H71B  2    0.636020    0.409392    0.165690    11.00000   -1.20000 
AFIX   0 
C72   1    0.558758    0.428649    0.091049    11.00000    0.07405    0.03098 = 
         0.06710   -0.01445   -0.00474    0.00464 
AFIX  23 
H72A  2    0.545563    0.484982    0.077564    11.00000   -1.20000 
H72B  2    0.505261    0.418239    0.089450    11.00000   -1.20000 
AFIX   0 
C73   1    0.624764    0.399857    0.036128    11.00000    0.06460    0.03235 = 
         0.06122   -0.01079   -0.01179    0.00188 
AFIX  23 
H73A  2    0.598801    0.421047   -0.011440    11.00000   -1.20000 
H73B  2    0.673457    0.419609    0.030579    11.00000   -1.20000 
AFIX   0 
C74   1    0.658216    0.314154    0.056118    11.00000    0.10381    0.03915 = 
         0.04706   -0.00787    0.01195    0.00109 
AFIX  23 
H74A  2    0.613860    0.295671    0.047605    11.00000   -1.20000 
H74B  2    0.709031    0.299909    0.023668    11.00000   -1.20000 
AFIX   0 
C75   1    1.034254   -0.000909    0.267773    11.00000    0.03688    0.01731 = 
         0.02650   -0.00436   -0.00574   -0.00225 
AFIX  13 
H75   2    1.086260   -0.026553    0.296977    11.00000   -1.20000 
AFIX   0 
C76   1    0.966308   -0.038466    0.310741    11.00000    0.04408    0.02692 = 
         0.02651   -0.00985    0.00163   -0.00936 
AFIX  23 
H76A  2    0.956116   -0.032866    0.359693    11.00000   -1.20000 
H76B  2    0.911784   -0.011366    0.285972    11.00000   -1.20000 
AFIX   0 
C77   1    0.993059   -0.123329    0.318193    11.00000    0.05465    0.02630 = 
         0.03192   -0.00764   -0.00209   -0.01483 
AFIX  23 
H77A  2    0.946530   -0.144670    0.344511    11.00000   -1.20000 
H77B  2    1.044725   -0.151533    0.346758    11.00000   -1.20000 
AFIX   0 
C78   1    1.012172   -0.134362    0.243762    11.00000    0.04954    0.02425 = 
         0.03523   -0.01089   -0.00896   -0.00562 
AFIX  23 
H78A  2    1.029835   -0.189804    0.249573    11.00000   -1.20000 
H78B  2    0.959755   -0.108264    0.216023    11.00000   -1.20000 
AFIX   0 
C79   1    1.083061   -0.101562    0.202365    11.00000    0.05682    0.03082 = 
         0.03751   -0.01871    0.00484   -0.00698 
AFIX  23 
H79A  2    1.092992   -0.107312    0.153483    11.00000   -1.20000 
H79B  2    1.136743   -0.131102    0.228037    11.00000   -1.20000 
AFIX   0 
C80   1    1.061135   -0.016816    0.194736    11.00000    0.05777    0.03019 = 
         0.02885   -0.01457    0.00801   -0.01305 
AFIX  23 
H80A  2    1.013871    0.013762    0.161530    11.00000   -1.20000 
H80B  2    1.111658    0.000328    0.172592    11.00000   -1.20000 
AFIX   0 
C81   1    1.090396    0.143952    0.204050    11.00000    0.03838    0.02508 = 
         0.02867   -0.00815   -0.00012   -0.00718 
AFIX  13 
H81   2    1.086023    0.150201    0.152166    11.00000   -1.20000 
AFIX   0 
C82   1    1.181422    0.090286    0.224508    11.00000    0.03580    0.03132 = 
         0.04546   -0.01072    0.00335   -0.00746 
AFIX  23 
H82A  2    1.189380    0.083881    0.275203    11.00000   -1.20000 
H82B  2    1.188328    0.039099    0.221638    11.00000   -1.20000 
AFIX   0 
C83   1    1.249860    0.121834    0.174390    11.00000    0.04575    0.04302 = 
         0.07013   -0.01485    0.01982   -0.01226 
AFIX  23 
H83A  2    1.307468    0.086707    0.189835    11.00000   -1.20000 
H83B  2    1.244791    0.124781    0.124123    11.00000   -1.20000 
AFIX   0 
C84   1    1.239536    0.201482    0.176482    11.00000    0.05578    0.05983 = 
         0.09617   -0.02818    0.03510   -0.03580 
AFIX  23 
H84A  2    1.250933    0.197478    0.225555    11.00000   -1.20000 
H84B  2    1.282001    0.222425    0.141477    11.00000   -1.20000 
AFIX   0 
C85   1    1.149643    0.256003    0.157785    11.00000    0.07841    0.03709 = 
         0.04490   -0.01248    0.02194   -0.02876 
AFIX  23 
H85A  2    1.143666    0.305997    0.162993    11.00000   -1.20000 
H85B  2    1.140923    0.265018    0.106587    11.00000   -1.20000 
AFIX   0 
C86   1    1.081519    0.223863    0.206572    11.00000    0.04551    0.02722 = 
         0.03343   -0.01156    0.00032   -0.01065 
AFIX  23 
H86A  2    1.024092    0.259476    0.191139    11.00000   -1.20000 
H86B  2    1.086307    0.220240    0.257110    11.00000   -1.20000 
AFIX   0 
C87   1    0.974426    0.118409    0.349900    11.00000    0.03311    0.02625 = 
         0.02613   -0.01000   -0.00254   -0.00697 
AFIX  13 
H87   2    0.933229    0.089390    0.375514    11.00000   -1.20000 
AFIX   0 
C88   1    1.051832    0.083321    0.397212    11.00000    0.04049    0.03931 = 
         0.02549   -0.00962   -0.00569   -0.00484 
AFIX  23 
H88A  2    1.077662    0.028204    0.401724    11.00000   -1.20000 
H88B  2    1.095531    0.109194    0.373353    11.00000   -1.20000 
AFIX   0 
C89   1    1.026603    0.091414    0.472731    11.00000    0.04865    0.06097 = 
         0.02957   -0.01312   -0.00734   -0.01080 
AFIX  23 
H89A  2    1.078538    0.070658    0.500687    11.00000   -1.20000 
H89B  2    0.987607    0.060965    0.498619    11.00000   -1.20000 
AFIX   0 
C90   1    0.982118    0.175458    0.468626    11.00000    0.05111    0.06263 = 
         0.03371   -0.02685    0.00133   -0.02075 
AFIX  23 
H90A  2    0.964810    0.178854    0.518189    11.00000   -1.20000 
H90B  2    1.022387    0.205393    0.446052    11.00000   -1.20000 
AFIX   0 
C91   1    0.903843    0.208827    0.424275    11.00000    0.04570    0.04140 = 
         0.03531   -0.02328    0.00295   -0.01190 
AFIX  23 
H91A  2    0.876370    0.263515    0.420939    11.00000   -1.20000 
H91B  2    0.861960    0.181048    0.448756    11.00000   -1.20000 
AFIX   0 
C92   1    0.928174    0.202415    0.347945    11.00000    0.03653    0.02626 = 
         0.03137   -0.01439   -0.00166   -0.00582 
AFIX  23 
H92A  2    0.966069    0.233973    0.322079    11.00000   -1.20000 
H92B  2    0.875708    0.222958    0.320693    11.00000   -1.20000 
AFIX   0 
C93   1    0.924788    0.484291    0.346153    11.00000    0.02902    0.03168 = 
         0.03386   -0.01195   -0.00308   -0.00741 
AFIX  13 
H93   2    0.920294    0.526030    0.298324    11.00000   -1.20000 
AFIX   0 
C94   1    0.929493    0.413725    0.327948    11.00000    0.03306    0.03717 = 
         0.04017   -0.01806    0.00044   -0.01104 
AFIX  23 
H94A  2    0.873992    0.421670    0.310002    11.00000   -1.20000 
H94B  2    0.939639    0.368573    0.372506    11.00000   -1.20000 
AFIX   0 
C95   1    1.001162    0.397686    0.270367    11.00000    0.04096    0.05059 = 
         0.06633   -0.03797    0.00633   -0.01140 
AFIX  23 
H95A  2    1.003375    0.350708    0.260886    11.00000   -1.20000 
H95B  2    0.988773    0.441053    0.224535    11.00000   -1.20000 
AFIX   0 
C96   1    1.086617    0.387190    0.294751    11.00000    0.04178    0.07182 = 
         0.07280   -0.04345    0.01196   -0.00633 
AFIX  23 
H96A  2    1.131005    0.380933    0.255091    11.00000   -1.20000 
H96B  2    1.102380    0.339879    0.336942    11.00000   -1.20000 
AFIX   0 
C97   1    1.084343    0.455916    0.315790    11.00000    0.03411    0.08405 = 
         0.07094   -0.04809    0.00787   -0.01993 
AFIX  23 
H97A  2    1.139612    0.445313    0.335665    11.00000   -1.20000 
H97B  2    1.076510    0.501952    0.272075    11.00000   -1.20000 
AFIX   0 
C98   1    1.011286    0.471700    0.372385    11.00000    0.03628    0.05304 = 
         0.04939   -0.02432   -0.00399   -0.00912 
AFIX  23 
H98A  2    1.022441    0.427682    0.417826    11.00000   -1.20000 
H98B  2    1.009382    0.517866    0.383215    11.00000   -1.20000 
AFIX   0 
C99   1    0.820489    0.453743    0.498287    11.00000    0.02649    0.03095 = 
         0.02767   -0.00854   -0.00516   -0.00644 
AFIX  13 
H99   2    0.760998    0.473848    0.518493    11.00000   -1.20000 
AFIX   0 
C100  1    0.832223    0.371287    0.502004    11.00000    0.03065    0.03057 = 
         0.03266   -0.00976   -0.00628   -0.00462 
AFIX  23 
H10A  2    0.793948    0.372498    0.468161    11.00000   -1.20000 
H10B  2    0.892073    0.347311    0.486423    11.00000   -1.20000 
AFIX   0 
C101  1    0.812081    0.322883    0.578568    11.00000    0.04198    0.03325 = 
         0.03700   -0.00572   -0.00662   -0.01241 
AFIX  23 
H10C  2    0.751223    0.344859    0.593182    11.00000   -1.20000 
H10D  2    0.821190    0.269911    0.579360    11.00000   -1.20000 
AFIX   0 
C102  1    0.869314    0.320918    0.631910    11.00000    0.03989    0.04166 = 
         0.03660   -0.00192   -0.01140   -0.01011 
AFIX  23 
H10E  2    0.851950    0.293177    0.681773    11.00000   -1.20000 
H10F  2    0.929396    0.292426    0.621176    11.00000   -1.20000 
AFIX   0 
C103  1    0.863984    0.400854    0.627942    11.00000    0.05105    0.05279 = 
         0.03370   -0.00654   -0.01393   -0.02078 
AFIX  23 
H10G  2    0.906306    0.397088    0.659686    11.00000   -1.20000 
H10H  2    0.806200    0.426382    0.646233    11.00000   -1.20000 
AFIX   0 
C104  1    0.881249    0.449713    0.550655    11.00000    0.04642    0.04435 = 
         0.03296   -0.00674   -0.01266   -0.01823 
AFIX  23 
H10I  2    0.941272    0.427440    0.534252    11.00000   -1.20000 
H10J  2    0.873797    0.502295    0.550077    11.00000   -1.20000 
AFIX   0 
C105  1    0.842779    0.612216    0.412347    11.00000    0.02809    0.03445 = 
         0.03909   -0.01786   -0.00404   -0.00992 
AFIX  13 
H105  2    0.898361    0.593945    0.435763    11.00000   -1.20000 
AFIX   0 
C106  1    0.775928    0.652127    0.460501    11.00000    0.05987    0.05090 = 
         0.08923   -0.04468    0.02590   -0.02744 
AFIX  23 
H10K  2    0.771897    0.614391    0.509068    11.00000   -1.20000 
H10L  2    0.719289    0.672406    0.439395    11.00000   -1.20000 
AFIX   0 
C107  1    0.798562    0.718466    0.468357    11.00000    0.10520    0.07583 = 
         0.11280   -0.07416    0.05305   -0.05511 
AFIX  23 
H10M  2    0.753772    0.743590    0.499614    11.00000   -1.20000 
H10N  2    0.853791    0.698082    0.491736    11.00000   -1.20000 
AFIX   0 
C108  1    0.805205    0.776160    0.395261    11.00000    0.05683    0.04059 = 
         0.14564   -0.04838    0.00959   -0.01765 
AFIX  23 
H10O  2    0.821048    0.817972    0.400914    11.00000   -1.20000 
H10P  2    0.748752    0.799009    0.373509    11.00000   -1.20000 
AFIX   0 
C109  1    0.871745    0.739362    0.344934    11.00000    0.08019    0.04316 = 
         0.07286   -0.02142   -0.00219   -0.03497 
AFIX  23 
H10Q  2    0.929288    0.722152    0.363700    11.00000   -1.20000 
H10R  2    0.871762    0.777952    0.296249    11.00000   -1.20000 
AFIX   0 
C110  1    0.853644    0.670837    0.338529    11.00000    0.09400    0.04319 = 
         0.04863   -0.00971   -0.01423   -0.03937 
AFIX  23 
H11A  2    0.901474    0.645150    0.309657    11.00000   -1.20000 
H11B  2    0.800791    0.689551    0.312146    11.00000   -1.20000 
AFIX   0 
C111  1    0.368168    0.639472    0.209176    11.00000    0.03508    0.03281 = 
         0.02988   -0.01116   -0.00511   -0.00691 
AFIX  13 
H111  2    0.339605    0.639257    0.258129    11.00000   -1.20000 
AFIX   0 
C112  1    0.298761    0.687754    0.154007    11.00000    0.04882    0.05528 = 
         0.04359   -0.00781   -0.01930   -0.01610 
AFIX  23 
H11C  2    0.274935    0.740261    0.157741    11.00000   -1.20000 
H11D  2    0.325483    0.691896    0.104457    11.00000   -1.20000 
AFIX   0 
C113  1    0.225788    0.654350    0.165041    11.00000    0.04199    0.09112 = 
         0.05376   -0.02644   -0.00923   -0.02561 
AFIX  23 
H11E  2    0.192870    0.657819    0.211171    11.00000   -1.20000 
H11F  2    0.186503    0.684887    0.125062    11.00000   -1.20000 
AFIX   0 
C114  1    0.259220    0.571195    0.166984    11.00000    0.06182    0.10020 = 
         0.07749   -0.04726    0.01021   -0.05327 
AFIX  23 
H11G  2    0.210772    0.550045    0.178428    11.00000   -1.20000 
H11H  2    0.284834    0.568647    0.118456    11.00000   -1.20000 
AFIX   0 
C115  1    0.325761    0.522523    0.222755    11.00000    0.06498    0.05244 = 
         0.08822   -0.03383    0.01494   -0.03210 
AFIX  23 
H11I  2    0.348442    0.469548    0.220159    11.00000   -1.20000 
H11J  2    0.298698    0.520135    0.271957    11.00000   -1.20000 
AFIX   0 
C116  1    0.399657    0.555940    0.209602    11.00000    0.04373    0.03946 = 
         0.05511   -0.02149    0.00484   -0.01425 
AFIX  23 
H11K  2    0.440771    0.524434    0.248084    11.00000   -1.20000 
H11L  2    0.430248    0.553336    0.162461    11.00000   -1.20000 
AFIX   0 
C117  1    0.410483    0.782131    0.204757    11.00000    0.04114    0.02804 = 
         0.02900   -0.00588   -0.01077   -0.00534 
AFIX  13 
H117  2    0.377861    0.816152    0.160554    11.00000   -1.20000 
AFIX   0 
C118  1    0.480598    0.815226    0.206115    11.00000    0.05933    0.05243 = 
         0.04444   -0.02240    0.00595   -0.02949 
AFIX  23 
H11M  2    0.515618    0.781703    0.248367    11.00000   -1.20000 
H11N  2    0.518694    0.815881    0.161614    11.00000   -1.20000 
AFIX   0 
C119  1    0.443034    0.896430    0.210768    11.00000    0.10469    0.05297 = 
         0.05131   -0.02338    0.00579   -0.04279 
AFIX  23 
H11O  2    0.490055    0.915088    0.213464    11.00000   -1.20000 
H11P  2    0.412431    0.931032    0.166359    11.00000   -1.20000 
AFIX   0 
C120  1    0.381505    0.898939    0.276736    11.00000    0.08029    0.04321 = 
         0.05047   -0.02408   -0.00219   -0.01658 
AFIX  23 
H12A  2    0.413361    0.868818    0.321343    11.00000   -1.20000 
H12B  2    0.355605    0.952740    0.276744    11.00000   -1.20000 
AFIX   0 
C121  1    0.311323    0.866559    0.276848    11.00000    0.05722    0.04083 = 
         0.05091   -0.02049   -0.00587    0.00082 
AFIX  23 
H12C  2    0.274831    0.900807    0.235679    11.00000   -1.20000 
H12D  2    0.274861    0.865194    0.322268    11.00000   -1.20000 
AFIX   0 
C122  1    0.347315    0.785877    0.270747    11.00000    0.04100    0.03270 = 
         0.04136   -0.01206   -0.00350   -0.00516 
AFIX  23 
H12E  2    0.299446    0.768814    0.266927    11.00000   -1.20000 
H12F  2    0.376809    0.750138    0.315374    11.00000   -1.20000 
AFIX   0 
PART   1 
C123  1    0.506000    0.682681    0.103664    21.00000    0.02055    0.03995 = 
         0.03245   -0.00629   -0.00624   -0.00627 
AFIX  13 
H12G  2    0.456469    0.685699    0.079314    21.00000   -1.20000 
AFIX   0 
C124  1    0.568958    0.611565    0.096237    21.00000    0.04168    0.04522 = 
         0.03163   -0.00942   -0.00293   -0.00144 
AFIX  23 
H12I  2    0.537120    0.574140    0.108522    21.00000   -1.20000 
H12J  2    0.608651    0.592897    0.135505    21.00000   -1.20000 
AFIX   0 
C125  1    0.624702    0.602832    0.029381    21.00000    0.04528    0.05238 = 
         0.04758   -0.03036    0.00466   -0.01711 
AFIX  23 
H12K  2    0.596456    0.586097    0.000763    21.00000   -1.20000 
H12L  2    0.680021    0.562455    0.043943    21.00000   -1.20000 
AFIX   0 
C126  1    0.641675    0.677966   -0.018071    21.00000    0.04803    0.06606 = 
         0.03948   -0.02050    0.00978   -0.02092 
AFIX  23 
H12M  2    0.686949    0.685113    0.002722    21.00000   -1.20000 
H12N  2    0.662524    0.674953   -0.067351    21.00000   -1.20000 
AFIX   0 
C127  1    0.560703    0.746646   -0.023147    21.00000    0.05171    0.06292 = 
         0.03017   -0.00551   -0.00241   -0.02168 
AFIX  23 
H12O  2    0.515374    0.740089   -0.044409    21.00000   -1.20000 
H12P  2    0.572847    0.794269   -0.055086    21.00000   -1.20000 
AFIX   0 
C128  1    0.529867    0.753130    0.052750    21.00000    0.04026    0.04206 = 
         0.03813   -0.00573   -0.00502   -0.00177 
AFIX  23 
H12Q  2    0.575724    0.759317    0.073687    21.00000   -1.20000 
H12R  2    0.479302    0.799516    0.048754    21.00000   -1.20000 
AFIX   0 
PART   2 
C129  1    0.534407    0.684376    0.112649   -21.00000    0.02055    0.03995 = 
         0.03245   -0.00629   -0.00624   -0.00627 
AFIX  13 
H12H  2    0.575798    0.702205    0.127698   -21.00000   -1.20000 
AFIX   0 
C130  1    0.593871    0.608987    0.110451   -21.00000    0.04168    0.04522 = 
         0.03163   -0.00942   -0.00293   -0.00144 
AFIX  23 
H13A  2    0.563120    0.570354    0.129151   -21.00000   -1.20000 
H13B  2    0.641254    0.592865    0.142457   -21.00000   -1.20000 
AFIX   0 
C131  1    0.630509    0.611446    0.034552   -21.00000    0.04528    0.05238 = 
         0.04758   -0.03036    0.00466   -0.01711 
AFIX  23 
H13C  2    0.624444    0.566264    0.026888   -21.00000   -1.20000 
H13D  2    0.692784    0.601590    0.035482   -21.00000   -1.20000 
AFIX   0 
C132  1    0.601524    0.678678   -0.034449   -21.00000    0.04803    0.06606 = 
         0.03948   -0.02050    0.00978   -0.02092 
AFIX  23 
H13E  2    0.553507    0.673819   -0.053751   -21.00000   -1.20000 
H13F  2    0.649392    0.678620   -0.071922   -21.00000   -1.20000 
AFIX   0 
C133  1    0.572754    0.753505   -0.016104   -21.00000    0.05171    0.06292 = 
         0.03017   -0.00551   -0.00241   -0.02168 
AFIX  23 
H13G  2    0.550013    0.797140   -0.059704   -21.00000   -1.20000 
H13H  2    0.622930    0.760707   -0.002464   -21.00000   -1.20000 
AFIX   0 
C134  1    0.503619    0.754039    0.046270   -21.00000    0.04026    0.04206 = 
         0.03813   -0.00573   -0.00502   -0.00177 
AFIX  23 
H13I  2    0.490128    0.801630    0.058832   -21.00000   -1.20000 
H13J  2    0.450619    0.753410    0.030704   -21.00000   -1.20000 
AFIX   0 
PART  -1 
C1S   1    0.479641    1.024454   -0.020134    30.50000    0.08148    0.08545 = 
         0.07110   -0.02049    0.01255   -0.01016 
AFIX  13 
H1S   2    0.484246    1.063043   -0.068783    30.50000   -1.20000 
AFIX   0 
CL1   4    0.444955    1.069113    0.047554    30.50000    0.19322    0.06929 = 
         0.09429   -0.03288   -0.00904   -0.04544 
CL2   4    0.580045    0.954203    0.002740    30.50000    0.11276    0.09627 = 
         0.13115   -0.03589   -0.01662   -0.02287 
CL3   4    0.410235    0.974870   -0.021020    30.50000    0.11585    0.07639 = 
         0.14265   -0.03612   -0.05350   -0.01388 
PART  -2 
C1S'  1    0.502431    0.982694    0.019116   -30.50000    0.08148    0.08545 = 
         0.07110   -0.02049    0.01255   -0.01016 
AFIX  13 
H1S'  2    0.514215    0.933924    0.060994   -30.50000   -1.20000 
AFIX   0 
CL1'  4    0.418007    1.056547    0.041832   -30.50000    0.19322    0.06929 = 
         0.09429   -0.03288   -0.00904   -0.04544 
CL2'  4    0.468137    0.971586   -0.054573   -30.50000    0.11276    0.09627 = 
         0.13115   -0.03589   -0.01662   -0.02287 
CL3'  4    0.593566    1.013322   -0.008504   -30.50000    0.11585    0.07639 = 
         0.14265   -0.03612   -0.05350   -0.01388 
PART   1 
C2A   1    1.500715    0.125492    0.469816    41.00000    0.08698    0.10323 = 
         0.11024   -0.04994   -0.00156   -0.04330 
AFIX  13 
H2A   2    1.556673    0.083184    0.476647    41.00000   -1.20000 
AFIX   0 
CL4A  4    1.475953    0.152295    0.549428    41.00000    0.10166    0.07391 = 
         0.07570   -0.01939    0.00008   -0.03689 
CL5A  4    1.513645    0.198130    0.389384    41.00000    0.08373    0.10264 = 
         0.08544   -0.06007    0.01242   -0.03714 
CL6A  4    1.424715    0.087318    0.460033    41.00000    0.10897    0.12407 = 
         0.17493   -0.05802   -0.00657   -0.06731 
PART   2 
C2B   1    1.421632    0.201106    0.401460    51.00000    0.08698    0.10323 = 
         0.11024   -0.04994   -0.00156   -0.04330 
AFIX  13 
H2B   2    1.450513    0.154294    0.386264    51.00000   -1.20000 
AFIX   0 
CL4B  4    1.323125    0.233645    0.358524    51.00000    0.10166    0.07391 = 
         0.07570   -0.01939    0.00008   -0.03689 
CL5B  4    1.479449    0.262347    0.340215    51.00000    0.08373    0.10264 = 
         0.08544   -0.06007    0.01242   -0.03714 
CL6B  4    1.414029    0.156245    0.494598    51.00000    0.10897    0.12407 = 
         0.17493   -0.05802   -0.00657   -0.06731 
PART   3 
C2C   1    1.314585    0.281312    0.317075    61.00000    0.08698    0.10323 = 
         0.11024   -0.04994   -0.00156   -0.04330 
AFIX  13 
H2C   2    1.366143    0.237468    0.337700    61.00000   -1.20000 
AFIX   0 
CL4C  4    1.233204    0.240811    0.345809    61.00000    0.10166    0.07391 = 
         0.07570   -0.01939    0.00008   -0.03689 
CL5C  4    1.345563    0.313468    0.226925    61.00000    0.08373    0.10264 = 
         0.08544   -0.06007    0.01242   -0.03714 
CL6C  4    1.309304    0.347087    0.358400    61.00000    0.10897    0.12407 = 
         0.17493   -0.05802   -0.00657   -0.06731 
PART  -4 
C2D   1    1.484615    0.131211    0.471056    71.00000    0.08698    0.10323 = 
         0.11024   -0.04994   -0.00156   -0.04330 
AFIX  13 
H2D   2    1.543934    0.134071    0.454977    71.00000   -1.20000 
AFIX   0 
CL4D  4    1.495599    0.034363    0.494095    71.00000    0.10166    0.07391 = 
         0.07570   -0.01939    0.00008   -0.03689 
CL5D  4    1.421632    0.201106    0.401460    71.00000    0.08373    0.10264 = 
         0.08544   -0.06007    0.01242   -0.03714 
CL6D  4    1.461500    0.154831    0.551136    71.00000    0.10897    0.12407 = 
         0.17493   -0.05802   -0.00657   -0.06731 
PART   0 
HKLF 4 
  
  
  
  
REM  ic23251 in P-1 
REM wR2 = 0.2250, GooF = S = 1.023, Restrained GooF = 1.043 for all data 
REM R1 = 0.0787 for 14318 Fo > 4sig(Fo) and 0.1104 for all 20409 data 
REM 1330 parameters refined using 130 restraints 
  
END 
  
WGHT      0.0931      9.8091 
  
REM Highest difference peak  1.411,  deepest hole -1.189,  1-sigma level  0.071 
Q1    1   1.4051  0.1766  0.4329  11.00000  0.05    1.41 
Q2    1   0.5318  0.3643  0.1572  11.00000  0.05    1.19 
Q3    1   0.6364  0.2541  0.1266  11.00000  0.05    1.10 
Q4    1   1.4624  0.2925  0.3164  11.00000  0.05    0.96 
Q5    1   0.7041  0.3182  0.0830  11.00000  0.05    0.91 
Q6    1   1.4972  0.2683  0.3366  11.00000  0.05    0.69 
Q7    1   0.4361  0.9807 -0.0601  11.00000  0.05    0.61 
Q8    1   1.3868  0.2644  0.3828  11.00000  0.05    0.61 
Q9    1   0.9742  0.5376  0.3020  11.00000  0.05    0.58 
Q10   1   1.5006  0.0494  0.4666  11.00000  0.05    0.58 
Q11   1   1.3566  0.1965  0.3938  11.00000  0.05    0.56 
Q12   1   1.3028  0.3313  0.2207  11.00000  0.05    0.55 
Q13   1   1.4907  0.0207  0.5189  11.00000  0.05    0.53 
Q14   1   1.0566  0.4362  0.2433  11.00000  0.05    0.48 
Q15   1   0.6930  0.1371  0.1896  11.00000  0.05    0.46 
Q16   1   1.3808  0.3060  0.2465  11.00000  0.05    0.44 
Q17   1   0.5484 -0.0192  0.3132  11.00000  0.05    0.40 
Q18   1   0.3938  1.0242  0.0412  11.00000  0.05    0.38 
Q19   1   1.3723  0.2949  0.3238  11.00000  0.05    0.37 
Q20   1   0.5813  0.5612  0.1436  11.00000  0.05    0.37 
; 
_shelx_res_checksum   98256 
  
_shelx_hkl_file 
; 
  -7 -15 -27    0.00    0.10 
  -6 -15 -27   -0.14    0.08 
  -5 -15 -27    0.28    0.13 
  -4 -15 -27    0.22    0.13 
  -8 -14 -27    0.43    0.15 
  -7 -14 -27    0.03    0.09 
  -6 -14 -27   -0.03    0.09 
  -5 -14 -27   -0.16    0.07 
  -4 -14 -27    0.06    0.10 
  -3 -14 -27   -0.04    0.10 
  -2 -14 -27    0.18    0.14 
  -9 -13 -27    0.15    0.11 
  -8 -13 -27   -0.09    0.08 
  -7 -13 -27    0.04    0.10 
  -6 -13 -27    0.51    0.15 
  -5 -13 -27    0.01    0.10 
  -4 -13 -27    0.09    0.11 
  -3 -13 -27    0.01    0.09 
  -2 -13 -27    0.26    0.12 
  -1 -13 -27    0.32    0.14 
  -9 -12 -27    0.05    0.10 
  -8 -12 -27    0.13    0.10 
  -7 -12 -27    0.00    0.09 
  -6 -12 -27    0.31    0.13 
  -5 -12 -27    0.01    0.10 
  -4 -12 -27    0.20    0.12 
  -3 -12 -27    0.00    0.10 
  -2 -12 -27    0.65    0.16 
  -1 -12 -27    0.90    0.18 
   0 -12 -27    0.08    0.21 
  -9 -11 -27    0.47    0.15 
  -8 -11 -27    0.15    0.11 
  -7 -11 -27   -0.07    0.09 
  -6 -11 -27    0.33    0.14 
  -5 -11 -27    0.10    0.11 
  -4 -11 -27    0.12    0.10 
  -3 -11 -27    0.17    0.12 
  -2 -11 -27   -0.09    0.10 
  -1 -11 -27    0.16    0.11 
   0 -11 -27   -0.06    0.09 
  -9 -10 -27    0.02    0.09 
  -8 -10 -27    0.27    0.12 
  -7 -10 -27   -0.15    0.09 
  -6 -10 -27   -0.12    0.08 
  -5 -10 -27    0.01    0.09 
  -4 -10 -27    0.07    0.10 
  -3 -10 -27    0.06    0.10 
  -2 -10 -27   -0.09    0.08 
  -1 -10 -27   -0.05    0.09 
   0 -10 -27   -0.06    0.08 
   1 -10 -27   -0.24    0.08 
  -8  -9 -27    0.37    0.14 
  -7  -9 -27    0.30    0.13 
  -6  -9 -27    0.17    0.11 
  -5  -9 -27   -0.03    0.09 
  -4  -9 -27   -0.01    0.10 
  -3  -9 -27    0.16    0.11 
  -2  -9 -27    0.11    0.10 
  -1  -9 -27   -0.06    0.10 
   0  -9 -27   -0.10    0.09 
   1  -9 -27    0.10    0.11 
  -8  -8 -27    0.38    0.13 
  -7  -8 -27    0.33    0.14 
  -6  -8 -27    0.10    0.11 
  -5  -8 -27    0.14    0.11 
  -4  -8 -27   -0.17    0.08 
  -3  -8 -27    0.31    0.13 
  -2  -8 -27    0.53    0.14 
  -1  -8 -27    0.33    0.13 
   0  -8 -27    0.00    0.09 
   1  -8 -27    0.16    0.11 
  -7  -7 -27    0.51    0.15 
  -6  -7 -27    0.14    0.11 
  -5  -7 -27    0.39    0.13 
  -4  -7 -27    0.43    0.14 
  -3  -7 -27    0.15    0.11 
  -2  -7 -27    0.39    0.13 
  -1  -7 -27    0.68    0.15 
   0  -7 -27    0.45    0.14 
   1  -7 -27    0.06    0.10 
  -7  -6 -27   -0.01    0.09 
  -6  -6 -27    0.00    0.09 
  -5  -6 -27   -0.01    0.08 
  -4  -6 -27   -0.05    0.09 
  -3  -6 -27    0.37    0.13 
  -2  -6 -27   -0.11    0.08 
  -1  -6 -27   -0.03    0.10 
   0  -6 -27    0.24    0.12 
   1  -6 -27    0.08    0.10 
  -6  -5 -27    0.47    0.16 
  -5  -5 -27   -0.11    0.09 
  -4  -5 -27    0.38    0.13 
  -3  -5 -27    0.05    0.10 
  -2  -5 -27    0.15    0.12 
  -1  -5 -27    0.10    0.10 
   0  -5 -27    0.28    0.13 
  -4  -4 -27    0.34    0.13 
  -3  -4 -27    0.04    0.09 
  -2  -4 -27    0.01    0.10 
  -1  -4 -27    0.10    0.10 
  -7 -18 -26    0.08    0.11 
  -6 -18 -26    0.47    0.15 
  -5 -18 -26    0.10    0.14 
  -9 -17 -26    0.24    0.13 
  -8 -17 -26    0.86    0.18 
  -7 -17 -26    0.15    0.11 
  -6 -17 -26    0.05    0.11 
  -5 -17 -26   -0.16    0.07 
  -4 -17 -26    0.13    0.12 
  -3 -17 -26    0.21    0.12 
 -10 -16 -26    0.00    0.10 
  -9 -16 -26    0.45    0.14 
  -8 -16 -26    1.36    0.22 
  -7 -16 -26    0.28    0.13 
  -6 -16 -26    0.25    0.12 
  -5 -16 -26    0.03    0.09 
  -4 -16 -26    0.22    0.12 
  -3 -16 -26   -0.10    0.08 
  -2 -16 -26    0.01    0.10 
  -1 -16 -26    0.59    0.22 
 -11 -15 -26    0.02    0.10 
 -10 -15 -26   -0.01    0.09 
  -9 -15 -26    0.19    0.12 
  -8 -15 -26    0.12    0.12 
  -7 -15 -26    0.07    0.10 
  -6 -15 -26    0.15    0.11 
  -5 -15 -26    0.03    0.09 
  -4 -15 -26   -0.01    0.10 
  -3 -15 -26    0.27    0.13 
  -2 -15 -26   -0.14    0.08 
  -1 -15 -26    0.00    0.09 
   0 -15 -26    0.13    0.11 
 -11 -14 -26    0.34    0.13 
 -10 -14 -26   -0.13    0.08 
  -9 -14 -26   -0.03    0.09 
  -8 -14 -26    0.32    0.13 
  -7 -14 -26   -0.15    0.08 
  -6 -14 -26    0.05    0.10 
  -5 -14 -26   -0.04    0.09 
  -4 -14 -26   -0.16    0.08 
  -3 -14 -26   -0.06    0.08 
  -2 -14 -26    0.46    0.14 
  -1 -14 -26    0.14    0.11 
   0 -14 -26   -0.11    0.08 
   1 -14 -26    0.08    0.12 
 -11 -13 -26   -0.05    0.09 
 -10 -13 -26   -0.13    0.08 
  -9 -13 -26    0.56    0.15 
  -8 -13 -26    0.06    0.10 
  -7 -13 -26    0.03    0.10 
  -6 -13 -26    0.02    0.10 
  -5 -13 -26   -0.09    0.08 
  -4 -13 -26   -0.02    0.10 
  -3 -13 -26   -0.10    0.08 
  -2 -13 -26    0.30    0.13 
  -1 -13 -26    0.16    0.12 
   0 -13 -26    0.05    0.10 
   1 -13 -26    0.32    0.14 
   2 -13 -26   -0.08    0.08 
 -11 -12 -26   -0.12    0.07 
 -10 -12 -26    0.25    0.12 
  -9 -12 -26    0.09    0.11 
  -8 -12 -26    0.33    0.13 
  -7 -12 -26    0.54    0.14 
  -6 -12 -26    0.19    0.10 
  -5 -12 -26    0.00    0.10 
  -4 -12 -26    0.30    0.13 
  -3 -12 -26    0.15    0.11 
  -2 -12 -26    0.00    0.09 
  -1 -12 -26    0.18    0.12 
   0 -12 -26    0.16    0.11 
   1 -12 -26   -0.03    0.10 
   2 -12 -26    0.18    0.11 
 -11 -11 -26    0.81    0.17 
 -10 -11 -26    0.44    0.14 
  -9 -11 -26   -0.06    0.09 
  -8 -11 -26    0.73    0.17 
  -7 -11 -26    0.00    0.10 
  -6 -11 -26   -0.04    0.09 
  -5 -11 -26   -0.04    0.10 
  -4 -11 -26    0.02    0.10 
  -3 -11 -26    0.02    0.10 
  -2 -11 -26    0.19    0.12 
  -1 -11 -26    1.99    0.25 
   0 -11 -26    0.33    0.14 
   1 -11 -26    0.19    0.12 
   2 -11 -26    0.11    0.12 
   3 -11 -26    0.93    0.19 
 -11 -10 -26    0.24    0.12 
 -10 -10 -26    0.01    0.09 
  -9 -10 -26    0.17    0.11 
  -8 -10 -26    0.19    0.11 
  -7 -10 -26    0.20    0.12 
  -6 -10 -26    0.81    0.17 
  -5 -10 -26   -0.03    0.09 
  -4 -10 -26    0.11    0.11 
  -3 -10 -26    0.68    0.15 
  -2 -10 -26   -0.04    0.10 
  -1 -10 -26    0.71    0.15 
   0 -10 -26    0.50    0.15 
   1 -10 -26    0.74    0.16 
   2 -10 -26    0.47    0.14 
   3 -10 -26    0.37    0.14 
 -11  -9 -26    0.68    0.16 
 -10  -9 -26    0.31    0.13 
  -9  -9 -26    0.02    0.10 
  -8  -9 -26    0.23    0.12 
  -7  -9 -26    0.26    0.12 
  -6  -9 -26    2.36    0.27 
  -5  -9 -26    0.93    0.17 
  -4  -9 -26   -0.07    0.08 
  -3  -9 -26   -0.23    0.07 
  -2  -9 -26    0.22    0.12 
  -1  -9 -26   -0.05    0.09 
   0  -9 -26    0.01    0.09 
   1  -9 -26    0.45    0.14 
   2  -9 -26    0.46    0.15 
   3  -9 -26    0.05    0.10 
 -11  -8 -26    0.06    0.10 
 -10  -8 -26    0.01    0.10 
  -9  -8 -26   -0.05    0.10 
  -8  -8 -26    0.20    0.11 
  -7  -8 -26    1.04    0.18 
  -6  -8 -26    0.03    0.10 
  -5  -8 -26    0.39    0.13 
  -4  -8 -26    0.73    0.15 
  -3  -8 -26    0.11    0.10 
  -2  -8 -26    0.14    0.11 
  -1  -8 -26    0.53    0.15 
   0  -8 -26    0.15    0.11 
   1  -8 -26    0.22    0.11 
   2  -8 -26    0.03    0.09 
   3  -8 -26    0.01    0.10 
   4  -8 -26   -0.06    0.09 
 -10  -7 -26    0.27    0.12 
  -9  -7 -26    0.74    0.17 
  -8  -7 -26    0.48    0.14 
  -7  -7 -26   -0.05    0.09 
  -6  -7 -26    0.13    0.11 
  -5  -7 -26    0.19    0.10 
  -4  -7 -26    0.11    0.10 
  -3  -7 -26    0.81    0.16 
  -2  -7 -26    0.17    0.11 
  -1  -7 -26    1.55    0.21 
   0  -7 -26    0.24    0.12 
   1  -7 -26    0.22    0.11 
   2  -7 -26   -0.07    0.09 
   3  -7 -26    0.49    0.13 
   4  -7 -26    0.31    0.13 
 -10  -6 -26   -0.12    0.08 
  -9  -6 -26    0.02    0.10 
  -8  -6 -26    0.02    0.10 
  -7  -6 -26    1.27    0.19 
  -6  -6 -26    0.29    0.12 
  -5  -6 -26    0.05    0.10 
  -4  -6 -26    0.60    0.15 
  -3  -6 -26    0.02    0.09 
  -2  -6 -26    0.02    0.09 
  -1  -6 -26   -0.04    0.08 
   0  -6 -26   -0.10    0.08 
   1  -6 -26    0.32    0.12 
   2  -6 -26    0.24    0.12 
   3  -6 -26    0.62    0.15 
   4  -6 -26    1.32    0.20 
  -9  -5 -26    0.12    0.10 
  -8  -5 -26   -0.06    0.09 
  -7  -5 -26    0.09    0.10 
  -6  -5 -26    0.08    0.10 
  -5  -5 -26    0.20    0.11 
  -4  -5 -26   -0.04    0.09 
  -3  -5 -26    0.01    0.09 
  -2  -5 -26    0.08    0.10 
  -1  -5 -26    0.43    0.13 
   0  -5 -26   -0.08    0.08 
   1  -5 -26    0.00    0.09 
   2  -5 -26    0.22    0.11 
   3  -5 -26   -0.03    0.09 
   4  -5 -26   -0.07    0.09 
  -8  -4 -26    0.12    0.10 
  -7  -4 -26    0.01    0.08 
  -6  -4 -26    0.31    0.13 
  -5  -4 -26   -0.09    0.08 
  -4  -4 -26    0.02    0.09 
  -3  -4 -26    0.33    0.12 
  -2  -4 -26    0.06    0.10 
  -1  -4 -26   -0.07    0.08 
   0  -4 -26    0.31    0.12 
   1  -4 -26    0.01    0.09 
   2  -4 -26    0.02    0.09 
   3  -4 -26   -0.15    0.08 
   4  -4 -26   -0.03    0.13 
  -7  -3 -26    0.71    0.16 
  -6  -3 -26    1.51    0.21 
  -5  -3 -26   -0.02    0.09 
  -4  -3 -26    0.57    0.15 
  -3  -3 -26    0.06    0.10 
  -2  -3 -26    0.40    0.13 
  -1  -3 -26    0.00    0.09 
   0  -3 -26    0.63    0.14 
   1  -3 -26    0.51    0.13 
   2  -3 -26    0.03    0.09 
   3  -3 -26    0.01    0.09 
  -6  -2 -26   -0.05    0.09 
  -5  -2 -26   -0.12    0.08 
  -4  -2 -26    0.49    0.13 
  -3  -2 -26    0.41    0.12 
  -2  -2 -26    0.10    0.10 
  -1  -2 -26   -0.07    0.08 
   0  -2 -26    0.00    0.09 
   1  -2 -26    0.21    0.11 
   2  -2 -26    0.33    0.11 
  -4  -1 -26    0.10    0.08 
  -3  -1 -26    0.24    0.10 
  -2  -1 -26    0.08    0.09 
  -1  -1 -26   -0.11    0.08 
   0  -1 -26    0.15    0.10 
   1  -1 -26    0.20    0.10 
  -7 -20 -25    0.02    0.14 
 -10 -19 -25    0.21    0.11 
  -9 -19 -25    0.02    0.10 
  -8 -19 -25    0.23    0.12 
  -7 -19 -25    0.17    0.11 
  -6 -19 -25    0.21    0.11 
  -5 -19 -25    0.38    0.14 
  -4 -19 -25   -0.03    0.09 
  -3 -19 -25   -0.01    0.09 
 -11 -18 -25    0.03    0.10 
 -10 -18 -25   -0.02    0.10 
  -9 -18 -25    0.14    0.11 
  -8 -18 -25    0.01    0.10 
  -7 -18 -25   -0.04    0.09 
  -6 -18 -25   -0.18    0.06 
  -5 -18 -25    0.55    0.16 
  -4 -18 -25    0.14    0.12 
  -3 -18 -25   -0.04    0.09 
  -2 -18 -25    0.51    0.16 
  -1 -18 -25   -0.09    0.10 
 -12 -17 -25    0.47    0.15 
 -11 -17 -25    0.07    0.10 
 -10 -17 -25   -0.05    0.09 
  -9 -17 -25    1.98    0.26 
  -8 -17 -25   -0.07    0.08 
  -7 -17 -25   -0.05    0.08 
  -6 -17 -25    0.33    0.12 
  -5 -17 -25    0.33    0.14 
  -4 -17 -25    0.07    0.10 
  -3 -17 -25    0.34    0.12 
  -2 -17 -25    0.30    0.14 
  -1 -17 -25    0.60    0.17 
   0 -17 -25    0.02    0.11 
 -13 -16 -25   -0.06    0.22 
 -12 -16 -25    0.85    0.18 
 -11 -16 -25    0.13    0.11 
 -10 -16 -25    1.01    0.18 
  -9 -16 -25    0.26    0.12 
  -8 -16 -25    0.01    0.10 
  -7 -16 -25    0.88    0.18 
  -6 -16 -25    0.22    0.12 
  -5 -16 -25    0.09    0.10 
  -4 -16 -25    0.22    0.12 
  -3 -16 -25   -0.06    0.08 
  -2 -16 -25    0.14    0.12 
  -1 -16 -25    0.51    0.15 
   0 -16 -25    0.75    0.18 
   1 -16 -25    0.07    0.11 
 -13 -15 -25    0.42    0.14 
 -12 -15 -25    0.06    0.10 
 -11 -15 -25   -0.06    0.08 
 -10 -15 -25    0.14    0.11 
  -9 -15 -25    0.01    0.09 
  -8 -15 -25    0.22    0.11 
  -7 -15 -25    0.83    0.17 
  -6 -15 -25    2.15    0.26 
  -5 -15 -25    0.04    0.10 
  -4 -15 -25    0.16    0.12 
  -3 -15 -25    0.17    0.11 
  -2 -15 -25    0.01    0.10 
  -1 -15 -25    0.26    0.13 
   0 -15 -25    0.13    0.12 
   1 -15 -25    0.20    0.12 
   2 -15 -25    0.42    0.14 
 -13 -14 -25   -0.13    0.08 
 -12 -14 -25    0.08    0.10 
 -11 -14 -25    0.08    0.10 
 -10 -14 -25    0.79    0.17 
  -9 -14 -25    0.80    0.17 
  -8 -14 -25    0.87    0.18 
  -7 -14 -25    0.12    0.10 
  -6 -14 -25   -0.05    0.07 
  -5 -14 -25    0.83    0.17 
  -4 -14 -25    0.06    0.10 
  -3 -14 -25    1.23    0.21 
  -2 -14 -25    0.04    0.10 
  -1 -14 -25   -0.17    0.07 
   0 -14 -25    0.13    0.11 
   1 -14 -25    0.05    0.11 
   2 -14 -25   -0.01    0.09 
   3 -14 -25   -0.13    0.10 
 -13 -13 -25    0.17    0.11 
 -12 -13 -25    0.29    0.11 
 -11 -13 -25    0.02    0.09 
 -10 -13 -25    0.50    0.15 
  -9 -13 -25    0.78    0.17 
  -8 -13 -25    0.08    0.11 
  -7 -13 -25    0.24    0.12 
  -6 -13 -25    0.00    0.09 
  -5 -13 -25    0.48    0.14 
  -4 -13 -25    0.19    0.10 
  -3 -13 -25    0.06    0.10 
  -2 -13 -25    0.15    0.10 
  -1 -13 -25    0.32    0.13 
   0 -13 -25    0.30    0.12 
   1 -13 -25   -0.07    0.08 
   2 -13 -25    0.23    0.12 
   3 -13 -25    0.31    0.13 
   4 -13 -25   -0.05    0.10 
 -13 -12 -25    0.01    0.11 
 -12 -12 -25   -0.03    0.09 
 -11 -12 -25    0.05    0.09 
 -10 -12 -25    0.78    0.16 
  -9 -12 -25    0.09    0.10 
  -8 -12 -25    0.05    0.09 
  -7 -12 -25    0.15    0.11 
  -6 -12 -25    0.07    0.10 
  -5 -12 -25   -0.09    0.07 
  -4 -12 -25    0.17    0.11 
  -3 -12 -25    0.98    0.18 
  -2 -12 -25    1.10    0.18 
  -1 -12 -25    0.12    0.11 
   0 -12 -25    0.03    0.09 
   1 -12 -25    0.62    0.16 
   2 -12 -25   -0.03    0.09 
   3 -12 -25   -0.04    0.10 
   4 -12 -25    0.72    0.17 
 -13 -11 -25    0.58    0.15 
 -12 -11 -25    0.05    0.10 
 -11 -11 -25   -0.09    0.09 
 -10 -11 -25    0.02    0.10 
  -9 -11 -25    1.45    0.21 
  -8 -11 -25    0.32    0.12 
  -7 -11 -25    0.02    0.09 
  -6 -11 -25    0.06    0.09 
  -5 -11 -25    0.76    0.15 
  -4 -11 -25    0.29    0.11 
  -3 -11 -25    0.01    0.09 
  -2 -11 -25    0.08    0.09 
  -1 -11 -25    0.15    0.11 
   0 -11 -25    0.12    0.10 
   1 -11 -25    0.07    0.10 
   2 -11 -25   -0.02    0.10 
   3 -11 -25   -0.13    0.08 
   4 -11 -25   -0.03    0.08 
   5 -11 -25    0.06    0.11 
 -13 -10 -25    0.07    0.10 
 -12 -10 -25    0.32    0.14 
 -11 -10 -25    1.00    0.17 
 -10 -10 -25    0.14    0.10 
  -9 -10 -25    0.04    0.10 
  -8 -10 -25    0.32    0.12 
  -7 -10 -25    1.09    0.19 
  -6 -10 -25    0.10    0.10 
  -5 -10 -25    0.10    0.11 
  -4 -10 -25    0.49    0.14 
  -3 -10 -25    0.15    0.11 
  -2 -10 -25   -0.03    0.09 
  -1 -10 -25    0.45    0.14 
   0 -10 -25    1.86    0.24 
   1 -10 -25    2.41    0.28 
   2 -10 -25    0.84    0.18 
   3 -10 -25    0.11    0.11 
   4 -10 -25   -0.01    0.09 
   5 -10 -25   -0.07    0.09 
 -13  -9 -25    0.19    0.12 
 -12  -9 -25    0.19    0.12 
 -11  -9 -25    0.04    0.09 
 -10  -9 -25    0.02    0.09 
  -9  -9 -25    0.14    0.11 
  -8  -9 -25    0.10    0.09 
  -7  -9 -25    0.08    0.10 
  -6  -9 -25    0.17    0.11 
  -5  -9 -25    0.28    0.12 
  -4  -9 -25   -0.09    0.07 
  -3  -9 -25    0.52    0.14 
  -2  -9 -25    0.00    0.09 
  -1  -9 -25    1.47    0.20 
   0  -9 -25   -0.08    0.08 
   1  -9 -25    0.14    0.11 
   2  -9 -25    0.06    0.10 
   3  -9 -25    0.88    0.18 
   4  -9 -25    1.21    0.20 
   5  -9 -25    0.14    0.12 
 -12  -8 -25   -0.08    0.08 
 -11  -8 -25   -0.04    0.09 
 -10  -8 -25    0.11    0.10 
  -9  -8 -25    0.26    0.11 
  -8  -8 -25    0.40    0.13 
  -7  -8 -25    0.14    0.11 
  -6  -8 -25    0.32    0.12 
  -5  -8 -25    0.24    0.11 
  -4  -8 -25    0.92    0.17 
  -3  -8 -25   -0.08    0.08 
  -2  -8 -25    0.50    0.13 
  -1  -8 -25    1.87    0.23 
   0  -8 -25    0.65    0.16 
   1  -8 -25    0.06    0.09 
   2  -8 -25    0.79    0.16 
   3  -8 -25    0.02    0.10 
   4  -8 -25    0.42    0.15 
   5  -8 -25    0.00    0.10 
   6  -8 -25    0.55    0.16 
 -12  -7 -25    0.00    0.10 
 -11  -7 -25   -0.06    0.09 
 -10  -7 -25    0.01    0.10 
  -9  -7 -25    0.28    0.12 
  -8  -7 -25    0.07    0.09 
  -7  -7 -25    0.03    0.09 
  -6  -7 -25    0.37    0.13 
  -5  -7 -25    0.02    0.09 
  -4  -7 -25   -0.04    0.08 
  -3  -7 -25    0.44    0.12 
  -2  -7 -25    1.01    0.17 
  -1  -7 -25    0.15    0.10 
   0  -7 -25    1.76    0.22 
   1  -7 -25    0.04    0.09 
   2  -7 -25    0.10    0.10 
   3  -7 -25    0.14    0.11 
   4  -7 -25    0.54    0.14 
   5  -7 -25    0.19    0.11 
   6  -7 -25    0.20    0.12 
 -12  -6 -25    0.08    0.10 
 -11  -6 -25    0.31    0.13 
 -10  -6 -25    0.12    0.11 
  -9  -6 -25    0.09    0.10 
  -8  -6 -25    0.42    0.13 
  -7  -6 -25    0.97    0.17 
  -6  -6 -25    0.03    0.08 
  -5  -6 -25    0.30    0.12 
  -4  -6 -25    0.00    0.08 
  -3  -6 -25    0.13    0.09 
  -2  -6 -25    0.20    0.10 
  -1  -6 -25   -0.10    0.07 
   0  -6 -25    0.10    0.10 
   1  -6 -25    0.13    0.10 
   2  -6 -25    0.22    0.11 
   3  -6 -25    0.08    0.10 
   4  -6 -25    4.32    0.35 
   5  -6 -25    0.00    0.10 
   6  -6 -25   -0.01    0.09 
 -11  -5 -25    0.07    0.10 
 -10  -5 -25    0.29    0.12 
  -9  -5 -25    0.07    0.10 
  -8  -5 -25    0.62    0.19 
  -7  -5 -25    0.00    0.09 
  -6  -5 -25    0.08    0.09 
  -5  -5 -25   -0.09    0.08 
  -4  -5 -25    0.15    0.10 
  -3  -5 -25    0.00    0.08 
  -2  -5 -25    0.09    0.09 
  -1  -5 -25    0.77    0.15 
   0  -5 -25    0.04    0.10 
   1  -5 -25    0.24    0.11 
   2  -5 -25    0.00    0.08 
   3  -5 -25    0.07    0.10 
   4  -5 -25    0.17    0.11 
   5  -5 -25    0.40    0.13 
   6  -5 -25    0.05    0.09 
 -10  -4 -25    0.22    0.11 
  -9  -4 -25   -0.01    0.09 
  -8  -4 -25    0.01    0.09 
  -7  -4 -25    1.00    0.18 
  -6  -4 -25    0.03    0.09 
  -5  -4 -25   -0.10    0.08 
  -4  -4 -25    0.24    0.10 
  -3  -4 -25    0.04    0.09 
  -2  -4 -25    0.07    0.09 
  -1  -4 -25    0.14    0.10 
   0  -4 -25    0.13    0.09 
   1  -4 -25    0.08    0.09 
   2  -4 -25    1.07    0.17 
   3  -4 -25    0.78    0.15 
   4  -4 -25    0.09    0.09 
   5  -4 -25    0.48    0.13 
   6  -4 -25    0.13    0.09 
 -10  -3 -25    0.11    0.11 
  -9  -3 -25    0.19    0.12 
  -8  -3 -25    0.16    0.10 
  -7  -3 -25   -0.07    0.08 
  -6  -3 -25   -0.10    0.07 
  -5  -3 -25    0.12    0.10 
  -4  -3 -25    0.01    0.09 
  -3  -3 -25    0.30    0.11 
  -2  -3 -25    0.18    0.11 
  -1  -3 -25    0.04    0.09 
   0  -3 -25    0.04    0.09 
   1  -3 -25   -0.02    0.08 
   2  -3 -25    0.00    0.07 
   3  -3 -25    0.21    0.10 
   4  -3 -25    0.54    0.13 
   5  -3 -25   -0.02    0.08 
   6  -3 -25    0.03    0.08 
  -9  -2 -25    0.64    0.15 
  -8  -2 -25   -0.08    0.08 
  -7  -2 -25    0.22    0.11 
  -6  -2 -25    0.15    0.10 
  -5  -2 -25    0.59    0.15 
  -4  -2 -25   -0.06    0.08 
  -3  -2 -25    0.05    0.09 
  -2  -2 -25    1.03    0.17 
  -1  -2 -25    0.10    0.10 
   0  -2 -25    0.23    0.11 
   1  -2 -25    0.04    0.08 
   2  -2 -25    0.07    0.09 
   3  -2 -25    0.04    0.09 
   4  -2 -25    0.19    0.11 
   5  -2 -25   -0.02    0.08 
  -8  -1 -25   -0.01    0.09 
  -7  -1 -25    0.08    0.11 
  -6  -1 -25    0.30    0.12 
  -5  -1 -25    0.23    0.11 
  -4  -1 -25    0.12    0.10 
  -3  -1 -25   -0.07    0.08 
  -2  -1 -25    0.83    0.15 
  -1  -1 -25    0.12    0.10 
   0  -1 -25    0.09    0.09 
   1  -1 -25   -0.01    0.08 
   2  -1 -25    0.22    0.10 
   3  -1 -25    0.11    0.09 
   4  -1 -25    0.78    0.14 
   5  -1 -25    0.41    0.12 
  -7   0 -25    0.09    0.09 
  -6   0 -25    0.04    0.10 
  -5   0 -25    0.24    0.12 
  -4   0 -25    0.21    0.11 
  -3   0 -25   -0.01    0.09 
  -2   0 -25   -0.06    0.08 
  -1   0 -25   -0.12    0.07 
   0   0 -25    0.46    0.12 
   1   0 -25    0.09    0.09 
   2   0 -25    0.78    0.14 
   3   0 -25   -0.04    0.08 
   4   0 -25    0.05    0.09 
  -5   1 -25    0.35    0.12 
  -4   1 -25    0.14    0.10 
  -3   1 -25   -0.11    0.08 
  -2   1 -25    0.09    0.09 
  -1   1 -25    0.07    0.09 
   0   1 -25    0.29    0.11 
   1   1 -25    0.04    0.08 
   2   1 -25    0.05    0.09 
   3   1 -25    0.08    0.09 
  -3   2 -25    0.31    0.11 
  -2   2 -25    0.50    0.12 
  -1   2 -25    0.00    0.08 
   0   2 -25    0.17    0.09 
   1   2 -25    0.00    0.08 
   2   2 -25    0.74    0.22 
  -9 -21 -24    0.74    0.16 
  -8 -21 -24    0.05    0.11 
  -7 -21 -24   -0.02    0.09 
  -6 -21 -24    0.30    0.13 
  -5 -21 -24   -0.06    0.09 
 -11 -20 -24    0.66    0.17 
 -10 -20 -24    0.64    0.16 
  -9 -20 -24    0.35    0.14 
  -8 -20 -24   -0.03    0.09 
  -7 -20 -24    1.73    0.23 
  -6 -20 -24   -0.01    0.09 
  -5 -20 -24   -0.01    0.09 
  -4 -20 -24    0.64    0.16 
  -3 -20 -24    0.27    0.14 
  -2 -20 -24    0.14    0.12 
 -12 -19 -24    0.06    0.10 
 -11 -19 -24    0.19    0.11 
 -10 -19 -24    0.03    0.08 
  -9 -19 -24    0.14    0.11 
  -8 -19 -24    0.04    0.10 
  -7 -19 -24    0.21    0.12 
  -6 -19 -24    0.32    0.14 
  -5 -19 -24    0.04    0.09 
  -4 -19 -24    0.11    0.10 
  -3 -19 -24    0.26    0.13 
  -2 -19 -24    0.04    0.10 
  -1 -19 -24   -0.13    0.09 
 -13 -18 -24    0.23    0.12 
 -12 -18 -24    0.16    0.11 
 -11 -18 -24    0.14    0.10 
 -10 -18 -24    0.05    0.09 
  -9 -18 -24    0.24    0.12 
  -8 -18 -24    0.05    0.10 
  -7 -18 -24   -0.07    0.09 
  -6 -18 -24    0.20    0.12 
  -5 -18 -24    0.16    0.11 
  -4 -18 -24    0.11    0.10 
  -3 -18 -24    0.29    0.13 
  -2 -18 -24    0.31    0.14 
  -1 -18 -24    0.25    0.13 
   0 -18 -24    2.43    0.28 
   1 -18 -24    0.23    0.13 
 -14 -17 -24    0.31    0.13 
 -13 -17 -24   -0.01    0.10 
 -12 -17 -24    0.06    0.09 
 -11 -17 -24    0.27    0.13 
 -10 -17 -24    0.53    0.14 
  -9 -17 -24    0.08    0.10 
  -8 -17 -24    0.06    0.09 
  -7 -17 -24   -0.01    0.09 
  -6 -17 -24    0.56    0.14 
  -5 -17 -24    0.67    0.15 
  -4 -17 -24    0.49    0.15 
  -3 -17 -24    0.06    0.10 
  -2 -17 -24    0.34    0.13 
  -1 -17 -24    0.43    0.14 
   0 -17 -24    0.45    0.16 
   1 -17 -24    0.04    0.12 
   2 -17 -24   -0.04    0.11 
 -14 -16 -24    0.01    0.09 
 -13 -16 -24    0.28    0.12 
 -12 -16 -24    0.54    0.14 
 -11 -16 -24    0.12    0.10 
 -10 -16 -24    0.08    0.10 
  -9 -16 -24   -0.01    0.09 
  -8 -16 -24    0.03    0.10 
  -7 -16 -24    0.16    0.11 
  -6 -16 -24    0.52    0.14 
  -5 -16 -24    1.29    0.20 
  -4 -16 -24    0.14    0.10 
  -3 -16 -24   -0.01    0.09 
  -2 -16 -24    0.09    0.10 
  -1 -16 -24    0.12    0.11 
   0 -16 -24    0.00    0.10 
   1 -16 -24   -0.04    0.10 
   2 -16 -24    1.03    0.20 
   3 -16 -24    0.25    0.13 
 -14 -15 -24    0.02    0.11 
 -13 -15 -24    0.60    0.15 
 -12 -15 -24    0.96    0.18 
 -11 -15 -24    0.02    0.09 
 -10 -15 -24    0.18    0.11 
  -9 -15 -24    1.24    0.20 
  -8 -15 -24    0.51    0.14 
  -7 -15 -24    0.43    0.13 
  -6 -15 -24    0.17    0.10 
  -5 -15 -24    0.10    0.09 
  -4 -15 -24   -0.10    0.08 
  -3 -15 -24    0.18    0.11 
  -2 -15 -24    0.81    0.17 
  -1 -15 -24    0.00    0.09 
   0 -15 -24    0.25    0.12 
   1 -15 -24    0.12    0.12 
   2 -15 -24   -0.08    0.10 
   3 -15 -24   -0.07    0.10 
   4 -15 -24    0.08    0.12 
 -15 -14 -24    0.07    0.15 
 -14 -14 -24   -0.06    0.09 
 -13 -14 -24    0.03    0.09 
 -12 -14 -24    0.31    0.12 
 -11 -14 -24    0.08    0.09 
 -10 -14 -24   -0.07    0.08 
  -9 -14 -24   -0.01    0.09 
  -8 -14 -24    0.03    0.09 
  -7 -14 -24    0.05    0.10 
  -6 -14 -24    0.30    0.11 
  -5 -14 -24    0.17    0.11 
  -4 -14 -24    0.62    0.16 
  -3 -14 -24    0.48    0.14 
  -2 -14 -24   -0.06    0.08 
  -1 -14 -24    0.23    0.14 
   0 -14 -24   -0.11    0.07 
   1 -14 -24    0.54    0.15 
   2 -14 -24    0.22    0.12 
   3 -14 -24    0.16    0.11 
   4 -14 -24   -0.04    0.11 
 -15 -13 -24   -0.09    0.10 
 -14 -13 -24   -0.04    0.09 
 -13 -13 -24    0.33    0.13 
 -12 -13 -24    0.12    0.11 
 -11 -13 -24    0.48    0.14 
 -10 -13 -24    0.18    0.11 
  -9 -13 -24    0.14    0.11 
  -8 -13 -24    0.05    0.09 
  -7 -13 -24   -0.02    0.09 
  -6 -13 -24    0.71    0.16 
  -5 -13 -24   -0.06    0.08 
  -4 -13 -24    0.14    0.11 
  -3 -13 -24    0.11    0.10 
  -2 -13 -24    0.58    0.15 
  -1 -13 -24    0.01    0.09 
   0 -13 -24   -0.22    0.06 
   1 -13 -24    0.14    0.11 
   2 -13 -24    0.56    0.16 
   3 -13 -24    0.01    0.11 
   4 -13 -24   -0.06    0.10 
   5 -13 -24    1.32    0.23 
 -15 -12 -24   -0.01    0.11 
 -14 -12 -24   -0.04    0.09 
 -13 -12 -24   -0.04    0.07 
 -12 -12 -24    0.60    0.15 
 -11 -12 -24    0.14    0.11 
 -10 -12 -24    1.06    0.18 
  -9 -12 -24   -0.01    0.09 
  -8 -12 -24    0.23    0.11 
  -7 -12 -24    0.23    0.12 
  -6 -12 -24    0.04    0.08 
  -5 -12 -24    0.97    0.17 
  -4 -12 -24    0.23    0.12 
  -3 -12 -24    0.85    0.17 
  -2 -12 -24    0.05    0.09 
  -1 -12 -24    0.38    0.12 
   0 -12 -24    0.04    0.09 
   1 -12 -24    0.46    0.14 
   2 -12 -24    0.45    0.15 
   3 -12 -24    0.32    0.13 
   4 -12 -24    0.09    0.12 
   5 -12 -24    0.09    0.11 
   6 -12 -24    0.12    0.11 
 -15 -11 -24    0.28    0.17 
 -14 -11 -24    0.17    0.11 
 -13 -11 -24    0.05    0.10 
 -12 -11 -24    0.37    0.13 
 -11 -11 -24    0.04    0.09 
 -10 -11 -24   -0.09    0.08 
  -9 -11 -24    0.19    0.10 
  -8 -11 -24   -0.02    0.09 
  -7 -11 -24   -0.11    0.07 
  -6 -11 -24    0.59    0.15 
  -5 -11 -24   -0.06    0.07 
  -4 -11 -24    0.17    0.10 
  -3 -11 -24    0.21    0.10 
  -2 -11 -24   -0.06    0.08 
  -1 -11 -24    1.44    0.21 
   0 -11 -24    1.32    0.20 
   1 -11 -24    0.64    0.15 
   2 -11 -24    0.24    0.12 
   3 -11 -24    0.45    0.14 
   4 -11 -24    0.62    0.16 
   5 -11 -24    0.41    0.13 
   6 -11 -24    0.24    0.12 
 -14 -10 -24    0.17    0.11 
 -13 -10 -24    0.02    0.09 
 -12 -10 -24    0.51    0.16 
 -11 -10 -24    0.09    0.09 
 -10 -10 -24   -0.02    0.08 
  -9 -10 -24    1.06    0.18 
  -8 -10 -24    0.36    0.13 
  -7 -10 -24   -0.12    0.07 
  -6 -10 -24    0.08    0.10 
  -5 -10 -24    0.19    0.11 
  -4 -10 -24    0.22    0.11 
  -3 -10 -24    0.10    0.10 
  -2 -10 -24    0.08    0.09 
  -1 -10 -24   -0.06    0.08 
   0 -10 -24    1.56    0.21 
   1 -10 -24    0.08    0.10 
   2 -10 -24    0.27    0.12 
   3 -10 -24    0.40    0.14 
   4 -10 -24    0.11    0.11 
   5 -10 -24   -0.03    0.09 
   6 -10 -24    0.24    0.12 
   7 -10 -24    0.25    0.16 
 -14  -9 -24    0.38    0.14 
 -13  -9 -24    0.03    0.10 
 -12  -9 -24    0.13    0.11 
 -11  -9 -24    0.22    0.11 
 -10  -9 -24   -0.06    0.08 
  -9  -9 -24    0.96    0.18 
  -8  -9 -24    0.11    0.10 
  -7  -9 -24   -0.02    0.08 
  -6  -9 -24    0.46    0.13 
  -5  -9 -24   -0.01    0.08 
  -4  -9 -24   -0.07    0.07 
  -3  -9 -24   -0.06    0.08 
  -2  -9 -24   -0.08    0.07 
  -1  -9 -24    0.66    0.15 
   0  -9 -24   -0.03    0.08 
   1  -9 -24    0.90    0.17 
   2  -9 -24    0.50    0.14 
   3  -9 -24    0.46    0.12 
   4  -9 -24    0.02    0.09 
   5  -9 -24    0.46    0.14 
   6  -9 -24   -0.09    0.08 
   7  -9 -24    0.11    0.10 
 -14  -8 -24    0.07    0.10 
 -13  -8 -24    0.15    0.11 
 -12  -8 -24    0.15    0.11 
 -11  -8 -24    0.44    0.14 
 -10  -8 -24    0.39    0.12 
  -9  -8 -24   -0.07    0.08 
  -8  -8 -24   -0.11    0.07 
  -7  -8 -24    0.58    0.14 
  -6  -8 -24    0.36    0.12 
  -5  -8 -24    0.07    0.09 
  -4  -8 -24    0.06    0.09 
  -3  -8 -24   -0.06    0.08 
  -2  -8 -24    0.20    0.10 
  -1  -8 -24    0.37    0.12 
   0  -8 -24    1.35    0.19 
   1  -8 -24    0.16    0.10 
   2  -8 -24   -0.05    0.08 
   3  -8 -24   -0.12    0.09 
   4  -8 -24    0.19    0.12 
   5  -8 -24    0.53    0.15 
   6  -8 -24   -0.04    0.10 
   7  -8 -24   -0.11    0.07 
 -14  -7 -24    2.65    0.37 
 -13  -7 -24    0.15    0.11 
 -12  -7 -24    0.47    0.14 
 -11  -7 -24    0.21    0.11 
 -10  -7 -24    0.04    0.09 
  -9  -7 -24   -0.02    0.07 
  -8  -7 -24    0.94    0.16 
  -7  -7 -24    0.63    0.14 
  -6  -7 -24    0.04    0.09 
  -5  -7 -24    0.05    0.08 
  -4  -7 -24   -0.04    0.08 
  -3  -7 -24    0.01    0.09 
  -2  -7 -24    0.23    0.11 
  -1  -7 -24    1.29    0.19 
   0  -7 -24    0.05    0.09 
   1  -7 -24    1.22    0.19 
   2  -7 -24   -0.12    0.08 
   3  -7 -24    0.74    0.16 
   4  -7 -24    1.10    0.19 
   5  -7 -24    0.12    0.11 
   6  -7 -24    0.04    0.09 
   7  -7 -24    0.10    0.11 
 -13  -6 -24    0.28    0.14 
 -12  -6 -24    0.56    0.14 
 -11  -6 -24    0.33    0.11 
 -10  -6 -24    0.41    0.13 
  -9  -6 -24    0.27    0.12 
  -8  -6 -24   -0.05    0.08 
  -7  -6 -24    0.59    0.14 
  -6  -6 -24    0.32    0.11 
  -5  -6 -24    0.30    0.12 
  -4  -6 -24    0.47    0.13 
  -3  -6 -24    0.54    0.13 
  -2  -6 -24    1.55    0.20 
  -1  -6 -24   -0.11    0.07 
   0  -6 -24    0.03    0.09 
   1  -6 -24    0.41    0.13 
   2  -6 -24    0.30    0.12 
   3  -6 -24    0.05    0.10 
   4  -6 -24    0.16    0.10 
   5  -6 -24    0.88    0.17 
   6  -6 -24   -0.02    0.09 
   7  -6 -24    0.08    0.10 
   8  -6 -24    0.15    0.11 
 -13  -5 -24    1.29    0.21 
 -12  -5 -24    0.26    0.12 
 -11  -5 -24    0.20    0.11 
 -10  -5 -24    0.24    0.12 
  -9  -5 -24    0.28    0.12 
  -8  -5 -24    0.51    0.14 
  -7  -5 -24    0.32    0.12 
  -6  -5 -24    0.19    0.09 
  -5  -5 -24   -0.06    0.08 
  -4  -5 -24    0.19    0.10 
  -3  -5 -24    0.12    0.10 
  -2  -5 -24    0.93    0.17 
  -1  -5 -24    0.50    0.15 
   0  -5 -24    0.34    0.12 
   1  -5 -24   -0.02    0.08 
   2  -5 -24    0.44    0.12 
   3  -5 -24   -0.06    0.08 
   4  -5 -24    0.22    0.11 
   5  -5 -24    0.05    0.09 
   6  -5 -24    0.71    0.16 
   7  -5 -24    0.17    0.11 
   8  -5 -24    0.31    0.11 
 -12  -4 -24    0.60    0.16 
 -11  -4 -24   -0.03    0.09 
 -10  -4 -24    0.60    0.15 
  -9  -4 -24    0.22    0.11 
  -8  -4 -24    0.82    0.16 
  -7  -4 -24    0.06    0.10 
  -6  -4 -24    0.20    0.11 
  -5  -4 -24    0.41    0.12 
  -4  -4 -24    0.11    0.09 
  -3  -4 -24   -0.13    0.07 
  -2  -4 -24   -0.02    0.08 
  -1  -4 -24   -0.06    0.07 
   0  -4 -24    0.59    0.14 
   1  -4 -24   -0.10    0.08 
   2  -4 -24   -0.07    0.08 
   3  -4 -24    1.20    0.17 
   4  -4 -24    1.46    0.19 
   5  -4 -24   -0.04    0.09 
   6  -4 -24    0.17    0.10 
   7  -4 -24    0.02    0.08 
   8  -4 -24    0.06    0.09 
 -11  -3 -24    0.33    0.14 
 -10  -3 -24    1.97    0.24 
  -9  -3 -24   -0.03    0.09 
  -8  -3 -24   -0.02    0.09 
  -7  -3 -24    0.15    0.10 
  -6  -3 -24    0.24    0.11 
  -5  -3 -24    0.22    0.10 
  -4  -3 -24    1.19    0.18 
  -3  -3 -24    0.18    0.09 
  -2  -3 -24    0.21    0.10 
  -1  -3 -24    0.13    0.10 
   0  -3 -24    1.90    0.22 
   1  -3 -24    0.91    0.16 
   2  -3 -24    0.53    0.13 
   3  -3 -24    0.14    0.10 
   4  -3 -24    0.25    0.09 
   5  -3 -24    0.42    0.12 
   6  -3 -24   -0.08    0.07 
   7  -3 -24    0.86    0.15 
   8  -3 -24    1.21    0.17 
 -11  -2 -24   -0.02    0.08 
 -10  -2 -24   -0.08    0.09 
  -9  -2 -24   -0.12    0.07 
  -8  -2 -24   -0.12    0.07 
  -7  -2 -24    0.20    0.11 
  -6  -2 -24    0.32    0.11 
  -5  -2 -24    0.08    0.08 
  -4  -2 -24    0.23    0.11 
  -3  -2 -24    2.40    0.25 
  -2  -2 -24    0.10    0.09 
  -1  -2 -24    2.06    0.23 
   0  -2 -24    0.04    0.08 
   1  -2 -24    0.10    0.08 
   2  -2 -24   -0.12    0.07 
   3  -2 -24   -0.05    0.07 
   4  -2 -24    1.00    0.16 
   5  -2 -24    0.29    0.10 
   6  -2 -24    0.05    0.08 
   7  -2 -24    1.23    0.16 
 -10  -1 -24    0.08    0.11 
  -9  -1 -24    0.25    0.12 
  -8  -1 -24   -0.04    0.09 
  -7  -1 -24    0.12    0.10 
  -6  -1 -24   -0.07    0.07 
  -5  -1 -24    0.23    0.10 
  -4  -1 -24   -0.06    0.08 
  -3  -1 -24   -0.01    0.09 
  -2  -1 -24    0.16    0.10 
  -1  -1 -24    0.14    0.10 
   0  -1 -24    3.07    0.28 
   1  -1 -24    0.95    0.17 
   2  -1 -24    0.88    0.16 
   3  -1 -24    0.23    0.10 
   4  -1 -24    0.03    0.08 
   5  -1 -24    0.21    0.09 
   6  -1 -24    0.10    0.07 
   7  -1 -24   -0.02    0.05 
  -9   0 -24    0.06    0.10 
  -8   0 -24    0.22    0.11 
  -7   0 -24    0.10    0.11 
  -6   0 -24    0.48    0.14 
  -5   0 -24    0.09    0.09 
  -4   0 -24    0.01    0.08 
  -3   0 -24    0.10    0.09 
  -2   0 -24    0.02    0.08 
  -1   0 -24    1.65    0.20 
   0   0 -24    0.21    0.10 
   1   0 -24    0.17    0.09 
   2   0 -24    0.41    0.12 
   3   0 -24    1.90    0.21 
   4   0 -24    1.22    0.17 
   5   0 -24    0.01    0.07 
   6   0 -24    0.48    0.08 
   7   0 -24    0.18    0.15 
  -8   1 -24   -0.05    0.09 
  -7   1 -24    0.15    0.10 
  -6   1 -24    0.53    0.14 
  -5   1 -24    0.10    0.10 
  -4   1 -24   -0.05    0.08 
  -3   1 -24    0.32    0.11 
  -2   1 -24    0.00    0.08 
  -1   1 -24    0.10    0.09 
   0   1 -24    0.33    0.11 
   1   1 -24    0.93    0.15 
   2   1 -24    0.38    0.11 
   3   1 -24    1.13    0.16 
   4   1 -24    0.14    0.09 
   5   1 -24    0.16    0.09 
   6   1 -24    0.06    0.05 
  -7   2 -24    0.16    0.11 
  -6   2 -24    0.41    0.13 
  -5   2 -24    0.49    0.13 
  -4   2 -24    0.18    0.10 
  -3   2 -24    0.25    0.10 
  -2   2 -24    0.88    0.16 
  -1   2 -24    0.33    0.11 
   0   2 -24   -0.01    0.08 
   1   2 -24    0.98    0.15 
   2   2 -24    0.04    0.08 
   3   2 -24    0.07    0.08 
   4   2 -24    0.23    0.10 
   5   2 -24    0.19    0.09 
  -5   3 -24    0.44    0.13 
  -4   3 -24   -0.07    0.08 
  -3   3 -24    0.04    0.09 
  -2   3 -24   -0.02    0.08 
  -1   3 -24    0.65    0.13 
   0   3 -24    0.00    0.08 
   1   3 -24    0.11    0.08 
   2   3 -24    0.24    0.10 
   3   3 -24    0.07    0.08 
   4   3 -24    0.12    0.08 
  -3   4 -24   -0.12    0.12 
  -2   4 -24    0.18    0.13 
  -1   4 -24    0.09    0.13 
   0   4 -24   -0.07    0.08 
   1   4 -24    0.71    0.18 
   2   4 -24    0.77    0.18 
   3   4 -24    0.97    0.23 
 -10 -22 -23    0.23    0.12 
  -9 -22 -23    0.06    0.10 
  -8 -22 -23    0.01    0.09 
  -7 -22 -23    0.25    0.12 
  -6 -22 -23    1.08    0.20 
  -5 -22 -23    0.59    0.16 
  -4 -22 -23    0.26    0.16 
 -12 -21 -23    0.08    0.10 
 -11 -21 -23    0.18    0.12 
 -10 -21 -23    1.76    0.22 
  -9 -21 -23    0.01    0.10 
  -8 -21 -23    0.33    0.13 
  -7 -21 -23    0.29    0.13 
  -6 -21 -23    0.34    0.13 
  -5 -21 -23   -0.02    0.10 
  -4 -21 -23    0.21    0.12 
  -3 -21 -23    0.24    0.12 
  -2 -21 -23    0.30    0.15 
 -13 -20 -23    0.03    0.08 
 -12 -20 -23    0.58    0.14 
 -11 -20 -23    0.55    0.14 
 -10 -20 -23    0.26    0.12 
  -9 -20 -23    0.09    0.10 
  -8 -20 -23    0.08    0.10 
  -7 -20 -23   -0.17    0.07 
  -6 -20 -23    0.05    0.11 
  -5 -20 -23    0.10    0.10 
  -4 -20 -23    3.36    0.33 
  -3 -20 -23    0.65    0.17 
  -2 -20 -23   -0.03    0.10 
  -1 -20 -23   -0.08    0.10 
   0 -20 -23    0.07    0.12 
 -14 -19 -23    0.45    0.15 
 -13 -19 -23    0.23    0.12 
 -12 -19 -23    0.36    0.13 
 -11 -19 -23    0.24    0.12 
 -10 -19 -23    0.04    0.10 
  -9 -19 -23   -0.02    0.09 
  -8 -19 -23    1.00    0.18 
  -7 -19 -23    1.35    0.20 
  -6 -19 -23    0.71    0.16 
  -5 -19 -23   -0.03    0.09 
  -4 -19 -23    0.20    0.12 
  -3 -19 -23    0.59    0.16 
  -2 -19 -23    0.10    0.12 
  -1 -19 -23    0.33    0.14 
   0 -19 -23    0.15    0.11 
   1 -19 -23   -0.02    0.09 
 -15 -18 -23    0.16    0.11 
 -14 -18 -23    0.14    0.10 
 -13 -18 -23    0.14    0.10 
 -12 -18 -23   -0.08    0.08 
 -11 -18 -23    0.24    0.11 
 -10 -18 -23    0.55    0.14 
  -9 -18 -23    0.29    0.12 
  -8 -18 -23    0.31    0.12 
  -7 -18 -23    1.03    0.18 
  -6 -18 -23    0.05    0.10 
  -5 -18 -23    0.10    0.11 
  -4 -18 -23    0.56    0.15 
  -3 -18 -23    0.78    0.15 
  -2 -18 -23    0.00    0.08 
  -1 -18 -23    0.00    0.10 
   0 -18 -23    0.05    0.10 
   1 -18 -23    0.85    0.18 
   2 -18 -23   -0.04    0.10 
 -15 -17 -23    0.13    0.11 
 -14 -17 -23   -0.03    0.09 
 -13 -17 -23    0.01    0.10 
 -12 -17 -23    0.09    0.10 
 -11 -17 -23    0.12    0.10 
 -10 -17 -23    0.05    0.09 
  -9 -17 -23    0.22    0.11 
  -8 -17 -23    0.52    0.14 
  -7 -17 -23    0.44    0.14 
  -6 -17 -23    0.37    0.14 
  -5 -17 -23    0.13    0.10 
  -4 -17 -23    0.51    0.14 
  -3 -17 -23    0.19    0.12 
  -2 -17 -23    0.27    0.12 
  -1 -17 -23    0.36    0.13 
   0 -17 -23    0.19    0.11 
   1 -17 -23    0.70    0.17 
   2 -17 -23   -0.09    0.09 
   3 -17 -23   -0.05    0.10 
 -15 -16 -23    0.42    0.13 
 -14 -16 -23   -0.09    0.07 
 -13 -16 -23    0.83    0.16 
 -12 -16 -23    0.35    0.12 
 -11 -16 -23    0.64    0.15 
 -10 -16 -23    0.25    0.11 
  -9 -16 -23    0.16    0.10 
  -8 -16 -23   -0.05    0.08 
  -7 -16 -23    2.86    0.28 
  -6 -16 -23    1.32    0.20 
  -5 -16 -23    0.98    0.18 
  -4 -16 -23    0.03    0.09 
  -3 -16 -23    0.01    0.09 
  -2 -16 -23    0.29    0.12 
  -1 -16 -23    0.08    0.09 
   0 -16 -23    1.20    0.21 
   1 -16 -23    0.03    0.11 
   2 -16 -23    0.00    0.10 
   3 -16 -23    1.44    0.22 
   4 -16 -23    0.54    0.16 
 -16 -15 -23    0.36    0.14 
 -15 -15 -23    2.86    0.33 
 -14 -15 -23    0.11    0.10 
 -13 -15 -23    0.18    0.11 
 -12 -15 -23    0.84    0.16 
 -11 -15 -23    0.03    0.09 
 -10 -15 -23    1.82    0.23 
  -9 -15 -23    0.14    0.13 
  -8 -15 -23    0.01    0.09 
  -7 -15 -23    0.70    0.15 
  -6 -15 -23    2.40    0.25 
  -5 -15 -23    0.41    0.12 
  -4 -15 -23    0.91    0.16 
  -3 -15 -23    1.30    0.20 
  -2 -15 -23    0.18    0.12 
  -1 -15 -23    0.14    0.11 
   0 -15 -23    0.15    0.11 
   1 -15 -23    1.27    0.21 
   2 -15 -23   -0.08    0.08 
   3 -15 -23    0.38    0.14 
   4 -15 -23   -0.07    0.10 
   5 -15 -23    0.14    0.12 
 -16 -14 -23    0.05    0.10 
 -15 -14 -23    0.10    0.10 
 -14 -14 -23   -0.03    0.08 
 -13 -14 -23   -0.07    0.07 
 -12 -14 -23    2.37    0.26 
 -11 -14 -23    0.41    0.13 
 -10 -14 -23    0.12    0.09 
  -9 -14 -23    0.19    0.11 
  -8 -14 -23    0.44    0.13 
  -7 -14 -23    1.27    0.20 
  -6 -14 -23    0.41    0.13 
  -5 -14 -23    1.76    0.22 
  -4 -14 -23    0.05    0.09 
  -3 -14 -23   -0.02    0.08 
  -2 -14 -23    0.40    0.12 
  -1 -14 -23    2.31    0.27 
   0 -14 -23    0.00    0.10 
   1 -14 -23    0.04    0.11 
   2 -14 -23    0.21    0.12 
   3 -14 -23    0.14    0.11 
   4 -14 -23   -0.04    0.09 
   5 -14 -23   -0.03    0.10 
   6 -14 -23    0.54    0.17 
 -16 -13 -23   -0.02    0.10 
 -15 -13 -23    0.05    0.10 
 -14 -13 -23    0.16    0.11 
 -13 -13 -23    0.08    0.10 
 -12 -13 -23    0.93    0.16 
 -11 -13 -23   -0.05    0.08 
 -10 -13 -23    0.17    0.10 
  -9 -13 -23    2.30    0.26 
  -8 -13 -23    0.03    0.08 
  -7 -13 -23    0.79    0.16 
  -6 -13 -23    0.50    0.12 
  -5 -13 -23    0.06    0.09 
  -4 -13 -23    0.08    0.09 
  -3 -13 -23    0.07    0.09 
  -2 -13 -23    0.13    0.09 
  -1 -13 -23    0.26    0.12 
   0 -13 -23    0.35    0.13 
   1 -13 -23   -0.02    0.08 
   2 -13 -23    0.73    0.16 
   3 -13 -23    0.01    0.10 
   4 -13 -23    0.72    0.16 
   5 -13 -23    1.33    0.22 
   6 -13 -23   -0.02    0.09 
 -16 -12 -23    0.13    0.11 
 -15 -12 -23    0.14    0.10 
 -14 -12 -23    0.27    0.12 
 -13 -12 -23    0.08    0.11 
 -12 -12 -23    0.27    0.12 
 -11 -12 -23    0.13    0.10 
 -10 -12 -23    0.17    0.10 
  -9 -12 -23    0.04    0.09 
  -8 -12 -23   -0.07    0.08 
  -7 -12 -23    0.44    0.13 
  -6 -12 -23    0.02    0.09 
  -5 -12 -23    0.18    0.10 
  -4 -12 -23    0.18    0.10 
  -3 -12 -23    0.95    0.17 
  -2 -12 -23    0.06    0.09 
  -1 -12 -23    0.13    0.09 
   0 -12 -23    0.66    0.14 
   1 -12 -23   -0.01    0.09 
   2 -12 -23    0.96    0.16 
   3 -12 -23    0.17    0.11 
   4 -12 -23    0.17    0.13 
   5 -12 -23    1.28    0.22 
   6 -12 -23    0.70    0.17 
   7 -12 -23   -0.04    0.10 
 -16 -11 -23   -0.09    0.09 
 -15 -11 -23    0.97    0.18 
 -14 -11 -23    0.02    0.10 
 -13 -11 -23   -0.07    0.08 
 -12 -11 -23    0.18    0.11 
 -11 -11 -23    0.06    0.09 
 -10 -11 -23    0.58    0.13 
  -9 -11 -23   -0.04    0.08 
  -8 -11 -23    0.50    0.13 
  -7 -11 -23    0.88    0.17 
  -6 -11 -23    0.75    0.15 
  -5 -11 -23    0.01    0.08 
  -4 -11 -23    0.32    0.12 
  -3 -11 -23    0.10    0.09 
  -2 -11 -23    0.80    0.16 
  -1 -11 -23    0.07    0.08 
   0 -11 -23    0.47    0.14 
   1 -11 -23    0.10    0.11 
   2 -11 -23    0.50    0.14 
   3 -11 -23    0.13    0.11 
   4 -11 -23   -0.08    0.08 
   5 -11 -23    1.34    0.21 
   6 -11 -23    1.69    0.24 
   7 -11 -23   -0.11    0.09 
 -16 -10 -23    0.05    0.11 
 -15 -10 -23    0.08    0.10 
 -14 -10 -23    0.42    0.14 
 -13 -10 -23   -0.11    0.08 
 -12 -10 -23    0.45    0.13 
 -11 -10 -23    0.03    0.10 
 -10 -10 -23    0.75    0.15 
  -9 -10 -23    0.08    0.08 
  -8 -10 -23    0.12    0.09 
  -7 -10 -23    0.43    0.13 
  -6 -10 -23    0.01    0.09 
  -5 -10 -23   -0.02    0.08 
  -4 -10 -23    0.01    0.08 
  -3 -10 -23    0.39    0.12 
  -2 -10 -23    1.26    0.18 
  -1 -10 -23    0.82    0.16 
   0 -10 -23    0.25    0.11 
   1 -10 -23    0.24    0.10 
   2 -10 -23    0.32    0.11 
   3 -10 -23    0.33    0.12 
   4 -10 -23   -0.03    0.09 
   5 -10 -23   -0.08    0.08 
   6 -10 -23    0.57    0.15 
   7 -10 -23    0.15    0.11 
   8 -10 -23    0.26    0.14 
 -15  -9 -23    0.12    0.11 
 -14  -9 -23   -0.08    0.09 
 -13  -9 -23    0.36    0.13 
 -12  -9 -23    0.21    0.11 
 -11  -9 -23    0.13    0.11 
 -10  -9 -23    0.08    0.10 
  -9  -9 -23    0.17    0.09 
  -8  -9 -23    0.09    0.10 
  -7  -9 -23    0.04    0.08 
  -6  -9 -23    0.47    0.13 
  -5  -9 -23    0.19    0.10 
  -4  -9 -23   -0.07    0.07 
  -3  -9 -23    0.05    0.08 
  -2  -9 -23    0.33    0.11 
  -1  -9 -23    1.09    0.18 
   0  -9 -23    1.40    0.20 
   1  -9 -23    0.00    0.07 
   2  -9 -23    0.00    0.08 
   3  -9 -23    0.22    0.12 
   4  -9 -23    0.07    0.10 
   5  -9 -23    0.10    0.10 
   6  -9 -23    0.05    0.10 
   7  -9 -23    0.15    0.11 
   8  -9 -23    0.07    0.10 
 -15  -8 -23   -0.07    0.09 
 -14  -8 -23    0.12    0.11 
 -13  -8 -23    0.10    0.10 
 -12  -8 -23    0.40    0.13 
 -11  -8 -23   -0.07    0.08 
 -10  -8 -23   -0.05    0.07 
  -9  -8 -23    1.23    0.19 
  -8  -8 -23    0.03    0.08 
  -7  -8 -23    0.13    0.09 
  -6  -8 -23    1.47    0.20 
  -5  -8 -23    0.08    0.09 
  -4  -8 -23    0.03    0.08 
  -3  -8 -23    0.17    0.09 
  -2  -8 -23    0.06    0.09 
  -1  -8 -23    0.06    0.09 
   0  -8 -23    0.56    0.14 
   1  -8 -23    0.93    0.16 
   2  -8 -23    0.09    0.10 
   3  -8 -23    0.02    0.09 
   4  -8 -23    0.53    0.14 
   5  -8 -23    0.07    0.10 
   6  -8 -23    0.08    0.11 
   7  -8 -23    0.31    0.13 
   8  -8 -23    0.19    0.12 
 -15  -7 -23    0.54    0.16 
 -14  -7 -23   -0.05    0.09 
 -13  -7 -23    0.10    0.11 
 -12  -7 -23   -0.06    0.08 
 -11  -7 -23    0.42    0.13 
 -10  -7 -23    0.23    0.11 
  -9  -7 -23    0.25    0.11 
  -8  -7 -23   -0.02    0.10 
  -7  -7 -23    0.09    0.09 
  -6  -7 -23    0.93    0.16 
  -5  -7 -23    0.04    0.08 
  -4  -7 -23    0.14    0.09 
  -3  -7 -23    0.09    0.08 
  -2  -7 -23    2.14    0.23 
  -1  -7 -23    0.15    0.09 
   0  -7 -23    0.11    0.10 
   1  -7 -23    0.07    0.09 
   2  -7 -23    0.53    0.13 
   3  -7 -23    0.05    0.10 
   4  -7 -23    0.02    0.09 
   5  -7 -23    0.93    0.16 
   6  -7 -23    0.02    0.09 
   7  -7 -23    0.42    0.13 
   8  -7 -23    0.41    0.14 
   9  -7 -23   -0.10    0.08 
 -14  -6 -23    0.10    0.11 
 -13  -6 -23    0.48    0.15 
 -12  -6 -23    0.10    0.11 
 -11  -6 -23    0.07    0.10 
 -10  -6 -23    0.64    0.14 
  -9  -6 -23    0.14    0.10 
  -8  -6 -23    0.93    0.17 
  -7  -6 -23    0.66    0.14 
  -6  -6 -23    0.36    0.12 
  -5  -6 -23    0.74    0.15 
  -4  -6 -23    3.05    0.29 
  -3  -6 -23    0.30    0.11 
  -2  -6 -23    0.27    0.11 
  -1  -6 -23    1.14    0.17 
   0  -6 -23    0.14    0.10 
   1  -6 -23    0.10    0.10 
   2  -6 -23    2.93    0.27 
   3  -6 -23   -0.10    0.08 
   4  -6 -23    0.51    0.13 
   5  -6 -23    0.02    0.09 
   6  -6 -23    0.09    0.10 
   7  -6 -23    0.06    0.09 
   8  -6 -23    0.23    0.11 
   9  -6 -23    0.09    0.10 
 -14  -5 -23   -0.02    0.10 
 -13  -5 -23    0.84    0.17 
 -12  -5 -23    0.17    0.11 
 -11  -5 -23    0.29    0.12 
 -10  -5 -23    0.98    0.18 
  -9  -5 -23    0.37    0.13 
  -8  -5 -23    0.54    0.14 
  -7  -5 -23    0.07    0.09 
  -6  -5 -23   -0.02    0.08 
  -5  -5 -23    0.12    0.09 
  -4  -5 -23    0.04    0.08 
  -3  -5 -23    0.00    0.08 
  -2  -5 -23    0.04    0.08 
  -1  -5 -23    0.79    0.14 
   0  -5 -23    0.02    0.08 
   1  -5 -23    0.09    0.08 
   2  -5 -23    0.12    0.09 
   3  -5 -23    3.00    0.28 
   4  -5 -23   -0.11    0.07 
   5  -5 -23    0.16    0.10 
   6  -5 -23    0.06    0.10 
   7  -5 -23    0.13    0.10 
   8  -5 -23    0.40    0.12 
   9  -5 -23    0.32    0.12 
 -13  -4 -23    0.00    0.10 
 -12  -4 -23    0.03    0.10 
 -11  -4 -23   -0.10    0.07 
 -10  -4 -23   -0.04    0.08 
  -9  -4 -23    0.11    0.10 
  -8  -4 -23    0.50    0.13 
  -7  -4 -23    0.70    0.14 
  -6  -4 -23    0.10    0.08 
  -5  -4 -23    1.42    0.20 
  -4  -4 -23    0.03    0.08 
  -3  -4 -23    1.44    0.19 
  -2  -4 -23    0.24    0.11 
  -1  -4 -23    0.11    0.09 
   0  -4 -23    0.24    0.10 
   1  -4 -23   -0.09    0.06 
   2  -4 -23   -0.09    0.07 
   3  -4 -23    0.41    0.11 
   4  -4 -23    0.02    0.08 
   5  -4 -23    0.40    0.12 
   6  -4 -23    0.01    0.08 
   7  -4 -23   -0.03    0.08 
   8  -4 -23    0.29    0.11 
   9  -4 -23    0.08    0.08 
 -13  -3 -23    0.22    0.12 
 -12  -3 -23    0.88    0.17 
 -11  -3 -23    0.10    0.10 
 -10  -3 -23    0.07    0.09 
  -9  -3 -23    0.27    0.09 
  -8  -3 -23    0.13    0.09 
  -7  -3 -23    0.02    0.08 
  -6  -3 -23    0.00    0.08 
  -5  -3 -23    0.61    0.13 
  -4  -3 -23    0.05    0.09 
  -3  -3 -23   -0.07    0.06 
  -2  -3 -23    0.69    0.14 
  -1  -3 -23    0.07    0.08 
   0  -3 -23   -0.06    0.07 
   1  -3 -23   -0.05    0.07 
   2  -3 -23    0.40    0.12 
   3  -3 -23    0.18    0.09 
   4  -3 -23    0.42    0.11 
   5  -3 -23    0.12    0.08 
   6  -3 -23    0.05    0.08 
   7  -3 -23    0.51    0.10 
   8  -3 -23   -0.02    0.05 
   9  -3 -23    0.12    0.06 
 -12  -2 -23    0.17    0.11 
 -11  -2 -23   -0.11    0.08 
 -10  -2 -23    0.19    0.10 
  -9  -2 -23    0.81    0.16 
  -8  -2 -23    0.29    0.12 
  -7  -2 -23    0.40    0.12 
  -6  -2 -23    0.15    0.09 
  -5  -2 -23    0.03    0.08 
  -4  -2 -23   -0.05    0.07 
  -3  -2 -23    0.15    0.10 
  -2  -2 -23    0.09    0.08 
  -1  -2 -23    0.11    0.09 
   0  -2 -23    0.65    0.13 
   1  -2 -23    0.06    0.08 
   2  -2 -23   -0.04    0.07 
   3  -2 -23    1.41    0.18 
   4  -2 -23    0.87    0.15 
   5  -2 -23    0.09    0.08 
   6  -2 -23    0.60    0.10 
   7  -2 -23    0.06    0.06 
   8  -2 -23    0.67    0.08 
   9  -2 -23    0.65    0.20 
 -12  -1 -23   -0.06    0.09 
 -11  -1 -23    0.79    0.17 
 -10  -1 -23    0.64    0.15 
  -9  -1 -23    0.24    0.12 
  -8  -1 -23    0.12    0.10 
  -7  -1 -23    0.02    0.08 
  -6  -1 -23    0.39    0.12 
  -5  -1 -23    0.12    0.09 
  -4  -1 -23    1.72    0.21 
  -3  -1 -23    0.52    0.12 
  -2  -1 -23    0.09    0.09 
  -1  -1 -23   -0.04    0.07 
   0  -1 -23    1.63    0.20 
   1  -1 -23    0.52    0.12 
   2  -1 -23    0.40    0.11 
   3  -1 -23   -0.16    0.07 
   4  -1 -23    0.01    0.08 
   5  -1 -23    0.07    0.08 
   6  -1 -23    0.04    0.06 
   7  -1 -23    2.02    0.15 
   8  -1 -23    0.58    0.19 
   9  -1 -23    0.14    0.15 
 -11   0 -23    0.02    0.09 
 -10   0 -23    0.21    0.11 
  -9   0 -23    0.11    0.10 
  -8   0 -23    0.03    0.08 
  -7   0 -23    0.14    0.11 
  -6   0 -23    0.18    0.10 
  -5   0 -23   -0.11    0.07 
  -4   0 -23    0.10    0.09 
  -3   0 -23    2.20    0.23 
  -2   0 -23    0.16    0.10 
  -1   0 -23    0.69    0.14 
   0   0 -23    0.50    0.12 
   1   0 -23    0.67    0.13 
   2   0 -23    0.25    0.10 
   3   0 -23   -0.03    0.06 
   4   0 -23    1.05    0.15 
   5   0 -23    0.45    0.11 
   6   0 -23    0.05    0.06 
   7   0 -23    0.65    0.19 
   8   0 -23    0.07    0.14 
   9   0 -23    0.17    0.15 
 -10   1 -23    0.03    0.10 
  -9   1 -23    0.04    0.10 
  -8   1 -23    0.49    0.14 
  -7   1 -23   -0.02    0.08 
  -6   1 -23    0.25    0.11 
  -5   1 -23    0.69    0.14 
  -4   1 -23   -0.08    0.07 
  -3   1 -23    0.13    0.09 
  -2   1 -23    0.23    0.11 
  -1   1 -23    0.36    0.12 
   0   1 -23   -0.11    0.06 
   1   1 -23    0.21    0.09 
   2   1 -23    0.07    0.08 
   3   1 -23    0.05    0.07 
   4   1 -23    0.30    0.10 
   5   1 -23    0.67    0.13 
   6   1 -23    0.01    0.05 
   7   1 -23    0.39    0.16 
   8   1 -23    0.21    0.14 
  -9   2 -23    0.10    0.11 
  -8   2 -23    0.10    0.10 
  -7   2 -23    0.20    0.11 
  -6   2 -23   -0.06    0.08 
  -5   2 -23    0.01    0.08 
  -4   2 -23    0.05    0.09 
  -3   2 -23    0.34    0.10 
  -2   2 -23    0.09    0.09 
  -1   2 -23    0.11    0.09 
   0   2 -23    0.28    0.10 
   1   2 -23    0.46    0.12 
   2   2 -23    1.36    0.17 
   3   2 -23    0.90    0.14 
   4   2 -23    0.29    0.09 
   5   2 -23    0.83    0.10 
   6   2 -23    0.06    0.09 
   7   2 -23    0.56    0.16 
   8   2 -23    0.05    0.12 
  -8   3 -23   -0.03    0.08 
  -7   3 -23    0.35    0.12 
  -6   3 -23   -0.04    0.08 
  -5   3 -23   -0.03    0.08 
  -4   3 -23    0.30    0.10 
  -3   3 -23   -0.02    0.07 
  -2   3 -23    0.11    0.09 
  -1   3 -23   -0.06    0.07 
   0   3 -23    0.02    0.08 
   1   3 -23   -0.07    0.07 
   2   3 -23    0.47    0.11 
   3   3 -23    0.16    0.09 
   4   3 -23    1.01    0.14 
   5   3 -23    0.06    0.06 
   6   3 -23    0.54    0.14 
   7   3 -23    0.53    0.16 
  -6   4 -23    0.25    0.11 
  -5   4 -23    0.03    0.08 
  -4   4 -23    0.31    0.11 
  -3   4 -23    0.00    0.08 
  -2   4 -23    0.28    0.10 
  -1   4 -23   -0.11    0.06 
   0   4 -23    0.21    0.10 
   1   4 -23    0.07    0.08 
   2   4 -23    0.17    0.09 
   3   4 -23    0.22    0.10 
   4   4 -23    0.43    0.10 
   5   4 -23    0.84    0.10 
   6   4 -23    0.20    0.10 
  -4   5 -23    0.03    0.11 
  -3   5 -23   -0.17    0.09 
  -2   5 -23   -0.07    0.11 
  -1   5 -23    1.67    0.27 
   0   5 -23    0.02    0.11 
   1   5 -23    0.31    0.14 
   2   5 -23    0.25    0.13 
   3   5 -23    0.46    0.15 
   4   5 -23    0.11    0.10 
   5   5 -23    0.06    0.06 
  -2   6 -23    0.08    0.17 
  -1   6 -23    0.23    0.13 
   0   6 -23    0.11    0.12 
   1   6 -23    0.13    0.12 
   2   6 -23    0.17    0.13 
   3   6 -23    0.28    0.13 
 -10 -23 -22    0.02    0.09 
  -9 -23 -22   -0.03    0.09 
  -8 -23 -22    0.18    0.12 
  -7 -23 -22    1.19    0.20 
  -6 -23 -22    0.03    0.10 
  -5 -23 -22    0.19    0.11 
 -12 -22 -22    0.23    0.12 
 -11 -22 -22    0.19    0.10 
 -10 -22 -22    0.11    0.11 
  -9 -22 -22   -0.02    0.09 
  -8 -22 -22    1.23    0.20 
  -7 -22 -22   -0.01    0.10 
  -6 -22 -22    0.34    0.13 
  -5 -22 -22    0.53    0.16 
  -4 -22 -22    0.24    0.13 
  -3 -22 -22    2.23    0.28 
  -2 -22 -22    0.01    0.10 
 -14 -21 -22    0.10    0.11 
 -13 -21 -22    0.15    0.11 
 -12 -21 -22    0.08    0.10 
 -11 -21 -22    0.09    0.10 
 -10 -21 -22    0.03    0.09 
  -9 -21 -22    0.24    0.12 
  -8 -21 -22    0.04    0.09 
  -7 -21 -22    1.42    0.21 
  -6 -21 -22    0.25    0.12 
  -5 -21 -22    0.41    0.12 
  -4 -21 -22   -0.15    0.08 
  -3 -21 -22    0.00    0.10 
  -2 -21 -22    0.17    0.11 
  -1 -21 -22    0.16    0.12 
   0 -21 -22   -0.06    0.09 
 -15 -20 -22    0.04    0.14 
 -14 -20 -22    0.04    0.09 
 -13 -20 -22    0.28    0.12 
 -12 -20 -22    0.26    0.12 
 -11 -20 -22    0.25    0.11 
 -10 -20 -22    0.04    0.09 
  -9 -20 -22   -0.16    0.07 
  -8 -20 -22    0.08    0.09 
  -7 -20 -22    0.61    0.15 
  -6 -20 -22    0.03    0.10 
  -5 -20 -22    0.29    0.12 
  -4 -20 -22   -0.07    0.08 
  -3 -20 -22    0.39    0.13 
  -2 -20 -22    0.10    0.11 
  -1 -20 -22    0.03    0.10 
   0 -20 -22   -0.02    0.10 
   1 -20 -22    0.18    0.13 
 -15 -19 -22    0.23    0.11 
 -14 -19 -22    0.38    0.13 
 -13 -19 -22    0.39    0.13 
 -12 -19 -22   -0.10    0.08 
 -11 -19 -22    0.15    0.09 
 -10 -19 -22    0.16    0.10 
  -9 -19 -22    0.24    0.11 
  -8 -19 -22    0.87    0.17 
  -7 -19 -22    0.29    0.12 
  -6 -19 -22    0.42    0.13 
  -5 -19 -22    0.19    0.11 
  -4 -19 -22    0.17    0.11 
  -3 -19 -22    0.49    0.14 
  -2 -19 -22    0.01    0.10 
  -1 -19 -22   -0.05    0.09 
   0 -19 -22    0.14    0.12 
   1 -19 -22   -0.08    0.10 
   2 -19 -22    0.00    0.10 
 -16 -18 -22    0.36    0.12 
 -15 -18 -22    0.48    0.14 
 -14 -18 -22    0.30    0.12 
 -13 -18 -22    0.04    0.09 
 -12 -18 -22    0.49    0.13 
 -11 -18 -22    0.39    0.13 
 -10 -18 -22    0.11    0.10 
  -9 -18 -22    0.13    0.10 
  -8 -18 -22    0.08    0.09 
  -7 -18 -22    0.00    0.08 
  -6 -18 -22    0.17    0.10 
  -5 -18 -22   -0.13    0.07 
  -4 -18 -22    0.18    0.11 
  -3 -18 -22    0.89    0.17 
  -2 -18 -22    0.87    0.18 
  -1 -18 -22   -0.02    0.08 
   0 -18 -22    0.08    0.11 
   1 -18 -22   -0.11    0.09 
   2 -18 -22    0.09    0.12 
   3 -18 -22    0.00    0.11 
   4 -18 -22   -0.07    0.10 
 -16 -17 -22    0.03    0.10 
 -15 -17 -22   -0.07    0.08 
 -14 -17 -22    0.09    0.10 
 -13 -17 -22    0.13    0.11 
 -12 -17 -22    0.51    0.13 
 -11 -17 -22    0.69    0.15 
 -10 -17 -22    0.05    0.09 
  -9 -17 -22    0.01    0.07 
  -8 -17 -22    0.46    0.14 
  -7 -17 -22    0.76    0.15 
  -6 -17 -22    1.06    0.19 
  -5 -17 -22    0.06    0.10 
  -4 -17 -22    0.19    0.11 
  -3 -17 -22    0.24    0.12 
  -2 -17 -22    0.02    0.10 
  -1 -17 -22    0.03    0.11 
   0 -17 -22   -0.13    0.08 
   1 -17 -22    0.33    0.14 
   2 -17 -22    0.08    0.11 
   3 -17 -22   -0.08    0.10 
   4 -17 -22    0.26    0.13 
   5 -17 -22    0.39    0.29 
 -16 -16 -22    0.39    0.13 
 -15 -16 -22    0.06    0.10 
 -14 -16 -22    0.08    0.09 
 -13 -16 -22    0.39    0.13 
 -12 -16 -22   -0.12    0.07 
 -11 -16 -22    0.26    0.11 
 -10 -16 -22    0.10    0.09 
  -9 -16 -22    0.00    0.08 
  -8 -16 -22    0.01    0.08 
  -7 -16 -22   -0.04    0.07 
  -6 -16 -22    0.04    0.09 
  -5 -16 -22    0.47    0.13 
  -4 -16 -22    0.14    0.10 
  -3 -16 -22   -0.05    0.08 
  -2 -16 -22    0.09    0.10 
  -1 -16 -22    0.38    0.14 
   0 -16 -22    0.67    0.16 
   1 -16 -22    1.07    0.19 
   2 -16 -22    0.25    0.14 
   3 -16 -22   -0.11    0.09 
   4 -16 -22    1.13    0.21 
   5 -16 -22   -0.11    0.09 
 -17 -15 -22    0.26    0.12 
 -16 -15 -22    0.66    0.15 
 -15 -15 -22    0.12    0.10 
 -14 -15 -22    0.12    0.10 
 -13 -15 -22    0.10    0.10 
 -12 -15 -22    0.35    0.12 
 -11 -15 -22    0.16    0.09 
 -10 -15 -22    0.18    0.10 
  -9 -15 -22    0.19    0.09 
  -8 -15 -22   -0.06    0.07 
  -7 -15 -22    0.26    0.11 
  -6 -15 -22    1.33    0.20 
  -5 -15 -22    0.09    0.09 
  -4 -15 -22    0.32    0.12 
  -3 -15 -22    1.37    0.19 
  -2 -15 -22    0.71    0.15 
  -1 -15 -22   -0.05    0.08 
   0 -15 -22    0.14    0.11 
   1 -15 -22    1.47    0.22 
   2 -15 -22    0.72    0.16 
   3 -15 -22    0.75    0.17 
   4 -15 -22    0.47    0.16 
   5 -15 -22    0.88    0.18 
   6 -15 -22    0.05    0.12 
 -17 -14 -22    0.34    0.13 
 -16 -14 -22   -0.04    0.09 
 -15 -14 -22   -0.04    0.12 
 -14 -14 -22    0.10    0.10 
 -13 -14 -22    0.90    0.17 
 -12 -14 -22    0.20    0.11 
 -11 -14 -22    0.48    0.13 
 -10 -14 -22    1.11    0.17 
  -9 -14 -22    0.65    0.14 
  -8 -14 -22    0.00    0.08 
  -7 -14 -22    1.37    0.20 
  -6 -14 -22    0.61    0.14 
  -5 -14 -22    0.07    0.09 
  -4 -14 -22   -0.04    0.08 
  -3 -14 -22    0.15    0.10 
  -2 -14 -22    1.69    0.23 
  -1 -14 -22    0.13    0.11 
   0 -14 -22    0.00    0.09 
   1 -14 -22    0.07    0.09 
   2 -14 -22   -0.04    0.09 
   3 -14 -22    0.08    0.11 
   4 -14 -22    0.37    0.14 
   5 -14 -22    0.16    0.11 
   6 -14 -22    0.20    0.13 
   7 -14 -22    0.33    0.16 
 -17 -13 -22    0.07    0.10 
 -16 -13 -22    0.68    0.15 
 -15 -13 -22    1.83    0.24 
 -14 -13 -22   -0.09    0.08 
 -13 -13 -22   -0.01    0.09 
 -12 -13 -22    0.28    0.12 
 -11 -13 -22    1.48    0.20 
 -10 -13 -22    2.32    0.25 
  -9 -13 -22    0.01    0.08 
  -8 -13 -22    0.13    0.10 
  -7 -13 -22   -0.11    0.06 
  -6 -13 -22    2.96    0.29 
  -5 -13 -22    0.13    0.09 
  -4 -13 -22    0.46    0.12 
  -3 -13 -22    0.65    0.14 
  -2 -13 -22   -0.03    0.07 
  -1 -13 -22    0.64    0.15 
   0 -13 -22    1.02    0.18 
   1 -13 -22    0.27    0.12 
   2 -13 -22    0.82    0.18 
   3 -13 -22    1.80    0.23 
   4 -13 -22    0.37    0.13 
   5 -13 -22    0.31    0.14 
   6 -13 -22   -0.12    0.10 
   7 -13 -22   -0.06    0.12 
 -17 -12 -22    0.01    0.09 
 -16 -12 -22    0.08    0.09 
 -15 -12 -22    0.09    0.10 
 -14 -12 -22    0.17    0.11 
 -13 -12 -22    0.01    0.08 
 -12 -12 -22    0.43    0.13 
 -11 -12 -22    0.03    0.08 
 -10 -12 -22    0.10    0.09 
  -9 -12 -22    0.02    0.08 
  -8 -12 -22    0.66    0.14 
  -7 -12 -22    0.59    0.14 
  -6 -12 -22    0.59    0.13 
  -5 -12 -22    0.16    0.10 
  -4 -12 -22    0.36    0.11 
  -3 -12 -22    0.06    0.09 
  -2 -12 -22    1.03    0.17 
  -1 -12 -22    0.38    0.12 
   0 -12 -22    0.33    0.12 
   1 -12 -22    0.14    0.10 
   2 -12 -22    0.72    0.17 
   3 -12 -22    0.62    0.15 
   4 -12 -22    0.00    0.09 
   5 -12 -22   -0.04    0.08 
   6 -12 -22    0.02    0.10 
   7 -12 -22    0.61    0.16 
   8 -12 -22    0.96    0.21 
 -17 -11 -22    0.20    0.11 
 -16 -11 -22   -0.03    0.09 
 -15 -11 -22    0.32    0.13 
 -14 -11 -22    0.08    0.10 
 -13 -11 -22   -0.02    0.08 
 -12 -11 -22    0.19    0.10 
 -11 -11 -22    0.18    0.10 
 -10 -11 -22    0.52    0.13 
  -9 -11 -22    0.21    0.11 
  -8 -11 -22    1.69    0.21 
  -7 -11 -22    0.06    0.09 
  -6 -11 -22   -0.01    0.07 
  -5 -11 -22    0.27    0.10 
  -4 -11 -22    0.24    0.10 
  -3 -11 -22    0.01    0.08 
  -2 -11 -22   -0.14    0.06 
  -1 -11 -22    0.47    0.13 
   0 -11 -22    0.00    0.08 
   1 -11 -22    0.03    0.09 
   2 -11 -22    1.68    0.22 
   3 -11 -22   -0.01    0.08 
   4 -11 -22    0.13    0.10 
   5 -11 -22   -0.13    0.07 
   6 -11 -22    0.05    0.11 
   7 -11 -22    0.29    0.12 
   8 -11 -22    0.06    0.10 
 -17 -10 -22    0.61    0.16 
 -16 -10 -22    0.10    0.11 
 -15 -10 -22    0.92    0.18 
 -14 -10 -22    0.80    0.17 
 -13 -10 -22    2.21    0.24 
 -12 -10 -22    0.66    0.15 
 -11 -10 -22    0.12    0.10 
 -10 -10 -22    0.52    0.13 
  -9 -10 -22   -0.04    0.08 
  -8 -10 -22    0.03    0.08 
  -7 -10 -22    0.36    0.12 
  -6 -10 -22    0.13    0.10 
  -5 -10 -22    0.47    0.12 
  -4 -10 -22    0.06    0.09 
  -3 -10 -22    0.02    0.08 
  -2 -10 -22    0.68    0.15 
  -1 -10 -22    0.99    0.17 
   0 -10 -22    0.26    0.11 
   1 -10 -22    0.18    0.11 
   2 -10 -22    0.47    0.13 
   3 -10 -22    0.22    0.11 
   4 -10 -22    0.13    0.11 
   5 -10 -22    0.42    0.13 
   6 -10 -22    1.21    0.19 
   7 -10 -22    0.56    0.16 
   8 -10 -22    0.09    0.11 
   9 -10 -22    0.06    0.12 
 -16  -9 -22    1.26    0.20 
 -15  -9 -22   -0.06    0.09 
 -14  -9 -22   -0.04    0.08 
 -13  -9 -22    2.31    0.26 
 -12  -9 -22    0.32    0.12 
 -11  -9 -22    0.03    0.07 
 -10  -9 -22    0.14    0.09 
  -9  -9 -22    0.16    0.10 
  -8  -9 -22    0.03    0.07 
  -7  -9 -22    1.55    0.20 
  -6  -9 -22    2.45    0.25 
  -5  -9 -22    0.22    0.09 
  -4  -9 -22    0.31    0.11 
  -3  -9 -22    0.46    0.12 
  -2  -9 -22    1.01    0.16 
  -1  -9 -22    0.39    0.11 
   0  -9 -22    1.03    0.16 
   1  -9 -22    0.22    0.11 
   2  -9 -22    0.49    0.12 
   3  -9 -22    0.41    0.13 
   4  -9 -22   -0.03    0.08 
   5  -9 -22    0.97    0.17 
   6  -9 -22    0.43    0.13 
   7  -9 -22    0.06    0.09 
   8  -9 -22   -0.02    0.09 
   9  -9 -22   -0.01    0.09 
 -16  -8 -22   -0.13    0.08 
 -15  -8 -22    0.09    0.11 
 -14  -8 -22    0.03    0.09 
 -13  -8 -22    0.00    0.09 
 -12  -8 -22    0.60    0.15 
 -11  -8 -22    0.04    0.08 
 -10  -8 -22    0.40    0.12 
  -9  -8 -22    3.17    0.30 
  -8  -8 -22    0.04    0.08 
  -7  -8 -22    0.85    0.15 
  -6  -8 -22   -0.10    0.06 
  -5  -8 -22   -0.13    0.06 
  -4  -8 -22   -0.01    0.08 
  -3  -8 -22    0.41    0.16 
  -2  -8 -22    1.80    0.21 
  -1  -8 -22    0.19    0.09 
   0  -8 -22    0.67    0.14 
   1  -8 -22    1.04    0.21 
   2  -8 -22    2.59    0.26 
   3  -8 -22    0.21    0.10 
   4  -8 -22    0.59    0.14 
   5  -8 -22    0.17    0.11 
   6  -8 -22    0.54    0.14 
   7  -8 -22   -0.08    0.08 
   8  -8 -22    0.04    0.11 
   9  -8 -22    0.30    0.13 
  10  -8 -22    0.09    0.11 
 -16  -7 -22    0.03    0.10 
 -15  -7 -22   -0.04    0.09 
 -14  -7 -22   -0.03    0.09 
 -13  -7 -22    0.04    0.09 
 -12  -7 -22    0.03    0.08 
 -11  -7 -22    0.18    0.11 
 -10  -7 -22    0.14    0.09 
  -9  -7 -22   -0.01    0.08 
  -8  -7 -22    1.41    0.19 
  -7  -7 -22    0.80    0.15 
  -6  -7 -22    0.10    0.09 
  -5  -7 -22    0.77    0.14 
  -4  -7 -22    0.51    0.12 
  -3  -7 -22    0.36    0.11 
  -2  -7 -22    0.84    0.15 
  -1  -7 -22    3.65    0.31 
   0  -7 -22    0.04    0.08 
   1  -7 -22   -0.14    0.05 
   2  -7 -22   -0.05    0.07 
   3  -7 -22    0.15    0.09 
   4  -7 -22    0.82    0.16 
   5  -7 -22    0.17    0.11 
   6  -7 -22    0.65    0.15 
   7  -7 -22    0.05    0.09 
   8  -7 -22    0.09    0.10 
   9  -7 -22    0.20    0.11 
  10  -7 -22    0.11    0.11 
 -16  -6 -22    0.19    0.17 
 -15  -6 -22    0.25    0.13 
 -14  -6 -22    0.20    0.16 
 -13  -6 -22    0.29    0.12 
 -12  -6 -22    0.02    0.09 
 -11  -6 -22    0.37    0.12 
 -10  -6 -22    0.65    0.14 
  -9  -6 -22    0.29    0.11 
  -8  -6 -22   -0.12    0.07 
  -7  -6 -22    0.01    0.07 
  -6  -6 -22    0.17    0.09 
  -5  -6 -22   -0.01    0.08 
  -4  -6 -22    0.14    0.08 
  -3  -6 -22    0.60    0.13 
  -2  -6 -22    0.03    0.08 
  -1  -6 -22   -0.04    0.07 
   0  -6 -22    1.54    0.19 
   1  -6 -22    0.34    0.11 
   2  -6 -22    0.00    0.07 
   3  -6 -22    2.55    0.26 
   4  -6 -22    0.88    0.16 
   5  -6 -22    3.60    0.33 
   6  -6 -22    0.26    0.11 
   7  -6 -22    0.32    0.11 
   8  -6 -22    0.09    0.10 
   9  -6 -22    0.59    0.14 
  10  -6 -22    0.18    0.12 
 -15  -5 -22    0.08    0.11 
 -14  -5 -22    0.88    0.17 
 -13  -5 -22    0.84    0.17 
 -12  -5 -22    1.39    0.20 
 -11  -5 -22    0.36    0.13 
 -10  -5 -22    1.14    0.18 
  -9  -5 -22    0.24    0.14 
  -8  -5 -22    0.71    0.15 
  -7  -5 -22   -0.06    0.07 
  -6  -5 -22   -0.06    0.06 
  -5  -5 -22    0.11    0.09 
  -4  -5 -22   -0.01    0.08 
  -3  -5 -22    0.05    0.08 
  -2  -5 -22    0.32    0.11 
  -1  -5 -22    0.30    0.10 
   0  -5 -22    0.32    0.11 
   1  -5 -22    0.37    0.12 
   2  -5 -22    0.45    0.12 
   3  -5 -22    0.06    0.08 
   4  -5 -22    1.37    0.19 
   5  -5 -22    0.66    0.14 
   6  -5 -22    0.52    0.13 
   7  -5 -22    1.95    0.23 
   8  -5 -22    0.03    0.09 
   9  -5 -22    0.78    0.15 
  10  -5 -22    0.67    0.15 
 -15  -4 -22    0.22    0.13 
 -14  -4 -22    0.75    0.16 
 -13  -4 -22    0.05    0.10 
 -12  -4 -22    0.23    0.11 
 -11  -4 -22    2.40    0.26 
 -10  -4 -22    2.10    0.24 
  -9  -4 -22    2.91    0.27 
  -8  -4 -22    0.60    0.13 
  -7  -4 -22    0.07    0.08 
  -6  -4 -22    0.11    0.09 
  -5  -4 -22   -0.02    0.07 
  -4  -4 -22    0.76    0.14 
  -3  -4 -22   -0.01    0.07 
  -2  -4 -22   -0.02    0.06 
  -1  -4 -22    0.78    0.15 
   0  -4 -22    1.70    0.20 
   1  -4 -22    0.71    0.14 
   2  -4 -22    1.18    0.16 
   3  -4 -22    0.04    0.09 
   4  -4 -22   -0.03    0.07 
   5  -4 -22   -0.05    0.06 
   6  -4 -22    1.43    0.15 
   7  -4 -22    0.52    0.11 
   8  -4 -22    0.89    0.13 
   9  -4 -22    0.15    0.09 
  10  -4 -22    0.57    0.10 
 -14  -3 -22    0.00    0.10 
 -13  -3 -22    0.37    0.13 
 -12  -3 -22    0.70    0.16 
 -11  -3 -22   -0.03    0.08 
 -10  -3 -22    0.47    0.13 
  -9  -3 -22    0.00    0.09 
  -8  -3 -22    1.32    0.18 
  -7  -3 -22    0.56    0.13 
  -6  -3 -22    0.78    0.13 
  -5  -3 -22   -0.03    0.07 
  -4  -3 -22    0.34    0.11 
  -3  -3 -22    0.15    0.09 
  -2  -3 -22    0.29    0.10 
  -1  -3 -22    1.51    0.19 
   0  -3 -22   -0.07    0.06 
   1  -3 -22    0.15    0.09 
   2  -3 -22    0.22    0.10 
   3  -3 -22    2.71    0.21 
   4  -3 -22   -0.03    0.06 
   5  -3 -22    0.01    0.06 
   6  -3 -22   -0.06    0.05 
   7  -3 -22    0.27    0.08 
   8  -3 -22    0.09    0.06 
   9  -3 -22    0.10    0.06 
  10  -3 -22    0.60    0.08 
 -14  -2 -22    0.04    0.13 
 -13  -2 -22    0.31    0.13 
 -12  -2 -22    0.10    0.12 
 -11  -2 -22    0.64    0.15 
 -10  -2 -22    0.16    0.10 
  -9  -2 -22    0.56    0.14 
  -8  -2 -22   -0.01    0.08 
  -7  -2 -22    0.05    0.08 
  -6  -2 -22    0.84    0.15 
  -5  -2 -22    1.03    0.16 
  -4  -2 -22    0.01    0.07 
  -3  -2 -22    0.05    0.08 
  -2  -2 -22    0.31    0.11 
  -1  -2 -22    0.05    0.08 
   0  -2 -22    1.48    0.18 
   1  -2 -22    0.75    0.13 
   2  -2 -22    0.74    0.12 
   3  -2 -22   -0.02    0.06 
   4  -2 -22    0.09    0.07 
   5  -2 -22    0.15    0.09 
   6  -2 -22    0.19    0.07 
   7  -2 -22    0.22    0.07 
   8  -2 -22    0.23    0.06 
   9  -2 -22   -0.06    0.12 
  10  -2 -22   -0.03    0.14 
 -13  -1 -22   -0.18    0.10 
 -12  -1 -22    0.60    0.15 
 -11  -1 -22    0.16    0.10 
 -10  -1 -22    0.18    0.10 
  -9  -1 -22   -0.04    0.08 
  -8  -1 -22    0.46    0.13 
  -7  -1 -22    0.17    0.09 
  -6  -1 -22   -0.08    0.06 
  -5  -1 -22    0.84    0.15 
  -4  -1 -22    0.32    0.10 
  -3  -1 -22    0.39    0.11 
  -2  -1 -22    0.89    0.15 
  -1  -1 -22   -0.04    0.07 
   0  -1 -22   -0.03    0.07 
   1  -1 -22    0.71    0.13 
   2  -1 -22    0.21    0.09 
   3  -1 -22    0.04    0.06 
   4  -1 -22    1.25    0.14 
   5  -1 -22    0.74    0.13 
   6  -1 -22    0.05    0.06 
   7  -1 -22    0.06    0.05 
   8  -1 -22    0.40    0.17 
   9  -1 -22    0.28    0.17 
  10  -1 -22   -0.06    0.14 
 -12   0 -22    0.18    0.14 
 -11   0 -22    0.06    0.09 
 -10   0 -22    0.08    0.10 
  -9   0 -22    0.25    0.11 
  -8   0 -22    1.23    0.18 
  -7   0 -22    0.28    0.11 
  -6   0 -22    3.53    0.31 
  -5   0 -22    0.13    0.09 
  -4   0 -22    0.18    0.10 
  -3   0 -22    0.34    0.11 
  -2   0 -22    0.11    0.09 
  -1   0 -22    0.38    0.11 
   0   0 -22    0.13    0.08 
   1   0 -22    1.11    0.16 
   2   0 -22    0.04    0.07 
   3   0 -22    0.66    0.11 
   4   0 -22    1.18    0.13 
   5   0 -22    0.21    0.09 
   6   0 -22    0.05    0.05 
   7   0 -22    0.25    0.06 
   8   0 -22   -0.14    0.11 
   9   0 -22    0.12    0.13 
  10   0 -22    0.34    0.17 
 -11   1 -22    0.64    0.20 
 -10   1 -22    0.63    0.15 
  -9   1 -22   -0.02    0.07 
  -8   1 -22    0.06    0.09 
  -7   1 -22    0.31    0.11 
  -6   1 -22    0.81    0.15 
  -5   1 -22    0.36    0.11 
  -4   1 -22    1.52    0.18 
  -3   1 -22    0.00    0.08 
  -2   1 -22    0.04    0.07 
  -1   1 -22   -0.08    0.07 
   0   1 -22    3.43    0.28 
   1   1 -22    1.61    0.19 
   2   1 -22    0.03    0.07 
   3   1 -22    0.47    0.09 
   4   1 -22    0.10    0.06 
   5   1 -22    0.03    0.06 
   6   1 -22   -0.05    0.04 
   7   1 -22    2.23    0.30 
   8   1 -22    0.06    0.13 
   9   1 -22   -0.08    0.11 
  10   1 -22    0.33    0.17 
 -10   2 -22   -0.03    0.13 
  -9   2 -22    0.34    0.12 
  -8   2 -22    0.53    0.14 
  -7   2 -22   -0.08    0.08 
  -6   2 -22    0.71    0.15 
  -5   2 -22    0.03    0.09 
  -4   2 -22   -0.04    0.07 
  -3   2 -22    2.46    0.24 
  -2   2 -22   -0.02    0.07 
  -1   2 -22    0.01    0.07 
   0   2 -22    0.08    0.08 
   1   2 -22    0.41    0.10 
   2   2 -22   -0.07    0.06 
   3   2 -22    0.29    0.09 
   4   2 -22    0.94    0.12 
   5   2 -22    1.47    0.13 
   6   2 -22    1.53    0.12 
   7   2 -22    1.13    0.16 
   8   2 -22    0.36    0.15 
   9   2 -22    0.02    0.13 
  10   2 -22   -0.01    0.19 
  -9   3 -22    0.34    0.16 
  -8   3 -22    0.44    0.13 
  -7   3 -22    0.05    0.09 
  -6   3 -22    0.37    0.12 
  -5   3 -22    0.25    0.11 
  -4   3 -22    0.00    0.07 
  -3   3 -22    0.13    0.09 
  -2   3 -22    0.02    0.08 
  -1   3 -22    0.40    0.11 
   0   3 -22    0.14    0.09 
   1   3 -22    0.03    0.08 
   2   3 -22    0.16    0.08 
   3   3 -22   -0.01    0.07 
   4   3 -22    0.14    0.07 
   5   3 -22    0.15    0.06 
   6   3 -22    1.50    0.19 
   7   3 -22    0.12    0.10 
   8   3 -22    0.55    0.17 
   9   3 -22    0.32    0.16 
  -8   4 -22   -0.09    0.10 
  -7   4 -22    0.41    0.12 
  -6   4 -22    0.07    0.09 
  -5   4 -22    0.18    0.10 
  -4   4 -22    0.25    0.10 
  -3   4 -22    0.41    0.11 
  -2   4 -22    0.08    0.07 
  -1   4 -22    0.10    0.08 
   0   4 -22    0.02    0.07 
   1   4 -22    0.14    0.09 
   2   4 -22    0.00    0.07 
   3   4 -22    0.92    0.13 
   4   4 -22   -0.05    0.05 
   5   4 -22    0.07    0.06 
   6   4 -22    0.10    0.09 
   7   4 -22    0.23    0.11 
   8   4 -22    1.51    0.24 
  -7   5 -22    1.14    0.24 
  -6   5 -22   -0.02    0.11 
  -5   5 -22    0.00    0.08 
  -4   5 -22    0.13    0.08 
  -3   5 -22    0.05    0.08 
  -2   5 -22    0.54    0.12 
  -1   5 -22    0.13    0.08 
   0   5 -22    0.13    0.08 
   1   5 -22    0.04    0.07 
   2   5 -22   -0.06    0.06 
   3   5 -22    0.07    0.07 
   4   5 -22    0.17    0.08 
   5   5 -22    0.07    0.05 
   6   5 -22    0.11    0.09 
   7   5 -22    0.52    0.15 
   8   5 -22   -0.04    0.11 
  -5   6 -22   -0.08    0.11 
  -4   6 -22    0.08    0.14 
  -3   6 -22    0.00    0.12 
  -2   6 -22    0.05    0.12 
  -1   6 -22    0.07    0.12 
   0   6 -22    0.16    0.12 
   1   6 -22    0.03    0.11 
   2   6 -22    0.56    0.16 
   3   6 -22    0.25    0.12 
   4   6 -22    0.27    0.11 
   5   6 -22    0.40    0.08 
   6   6 -22   -0.04    0.12 
   7   6 -22    0.01    0.12 
  -3   7 -22    1.19    0.24 
  -2   7 -22    0.42    0.17 
  -1   7 -22    0.24    0.13 
   0   7 -22    0.17    0.12 
   1   7 -22    0.46    0.15 
   2   7 -22    0.15    0.11 
   3   7 -22    1.06    0.20 
   4   7 -22    0.26    0.12 
   5   7 -22    0.15    0.07 
   1   8 -22    0.32    0.19 
 -10 -24 -21    0.47    0.20 
  -9 -24 -21    0.33    0.14 
  -8 -24 -21    0.42    0.15 
  -7 -24 -21    0.51    0.15 
  -6 -24 -21    0.05    0.11 
 -12 -23 -21    0.01    0.09 
 -11 -23 -21   -0.01    0.08 
 -10 -23 -21    0.20    0.11 
  -9 -23 -21    0.01    0.09 
  -8 -23 -21    0.10    0.11 
  -7 -23 -21    0.26    0.12 
  -6 -23 -21    1.10    0.19 
  -5 -23 -21    0.57    0.15 
  -4 -23 -21    0.16    0.10 
  -3 -23 -21    0.89    0.19 
 -14 -22 -21    0.00    0.08 
 -13 -22 -21   -0.04    0.09 
 -12 -22 -21   -0.14    0.07 
 -11 -22 -21    0.06    0.08 
 -10 -22 -21    0.93    0.17 
  -9 -22 -21    0.12    0.10 
  -8 -22 -21    0.07    0.10 
  -7 -22 -21    0.17    0.11 
  -6 -22 -21   -0.12    0.08 
  -5 -22 -21    0.10    0.10 
  -4 -22 -21   -0.03    0.09 
  -3 -22 -21    0.74    0.18 
  -2 -22 -21    0.52    0.15 
  -1 -22 -21   -0.04    0.10 
   0 -22 -21    0.77    0.28 
 -15 -21 -21    0.39    0.12 
 -14 -21 -21   -0.03    0.08 
 -13 -21 -21    0.88    0.17 
 -12 -21 -21    0.50    0.13 
 -11 -21 -21    0.19    0.10 
 -10 -21 -21   -0.12    0.07 
  -9 -21 -21    0.03    0.09 
  -8 -21 -21    0.02    0.08 
  -7 -21 -21   -0.03    0.09 
  -6 -21 -21    0.13    0.10 
  -5 -21 -21    0.24    0.12 
  -4 -21 -21    0.02    0.11 
  -3 -21 -21    0.03    0.11 
  -2 -21 -21    2.15    0.27 
  -1 -21 -21    0.28    0.14 
   0 -21 -21    0.83    0.19 
   1 -21 -21    1.34    0.23 
 -16 -20 -21    0.22    0.12 
 -15 -20 -21    0.09    0.09 
 -14 -20 -21    0.14    0.09 
 -13 -20 -21    0.06    0.09 
 -12 -20 -21    0.44    0.13 
 -11 -20 -21   -0.10    0.07 
 -10 -20 -21    0.01    0.08 
  -9 -20 -21    0.51    0.13 
  -8 -20 -21    0.97    0.18 
  -7 -20 -21    0.74    0.15 
  -6 -20 -21    1.31    0.19 
  -5 -20 -21    0.05    0.09 
  -4 -20 -21    0.40    0.13 
  -3 -20 -21    0.00    0.10 
  -2 -20 -21   -0.11    0.08 
  -1 -20 -21    0.16    0.12 
   0 -20 -21   -0.01    0.09 
   1 -20 -21   -0.05    0.10 
   2 -20 -21    0.41    0.16 
 -16 -19 -21    0.20    0.11 
 -15 -19 -21   -0.02    0.08 
 -14 -19 -21    0.02    0.09 
 -13 -19 -21   -0.11    0.07 
 -12 -19 -21    0.20    0.10 
 -11 -19 -21    0.30    0.11 
 -10 -19 -21   -0.16    0.06 
  -9 -19 -21    1.04    0.17 
  -8 -19 -21    0.07    0.09 
  -7 -19 -21    0.08    0.09 
  -6 -19 -21    0.16    0.10 
  -5 -19 -21    0.88    0.17 
  -4 -19 -21   -0.04    0.08 
  -3 -19 -21    0.64    0.16 
  -2 -19 -21    0.24    0.13 
  -1 -19 -21    0.67    0.16 
   0 -19 -21    0.00    0.09 
   1 -19 -21    2.00    0.27 
   2 -19 -21    0.09    0.12 
   3 -19 -21   -0.19    0.08 
   4 -19 -21    0.02    0.12 
 -17 -18 -21    0.54    0.14 
 -16 -18 -21    0.21    0.11 
 -15 -18 -21    0.07    0.09 
 -14 -18 -21    0.19    0.10 
 -13 -18 -21    0.11    0.09 
 -12 -18 -21    0.43    0.13 
 -11 -18 -21    0.68    0.15 
 -10 -18 -21   -0.07    0.07 
  -9 -18 -21    0.11    0.09 
  -8 -18 -21    0.70    0.14 
  -7 -18 -21    1.56    0.21 
  -6 -18 -21    0.13    0.09 
  -5 -18 -21    0.12    0.10 
  -4 -18 -21    0.18    0.10 
  -3 -18 -21    0.52    0.15 
  -2 -18 -21    0.02    0.09 
  -1 -18 -21    0.30    0.13 
   0 -18 -21    0.31    0.12 
   1 -18 -21    0.06    0.11 
   2 -18 -21    0.09    0.12 
   3 -18 -21    0.07    0.12 
   4 -18 -21    0.36    0.15 
   5 -18 -21    0.89    0.20 
 -17 -17 -21    0.82    0.16 
 -16 -17 -21    0.02    0.09 
 -15 -17 -21    0.12    0.10 
 -14 -17 -21    0.43    0.12 
 -13 -17 -21   -0.05    0.07 
 -12 -17 -21    0.06    0.08 
 -11 -17 -21    0.37    0.11 
 -10 -17 -21    0.13    0.09 
  -9 -17 -21    0.10    0.09 
  -8 -17 -21    0.65    0.14 
  -7 -17 -21    0.35    0.11 
  -6 -17 -21    0.55    0.13 
  -5 -17 -21    0.21    0.11 
  -4 -17 -21   -0.04    0.08 
  -3 -17 -21    0.43    0.13 
  -2 -17 -21    0.17    0.11 
  -1 -17 -21    0.04    0.09 
   0 -17 -21    0.26    0.12 
   1 -17 -21    0.52    0.16 
   2 -17 -21   -0.03    0.10 
   3 -17 -21   -0.14    0.08 
   4 -17 -21    0.73    0.18 
   5 -17 -21    0.57    0.17 
   6 -17 -21   -0.01    0.14 
 -17 -16 -21   -0.01    0.11 
 -16 -16 -21    0.32    0.11 
 -15 -16 -21    0.07    0.09 
 -14 -16 -21   -0.08    0.07 
 -13 -16 -21   -0.06    0.07 
 -12 -16 -21    0.35    0.12 
 -11 -16 -21    0.10    0.09 
 -10 -16 -21    0.14    0.09 
  -9 -16 -21   -0.05    0.07 
  -8 -16 -21    0.10    0.09 
  -7 -16 -21    0.07    0.09 
  -6 -16 -21    0.07    0.08 
  -5 -16 -21    1.05    0.17 
  -4 -16 -21    1.56    0.21 
  -3 -16 -21    0.07    0.09 
  -2 -16 -21   -0.01    0.09 
  -1 -16 -21    0.09    0.09 
   0 -16 -21    0.27    0.12 
   1 -16 -21    0.16    0.11 
   2 -16 -21    0.31    0.12 
   3 -16 -21   -0.09    0.10 
   4 -16 -21    0.15    0.12 
   5 -16 -21    0.46    0.16 
   6 -16 -21   -0.08    0.10 
 -18 -15 -21    0.40    0.30 
 -17 -15 -21    0.03    0.09 
 -16 -15 -21    0.24    0.12 
 -15 -15 -21    0.55    0.14 
 -14 -15 -21    0.11    0.09 
 -13 -15 -21   -0.01    0.08 
 -12 -15 -21   -0.05    0.07 
 -11 -15 -21    0.70    0.14 
 -10 -15 -21   -0.11    0.07 
  -9 -15 -21    0.45    0.13 
  -8 -15 -21    0.65    0.13 
  -7 -15 -21    2.22    0.24 
  -6 -15 -21    0.21    0.10 
  -5 -15 -21    0.12    0.09 
  -4 -15 -21    0.37    0.12 
  -3 -15 -21    1.09    0.17 
  -2 -15 -21    0.94    0.17 
  -1 -15 -21    0.36    0.13 
   0 -15 -21    0.28    0.12 
   1 -15 -21   -0.01    0.08 
   2 -15 -21    0.49    0.15 
   3 -15 -21    0.34    0.13 
   4 -15 -21    0.10    0.10 
   5 -15 -21    1.25    0.21 
   6 -15 -21    0.10    0.12 
   7 -15 -21    0.30    0.15 
 -18 -14 -21   -0.09    0.09 
 -17 -14 -21    0.08    0.10 
 -16 -14 -21    0.63    0.16 
 -15 -14 -21    0.04    0.09 
 -14 -14 -21    0.44    0.14 
 -13 -14 -21    0.08    0.09 
 -12 -14 -21   -0.11    0.07 
 -11 -14 -21   -0.06    0.07 
 -10 -14 -21    0.21    0.09 
  -9 -14 -21    0.47    0.12 
  -8 -14 -21    0.38    0.11 
  -7 -14 -21    1.76    0.22 
  -6 -14 -21   -0.02    0.08 
  -5 -14 -21    0.95    0.16 
  -4 -14 -21    0.14    0.10 
  -3 -14 -21    0.67    0.15 
  -2 -14 -21    0.30    0.11 
  -1 -14 -21   -0.06    0.08 
   0 -14 -21    1.02    0.18 
   1 -14 -21    0.62    0.15 
   2 -14 -21    0.98    0.18 
   3 -14 -21    0.09    0.11 
   4 -14 -21    0.24    0.12 
   5 -14 -21    0.12    0.11 
   6 -14 -21    0.79    0.19 
   7 -14 -21    0.22    0.12 
   8 -14 -21    0.42    0.16 
 -18 -13 -21    0.13    0.11 
 -17 -13 -21    0.41    0.14 
 -16 -13 -21    0.95    0.18 
 -15 -13 -21   -0.10    0.07 
 -14 -13 -21    0.32    0.12 
 -13 -13 -21    2.32    0.25 
 -12 -13 -21    0.19    0.11 
 -11 -13 -21   -0.09    0.06 
 -10 -13 -21    0.12    0.10 
  -9 -13 -21    2.45    0.25 
  -8 -13 -21    0.11    0.09 
  -7 -13 -21    0.03    0.08 
  -6 -13 -21    1.30    0.18 
  -5 -13 -21    0.07    0.08 
  -4 -13 -21    0.09    0.09 
  -3 -13 -21    0.51    0.12 
  -2 -13 -21    2.59    0.27 
  -1 -13 -21    0.10    0.09 
   0 -13 -21    0.12    0.09 
   1 -13 -21    0.04    0.08 
   2 -13 -21    0.29    0.12 
   3 -13 -21   -0.06    0.08 
   4 -13 -21    0.55    0.15 
   5 -13 -21    0.65    0.16 
   6 -13 -21    0.31    0.12 
   7 -13 -21    0.79    0.19 
   8 -13 -21    0.22    0.13 
 -18 -12 -21    2.05    0.25 
 -17 -12 -21   -0.01    0.08 
 -16 -12 -21    0.20    0.11 
 -15 -12 -21    0.20    0.12 
 -14 -12 -21    0.82    0.16 
 -13 -12 -21    0.06    0.09 
 -12 -12 -21    0.02    0.08 
 -11 -12 -21    0.20    0.11 
 -10 -12 -21   -0.05    0.07 
  -9 -12 -21    0.17    0.10 
  -8 -12 -21   -0.11    0.07 
  -7 -12 -21    0.65    0.14 
  -6 -12 -21   -0.01    0.07 
  -5 -12 -21    0.55    0.13 
  -4 -12 -21    0.65    0.14 
  -3 -12 -21    0.06    0.08 
  -2 -12 -21    0.03    0.08 
  -1 -12 -21    0.04    0.08 
   0 -12 -21    0.39    0.12 
   1 -12 -21    0.54    0.13 
   2 -12 -21   -0.16    0.07 
   3 -12 -21    0.45    0.13 
   4 -12 -21    2.02    0.25 
   5 -12 -21   -0.03    0.09 
   6 -12 -21    0.10    0.11 
   7 -12 -21    0.00    0.11 
   8 -12 -21    0.24    0.14 
   9 -12 -21   -0.13    0.10 
 -18 -11 -21   -0.12    0.09 
 -17 -11 -21    0.82    0.17 
 -16 -11 -21    0.28    0.11 
 -15 -11 -21    0.09    0.09 
 -14 -11 -21    0.32    0.12 
 -13 -11 -21    0.06    0.09 
 -12 -11 -21    0.71    0.16 
 -11 -11 -21    2.51    0.26 
 -10 -11 -21    2.81    0.27 
  -9 -11 -21    0.08    0.09 
  -8 -11 -21    0.08    0.08 
  -7 -11 -21    1.82    0.21 
  -6 -11 -21    2.37    0.24 
  -5 -11 -21    0.01    0.08 
  -4 -11 -21    0.14    0.09 
  -3 -11 -21    0.01    0.08 
  -2 -11 -21    0.07    0.09 
  -1 -11 -21    0.73    0.15 
   0 -11 -21    1.62    0.20 
   1 -11 -21    1.38    0.18 
   2 -11 -21    1.15    0.18 
   3 -11 -21    0.32    0.12 
   4 -11 -21    0.05    0.10 
   5 -11 -21    0.75    0.17 
   6 -11 -21    0.19    0.11 
   7 -11 -21    0.04    0.10 
   8 -11 -21    0.13    0.11 
   9 -11 -21    0.10    0.11 
 -17 -10 -21    0.05    0.10 
 -16 -10 -21    0.44    0.14 
 -15 -10 -21    0.15    0.11 
 -14 -10 -21    0.09    0.09 
 -13 -10 -21    2.06    0.23 
 -12 -10 -21   -0.13    0.08 
 -11 -10 -21    1.98    0.21 
 -10 -10 -21    0.94    0.17 
  -9 -10 -21    0.58    0.14 
  -8 -10 -21    0.15    0.09 
  -7 -10 -21    0.19    0.10 
  -6 -10 -21    1.92    0.21 
  -5 -10 -21    0.49    0.12 
  -4 -10 -21    0.25    0.10 
  -3 -10 -21    0.85    0.16 
  -2 -10 -21    0.69    0.14 
  -1 -10 -21    0.08    0.08 
   0 -10 -21    1.20    0.18 
   1 -10 -21    2.04    0.24 
   2 -10 -21    0.08    0.09 
   3 -10 -21    1.67    0.22 
   4 -10 -21   -0.05    0.09 
   5 -10 -21    2.28    0.25 
   6 -10 -21    1.02    0.18 
   7 -10 -21   -0.09    0.09 
   8 -10 -21    0.01    0.10 
   9 -10 -21    0.17    0.12 
  10 -10 -21   -0.13    0.09 
 -17  -9 -21    0.09    0.10 
 -16  -9 -21    0.01    0.09 
 -15  -9 -21    0.10    0.10 
 -14  -9 -21   -0.05    0.07 
 -13  -9 -21    0.33    0.12 
 -12  -9 -21    0.04    0.08 
 -11  -9 -21    0.33    0.12 
 -10  -9 -21   -0.14    0.06 
  -9  -9 -21    2.72    0.26 
  -8  -9 -21    3.03    0.28 
  -7  -9 -21    2.51    0.25 
  -6  -9 -21    0.09    0.08 
  -5  -9 -21    0.85    0.15 
  -4  -9 -21    0.00    0.07 
  -3  -9 -21    0.55    0.12 
  -2  -9 -21    0.03    0.07 
  -1  -9 -21    0.00    0.07 
   0  -9 -21    0.03    0.08 
   1  -9 -21    0.06    0.09 
   2  -9 -21    1.85    0.22 
   3  -9 -21    0.20    0.11 
   4  -9 -21   -0.02    0.08 
   5  -9 -21    0.09    0.09 
   6  -9 -21    0.21    0.11 
   7  -9 -21    0.95    0.18 
   8  -9 -21    0.54    0.14 
   9  -9 -21    0.81    0.18 
  10  -9 -21    0.00    0.10 
 -17  -8 -21    0.40    0.14 
 -16  -8 -21    0.12    0.12 
 -15  -8 -21   -0.02    0.09 
 -14  -8 -21    1.37    0.20 
 -13  -8 -21    0.57    0.15 
 -12  -8 -21    0.74    0.14 
 -11  -8 -21    0.48    0.12 
 -10  -8 -21    2.64    0.26 
  -9  -8 -21    0.54    0.13 
  -8  -8 -21    1.22    0.17 
  -7  -8 -21    0.02    0.07 
  -6  -8 -21    0.81    0.14 
  -5  -8 -21   -0.09    0.05 
  -4  -8 -21    1.25    0.18 
  -3  -8 -21    2.61    0.25 
  -2  -8 -21    0.61    0.13 
  -1  -8 -21    1.24    0.18 
   0  -8 -21    0.27    0.10 
   1  -8 -21    1.93    0.22 
   2  -8 -21   -0.02    0.07 
   3  -8 -21    0.45    0.12 
   4  -8 -21    0.32    0.11 
   5  -8 -21    0.93    0.23 
   6  -8 -21    0.27    0.11 
   7  -8 -21    0.33    0.13 
   8  -8 -21    0.08    0.10 
   9  -8 -21    0.64    0.16 
  10  -8 -21    1.27    0.21 
  11  -8 -21    1.23    0.19 
 -17  -7 -21   -0.10    0.09 
 -16  -7 -21   -0.06    0.10 
 -15  -7 -21    0.63    0.15 
 -14  -7 -21    0.21    0.12 
 -13  -7 -21    4.59    0.38 
 -12  -7 -21    0.03    0.08 
 -11  -7 -21    0.42    0.12 
 -10  -7 -21   -0.02    0.06 
  -9  -7 -21   -0.02    0.08 
  -8  -7 -21    0.53    0.12 
  -7  -7 -21    0.33    0.10 
  -6  -7 -21    1.82    0.21 
  -5  -7 -21    2.12    0.22 
  -4  -7 -21    0.21    0.09 
  -3  -7 -21    0.09    0.08 
  -2  -7 -21    0.69    0.13 
  -1  -7 -21    0.18    0.08 
   0  -7 -21    1.46    0.16 
   1  -7 -21    0.11    0.07 
   2  -7 -21    0.46    0.10 
   3  -7 -21    0.51    0.13 
   4  -7 -21    0.47    0.12 
   5  -7 -21    1.05    0.16 
   6  -7 -21    0.05    0.09 
   7  -7 -21    0.06    0.09 
   8  -7 -21    0.10    0.11 
   9  -7 -21   -0.01    0.09 
  10  -7 -21    0.26    0.13 
  11  -7 -21    0.06    0.11 
 -16  -6 -21   -0.05    0.08 
 -15  -6 -21    0.27    0.13 
 -14  -6 -21    0.05    0.09 
 -13  -6 -21    0.01    0.07 
 -12  -6 -21    0.02    0.08 
 -11  -6 -21    1.30    0.19 
 -10  -6 -21    1.28    0.18 
  -9  -6 -21    4.05    0.33 
  -8  -6 -21    0.05    0.08 
  -7  -6 -21    0.69    0.13 
  -6  -6 -21    0.31    0.10 
  -5  -6 -21    2.08    0.21 
  -4  -6 -21    0.75    0.13 
  -3  -6 -21    0.68    0.14 
  -2  -6 -21    3.32    0.25 
  -1  -6 -21    0.45    0.10 
   0  -6 -21    0.09    0.06 
   1  -6 -21    0.09    0.07 
   2  -6 -21    0.02    0.06 
   3  -6 -21    0.34    0.09 
   4  -6 -21    1.81    0.17 
   5  -6 -21    0.47    0.11 
   6  -6 -21    1.17    0.18 
   7  -6 -21    0.89    0.16 
   8  -6 -21    0.10    0.09 
   9  -6 -21    2.09    0.24 
  10  -6 -21   -0.01    0.09 
  11  -6 -21    0.11    0.09 
 -16  -5 -21    0.48    0.18 
 -15  -5 -21    0.09    0.10 
 -14  -5 -21    0.04    0.09 
 -13  -5 -21    0.08    0.10 
 -12  -5 -21    1.53    0.21 
 -11  -5 -21   -0.09    0.06 
 -10  -5 -21   -0.10    0.07 
  -9  -5 -21   -0.03    0.06 
  -8  -5 -21    0.06    0.08 
  -7  -5 -21    0.12    0.08 
  -6  -5 -21   -0.10    0.06 
  -5  -5 -21    0.92    0.15 
  -4  -5 -21    0.12    0.08 
  -3  -5 -21    0.27    0.09 
  -2  -5 -21    0.12    0.07 
  -1  -5 -21    2.04    0.19 
   0  -5 -21    0.02    0.06 
   1  -5 -21    2.13    0.19 
   2  -5 -21    0.18    0.07 
   3  -5 -21   -0.09    0.06 
   4  -5 -21   -0.05    0.07 
   5  -5 -21    1.31    0.15 
   6  -5 -21    0.22    0.08 
   7  -5 -21    0.13    0.08 
   8  -5 -21   -0.03    0.09 
   9  -5 -21   -0.02    0.08 
  10  -5 -21    1.42    0.19 
  11  -5 -21    0.53    0.13 
 -16  -4 -21   -0.07    0.12 
 -15  -4 -21    0.11    0.11 
 -14  -4 -21    0.02    0.10 
 -13  -4 -21    0.15    0.11 
 -12  -4 -21    0.36    0.12 
 -11  -4 -21   -0.04    0.08 
 -10  -4 -21    0.16    0.10 
  -9  -4 -21    4.88    0.37 
  -8  -4 -21    1.46    0.19 
  -7  -4 -21    0.00    0.06 
  -6  -4 -21    0.77    0.14 
  -5  -4 -21    0.27    0.10 
  -4  -4 -21    0.49    0.11 
  -3  -4 -21    0.12    0.08 
  -2  -4 -21   -0.07    0.05 
  -1  -4 -21    0.03    0.06 
   0  -4 -21    0.22    0.08 
   1  -4 -21    0.31    0.09 
   2  -4 -21    0.77    0.12 
   3  -4 -21   -0.03    0.05 
   4  -4 -21    0.13    0.07 
   5  -4 -21    0.30    0.08 
   6  -4 -21    0.42    0.10 
   7  -4 -21    0.03    0.06 
   8  -4 -21    0.84    0.12 
   9  -4 -21    0.93    0.12 
  10  -4 -21    0.06    0.06 
  11  -4 -21    0.64    0.10 
 -15  -3 -21    0.00    0.12 
 -14  -3 -21    0.62    0.16 
 -13  -3 -21    0.16    0.10 
 -12  -3 -21   -0.02    0.09 
 -11  -3 -21    1.47    0.20 
 -10  -3 -21    0.05    0.09 
  -9  -3 -21    2.16    0.23 
  -8  -3 -21   -0.12    0.06 
  -7  -3 -21    0.05    0.08 
  -6  -3 -21    0.45    0.11 
  -5  -3 -21    0.22    0.10 
  -4  -3 -21    0.21    0.09 
  -3  -3 -21    1.21    0.17 
  -2  -3 -21    0.02    0.07 
  -1  -3 -21    0.11    0.07 
   0  -3 -21    1.26    0.14 
   1  -3 -21    0.01    0.06 
   2  -3 -21    1.54    0.16 
   3  -3 -21    0.36    0.09 
   4  -3 -21    0.27    0.08 
   5  -3 -21    0.12    0.05 
   6  -3 -21    0.35    0.09 
   7  -3 -21    0.22    0.07 
   8  -3 -21    0.49    0.09 
   9  -3 -21    0.13    0.06 
  10  -3 -21    0.15    0.06 
  11  -3 -21    0.12    0.17 
  12  -3 -21    0.41    0.28 
 -15  -2 -21    0.10    0.14 
 -14  -2 -21    0.74    0.19 
 -13  -2 -21   -0.15    0.08 
 -12  -2 -21    0.48    0.13 
 -11  -2 -21    0.33    0.12 
 -10  -2 -21    0.13    0.09 
  -9  -2 -21    0.21    0.10 
  -8  -2 -21    0.04    0.08 
  -7  -2 -21   -0.08    0.07 
  -6  -2 -21    1.02    0.15 
  -5  -2 -21    1.07    0.16 
  -4  -2 -21   -0.02    0.06 
  -3  -2 -21    0.02    0.08 
  -2  -2 -21    0.08    0.08 
  -1  -2 -21    0.01    0.06 
   0  -2 -21    1.95    0.18 
   1  -2 -21    0.44    0.09 
   2  -2 -21    0.95    0.12 
   3  -2 -21    0.19    0.08 
   4  -2 -21    0.10    0.07 
   5  -2 -21    0.10    0.07 
   6  -2 -21    0.76    0.09 
   7  -2 -21    0.29    0.07 
   8  -2 -21    0.06    0.05 
   9  -2 -21    0.26    0.06 
  10  -2 -21    0.65    0.21 
  11  -2 -21    0.43    0.18 
  12  -2 -21   -0.08    0.14 
 -14  -1 -21    0.21    0.15 
 -13  -1 -21    0.16    0.14 
 -12  -1 -21   -0.08    0.08 
 -11  -1 -21   -0.03    0.08 
 -10  -1 -21    0.27    0.11 
  -9  -1 -21   -0.04    0.08 
  -8  -1 -21    0.87    0.16 
  -7  -1 -21    0.00    0.07 
  -6  -1 -21   -0.01    0.07 
  -5  -1 -21    0.41    0.11 
  -4  -1 -21    2.30    0.23 
  -3  -1 -21    0.04    0.07 
  -2  -1 -21    0.57    0.12 
  -1  -1 -21    0.86    0.14 
   0  -1 -21    0.15    0.07 
   1  -1 -21    0.72    0.11 
   2  -1 -21    0.23    0.08 
   3  -1 -21    3.06    0.23 
   4  -1 -21    0.01    0.06 
   5  -1 -21    0.39    0.10 
   6  -1 -21    0.01    0.04 
   7  -1 -21    0.00    0.05 
   8  -1 -21    0.04    0.04 
   9  -1 -21    0.06    0.13 
  10  -1 -21   -0.19    0.12 
  11  -1 -21    0.21    0.16 
  12  -1 -21    0.71    0.32 
 -13   0 -21    0.11    0.13 
 -12   0 -21    1.76    0.28 
 -11   0 -21    0.14    0.10 
 -10   0 -21    0.20    0.11 
  -9   0 -21    0.28    0.11 
  -8   0 -21    0.17    0.09 
  -7   0 -21    0.22    0.10 
  -6   0 -21    0.17    0.09 
  -5   0 -21    0.14    0.09 
  -4   0 -21    0.05    0.08 
  -3   0 -21    1.41    0.18 
  -2   0 -21    1.37    0.17 
  -1   0 -21    0.31    0.10 
   0   0 -21    1.46    0.15 
   1   0 -21    0.06    0.06 
   2   0 -21    0.17    0.07 
   3   0 -21    0.09    0.06 
   4   0 -21    0.06    0.06 
   5   0 -21    0.31    0.07 
   6   0 -21    0.35    0.07 
   7   0 -21    0.35    0.06 
   8   0 -21    0.33    0.15 
   9   0 -21   -0.19    0.10 
  10   0 -21    0.11    0.14 
  11   0 -21    0.05    0.14 
 -13   1 -21    0.05    0.12 
 -12   1 -21    0.50    0.16 
 -11   1 -21   -0.14    0.10 
 -10   1 -21    0.01    0.09 
  -9   1 -21    0.11    0.10 
  -8   1 -21    0.08    0.08 
  -7   1 -21    0.04    0.09 
  -6   1 -21   -0.06    0.07 
  -5   1 -21    0.21    0.09 
  -4   1 -21    0.43    0.11 
  -3   1 -21    0.87    0.15 
  -2   1 -21    0.88    0.14 
  -1   1 -21    1.07    0.15 
   0   1 -21    0.09    0.07 
   1   1 -21    0.03    0.06 
   2   1 -21    0.86    0.12 
   3   1 -21    0.07    0.06 
   4   1 -21    0.02    0.06 
   5   1 -21    0.84    0.10 
   6   1 -21   -0.01    0.04 
   7   1 -21    0.03    0.08 
   8   1 -21    1.05    0.22 
   9   1 -21    1.64    0.28 
  10   1 -21    0.10    0.13 
  11   1 -21    0.32    0.17 
 -12   2 -21    0.07    0.12 
 -11   2 -21    0.31    0.15 
 -10   2 -21    0.04    0.13 
  -9   2 -21    0.20    0.11 
  -8   2 -21    0.48    0.13 
  -7   2 -21    0.02    0.07 
  -6   2 -21    1.84    0.21 
  -5   2 -21    0.04    0.08 
  -4   2 -21    0.07    0.08 
  -3   2 -21    1.29    0.17 
  -2   2 -21    0.02    0.07 
  -1   2 -21   -0.03    0.06 
   0   2 -21    0.03    0.07 
   1   2 -21    0.21    0.09 
   2   2 -21    0.65    0.11 
   3   2 -21    0.19    0.07 
   4   2 -21    0.05    0.06 
   5   2 -21    1.21    0.12 
   6   2 -21    0.86    0.09 
   7   2 -21    0.11    0.09 
   8   2 -21    0.68    0.14 
   9   2 -21    0.02    0.12 
  10   2 -21    0.11    0.13 
  11   2 -21   -0.01    0.12 
 -11   3 -21    0.22    0.14 
 -10   3 -21    0.00    0.12 
  -9   3 -21    0.21    0.15 
  -8   3 -21    0.06    0.09 
  -7   3 -21    0.29    0.11 
  -6   3 -21    0.44    0.12 
  -5   3 -21    0.03    0.08 
  -4   3 -21    0.15    0.08 
  -3   3 -21    0.09    0.08 
  -2   3 -21    0.12    0.08 
  -1   3 -21   -0.03    0.07 
   0   3 -21    0.97    0.14 
   1   3 -21    0.05    0.07 
   2   3 -21    0.08    0.06 
   3   3 -21    0.06    0.06 
   4   3 -21    0.06    0.06 
   5   3 -21    0.32    0.07 
   6   3 -21    0.45    0.06 
   7   3 -21   -0.09    0.08 
   8   3 -21   -0.03    0.08 
   9   3 -21   -0.02    0.12 
  10   3 -21    0.61    0.19 
  11   3 -21    0.92    0.22 
 -10   4 -21   -0.09    0.11 
  -9   4 -21   -0.03    0.11 
  -8   4 -21    0.39    0.16 
  -7   4 -21    0.05    0.09 
  -6   4 -21    0.02    0.09 
  -5   4 -21   -0.03    0.08 
  -4   4 -21    0.22    0.10 
  -3   4 -21    1.50    0.18 
  -2   4 -21    0.67    0.12 
  -1   4 -21   -0.05    0.06 
   0   4 -21    0.06    0.07 
   1   4 -21    0.47    0.11 
   2   4 -21   -0.04    0.07 
   3   4 -21    0.10    0.06 
   4   4 -21    0.91    0.11 
   5   4 -21    0.48    0.08 
   6   4 -21    0.10    0.10 
   7   4 -21    0.00    0.09 
   8   4 -21    0.30    0.11 
   9   4 -21    0.86    0.20 
  10   4 -21    0.55    0.17 
  -9   5 -21    0.10    0.14 
  -8   5 -21    0.19    0.15 
  -7   5 -21    0.22    0.24 
  -6   5 -21    0.00    0.08 
  -5   5 -21    0.09    0.09 
  -4   5 -21   -0.07    0.07 
  -3   5 -21   -0.07    0.06 
  -2   5 -21    0.33    0.10 
  -1   5 -21    0.02    0.07 
   0   5 -21   -0.09    0.06 
   1   5 -21    0.79    0.13 
   2   5 -21   -0.02    0.06 
   3   5 -21    0.13    0.07 
   4   5 -21    0.14    0.06 
   5   5 -21    0.08    0.05 
   6   5 -21    0.05    0.10 
   7   5 -21   -0.10    0.07 
   8   5 -21    1.14    0.17 
   9   5 -21    0.20    0.11 
  10   5 -21    0.08    0.12 
  -8   6 -21    0.58    0.31 
  -7   6 -21    0.11    0.13 
  -6   6 -21    0.29    0.16 
  -5   6 -21    0.14    0.14 
  -4   6 -21   -0.02    0.11 
  -3   6 -21    0.07    0.12 
  -2   6 -21   -0.07    0.07 
  -1   6 -21   -0.05    0.07 
   0   6 -21    0.16    0.09 
   1   6 -21    0.39    0.11 
   2   6 -21    0.12    0.08 
   3   6 -21    0.43    0.10 
   4   6 -21   -0.02    0.05 
   5   6 -21    0.06    0.06 
   6   6 -21    0.57    0.24 
   7   6 -21    0.04    0.12 
   8   6 -21    0.33    0.16 
   9   6 -21    0.23    0.13 
  -6   7 -21    0.11    0.13 
  -5   7 -21   -0.09    0.10 
  -4   7 -21    0.28    0.14 
  -3   7 -21    0.24    0.13 
  -2   7 -21   -0.14    0.09 
  -1   7 -21    0.13    0.11 
   0   7 -21    0.31    0.13 
   1   7 -21    0.07    0.11 
   2   7 -21    0.10    0.11 
   3   7 -21    0.16    0.10 
   4   7 -21    0.26    0.11 
   5   7 -21    0.21    0.07 
   6   7 -21   -0.06    0.13 
   7   7 -21   -0.07    0.11 
   8   7 -21    0.00    0.12 
  -4   8 -21   -0.02    0.11 
  -3   8 -21    1.02    0.22 
  -2   8 -21   -0.16    0.09 
  -1   8 -21   -0.02    0.11 
   0   8 -21   -0.01    0.10 
   1   8 -21    0.32    0.15 
   2   8 -21    0.21    0.12 
   3   8 -21    0.23    0.12 
   4   8 -21    0.57    0.14 
   5   8 -21    0.55    0.09 
   6   8 -21    0.11    0.15 
   7   8 -21    0.10    0.13 
  -1   9 -21    0.13    0.13 
   0   9 -21   -0.10    0.09 
   1   9 -21    1.39    0.23 
   2   9 -21   -0.12    0.09 
   3   9 -21   -0.02    0.10 
   4   9 -21    0.08    0.09 
 -12 -24 -20    0.26    0.12 
 -11 -24 -20    0.05    0.10 
 -10 -24 -20   -0.01    0.09 
  -9 -24 -20   -0.08    0.08 
  -8 -24 -20    0.62    0.15 
  -7 -24 -20   -0.06    0.08 
  -6 -24 -20    0.06    0.10 
  -5 -24 -20    0.20    0.12 
  -4 -24 -20    0.03    0.10 
  -3 -24 -20    0.02    0.11 
 -14 -23 -20    0.00    0.13 
 -13 -23 -20    0.42    0.13 
 -12 -23 -20    0.11    0.10 
 -11 -23 -20    0.27    0.11 
 -10 -23 -20    0.41    0.13 
  -9 -23 -20   -0.04    0.08 
  -8 -23 -20    0.48    0.13 
  -7 -23 -20    0.22    0.11 
  -6 -23 -20    0.24    0.12 
  -5 -23 -20    0.38    0.14 
  -4 -23 -20    0.00    0.10 
  -3 -23 -20    0.69    0.16 
  -2 -23 -20    0.13    0.12 
  -1 -23 -20   -0.14    0.09 
 -15 -22 -20    0.38    0.13 
 -14 -22 -20    0.12    0.09 
 -13 -22 -20    0.38    0.12 
 -12 -22 -20    0.27    0.11 
 -11 -22 -20    0.12    0.10 
 -10 -22 -20    0.02    0.08 
  -9 -22 -20    0.03    0.09 
  -8 -22 -20    0.00    0.09 
  -7 -22 -20    0.04    0.09 
  -6 -22 -20    0.12    0.10 
  -5 -22 -20    0.48    0.15 
  -4 -22 -20    0.13    0.10 
  -3 -22 -20    0.53    0.15 
  -2 -22 -20    0.23    0.14 
  -1 -22 -20    0.13    0.13 
   0 -22 -20   -0.07    0.10 
   1 -22 -20    1.56    0.24 
 -16 -21 -20    0.45    0.13 
 -15 -21 -20    0.09    0.09 
 -14 -21 -20    0.55    0.13 
 -13 -21 -20    0.09    0.10 
 -12 -21 -20    0.04    0.09 
 -11 -21 -20    0.02    0.07 
 -10 -21 -20    0.42    0.15 
  -9 -21 -20    0.99    0.18 
  -8 -21 -20   -0.04    0.08 
  -7 -21 -20    0.53    0.13 
  -6 -21 -20    0.16    0.10 
  -5 -21 -20    1.12    0.19 
  -4 -21 -20   -0.10    0.08 
  -3 -21 -20    0.08    0.10 
  -2 -21 -20    0.78    0.17 
  -1 -21 -20    1.05    0.20 
   0 -21 -20    0.06    0.11 
   1 -21 -20    0.15    0.13 
   2 -21 -20    2.65    0.31 
 -17 -20 -20    0.03    0.08 
 -16 -20 -20    0.45    0.13 
 -15 -20 -20    0.00    0.08 
 -14 -20 -20    0.00    0.09 
 -13 -20 -20    0.18    0.10 
 -12 -20 -20   -0.03    0.08 
 -11 -20 -20    0.54    0.13 
 -10 -20 -20    0.86    0.16 
  -9 -20 -20   -0.03    0.08 
  -8 -20 -20    0.20    0.10 
  -7 -20 -20    0.11    0.09 
  -6 -20 -20    0.43    0.13 
  -5 -20 -20    0.68    0.15 
  -4 -20 -20    0.12    0.10 
  -3 -20 -20    0.62    0.15 
  -2 -20 -20    0.24    0.12 
  -1 -20 -20    0.13    0.11 
   0 -20 -20    0.56    0.15 
   1 -20 -20    0.03    0.11 
   2 -20 -20    0.20    0.12 
   3 -20 -20    0.02    0.12 
 -17 -19 -20    0.53    0.14 
 -16 -19 -20    0.04    0.08 
 -15 -19 -20    0.05    0.09 
 -14 -19 -20    0.07    0.09 
 -13 -19 -20    0.47    0.13 
 -12 -19 -20    0.03    0.07 
 -11 -19 -20    0.48    0.12 
 -10 -19 -20    0.08    0.09 
  -9 -19 -20    0.26    0.11 
  -8 -19 -20   -0.01    0.07 
  -7 -19 -20    0.39    0.12 
  -6 -19 -20    0.15    0.09 
  -5 -19 -20    0.50    0.13 
  -4 -19 -20    0.35    0.13 
  -3 -19 -20    0.49    0.14 
  -2 -19 -20    0.22    0.11 
  -1 -19 -20    0.15    0.11 
   0 -19 -20   -0.12    0.08 
   1 -19 -20    0.21    0.12 
   2 -19 -20    0.08    0.12 
   3 -19 -20    0.16    0.13 
   4 -19 -20    0.03    0.10 
   5 -19 -20    0.08    0.16 
 -18 -18 -20    0.35    0.29 
 -17 -18 -20    0.06    0.10 
 -16 -18 -20    0.01    0.09 
 -15 -18 -20    2.07    0.24 
 -14 -18 -20    0.34    0.11 
 -13 -18 -20   -0.13    0.07 
 -12 -18 -20    0.42    0.12 
 -11 -18 -20    0.56    0.13 
 -10 -18 -20    0.21    0.10 
  -9 -18 -20    0.92    0.15 
  -8 -18 -20    1.17    0.18 
  -7 -18 -20   -0.03    0.07 
  -6 -18 -20    0.06    0.08 
  -5 -18 -20    0.03    0.08 
  -4 -18 -20   -0.09    0.08 
  -3 -18 -20   -0.02    0.09 
  -2 -18 -20    0.46    0.14 
  -1 -18 -20    0.93    0.18 
   0 -18 -20   -0.14    0.08 
   1 -18 -20    1.20    0.20 
   2 -18 -20    0.03    0.09 
   3 -18 -20    0.03    0.10 
   4 -18 -20    0.06    0.12 
   5 -18 -20    0.54    0.16 
   6 -18 -20    0.28    0.17 
 -18 -17 -20    0.01    0.10 
 -17 -17 -20   -0.08    0.08 
 -16 -17 -20    0.10    0.09 
 -15 -17 -20    0.01    0.08 
 -14 -17 -20    0.77    0.16 
 -13 -17 -20   -0.04    0.07 
 -12 -17 -20   -0.06    0.08 
 -11 -17 -20    0.47    0.12 
 -10 -17 -20    0.49    0.14 
  -9 -17 -20    0.09    0.08 
  -8 -17 -20    0.27    0.10 
  -7 -17 -20   -0.02    0.07 
  -6 -17 -20    0.26    0.11 
  -5 -17 -20    0.98    0.16 
  -4 -17 -20    0.00    0.08 
  -3 -17 -20   -0.01    0.08 
  -2 -17 -20    0.05    0.09 
  -1 -17 -20    0.34    0.12 
   0 -17 -20   -0.08    0.08 
   1 -17 -20   -0.04    0.09 
   2 -17 -20    0.02    0.10 
   3 -17 -20    0.00    0.10 
   4 -17 -20    0.08    0.12 
   5 -17 -20    0.25    0.14 
   6 -17 -20    1.62    0.25 
 -18 -16 -20    1.40    0.21 
 -17 -16 -20    0.06    0.09 
 -16 -16 -20    0.22    0.10 
 -15 -16 -20    0.68    0.14 
 -14 -16 -20    0.90    0.16 
 -13 -16 -20    0.05    0.08 
 -12 -16 -20    0.84    0.16 
 -11 -16 -20   -0.06    0.07 
 -10 -16 -20    0.52    0.12 
  -9 -16 -20    0.10    0.08 
  -8 -16 -20    0.28    0.10 
  -7 -16 -20    1.06    0.16 
  -6 -16 -20    1.14    0.17 
  -5 -16 -20    0.33    0.12 
  -4 -16 -20    0.24    0.10 
  -3 -16 -20    0.06    0.09 
  -2 -16 -20    0.13    0.10 
  -1 -16 -20    0.13    0.10 
   0 -16 -20    0.68    0.16 
   1 -16 -20    0.08    0.09 
   2 -16 -20    0.00    0.09 
   3 -16 -20    0.18    0.12 
   4 -16 -20    0.53    0.15 
   5 -16 -20    0.48    0.15 
   6 -16 -20    0.24    0.14 
   7 -16 -20    0.07    0.13 
 -18 -15 -20    0.02    0.09 
 -17 -15 -20    0.47    0.14 
 -16 -15 -20   -0.01    0.08 
 -15 -15 -20    0.21    0.10 
 -14 -15 -20    0.02    0.08 
 -13 -15 -20    0.15    0.10 
 -12 -15 -20    0.40    0.11 
 -11 -15 -20    0.30    0.11 
 -10 -15 -20    0.01    0.08 
  -9 -15 -20    0.26    0.10 
  -8 -15 -20    0.17    0.09 
  -7 -15 -20    0.56    0.13 
  -6 -15 -20    0.88    0.15 
  -5 -15 -20    0.08    0.08 
  -4 -15 -20    0.60    0.13 
  -3 -15 -20    0.22    0.11 
  -2 -15 -20    0.25    0.11 
  -1 -15 -20    1.43    0.20 
   0 -15 -20    0.12    0.09 
   1 -15 -20    0.20    0.12 
   2 -15 -20   -0.14    0.08 
   3 -15 -20    0.52    0.15 
   4 -15 -20    0.02    0.10 
   5 -15 -20   -0.15    0.09 
   6 -15 -20   -0.14    0.08 
   7 -15 -20    0.16    0.13 
   8 -15 -20    1.52    0.25 
 -18 -14 -20    0.19    0.11 
 -17 -14 -20    0.08    0.10 
 -16 -14 -20    0.22    0.11 
 -15 -14 -20   -0.06    0.07 
 -14 -14 -20   -0.03    0.08 
 -13 -14 -20    0.17    0.10 
 -12 -14 -20    0.09    0.09 
 -11 -14 -20    3.05    0.28 
 -10 -14 -20    1.07    0.16 
  -9 -14 -20    0.68    0.14 
  -8 -14 -20    0.20    0.09 
  -7 -14 -20    0.04    0.07 
  -6 -14 -20    0.20    0.09 
  -5 -14 -20    1.53    0.20 
  -4 -14 -20    2.57    0.26 
  -3 -14 -20    0.99    0.17 
  -2 -14 -20    0.45    0.12 
  -1 -14 -20    0.04    0.09 
   0 -14 -20    3.07    0.30 
   1 -14 -20    0.11    0.09 
   2 -14 -20    0.90    0.17 
   3 -14 -20   -0.02    0.09 
   4 -14 -20    0.15    0.11 
   5 -14 -20    2.64    0.28 
   6 -14 -20   -0.06    0.09 
   7 -14 -20    0.08    0.12 
   8 -14 -20    0.95    0.18 
   9 -14 -20   -0.07    0.11 
 -18 -13 -20    0.23    0.11 
 -17 -13 -20    0.03    0.09 
 -16 -13 -20    0.65    0.14 
 -15 -13 -20    0.66    0.15 
 -14 -13 -20    0.03    0.08 
 -13 -13 -20    0.46    0.13 
 -12 -13 -20    0.36    0.12 
 -11 -13 -20    0.16    0.09 
 -10 -13 -20    0.15    0.08 
  -9 -13 -20    0.45    0.12 
  -8 -13 -20    1.94    0.21 
  -7 -13 -20    3.95    0.32 
  -6 -13 -20    4.15    0.34 
  -5 -13 -20    0.17    0.09 
  -4 -13 -20    0.17    0.10 
  -3 -13 -20    0.50    0.12 
  -2 -13 -20    0.47    0.12 
  -1 -13 -20    0.11    0.09 
   0 -13 -20    0.34    0.11 
   1 -13 -20    0.66    0.14 
   2 -13 -20    0.35    0.12 
   3 -13 -20    3.12    0.32 
   4 -13 -20    1.99    0.25 
   5 -13 -20    0.95    0.18 
   6 -13 -20    0.64    0.20 
   7 -13 -20   -0.01    0.10 
   8 -13 -20   -0.17    0.09 
   9 -13 -20    0.03    0.11 
 -18 -12 -20    0.08    0.10 
 -17 -12 -20    0.19    0.12 
 -16 -12 -20    1.13    0.18 
 -15 -12 -20    0.00    0.08 
 -14 -12 -20    0.32    0.10 
 -13 -12 -20    0.11    0.09 
 -12 -12 -20   -0.08    0.07 
 -11 -12 -20    0.00    0.07 
 -10 -12 -20    1.05    0.17 
  -9 -12 -20    0.01    0.06 
  -8 -12 -20    0.76    0.14 
  -7 -12 -20    0.56    0.13 
  -6 -12 -20    0.21    0.09 
  -5 -12 -20    1.12    0.17 
  -4 -12 -20   -0.02    0.07 
  -3 -12 -20    0.11    0.07 
  -2 -12 -20    2.08    0.22 
  -1 -12 -20    0.11    0.09 
   0 -12 -20    0.44    0.12 
   1 -12 -20    2.50    0.27 
   2 -12 -20    0.08    0.09 
   3 -12 -20    0.11    0.10 
   4 -12 -20    0.00    0.09 
   5 -12 -20    1.38    0.21 
   6 -12 -20    0.08    0.10 
   7 -12 -20    1.06    0.20 
   8 -12 -20   -0.14    0.10 
   9 -12 -20    1.67    0.27 
  10 -12 -20   -0.08    0.11 
 -18 -11 -20    0.06    0.09 
 -17 -11 -20    0.39    0.13 
 -16 -11 -20    0.50    0.14 
 -15 -11 -20    0.22    0.11 
 -14 -11 -20   -0.06    0.08 
 -13 -11 -20    3.82    0.34 
 -12 -11 -20    0.11    0.09 
 -11 -11 -20    0.22    0.10 
 -10 -11 -20    2.38    0.25 
  -9 -11 -20    5.22    0.39 
  -8 -11 -20   -0.07    0.07 
  -7 -11 -20    0.03    0.08 
  -6 -11 -20    0.43    0.12 
  -5 -11 -20   -0.06    0.06 
  -4 -11 -20    0.00    0.07 
  -3 -11 -20    0.78    0.14 
  -2 -11 -20    0.35    0.11 
  -1 -11 -20    0.25    0.10 
   0 -11 -20    0.35    0.11 
   1 -11 -20    0.20    0.10 
   2 -11 -20    1.45    0.20 
   3 -11 -20    0.18    0.11 
   4 -11 -20    0.28    0.11 
   5 -11 -20    1.60    0.23 
   6 -11 -20    0.60    0.15 
   7 -11 -20    1.43    0.22 
   8 -11 -20    0.04    0.11 
   9 -11 -20    1.30    0.21 
  10 -11 -20   -0.18    0.08 
 -18 -10 -20    0.73    0.16 
 -17 -10 -20    0.47    0.14 
 -16 -10 -20    0.12    0.11 
 -15 -10 -20    0.04    0.08 
 -14 -10 -20    0.83    0.15 
 -13 -10 -20    0.51    0.13 
 -12 -10 -20    0.58    0.14 
 -11 -10 -20    0.60    0.14 
 -10 -10 -20    2.88    0.27 
  -9 -10 -20    0.88    0.15 
  -8 -10 -20    0.71    0.14 
  -7 -10 -20    1.61    0.19 
  -6 -10 -20    0.88    0.15 
  -5 -10 -20    0.15    0.09 
  -4 -10 -20    0.13    0.07 
  -3 -10 -20    0.05    0.07 
  -2 -10 -20   -0.03    0.06 
  -1 -10 -20   -0.05    0.06 
   0 -10 -20    0.43    0.10 
   1 -10 -20    0.18    0.09 
   2 -10 -20    0.05    0.09 
   3 -10 -20    0.01    0.08 
   4 -10 -20    1.73    0.21 
   5 -10 -20    0.05    0.09 
   6 -10 -20    0.20    0.10 
   7 -10 -20    0.20    0.12 
   8 -10 -20    0.14    0.12 
   9 -10 -20    0.08    0.12 
  10 -10 -20    0.06    0.11 
  11 -10 -20    1.88    0.25 
 -18  -9 -20    0.00    0.10 
 -17  -9 -20    0.15    0.11 
 -16  -9 -20    0.19    0.11 
 -15  -9 -20    0.16    0.10 
 -14  -9 -20    0.05    0.09 
 -13  -9 -20    0.87    0.16 
 -12  -9 -20   -0.01    0.08 
 -11  -9 -20    1.28    0.18 
 -10  -9 -20    0.52    0.13 
  -9  -9 -20    3.69    0.30 
  -8  -9 -20    1.67    0.20 
  -7  -9 -20    0.74    0.13 
  -6  -9 -20    6.20    0.40 
  -5  -9 -20   -0.02    0.06 
  -4  -9 -20    1.40    0.16 
  -3  -9 -20    0.94    0.13 
  -2  -9 -20    0.43    0.09 
  -1  -9 -20    1.63    0.17 
   0  -9 -20    0.24    0.09 
   1  -9 -20    2.51    0.22 
   2  -9 -20    0.25    0.09 
   3  -9 -20    0.03    0.07 
   4  -9 -20    0.14    0.10 
   5  -9 -20    2.45    0.27 
   6  -9 -20   -0.03    0.08 
   7  -9 -20    0.79    0.15 
   8  -9 -20   -0.08    0.09 
   9  -9 -20   -0.05    0.08 
  10  -9 -20   -0.10    0.09 
  11  -9 -20    0.01    0.11 
 -18  -8 -20   -0.04    0.13 
 -17  -8 -20    0.11    0.10 
 -16  -8 -20    0.03    0.10 
 -15  -8 -20    0.37    0.13 
 -14  -8 -20    0.19    0.11 
 -13  -8 -20    1.03    0.18 
 -12  -8 -20   -0.11    0.05 
 -11  -8 -20    0.25    0.11 
 -10  -8 -20    0.18    0.09 
  -9  -8 -20   -0.01    0.07 
  -8  -8 -20    2.15    0.22 
  -7  -8 -20    0.46    0.11 
  -6  -8 -20    0.19    0.08 
  -5  -8 -20    1.16    0.14 
  -4  -8 -20    0.61    0.11 
  -3  -8 -20    0.23    0.08 
  -2  -8 -20    1.13    0.15 
  -1  -8 -20    1.93    0.18 
   0  -8 -20    0.67    0.10 
   1  -8 -20    1.69    0.17 
   2  -8 -20    0.08    0.07 
   3  -8 -20    0.04    0.07 
   4  -8 -20    0.10    0.08 
   5  -8 -20    2.00    0.24 
   6  -8 -20    0.04    0.09 
   7  -8 -20   -0.01    0.09 
   8  -8 -20    0.03    0.10 
   9  -8 -20    0.06    0.09 
  10  -8 -20   -0.07    0.08 
  11  -8 -20   -0.11    0.09 
  12  -8 -20   -0.09    0.11 
 -18  -7 -20    0.83    0.22 
 -17  -7 -20    0.21    0.13 
 -16  -7 -20   -0.03    0.09 
 -15  -7 -20   -0.14    0.07 
 -14  -7 -20    0.40    0.13 
 -13  -7 -20    0.31    0.12 
 -12  -7 -20   -0.04    0.07 
 -11  -7 -20    0.15    0.09 
 -10  -7 -20    1.27    0.16 
  -9  -7 -20    0.87    0.15 
  -8  -7 -20    1.51    0.19 
  -7  -7 -20    0.36    0.11 
  -6  -7 -20    0.19    0.08 
  -5  -7 -20    0.14    0.07 
  -4  -7 -20    2.52    0.21 
  -3  -7 -20    0.06    0.06 
  -2  -7 -20    0.10    0.07 
  -1  -7 -20    0.99    0.13 
   0  -7 -20    0.01    0.06 
   1  -7 -20    0.19    0.08 
   2  -7 -20    1.04    0.14 
   3  -7 -20    0.40    0.09 
   4  -7 -20    0.59    0.10 
   5  -7 -20    0.31    0.09 
   6  -7 -20    1.37    0.17 
   7  -7 -20   -0.16    0.08 
   8  -7 -20    1.70    0.22 
   9  -7 -20    0.24    0.12 
  10  -7 -20    0.86    0.17 
  11  -7 -20   -0.13    0.09 
  12  -7 -20    0.11    0.11 
 -17  -6 -20   -0.11    0.10 
 -16  -6 -20   -0.04    0.09 
 -15  -6 -20    0.00    0.09 
 -14  -6 -20    0.15    0.10 
 -13  -6 -20    0.65    0.14 
 -12  -6 -20    0.09    0.09 
 -11  -6 -20    0.00    0.07 
 -10  -6 -20    5.90    0.43 
  -9  -6 -20    0.10    0.09 
  -8  -6 -20    4.38    0.34 
  -7  -6 -20   -0.08    0.04 
  -6  -6 -20    0.49    0.11 
  -5  -6 -20    0.27    0.08 
  -4  -6 -20    0.70    0.11 
  -3  -6 -20    0.51    0.10 
  -2  -6 -20    0.11    0.08 
  -1  -6 -20    0.66    0.11 
   0  -6 -20    1.02    0.13 
   1  -6 -20    1.03    0.13 
   2  -6 -20    1.68    0.17 
   3  -6 -20   -0.04    0.05 
   4  -6 -20    0.10    0.07 
   5  -6 -20    0.00    0.06 
   6  -6 -20    0.10    0.07 
   7  -6 -20    0.10    0.07 
   8  -6 -20    0.16    0.10 
   9  -6 -20    0.17    0.10 
  10  -6 -20    0.53    0.14 
  11  -6 -20    0.41    0.13 
  12  -6 -20   -0.02    0.09 
 -17  -5 -20   -0.01    0.13 
 -16  -5 -20   -0.06    0.10 
 -15  -5 -20    0.15    0.10 
 -14  -5 -20    0.64    0.15 
 -13  -5 -20    0.65    0.14 
 -12  -5 -20    0.73    0.15 
 -11  -5 -20    0.16    0.10 
 -10  -5 -20    0.87    0.15 
  -9  -5 -20    4.72    0.37 
  -8  -5 -20    0.12    0.08 
  -7  -5 -20    1.01    0.14 
  -6  -5 -20    0.54    0.12 
  -5  -5 -20    0.12    0.06 
  -4  -5 -20    0.43    0.09 
  -3  -5 -20   -0.02    0.06 
  -2  -5 -20    0.41    0.09 
  -1  -5 -20    0.02    0.06 
   0  -5 -20    0.19    0.08 
   1  -5 -20    0.31    0.09 
   2  -5 -20    0.19    0.08 
   3  -5 -20    0.56    0.11 
   4  -5 -20    0.83    0.14 
   5  -5 -20    0.00    0.06 
   6  -5 -20    0.03    0.07 
   7  -5 -20    0.18    0.07 
   8  -5 -20    0.12    0.07 
   9  -5 -20    0.17    0.08 
  10  -5 -20    0.40    0.11 
  11  -5 -20    0.02    0.09 
  12  -5 -20   -0.02    0.09 
 -17  -4 -20    0.51    0.19 
 -16  -4 -20    0.24    0.16 
 -15  -4 -20    0.17    0.12 
 -14  -4 -20    0.12    0.10 
 -13  -4 -20    0.79    0.16 
 -12  -4 -20    0.09    0.09 
 -11  -4 -20    0.04    0.07 
 -10  -4 -20    0.15    0.09 
  -9  -4 -20    0.49    0.12 
  -8  -4 -20    1.19    0.16 
  -7  -4 -20    4.18    0.33 
  -6  -4 -20    1.28    0.17 
  -5  -4 -20    2.61    0.24 
  -4  -4 -20    1.20    0.14 
  -3  -4 -20    0.00    0.06 
  -2  -4 -20    1.46    0.15 
  -1  -4 -20    0.03    0.06 
   0  -4 -20    0.62    0.11 
   1  -4 -20    0.03    0.06 
   2  -4 -20    1.26    0.14 
   3  -4 -20   -0.03    0.05 
   4  -4 -20   -0.04    0.05 
   5  -4 -20    0.09    0.05 
   6  -4 -20    0.08    0.06 
   7  -4 -20    0.32    0.08 
   8  -4 -20    0.17    0.07 
   9  -4 -20    0.44    0.09 
  10  -4 -20    0.03    0.06 
  11  -4 -20    0.79    0.11 
  12  -4 -20    0.14    0.07 
 -16  -3 -20    0.02    0.14 
 -15  -3 -20    0.14    0.14 
 -14  -3 -20    0.43    0.14 
 -13  -3 -20   -0.14    0.06 
 -12  -3 -20    0.28    0.12 
 -11  -3 -20    0.05    0.09 
 -10  -3 -20    0.06    0.09 
  -9  -3 -20    0.59    0.13 
  -8  -3 -20    5.81    0.41 
  -7  -3 -20    0.80    0.14 
  -6  -3 -20   -0.02    0.06 
  -5  -3 -20    0.48    0.11 
  -4  -3 -20    0.65    0.11 
  -3  -3 -20    1.86    0.17 
  -2  -3 -20    0.23    0.08 
  -1  -3 -20    2.66    0.21 
   0  -3 -20   -0.05    0.05 
   1  -3 -20    0.03    0.06 
   2  -3 -20    0.97    0.13 
   3  -3 -20    1.20    0.13 
   4  -3 -20   -0.04    0.05 
   5  -3 -20    0.04    0.05 
   6  -3 -20    0.09    0.04 
   7  -3 -20    0.06    0.06 
   8  -3 -20    0.03    0.06 
   9  -3 -20   -0.01    0.05 
  10  -3 -20    0.05    0.05 
  11  -3 -20    0.31    0.07 
  12  -3 -20    0.57    0.10 
  13  -3 -20    0.00    0.17 
 -16  -2 -20    0.03    0.15 
 -15  -2 -20    0.40    0.19 
 -14  -2 -20    0.21    0.15 
 -13  -2 -20   -0.04    0.08 
 -12  -2 -20   -0.08    0.08 
 -11  -2 -20    0.53    0.14 
 -10  -2 -20   -0.13    0.06 
  -9  -2 -20    2.69    0.26 
  -8  -2 -20    0.21    0.09 
  -7  -2 -20    0.12    0.08 
  -6  -2 -20    0.14    0.09 
  -5  -2 -20    2.97    0.25 
  -4  -2 -20    1.83    0.19 
  -3  -2 -20   -0.10    0.05 
  -2  -2 -20    1.18    0.13 
  -1  -2 -20    0.07    0.06 
   0  -2 -20    0.04    0.06 
   1  -2 -20    0.01    0.06 
   2  -2 -20    2.82    0.21 
   3  -2 -20    0.18    0.07 
   4  -2 -20    0.41    0.09 
   5  -2 -20    0.08    0.07 
   6  -2 -20    0.20    0.06 
   7  -2 -20    0.02    0.05 
   8  -2 -20    1.47    0.13 
   9  -2 -20    0.06    0.05 
  10  -2 -20    0.08    0.04 
  11  -2 -20   -0.24    0.12 
  12  -2 -20   -0.08    0.13 
  13  -2 -20    0.18    0.17 
 -15  -1 -20    0.14    0.17 
 -14  -1 -20    0.87    0.21 
 -13  -1 -20    0.24    0.15 
 -12  -1 -20    0.11    0.10 
 -11  -1 -20    0.68    0.15 
 -10  -1 -20    0.05    0.08 
  -9  -1 -20    1.50    0.19 
  -8  -1 -20    0.25    0.10 
  -7  -1 -20    0.08    0.08 
  -6  -1 -20    2.41    0.23 
  -5  -1 -20    0.03    0.07 
  -4  -1 -20    0.18    0.09 
  -3  -1 -20    0.00    0.06 
  -2  -1 -20    0.08    0.06 
  -1  -1 -20    0.11    0.06 
   0  -1 -20    0.12    0.07 
   1  -1 -20   -0.02    0.05 
   2  -1 -20    1.85    0.16 
   3  -1 -20    0.21    0.07 
   4  -1 -20    0.49    0.09 
   5  -1 -20    0.36    0.08 
   6  -1 -20    0.04    0.04 
   7  -1 -20    0.41    0.06 
   8  -1 -20    0.01    0.04 
   9  -1 -20    0.09    0.14 
  10  -1 -20    0.65    0.20 
  11  -1 -20    0.57    0.19 
  12  -1 -20    0.63    0.21 
  13  -1 -20    0.72    0.22 
 -14   0 -20    0.61    0.21 
 -13   0 -20    1.22    0.25 
 -12   0 -20   -0.18    0.07 
 -11   0 -20    0.09    0.09 
 -10   0 -20    0.21    0.11 
  -9   0 -20    0.17    0.10 
  -8   0 -20    0.13    0.09 
  -7   0 -20    0.19    0.09 
  -6   0 -20    0.02    0.07 
  -5   0 -20    0.12    0.08 
  -4   0 -20   -0.05    0.06 
  -3   0 -20    1.39    0.16 
  -2   0 -20    0.33    0.08 
  -1   0 -20    0.12    0.07 
   0   0 -20    2.03    0.18 
   1   0 -20    0.01    0.05 
   2   0 -20    1.65    0.15 
   3   0 -20    0.00    0.05 
   4   0 -20    0.04    0.05 
   5   0 -20    0.57    0.09 
   6   0 -20   -0.05    0.04 
   7   0 -20    0.16    0.05 
   8   0 -20    0.95    0.22 
   9   0 -20    0.21    0.14 
  10   0 -20    0.20    0.14 
  11   0 -20    0.26    0.16 
  12   0 -20    0.43    0.19 
  13   0 -20   -0.15    0.13 
 -14   1 -20    0.38    0.18 
 -13   1 -20    0.07    0.13 
 -12   1 -20    0.03    0.12 
 -11   1 -20    0.27    0.14 
 -10   1 -20    0.08    0.09 
  -9   1 -20    0.53    0.13 
  -8   1 -20    0.19    0.10 
  -7   1 -20    0.19    0.10 
  -6   1 -20    0.02    0.08 
  -5   1 -20    0.50    0.12 
  -4   1 -20    0.74    0.13 
  -3   1 -20    1.10    0.15 
  -2   1 -20    3.01    0.26 
  -1   1 -20    0.83    0.11 
   0   1 -20    0.00    0.06 
   1   1 -20   -0.02    0.05 
   2   1 -20   -0.01    0.05 
   3   1 -20    1.12    0.12 
   4   1 -20    0.07    0.05 
   5   1 -20    0.23    0.07 
   6   1 -20    0.01    0.04 
   7   1 -20    1.14    0.11 
   8   1 -20    0.04    0.08 
   9   1 -20    0.15    0.14 
  10   1 -20    0.09    0.13 
  11   1 -20   -0.05    0.12 
  12   1 -20    0.10    0.16 
 -13   2 -20    0.04    0.10 
 -12   2 -20    0.95    0.23 
 -11   2 -20   -0.19    0.08 
 -10   2 -20   -0.03    0.11 
  -9   2 -20    0.17    0.10 
  -8   2 -20    0.09    0.10 
  -7   2 -20    1.79    0.21 
  -6   2 -20   -0.02    0.07 
  -5   2 -20   -0.12    0.07 
  -4   2 -20    0.46    0.11 
  -3   2 -20    0.45    0.11 
  -2   2 -20    1.30    0.16 
  -1   2 -20    2.33    0.22 
   0   2 -20    0.15    0.07 
   1   2 -20    0.16    0.07 
   2   2 -20    0.01    0.05 
   3   2 -20   -0.06    0.04 
   4   2 -20   -0.01    0.05 
   5   2 -20    0.11    0.05 
   6   2 -20   -0.04    0.04 
   7   2 -20    0.02    0.08 
   8   2 -20    0.25    0.11 
   9   2 -20    0.04    0.12 
  10   2 -20    0.48    0.16 
  11   2 -20   -0.04    0.12 
  12   2 -20    0.53    0.20 
 -12   3 -20    0.14    0.16 
 -11   3 -20    0.18    0.14 
 -10   3 -20    0.02    0.12 
  -9   3 -20   -0.07    0.12 
  -8   3 -20    0.04    0.09 
  -7   3 -20    0.12    0.09 
  -6   3 -20   -0.01    0.07 
  -5   3 -20    0.66    0.13 
  -4   3 -20    0.03    0.07 
  -3   3 -20    1.74    0.19 
  -2   3 -20    0.22    0.09 
  -1   3 -20    0.26    0.09 
   0   3 -20    0.09    0.07 
   1   3 -20    0.24    0.08 
   2   3 -20    0.26    0.07 
   3   3 -20    0.14    0.06 
   4   3 -20    0.46    0.08 
   5   3 -20    0.73    0.09 
   6   3 -20    0.45    0.08 
   7   3 -20    0.46    0.12 
   8   3 -20    0.01    0.08 
   9   3 -20    0.17    0.11 
  10   3 -20    0.27    0.15 
  11   3 -20    0.29    0.17 
  12   3 -20    0.96    0.22 
 -11   4 -20    0.00    0.12 
 -10   4 -20    0.04    0.12 
  -9   4 -20    0.05    0.13 
  -8   4 -20    0.23    0.14 
  -7   4 -20    0.19    0.09 
  -6   4 -20    0.31    0.11 
  -5   4 -20    0.07    0.09 
  -4   4 -20    0.54    0.12 
  -3   4 -20    0.78    0.13 
  -2   4 -20   -0.07    0.06 
  -1   4 -20   -0.03    0.05 
   0   4 -20    0.23    0.09 
   1   4 -20    0.12    0.07 
   2   4 -20    0.02    0.05 
   3   4 -20    0.26    0.07 
   4   4 -20    0.01    0.05 
   5   4 -20    0.52    0.08 
   6   4 -20   -0.02    0.09 
   7   4 -20   -0.03    0.08 
   8   4 -20    0.11    0.10 
   9   4 -20    0.40    0.12 
  10   4 -20    0.08    0.12 
  11   4 -20    0.13    0.14 
  12   4 -20    0.28    0.16 
 -10   5 -20    0.46    0.28 
  -9   5 -20    0.04    0.12 
  -8   5 -20   -0.16    0.08 
  -7   5 -20    0.15    0.12 
  -6   5 -20   -0.11    0.07 
  -5   5 -20    0.11    0.08 
  -4   5 -20    0.66    0.12 
  -3   5 -20    0.64    0.12 
  -2   5 -20    0.14    0.08 
  -1   5 -20    0.06    0.06 
   0   5 -20    0.18    0.08 
   1   5 -20    0.33    0.09 
   2   5 -20    0.38    0.09 
   3   5 -20    0.06    0.05 
   4   5 -20    0.22    0.07 
   5   5 -20    0.03    0.05 
   6   5 -20    0.06    0.08 
   7   5 -20    0.47    0.12 
   8   5 -20    0.11    0.09 
   9   5 -20    0.14    0.10 
  10   5 -20   -0.04    0.09 
  11   5 -20    0.67    0.18 
  -9   6 -20    0.10    0.14 
  -8   6 -20    0.38    0.18 
  -7   6 -20    0.62    0.18 
  -6   6 -20    0.26    0.15 
  -5   6 -20    0.24    0.14 
  -4   6 -20    0.22    0.09 
  -3   6 -20    0.23    0.09 
  -2   6 -20    0.29    0.09 
  -1   6 -20   -0.02    0.06 
   0   6 -20    0.00    0.07 
   1   6 -20    0.60    0.11 
   2   6 -20   -0.04    0.06 
   3   6 -20    0.85    0.10 
   4   6 -20    0.77    0.10 
   5   6 -20    1.17    0.11 
   6   6 -20    0.00    0.08 
   7   6 -20    0.05    0.08 
   8   6 -20    0.66    0.13 
   9   6 -20    0.77    0.14 
  10   6 -20   -0.04    0.09 
  11   6 -20    0.00    0.11 
  -8   7 -20    0.35    0.18 
  -7   7 -20   -0.10    0.10 
  -6   7 -20    0.20    0.13 
  -5   7 -20   -0.11    0.11 
  -4   7 -20   -0.04    0.11 
  -3   7 -20    0.79    0.19 
  -2   7 -20    0.11    0.12 
  -1   7 -20    0.11    0.11 
   0   7 -20    0.26    0.12 
   1   7 -20    0.42    0.14 
   2   7 -20    0.24    0.11 
   3   7 -20    0.25    0.12 
   4   7 -20   -0.14    0.05 
   5   7 -20    0.55    0.10 
   6   7 -20    0.14    0.17 
   7   7 -20    0.25    0.13 
   8   7 -20    0.19    0.13 
   9   7 -20    0.24    0.14 
  10   7 -20   -0.02    0.12 
  -6   8 -20    0.01    0.12 
  -5   8 -20    0.39    0.17 
  -4   8 -20    0.13    0.13 
  -3   8 -20    0.65    0.19 
  -2   8 -20    1.34    0.25 
  -1   8 -20    0.39    0.14 
   0   8 -20    0.41    0.15 
   1   8 -20    0.75    0.17 
   2   8 -20    0.06    0.10 
   3   8 -20    0.13    0.11 
   4   8 -20    0.43    0.12 
   5   8 -20    0.08    0.06 
   6   8 -20   -0.12    0.12 
   7   8 -20    0.16    0.12 
   8   8 -20    0.27    0.16 
   9   8 -20    0.36    0.15 
  -5   9 -20    0.27    0.16 
  -4   9 -20    0.27    0.16 
  -3   9 -20    0.08    0.12 
  -2   9 -20   -0.10    0.09 
  -1   9 -20    1.45    0.25 
   0   9 -20   -0.09    0.08 
   1   9 -20    0.34    0.14 
   2   9 -20    0.00    0.10 
   3   9 -20    0.13    0.10 
   4   9 -20    1.42    0.21 
   5   9 -20   -0.03    0.06 
   6   9 -20    0.01    0.14 
   7   9 -20    0.20    0.14 
   8   9 -20    0.06    0.12 
  -2  10 -20   -0.02    0.12 
  -1  10 -20    0.05    0.12 
   0  10 -20   -0.06    0.09 
   1  10 -20    0.37    0.14 
   2  10 -20    0.19    0.12 
   3  10 -20    0.38    0.15 
   4  10 -20    0.23    0.11 
   5  10 -20    0.37    0.11 
   6  10 -20   -0.20    0.13 
 -11 -25 -19    0.33    0.16 
 -10 -25 -19    0.00    0.09 
  -9 -25 -19    0.26    0.11 
  -8 -25 -19    0.11    0.10 
  -7 -25 -19    0.61    0.16 
  -6 -25 -19    0.24    0.12 
  -5 -25 -19    0.09    0.12 
 -13 -24 -19    0.17    0.15 
 -12 -24 -19    0.07    0.15 
 -11 -24 -19   -0.01    0.09 
 -10 -24 -19    0.46    0.13 
  -9 -24 -19   -0.03    0.08 
  -8 -24 -19    0.17    0.10 
  -7 -24 -19    0.07    0.10 
  -6 -24 -19    0.25    0.12 
  -5 -24 -19    0.30    0.13 
  -4 -24 -19   -0.01    0.10 
  -3 -24 -19    0.27    0.13 
  -2 -24 -19    0.32    0.13 
 -15 -23 -19    0.09    0.13 
 -14 -23 -19    0.11    0.13 
 -13 -23 -19    0.01    0.08 
 -12 -23 -19    0.01    0.08 
 -11 -23 -19    0.03    0.08 
 -10 -23 -19   -0.08    0.07 
  -9 -23 -19    0.16    0.10 
  -8 -23 -19    0.86    0.16 
  -7 -23 -19   -0.04    0.09 
  -6 -23 -19   -0.04    0.07 
  -5 -23 -19    0.15    0.11 
  -4 -23 -19    0.64    0.16 
  -3 -23 -19    1.48    0.21 
  -2 -23 -19    1.82    0.25 
  -1 -23 -19    0.30    0.13 
   0 -23 -19    0.28    0.14 
 -16 -22 -19   -0.02    0.15 
 -15 -22 -19    0.22    0.15 
 -14 -22 -19    1.63    0.20 
 -13 -22 -19    0.07    0.08 
 -12 -22 -19   -0.02    0.08 
 -11 -22 -19    0.15    0.10 
 -10 -22 -19    0.21    0.10 
  -9 -22 -19    0.04    0.09 
  -8 -22 -19    0.10    0.10 
  -7 -22 -19    0.13    0.10 
  -6 -22 -19    0.08    0.10 
  -5 -22 -19   -0.03    0.08 
  -4 -22 -19    0.28    0.12 
  -3 -22 -19    0.57    0.15 
  -2 -22 -19    4.45    0.40 
  -1 -22 -19    0.11    0.11 
   0 -22 -19    0.55    0.16 
   1 -22 -19    0.01    0.11 
   2 -22 -19    0.36    0.15 
 -17 -21 -19   -0.06    0.13 
 -16 -21 -19    0.19    0.09 
 -15 -21 -19    0.36    0.12 
 -14 -21 -19   -0.13    0.07 
 -13 -21 -19    0.15    0.09 
 -12 -21 -19    0.11    0.08 
 -11 -21 -19    0.63    0.14 
 -10 -21 -19    0.98    0.16 
  -9 -21 -19   -0.01    0.08 
  -8 -21 -19    0.11    0.09 
  -7 -21 -19    0.26    0.11 
  -6 -21 -19   -0.06    0.08 
  -5 -21 -19    0.22    0.11 
  -4 -21 -19    0.39    0.13 
  -3 -21 -19    0.18    0.11 
  -2 -21 -19    0.51    0.15 
  -1 -21 -19    0.21    0.12 
   0 -21 -19    1.49    0.23 
   1 -21 -19    0.00    0.11 
   2 -21 -19    3.28    0.35 
   3 -21 -19    0.26    0.15 
 -17 -20 -19    0.00    0.08 
 -16 -20 -19    0.14    0.10 
 -15 -20 -19    0.20    0.10 
 -14 -20 -19    0.08    0.08 
 -13 -20 -19    0.25    0.10 
 -12 -20 -19    1.47    0.19 
 -11 -20 -19    0.14    0.09 
 -10 -20 -19    0.01    0.07 
  -9 -20 -19    0.13    0.08 
  -8 -20 -19    0.23    0.10 
  -7 -20 -19    0.62    0.14 
  -6 -20 -19    0.61    0.14 
  -5 -20 -19    0.15    0.10 
  -4 -20 -19    0.02    0.08 
  -3 -20 -19    0.36    0.13 
  -2 -20 -19    1.39    0.20 
  -1 -20 -19    2.19    0.26 
   0 -20 -19    0.05    0.10 
   1 -20 -19    0.06    0.11 
   2 -20 -19   -0.02    0.11 
   3 -20 -19    0.86    0.20 
   4 -20 -19    0.56    0.16 
 -18 -19 -19    0.30    0.13 
 -17 -19 -19    0.25    0.10 
 -16 -19 -19   -0.01    0.07 
 -15 -19 -19    0.13    0.09 
 -14 -19 -19    0.18    0.09 
 -13 -19 -19    0.62    0.13 
 -12 -19 -19    0.17    0.09 
 -11 -19 -19    0.33    0.11 
 -10 -19 -19    0.00    0.07 
  -9 -19 -19    0.62    0.14 
  -8 -19 -19    0.11    0.09 
  -7 -19 -19   -0.13    0.06 
  -6 -19 -19    0.23    0.10 
  -5 -19 -19    1.14    0.18 
  -4 -19 -19   -0.02    0.08 
  -3 -19 -19   -0.03    0.07 
  -2 -19 -19    0.01    0.09 
  -1 -19 -19    1.11    0.18 
   0 -19 -19    0.19    0.11 
   1 -19 -19    0.20    0.12 
   2 -19 -19    1.39    0.22 
   3 -19 -19    0.53    0.16 
   4 -19 -19    0.76    0.19 
   5 -19 -19    0.45    0.16 
 -18 -18 -19    0.05    0.08 
 -17 -18 -19    0.23    0.11 
 -16 -18 -19    0.23    0.11 
 -15 -18 -19    0.16    0.09 
 -14 -18 -19    0.29    0.11 
 -13 -18 -19    0.14    0.08 
 -12 -18 -19    0.12    0.08 
 -11 -18 -19    0.15    0.09 
 -10 -18 -19    0.03    0.08 
  -9 -18 -19    0.61    0.14 
  -8 -18 -19    0.09    0.08 
  -7 -18 -19    0.73    0.14 
  -6 -18 -19    0.10    0.09 
  -5 -18 -19    0.49    0.12 
  -4 -18 -19    0.30    0.10 
  -3 -18 -19    0.84    0.16 
  -2 -18 -19    0.00    0.08 
  -1 -18 -19    0.51    0.13 
   0 -18 -19    1.79    0.23 
   1 -18 -19    0.23    0.12 
   2 -18 -19    0.86    0.18 
   3 -18 -19    0.21    0.13 
   4 -18 -19    0.18    0.13 
   5 -18 -19    0.01    0.11 
   6 -18 -19    0.06    0.12 
 -19 -17 -19    0.04    0.10 
 -18 -17 -19    0.14    0.10 
 -17 -17 -19    0.07    0.09 
 -16 -17 -19    0.82    0.15 
 -15 -17 -19   -0.05    0.07 
 -14 -17 -19   -0.09    0.07 
 -13 -17 -19    0.31    0.10 
 -12 -17 -19   -0.03    0.07 
 -11 -17 -19    1.05    0.16 
 -10 -17 -19   -0.06    0.06 
  -9 -17 -19    0.01    0.06 
  -8 -17 -19    0.07    0.08 
  -7 -17 -19    0.22    0.10 
  -6 -17 -19    0.02    0.09 
  -5 -17 -19    1.60    0.21 
  -4 -17 -19    3.99    0.34 
  -3 -17 -19    0.04    0.08 
  -2 -17 -19    0.06    0.09 
  -1 -17 -19    0.18    0.10 
   0 -17 -19    0.73    0.16 
   1 -17 -19   -0.08    0.08 
   2 -17 -19    0.02    0.11 
   3 -17 -19    0.91    0.18 
   4 -17 -19   -0.02    0.10 
   5 -17 -19   -0.06    0.09 
   6 -17 -19    0.80    0.20 
   7 -17 -19    0.68    0.18 
 -19 -16 -19    0.08    0.11 
 -18 -16 -19    0.03    0.09 
 -17 -16 -19   -0.02    0.08 
 -16 -16 -19    0.05    0.09 
 -15 -16 -19    2.35    0.25 
 -14 -16 -19    0.13    0.09 
 -13 -16 -19    0.25    0.10 
 -12 -16 -19    0.69    0.14 
 -11 -16 -19   -0.04    0.07 
 -10 -16 -19   -0.04    0.07 
  -9 -16 -19   -0.02    0.06 
  -8 -16 -19    1.96    0.22 
  -7 -16 -19    0.59    0.12 
  -6 -16 -19    0.02    0.07 
  -5 -16 -19    0.21    0.10 
  -4 -16 -19    2.25    0.24 
  -3 -16 -19    0.13    0.09 
  -2 -16 -19    1.48    0.20 
  -1 -16 -19    1.12    0.18 
   0 -16 -19    0.46    0.14 
   1 -16 -19   -0.04    0.07 
   2 -16 -19    0.80    0.16 
   3 -16 -19    1.98    0.25 
   4 -16 -19    0.02    0.10 
   5 -16 -19    0.08    0.11 
   6 -16 -19    0.08    0.12 
   7 -16 -19    0.64    0.18 
   8 -16 -19    0.13    0.15 
 -19 -15 -19    0.08    0.10 
 -18 -15 -19    0.04    0.10 
 -17 -15 -19    0.33    0.12 
 -16 -15 -19    1.01    0.17 
 -15 -15 -19    0.08    0.09 
 -14 -15 -19    0.63    0.13 
 -13 -15 -19    0.29    0.11 
 -12 -15 -19    0.14    0.10 
 -11 -15 -19    0.81    0.15 
 -10 -15 -19   -0.09    0.06 
  -9 -15 -19    0.72    0.14 
  -8 -15 -19    0.09    0.08 
  -7 -15 -19    0.09    0.08 
  -6 -15 -19    0.47    0.11 
  -5 -15 -19    1.28    0.18 
  -4 -15 -19    1.89    0.22 
  -3 -15 -19    0.08    0.08 
  -2 -15 -19    0.04    0.08 
  -1 -15 -19    1.87    0.23 
   0 -15 -19    1.15    0.18 
   1 -15 -19    0.27    0.12 
   2 -15 -19    0.19    0.11 
   3 -15 -19    1.09    0.19 
   4 -15 -19    0.13    0.11 
   5 -15 -19    0.00    0.10 
   6 -15 -19    0.48    0.16 
   7 -15 -19    0.01    0.11 
   8 -15 -19    0.12    0.13 
   9 -15 -19    0.12    0.16 
 -19 -14 -19    0.29    0.11 
 -18 -14 -19    0.44    0.14 
 -17 -14 -19    0.11    0.10 
 -16 -14 -19    0.04    0.08 
 -15 -14 -19    0.45    0.13 
 -14 -14 -19    0.43    0.12 
 -13 -14 -19   -0.04    0.07 
 -12 -14 -19    0.53    0.12 
 -11 -14 -19    0.01    0.07 
 -10 -14 -19    1.91    0.22 
  -9 -14 -19    2.34    0.23 
  -8 -14 -19    0.64    0.13 
  -7 -14 -19    0.81    0.14 
  -6 -14 -19    0.05    0.08 
  -5 -14 -19   -0.08    0.06 
  -4 -14 -19    0.19    0.09 
  -3 -14 -19    0.45    0.12 
  -2 -14 -19    0.16    0.08 
  -1 -14 -19    0.12    0.10 
   0 -14 -19    0.52    0.13 
   1 -14 -19    0.61    0.15 
   2 -14 -19   -0.17    0.06 
   3 -14 -19    0.22    0.11 
   4 -14 -19    2.94    0.31 
   5 -14 -19    0.08    0.11 
   6 -14 -19    0.03    0.11 
   7 -14 -19    0.53    0.15 
   8 -14 -19    0.12    0.12 
   9 -14 -19    0.64    0.21 
 -19 -13 -19   -0.02    0.09 
 -18 -13 -19    0.22    0.12 
 -17 -13 -19    0.20    0.10 
 -16 -13 -19   -0.03    0.08 
 -15 -13 -19    0.02    0.08 
 -14 -13 -19    0.03    0.08 
 -13 -13 -19    0.23    0.09 
 -12 -13 -19    1.84    0.21 
 -11 -13 -19    0.63    0.13 
 -10 -13 -19    0.60    0.13 
  -9 -13 -19   -0.04    0.07 
  -8 -13 -19    4.76    0.35 
  -7 -13 -19    0.32    0.10 
  -6 -13 -19    7.12    0.43 
  -5 -13 -19   -0.07    0.07 
  -4 -13 -19    0.04    0.07 
  -3 -13 -19    0.93    0.15 
  -2 -13 -19   -0.01    0.08 
  -1 -13 -19    1.60    0.21 
   0 -13 -19    0.48    0.12 
   1 -13 -19    1.25    0.19 
   2 -13 -19    0.15    0.10 
   3 -13 -19    0.57    0.14 
   4 -13 -19    0.00    0.08 
   5 -13 -19    1.81    0.24 
   6 -13 -19    0.26    0.12 
   7 -13 -19   -0.08    0.09 
   8 -13 -19    0.78    0.18 
   9 -13 -19    0.30    0.14 
  10 -13 -19    0.53    0.20 
 -19 -12 -19   -0.09    0.08 
 -18 -12 -19    0.10    0.10 
 -17 -12 -19   -0.05    0.09 
 -16 -12 -19    1.56    0.21 
 -15 -12 -19    0.09    0.09 
 -14 -12 -19    0.10    0.09 
 -13 -12 -19    0.00    0.07 
 -12 -12 -19    0.09    0.08 
 -11 -12 -19    1.57    0.19 
 -10 -12 -19    0.13    0.08 
  -9 -12 -19    0.05    0.07 
  -8 -12 -19    0.16    0.09 
  -7 -12 -19    2.72    0.26 
  -6 -12 -19    3.69    0.31 
  -5 -12 -19   11.53    0.61 
  -4 -12 -19    2.19    0.24 
  -3 -12 -19    0.63    0.11 
  -2 -12 -19    0.40    0.10 
  -1 -12 -19    1.28    0.14 
   0 -12 -19    4.18    0.31 
   1 -12 -19    0.10    0.10 
   2 -12 -19    0.39    0.11 
   3 -12 -19    0.04    0.09 
   4 -12 -19    0.33    0.12 
   5 -12 -19   -0.03    0.08 
   6 -12 -19    1.01    0.19 
   7 -12 -19    2.81    0.31 
   8 -12 -19    0.05    0.11 
   9 -12 -19    0.19    0.13 
  10 -12 -19    0.33    0.14 
  11 -12 -19    0.29    0.14 
 -19 -11 -19    0.00    0.12 
 -18 -11 -19    0.37    0.13 
 -17 -11 -19    1.39    0.20 
 -16 -11 -19    0.44    0.13 
 -15 -11 -19    0.56    0.13 
 -14 -11 -19    0.04    0.09 
 -13 -11 -19    0.08    0.09 
 -12 -11 -19    0.69    0.14 
 -11 -11 -19    0.08    0.07 
 -10 -11 -19    0.59    0.13 
  -9 -11 -19    0.34    0.11 
  -8 -11 -19    0.18    0.09 
  -7 -11 -19    0.00    0.07 
  -6 -11 -19    0.03    0.07 
  -5 -11 -19    2.05    0.21 
  -4 -11 -19    1.71    0.17 
  -3 -11 -19    2.21    0.20 
  -2 -11 -19    0.83    0.12 
  -1 -11 -19    0.07    0.07 
   0 -11 -19    0.00    0.04 
   1 -11 -19    0.12    0.04 
   2 -11 -19    0.03    0.08 
   3 -11 -19    1.97    0.22 
   4 -11 -19    0.72    0.15 
   5 -11 -19    1.61    0.21 
   6 -11 -19    0.15    0.10 
   7 -11 -19    0.14    0.11 
   8 -11 -19    2.10    0.26 
   9 -11 -19    0.36    0.15 
  10 -11 -19   -0.02    0.10 
  11 -11 -19    0.42    0.16 
 -19 -10 -19    0.11    0.11 
 -18 -10 -19    1.84    0.24 
 -17 -10 -19    0.30    0.12 
 -16 -10 -19   -0.11    0.06 
 -15 -10 -19    0.03    0.09 
 -14 -10 -19    0.12    0.08 
 -13 -10 -19    0.72    0.14 
 -12 -10 -19    0.56    0.13 
 -11 -10 -19    0.19    0.09 
 -10 -10 -19   -0.02    0.06 
  -9 -10 -19    0.22    0.09 
  -8 -10 -19    0.81    0.13 
  -7 -10 -19    0.36    0.10 
  -6 -10 -19    0.04    0.07 
  -5 -10 -19    0.13    0.07 
  -4 -10 -19    0.18    0.08 
  -3 -10 -19    0.05    0.06 
  -2 -10 -19    1.96    0.19 
  -1 -10 -19    0.13    0.07 
   0 -10 -19    1.39    0.13 
   1 -10 -19    0.13    0.05 
   2 -10 -19    0.47    0.12 
   3 -10 -19    0.09    0.07 
   4 -10 -19    0.68    0.15 
   5 -10 -19    0.64    0.14 
   6 -10 -19    0.98    0.17 
   7 -10 -19    2.54    0.28 
   8 -10 -19    0.48    0.14 
   9 -10 -19    0.53    0.15 
  10 -10 -19   -0.01    0.09 
  11 -10 -19   -0.03    0.10 
  12 -10 -19    1.77    0.25 
 -19  -9 -19    0.04    0.12 
 -18  -9 -19    0.24    0.15 
 -17  -9 -19    0.17    0.12 
 -16  -9 -19    0.61    0.14 
 -15  -9 -19   -0.07    0.07 
 -14  -9 -19    2.70    0.27 
 -13  -9 -19    1.87    0.22 
 -12  -9 -19    2.13    0.22 
 -11  -9 -19    1.13    0.17 
 -10  -9 -19    1.41    0.18 
  -9  -9 -19    0.64    0.13 
  -8  -9 -19    0.39    0.10 
  -7  -9 -19    0.14    0.08 
  -6  -9 -19    0.12    0.07 
  -5  -9 -19    0.13    0.06 
  -4  -9 -19    0.63    0.10 
  -3  -9 -19    1.55    0.16 
  -2  -9 -19    0.67    0.11 
  -1  -9 -19    0.18    0.08 
   0  -9 -19    0.01    0.06 
   1  -9 -19    0.03    0.05 
   2  -9 -19    0.92    0.09 
   3  -9 -19    0.02    0.07 
   4  -9 -19    0.56    0.10 
   5  -9 -19    0.09    0.09 
   6  -9 -19    0.36    0.12 
   7  -9 -19    0.82    0.16 
   8  -9 -19   -0.09    0.08 
   9  -9 -19    0.40    0.14 
  10  -9 -19    0.42    0.12 
  11  -9 -19    0.18    0.13 
  12  -9 -19    0.11    0.12 
 -19  -8 -19    0.07    0.12 
 -18  -8 -19    0.13    0.13 
 -17  -8 -19    0.44    0.13 
 -16  -8 -19    0.48    0.13 
 -15  -8 -19    0.10    0.10 
 -14  -8 -19    2.89    0.28 
 -13  -8 -19    0.51    0.13 
 -12  -8 -19    0.56    0.13 
 -11  -8 -19    0.10    0.08 
 -10  -8 -19   -0.04    0.06 
  -9  -8 -19    0.25    0.10 
  -8  -8 -19    1.20    0.17 
  -7  -8 -19    0.72    0.12 
  -6  -8 -19   -0.02    0.05 
  -5  -8 -19    0.45    0.09 
  -4  -8 -19    6.04    0.35 
  -3  -8 -19    0.24    0.07 
  -2  -8 -19    0.25    0.08 
  -1  -8 -19    0.09    0.07 
   0  -8 -19    0.04    0.06 
   1  -8 -19    0.30    0.07 
   2  -8 -19    0.02    0.04 
   3  -8 -19    0.15    0.09 
   4  -8 -19    2.97    0.23 
   5  -8 -19    0.00    0.07 
   6  -8 -19   -0.05    0.06 
   7  -8 -19    0.88    0.16 
   8  -8 -19    0.08    0.09 
   9  -8 -19   -0.01    0.09 
  10  -8 -19    0.06    0.10 
  11  -8 -19    0.06    0.10 
  12  -8 -19    0.19    0.12 
 -18  -7 -19    0.19    0.14 
 -17  -7 -19    0.02    0.13 
 -16  -7 -19    0.05    0.09 
 -15  -7 -19    0.09    0.10 
 -14  -7 -19    0.56    0.12 
 -13  -7 -19    0.12    0.09 
 -12  -7 -19    1.42    0.20 
 -11  -7 -19    1.84    0.21 
 -10  -7 -19    0.30    0.10 
  -9  -7 -19    0.12    0.08 
  -8  -7 -19    0.15    0.08 
  -7  -7 -19    2.17    0.22 
  -6  -7 -19    0.03    0.06 
  -5  -7 -19    1.05    0.13 
  -4  -7 -19    6.47    0.37 
  -3  -7 -19    0.02    0.06 
  -2  -7 -19    0.08    0.06 
  -1  -7 -19    1.70    0.17 
   0  -7 -19    0.20    0.07 
   1  -7 -19    0.15    0.07 
   2  -7 -19    1.53    0.13 
   3  -7 -19    0.15    0.05 
   4  -7 -19    0.26    0.08 
   5  -7 -19   -0.11    0.05 
   6  -7 -19    0.97    0.13 
   7  -7 -19    0.84    0.13 
   8  -7 -19    0.79    0.16 
   9  -7 -19    0.13    0.10 
  10  -7 -19    0.15    0.10 
  11  -7 -19    0.13    0.11 
  12  -7 -19    0.11    0.11 
  13  -7 -19    0.11    0.10 
 -18  -6 -19   -0.12    0.10 
 -17  -6 -19    0.10    0.12 
 -16  -6 -19    0.32    0.13 
 -15  -6 -19    0.01    0.10 
 -14  -6 -19    0.14    0.09 
 -13  -6 -19    1.18    0.17 
 -12  -6 -19    0.02    0.08 
 -11  -6 -19    0.72    0.13 
 -10  -6 -19    0.32    0.11 
  -9  -6 -19    0.09    0.07 
  -8  -6 -19    0.29    0.10 
  -7  -6 -19    0.04    0.05 
  -6  -6 -19   -0.06    0.04 
  -5  -6 -19    0.77    0.12 
  -4  -6 -19    0.82    0.11 
  -3  -6 -19    0.99    0.13 
  -2  -6 -19    1.30    0.14 
  -1  -6 -19    0.04    0.06 
   0  -6 -19    0.20    0.07 
   1  -6 -19    0.40    0.09 
   2  -6 -19    0.56    0.08 
   3  -6 -19   -0.05    0.04 
   4  -6 -19    0.23    0.08 
   5  -6 -19    0.70    0.11 
   6  -6 -19    0.06    0.06 
   7  -6 -19    0.23    0.08 
   8  -6 -19    0.28    0.09 
   9  -6 -19    0.07    0.07 
  10  -6 -19    0.15    0.11 
  11  -6 -19   -0.15    0.08 
  12  -6 -19    0.31    0.13 
  13  -6 -19   -0.07    0.09 
 -18  -5 -19    0.37    0.18 
 -17  -5 -19    0.52    0.19 
 -16  -5 -19    0.09    0.12 
 -15  -5 -19   -0.10    0.08 
 -14  -5 -19    0.23    0.11 
 -13  -5 -19   -0.08    0.07 
 -12  -5 -19    0.59    0.14 
 -11  -5 -19    0.17    0.10 
 -10  -5 -19    0.80    0.14 
  -9  -5 -19    0.63    0.12 
  -8  -5 -19    0.14    0.08 
  -7  -5 -19    2.36    0.23 
  -6  -5 -19    0.38    0.08 
  -5  -5 -19    0.10    0.06 
  -4  -5 -19    0.95    0.12 
  -3  -5 -19    0.05    0.06 
  -2  -5 -19    0.01    0.05 
  -1  -5 -19    1.26    0.14 
   0  -5 -19   -0.01    0.05 
   1  -5 -19    3.23    0.23 
   2  -5 -19    0.44    0.09 
   3  -5 -19    0.28    0.06 
   4  -5 -19    0.02    0.07 
   5  -5 -19    0.69    0.10 
   6  -5 -19    0.74    0.11 
   7  -5 -19    0.03    0.06 
   8  -5 -19    1.34    0.14 
   9  -5 -19    0.42    0.09 
  10  -5 -19    0.05    0.06 
  11  -5 -19   -0.02    0.08 
  12  -5 -19    0.14    0.10 
  13  -5 -19    0.39    0.13 
 -17  -4 -19    0.01    0.11 
 -16  -4 -19    0.35    0.17 
 -15  -4 -19   -0.08    0.08 
 -14  -4 -19   -0.03    0.08 
 -13  -4 -19    2.43    0.26 
 -12  -4 -19    0.07    0.08 
 -11  -4 -19    1.48    0.19 
 -10  -4 -19    0.94    0.15 
  -9  -4 -19    0.56    0.12 
  -8  -4 -19    0.02    0.05 
  -7  -4 -19    0.02    0.06 
  -6  -4 -19    1.08    0.13 
  -5  -4 -19    0.03    0.05 
  -4  -4 -19    1.30    0.14 
  -3  -4 -19    1.52    0.15 
  -2  -4 -19    0.14    0.06 
  -1  -4 -19    0.23    0.07 
   0  -4 -19    1.01    0.13 
   1  -4 -19    0.14    0.06 
   2  -4 -19    1.10    0.13 
   3  -4 -19    0.62    0.10 
   4  -4 -19   -0.01    0.05 
   5  -4 -19    0.72    0.08 
   6  -4 -19    0.19    0.07 
   7  -4 -19    0.08    0.06 
   8  -4 -19    0.95    0.12 
   9  -4 -19    2.28    0.19 
  10  -4 -19    0.19    0.07 
  11  -4 -19    0.37    0.09 
  12  -4 -19    0.25    0.08 
  13  -4 -19    0.19    0.09 
 -17  -3 -19   -0.17    0.11 
 -16  -3 -19    0.43    0.18 
 -15  -3 -19    0.36    0.18 
 -14  -3 -19    0.11    0.11 
 -13  -3 -19   -0.03    0.07 
 -12  -3 -19    3.56    0.32 
 -11  -3 -19    1.35    0.18 
 -10  -3 -19    0.96    0.15 
  -9  -3 -19    0.58    0.13 
  -8  -3 -19    0.80    0.13 
  -7  -3 -19    0.29    0.09 
  -6  -3 -19   -0.06    0.04 
  -5  -3 -19    3.19    0.23 
  -4  -3 -19    1.79    0.16 
  -3  -3 -19    0.32    0.08 
  -2  -3 -19    0.75    0.11 
  -1  -3 -19    0.30    0.07 
   0  -3 -19    0.28    0.07 
   1  -3 -19    1.33    0.14 
   2  -3 -19    0.12    0.06 
   3  -3 -19    0.97    0.12 
   4  -3 -19    0.33    0.08 
   5  -3 -19    0.42    0.07 
   6  -3 -19    0.83    0.09 
   7  -3 -19    0.15    0.06 
   8  -3 -19    0.50    0.09 
   9  -3 -19    0.36    0.08 
  10  -3 -19    0.38    0.08 
  11  -3 -19    0.07    0.05 
  12  -3 -19    0.31    0.07 
  13  -3 -19    1.10    0.11 
 -16  -2 -19    0.08    0.14 
 -15  -2 -19    0.07    0.14 
 -14  -2 -19    0.51    0.18 
 -13  -2 -19    0.98    0.17 
 -12  -2 -19   -0.01    0.08 
 -11  -2 -19    0.16    0.10 
 -10  -2 -19   -0.07    0.08 
  -9  -2 -19    0.87    0.14 
  -8  -2 -19    1.13    0.16 
  -7  -2 -19    0.06    0.07 
  -6  -2 -19    0.09    0.07 
  -5  -2 -19    0.39    0.08 
  -4  -2 -19    0.01    0.05 
  -3  -2 -19    0.06    0.06 
  -2  -2 -19    2.96    0.22 
  -1  -2 -19    1.09    0.13 
   0  -2 -19    0.99    0.12 
   1  -2 -19    0.47    0.08 
   2  -2 -19    2.28    0.18 
   3  -2 -19    0.40    0.08 
   4  -2 -19   -0.04    0.05 
   5  -2 -19    0.11    0.07 
   6  -2 -19    0.06    0.05 
   7  -2 -19    0.46    0.07 
   8  -2 -19    0.24    0.07 
   9  -2 -19    1.48    0.13 
  10  -2 -19    0.08    0.05 
  11  -2 -19   -0.01    0.14 
  12  -2 -19    0.03    0.13 
  13  -2 -19    0.36    0.18 
  14  -2 -19    0.18    0.25 
 -16  -1 -19    0.27    0.17 
 -15  -1 -19    0.07    0.12 
 -14  -1 -19    1.23    0.25 
 -13  -1 -19    0.03    0.12 
 -12  -1 -19    1.87    0.23 
 -11  -1 -19    0.19    0.11 
 -10  -1 -19    0.09    0.08 
  -9  -1 -19    0.37    0.11 
  -8  -1 -19    4.94    0.36 
  -7  -1 -19    0.20    0.09 
  -6  -1 -19    0.06    0.07 
  -5  -1 -19    0.65    0.10 
  -4  -1 -19    0.13    0.07 
  -3  -1 -19    0.44    0.09 
  -2  -1 -19    0.14    0.07 
  -1  -1 -19    3.19    0.22 
   0  -1 -19   -0.02    0.05 
   1  -1 -19    0.09    0.05 
   2  -1 -19    0.08    0.06 
   3  -1 -19    2.45    0.18 
   4  -1 -19    0.31    0.07 
   5  -1 -19    0.42    0.08 
   6  -1 -19    0.14    0.05 
   7  -1 -19    0.77    0.08 
   8  -1 -19    0.03    0.04 
   9  -1 -19    0.07    0.04 
  10  -1 -19    0.45    0.18 
  11  -1 -19    0.74    0.21 
  12  -1 -19    0.28    0.17 
  13  -1 -19   -0.05    0.13 
  14  -1 -19    0.03    0.16 
 -15   0 -19   -0.07    0.11 
 -14   0 -19   -0.10    0.10 
 -13   0 -19    0.24    0.15 
 -12   0 -19    0.31    0.15 
 -11   0 -19   -0.13    0.06 
 -10   0 -19    0.17    0.09 
  -9   0 -19    1.60    0.20 
  -8   0 -19    0.49    0.12 
  -7   0 -19   -0.09    0.05 
  -6   0 -19    0.43    0.11 
  -5   0 -19    4.16    0.31 
  -4   0 -19    0.45    0.09 
  -3   0 -19    0.59    0.10 
  -2   0 -19    0.38    0.08 
  -1   0 -19   -0.07    0.05 
   0   0 -19    1.47    0.14 
   1   0 -19    1.16    0.13 
   2   0 -19    1.09    0.12 
   3   0 -19    0.10    0.06 
   4   0 -19    0.28    0.07 
   5   0 -19    0.63    0.09 
   6   0 -19    0.53    0.07 
   7   0 -19    0.50    0.07 
   8   0 -19    0.96    0.14 
   9   0 -19    1.02    0.21 
  10   0 -19    0.53    0.18 
  11   0 -19    0.07    0.12 
  12   0 -19    0.25    0.15 
  13   0 -19    0.29    0.17 
  14   0 -19    0.53    0.21 
 -15   1 -19    0.01    0.13 
 -14   1 -19    0.14    0.14 
 -13   1 -19   -0.10    0.11 
 -12   1 -19   -0.12    0.09 
 -11   1 -19    0.35    0.16 
 -10   1 -19    0.08    0.09 
  -9   1 -19    2.39    0.24 
  -8   1 -19    0.24    0.10 
  -7   1 -19    2.21    0.22 
  -6   1 -19    0.50    0.12 
  -5   1 -19   -0.09    0.06 
  -4   1 -19    0.08    0.08 
  -3   1 -19    0.20    0.07 
  -2   1 -19    1.46    0.14 
  -1   1 -19    1.30    0.13 
   0   1 -19    0.37    0.07 
   1   1 -19    0.01    0.05 
   2   1 -19    0.16    0.06 
   3   1 -19    0.81    0.10 
   4   1 -19    0.15    0.05 
   5   1 -19    0.87    0.09 
   6   1 -19    0.27    0.06 
   7   1 -19    0.04    0.04 
   8   1 -19    0.06    0.07 
   9   1 -19    0.29    0.10 
  10   1 -19    0.28    0.15 
  11   1 -19    0.91    0.22 
  12   1 -19    0.31    0.17 
  13   1 -19    0.15    0.15 
  14   1 -19    1.44    0.41 
 -14   2 -19    0.31    0.17 
 -13   2 -19    0.62    0.20 
 -12   2 -19   -0.04    0.11 
 -11   2 -19    0.27    0.16 
 -10   2 -19    0.14    0.12 
  -9   2 -19   -0.11    0.06 
  -8   2 -19    0.00    0.07 
  -7   2 -19   -0.04    0.06 
  -6   2 -19    1.19    0.16 
  -5   2 -19    0.96    0.15 
  -4   2 -19    0.14    0.09 
  -3   2 -19    0.27    0.09 
  -2   2 -19   -0.07    0.05 
  -1   2 -19    1.20    0.13 
   0   2 -19    0.35    0.08 
   1   2 -19    0.02    0.05 
   2   2 -19    0.04    0.05 
   3   2 -19    0.13    0.06 
   4   2 -19    0.13    0.06 
   5   2 -19    0.03    0.05 
   6   2 -19    3.29    0.23 
   7   2 -19    0.11    0.08 
   8   2 -19    0.53    0.12 
   9   2 -19    0.31    0.11 
  10   2 -19    0.15    0.13 
  11   2 -19    0.10    0.13 
  12   2 -19   -0.07    0.13 
  13   2 -19    0.20    0.15 
 -13   3 -19   -0.17    0.10 
 -12   3 -19    0.24    0.15 
 -11   3 -19   -0.06    0.10 
 -10   3 -19    0.09    0.12 
  -9   3 -19    0.58    0.18 
  -8   3 -19    1.04    0.16 
  -7   3 -19    0.26    0.10 
  -6   3 -19    0.10    0.09 
  -5   3 -19    0.49    0.11 
  -4   3 -19    1.58    0.18 
  -3   3 -19    0.26    0.08 
  -2   3 -19    0.28    0.09 
  -1   3 -19    0.07    0.06 
   0   3 -19   -0.01    0.05 
   1   3 -19    0.04    0.05 
   2   3 -19    1.48    0.14 
   3   3 -19    2.28    0.17 
   4   3 -19    0.19    0.06 
   5   3 -19    0.18    0.06 
   6   3 -19    0.39    0.07 
   7   3 -19    1.41    0.18 
   8   3 -19    0.11    0.09 
   9   3 -19    1.57    0.19 
  10   3 -19    1.66    0.19 
  11   3 -19    0.10    0.14 
  12   3 -19   -0.15    0.12 
  13   3 -19    0.15    0.15 
 -12   4 -19    2.07    0.32 
 -11   4 -19   -0.20    0.09 
 -10   4 -19    0.09    0.11 
  -9   4 -19    0.68    0.19 
  -8   4 -19    0.08    0.13 
  -7   4 -19    2.50    0.25 
  -6   4 -19    0.23    0.10 
  -5   4 -19   -0.03    0.07 
  -4   4 -19    0.42    0.11 
  -3   4 -19    0.83    0.13 
  -2   4 -19   -0.01    0.06 
  -1   4 -19    0.19    0.08 
   0   4 -19    0.09    0.06 
   1   4 -19    0.07    0.05 
   2   4 -19    0.55    0.09 
   3   4 -19    0.13    0.06 
   4   4 -19    0.08    0.05 
   5   4 -19    0.32    0.06 
   6   4 -19    0.09    0.04 
   7   4 -19    0.20    0.09 
   8   4 -19    0.27    0.11 
   9   4 -19    0.17    0.10 
  10   4 -19    0.53    0.13 
  11   4 -19    0.91    0.20 
  12   4 -19   -0.13    0.11 
  13   4 -19    0.30    0.16 
 -12   5 -19   -0.05    0.22 
 -11   5 -19    0.36    0.17 
 -10   5 -19    0.36    0.16 
  -9   5 -19    0.53    0.18 
  -8   5 -19   -0.24    0.08 
  -7   5 -19    0.11    0.12 
  -6   5 -19    0.09    0.08 
  -5   5 -19    0.19    0.10 
  -4   5 -19    0.10    0.07 
  -3   5 -19    1.27    0.16 
  -2   5 -19    0.00    0.06 
  -1   5 -19    0.39    0.10 
   0   5 -19    0.46    0.10 
   1   5 -19    0.15    0.06 
   2   5 -19    0.02    0.05 
   3   5 -19    0.04    0.05 
   4   5 -19    0.26    0.06 
   5   5 -19    0.20    0.06 
   6   5 -19    0.20    0.11 
   7   5 -19    0.08    0.08 
   8   5 -19    0.03    0.08 
   9   5 -19   -0.10    0.08 
  10   5 -19    0.26    0.11 
  11   5 -19    0.30    0.11 
  12   5 -19    0.09    0.12 
  13   5 -19    0.05    0.18 
 -11   6 -19    0.11    0.23 
 -10   6 -19    0.07    0.12 
  -9   6 -19    0.21    0.15 
  -8   6 -19    0.20    0.13 
  -7   6 -19    0.17    0.13 
  -6   6 -19    2.99    0.35 
  -5   6 -19    0.07    0.11 
  -4   6 -19   -0.02    0.06 
  -3   6 -19    0.10    0.08 
  -2   6 -19    0.33    0.09 
  -1   6 -19    0.08    0.07 
   0   6 -19   -0.04    0.06 
   1   6 -19    0.05    0.06 
   2   6 -19    0.09    0.06 
   3   6 -19    0.32    0.07 
   4   6 -19    0.42    0.08 
   5   6 -19    0.21    0.06 
   6   6 -19    0.13    0.08 
   7   6 -19    0.36    0.11 
   8   6 -19    0.37    0.11 
   9   6 -19    0.20    0.10 
  10   6 -19    0.02    0.08 
  11   6 -19    0.07    0.09 
  12   6 -19    0.02    0.11 
  -9   7 -19    0.47    0.18 
  -8   7 -19    0.08    0.13 
  -7   7 -19    0.05    0.13 
  -6   7 -19    0.94    0.21 
  -5   7 -19    0.36    0.15 
  -4   7 -19    0.30    0.14 
  -3   7 -19    0.14    0.07 
  -2   7 -19    0.13    0.07 
  -1   7 -19   -0.03    0.06 
   0   7 -19    1.29    0.15 
   1   7 -19    0.31    0.09 
   2   7 -19    0.21    0.08 
   3   7 -19    0.34    0.07 
   4   7 -19    0.21    0.06 
   5   7 -19    0.04    0.04 
   6   7 -19    0.01    0.07 
   7   7 -19    0.05    0.07 
   8   7 -19    0.01    0.08 
   9   7 -19   -0.02    0.07 
  10   7 -19    0.02    0.09 
  11   7 -19    0.23    0.12 
  -8   8 -19    0.22    0.14 
  -7   8 -19   -0.13    0.09 
  -6   8 -19    0.24    0.13 
  -5   8 -19   -0.07    0.12 
  -4   8 -19    0.14    0.12 
  -3   8 -19    0.30    0.15 
  -2   8 -19    1.51    0.24 
  -1   8 -19    0.14    0.12 
   0   8 -19   -0.04    0.09 
   1   8 -19    2.50    0.29 
   2   8 -19    1.18    0.20 
   3   8 -19    1.03    0.18 
   4   8 -19   -0.10    0.05 
   5   8 -19    0.09    0.07 
   6   8 -19    0.15    0.05 
   7   8 -19    0.25    0.14 
   8   8 -19    0.83    0.19 
   9   8 -19    0.61    0.18 
  10   8 -19   -0.01    0.11 
  11   8 -19    0.08    0.13 
  -7   9 -19    0.12    0.14 
  -6   9 -19    0.01    0.13 
  -5   9 -19   -0.03    0.12 
  -4   9 -19   -0.24    0.07 
  -3   9 -19    0.44    0.17 
  -2   9 -19    0.44    0.15 
  -1   9 -19    0.39    0.14 
   0   9 -19   -0.03    0.10 
   1   9 -19    0.03    0.09 
   2   9 -19    0.01    0.09 
   3   9 -19    0.21    0.12 
   4   9 -19   -0.04    0.08 
   5   9 -19    2.71    0.21 
   6   9 -19    0.81    0.13 
   7   9 -19    0.10    0.13 
   8   9 -19    0.05    0.11 
   9   9 -19    0.05    0.11 
  10   9 -19    0.29    0.15 
  -5  10 -19    0.95    0.23 
  -4  10 -19    0.21    0.14 
  -3  10 -19    0.10    0.12 
  -2  10 -19    0.18    0.13 
  -1  10 -19    0.18    0.12 
   0  10 -19    0.19    0.12 
   1  10 -19   -0.11    0.08 
   2  10 -19    0.39    0.13 
   3  10 -19    0.34    0.14 
   4  10 -19    0.40    0.12 
   5  10 -19    2.33    0.21 
   6  10 -19   -0.05    0.07 
   7  10 -19    0.07    0.13 
   8  10 -19    0.83    0.34 
   9  10 -19    1.31    0.24 
  -3  11 -19    0.42    0.16 
  -2  11 -19    0.02    0.11 
  -1  11 -19    0.11    0.12 
   0  11 -19    0.19    0.13 
   1  11 -19    0.23    0.13 
   2  11 -19   -0.11    0.09 
   3  11 -19    0.61    0.16 
   4  11 -19    0.04    0.11 
   5  11 -19    0.02    0.10 
   6  11 -19    0.02    0.05 
   7  11 -19    0.13    0.12 
   1  12 -19    0.37    0.15 
   2  12 -19    0.52    0.16 
   3  12 -19    0.32    0.13 
   4  12 -19    0.09    0.14 
 -12 -25 -18    0.11    0.12 
 -11 -25 -18    0.16    0.13 
 -10 -25 -18    0.01    0.12 
  -9 -25 -18   -0.06    0.07 
  -8 -25 -18    0.64    0.14 
  -7 -25 -18    0.09    0.10 
  -6 -25 -18    1.01    0.18 
  -5 -25 -18    0.61    0.15 
  -4 -25 -18    0.08    0.11 
  -3 -25 -18    0.21    0.12 
 -14 -24 -18   -0.01    0.12 
 -13 -24 -18    0.23    0.13 
 -12 -24 -18    0.15    0.13 
 -11 -24 -18    0.24    0.10 
 -10 -24 -18    0.02    0.09 
  -9 -24 -18    0.16    0.11 
  -8 -24 -18    0.05    0.09 
  -7 -24 -18    0.05    0.09 
  -6 -24 -18    0.13    0.10 
  -5 -24 -18    0.29    0.13 
  -4 -24 -18    0.24    0.11 
  -3 -24 -18    0.05    0.10 
  -2 -24 -18    0.37    0.15 
  -1 -24 -18    0.61    0.16 
 -16 -23 -18    0.29    0.22 
 -15 -23 -18    0.44    0.19 
 -14 -23 -18    0.05    0.11 
 -13 -23 -18    0.00    0.08 
 -12 -23 -18    0.23    0.10 
 -11 -23 -18    0.00    0.08 
 -10 -23 -18    0.23    0.10 
  -9 -23 -18    0.13    0.09 
  -8 -23 -18    0.01    0.09 
  -7 -23 -18   -0.10    0.07 
  -6 -23 -18    0.25    0.12 
  -5 -23 -18    0.72    0.16 
  -4 -23 -18    0.32    0.12 
  -3 -23 -18    2.17    0.27 
  -2 -23 -18    1.20    0.21 
  -1 -23 -18    0.35    0.14 
   0 -23 -18    0.08    0.12 
   1 -23 -18    0.38    0.15 
 -17 -22 -18   -0.16    0.12 
 -16 -22 -18    0.16    0.18 
 -15 -22 -18    0.20    0.16 
 -14 -22 -18    0.21    0.10 
 -13 -22 -18    0.36    0.10 
 -12 -22 -18    0.46    0.11 
 -11 -22 -18    0.65    0.12 
 -10 -22 -18    0.83    0.14 
  -9 -22 -18    0.14    0.10 
  -8 -22 -18    0.11    0.09 
  -7 -22 -18    0.58    0.13 
  -6 -22 -18    0.57    0.15 
  -5 -22 -18    0.64    0.15 
  -4 -22 -18    0.36    0.12 
  -3 -22 -18    0.81    0.17 
  -2 -22 -18    0.45    0.14 
  -1 -22 -18    2.38    0.28 
   0 -22 -18    0.29    0.14 
   1 -22 -18    0.72    0.18 
   2 -22 -18    1.28    0.23 
   3 -22 -18    0.29    0.18 
 -17 -21 -18    0.04    0.17 
 -16 -21 -18   -0.01    0.12 
 -15 -21 -18    0.05    0.08 
 -14 -21 -18    0.00    0.07 
 -13 -21 -18    0.18    0.09 
 -12 -21 -18    0.09    0.08 
 -11 -21 -18    0.14    0.09 
 -10 -21 -18    0.14    0.08 
  -9 -21 -18    0.69    0.14 
  -8 -21 -18   -0.05    0.08 
  -7 -21 -18    1.56    0.20 
  -6 -21 -18   -0.03    0.08 
  -5 -21 -18   -0.07    0.08 
  -4 -21 -18    0.34    0.12 
  -3 -21 -18    0.20    0.11 
  -2 -21 -18    1.44    0.22 
  -1 -21 -18   -0.01    0.10 
   0 -21 -18    0.35    0.14 
   1 -21 -18    0.85    0.19 
   2 -21 -18   -0.01    0.12 
   3 -21 -18    1.55    0.25 
   4 -21 -18   -0.03    0.09 
 -18 -20 -18    0.08    0.16 
 -17 -20 -18    0.05    0.09 
 -16 -20 -18    0.65    0.14 
 -15 -20 -18    0.59    0.12 
 -14 -20 -18    1.05    0.16 
 -13 -20 -18    0.69    0.13 
 -12 -20 -18   -0.03    0.07 
 -11 -20 -18    0.11    0.09 
 -10 -20 -18    0.09    0.08 
  -9 -20 -18    0.00    0.07 
  -8 -20 -18   -0.01    0.07 
  -7 -20 -18    0.39    0.15 
  -6 -20 -18    0.03    0.09 
  -5 -20 -18    0.23    0.09 
  -4 -20 -18    0.20    0.11 
  -3 -20 -18    1.04    0.17 
  -2 -20 -18   -0.06    0.08 
  -1 -20 -18    0.05    0.11 
   0 -20 -18    0.04    0.10 
   1 -20 -18    0.03    0.10 
   2 -20 -18    0.13    0.13 
   3 -20 -18    0.35    0.14 
   4 -20 -18    0.08    0.12 
   5 -20 -18    0.02    0.14 
 -18 -19 -18    0.12    0.10 
 -17 -19 -18    0.41    0.11 
 -16 -19 -18    0.26    0.10 
 -15 -19 -18    1.27    0.17 
 -14 -19 -18    0.09    0.08 
 -13 -19 -18    0.24    0.10 
 -12 -19 -18    0.16    0.09 
 -11 -19 -18    1.46    0.19 
 -10 -19 -18    2.71    0.26 
  -9 -19 -18    1.53    0.19 
  -8 -19 -18    0.11    0.09 
  -7 -19 -18   -0.03    0.07 
  -6 -19 -18    0.03    0.07 
  -5 -19 -18    0.40    0.12 
  -4 -19 -18    0.11    0.08 
  -3 -19 -18    0.00    0.09 
  -2 -19 -18    2.13    0.24 
  -1 -19 -18    0.14    0.10 
   0 -19 -18    0.09    0.10 
   1 -19 -18    1.05    0.19 
   2 -19 -18    1.10    0.20 
   3 -19 -18    0.00    0.11 
   4 -19 -18    0.05    0.11 
   5 -19 -18    1.12    0.27 
   6 -19 -18    0.13    0.14 
 -19 -18 -18    2.37    0.30 
 -18 -18 -18   -0.01    0.09 
 -17 -18 -18    0.38    0.12 
 -16 -18 -18    0.35    0.11 
 -15 -18 -18    2.42    0.25 
 -14 -18 -18    0.06    0.08 
 -13 -18 -18    0.28    0.10 
 -12 -18 -18    0.86    0.15 
 -11 -18 -18    0.09    0.08 
 -10 -18 -18    0.10    0.08 
  -9 -18 -18    0.12    0.08 
  -8 -18 -18    1.47    0.19 
  -7 -18 -18    0.00    0.08 
  -6 -18 -18    4.32    0.36 
  -5 -18 -18    0.09    0.09 
  -4 -18 -18    0.01    0.07 
  -3 -18 -18    0.78    0.15 
  -2 -18 -18    0.10    0.09 
  -1 -18 -18    0.11    0.09 
   0 -18 -18    0.11    0.10 
   1 -18 -18   -0.10    0.08 
   2 -18 -18    0.86    0.29 
   3 -18 -18    1.48    0.22 
   4 -18 -18   -0.03    0.08 
   5 -18 -18    0.05    0.14 
   6 -18 -18    0.16    0.15 
   7 -18 -18    0.14    0.17 
 -19 -17 -18    0.14    0.11 
 -18 -17 -18    0.24    0.11 
 -17 -17 -18    0.07    0.09 
 -16 -17 -18    3.68    0.32 
 -15 -17 -18    1.71    0.18 
 -14 -17 -18    0.03    0.09 
 -13 -17 -18    0.16    0.09 
 -12 -17 -18    0.90    0.15 
 -11 -17 -18    0.51    0.12 
 -10 -17 -18    2.22    0.22 
  -9 -17 -18    0.06    0.07 
  -8 -17 -18    0.00    0.07 
  -7 -17 -18    0.81    0.14 
  -6 -17 -18    1.08    0.16 
  -5 -17 -18    0.47    0.11 
  -4 -17 -18    0.31    0.11 
  -3 -17 -18    0.09    0.09 
  -2 -17 -18    0.06    0.09 
  -1 -17 -18    0.67    0.14 
   0 -17 -18    0.12    0.10 
   1 -17 -18    0.57    0.15 
   2 -17 -18    0.04    0.10 
   3 -17 -18    0.06    0.10 
   4 -17 -18    0.65    0.17 
   5 -17 -18    0.33    0.17 
   6 -17 -18    0.69    0.21 
   7 -17 -18    0.47    0.19 
   8 -17 -18    0.07    0.16 
 -19 -16 -18    0.03    0.10 
 -18 -16 -18    0.84    0.16 
 -17 -16 -18    0.14    0.10 
 -16 -16 -18    0.64    0.14 
 -15 -16 -18    0.10    0.08 
 -14 -16 -18    1.25    0.18 
 -13 -16 -18   -0.03    0.07 
 -12 -16 -18    0.37    0.11 
 -11 -16 -18    0.51    0.12 
 -10 -16 -18    2.36    0.24 
  -9 -16 -18    0.06    0.07 
  -8 -16 -18    1.34    0.18 
  -7 -16 -18    0.50    0.12 
  -6 -16 -18   -0.01    0.07 
  -5 -16 -18    1.15    0.17 
  -4 -16 -18    0.08    0.08 
  -3 -16 -18    0.42    0.12 
  -2 -16 -18   -0.02    0.08 
  -1 -16 -18   -0.09    0.07 
   0 -16 -18    0.76    0.15 
   1 -16 -18    1.04    0.17 
   2 -16 -18    0.90    0.16 
   3 -16 -18   -0.03    0.10 
   4 -16 -18    0.87    0.18 
   5 -16 -18    0.20    0.13 
   6 -16 -18   -0.04    0.10 
   7 -16 -18    0.03    0.15 
   8 -16 -18   -0.14    0.13 
   9 -16 -18    0.15    0.16 
 -20 -15 -18    0.02    0.12 
 -19 -15 -18   -0.07    0.08 
 -18 -15 -18   -0.03    0.07 
 -17 -15 -18    0.00    0.08 
 -16 -15 -18    0.75    0.15 
 -15 -15 -18    1.63    0.19 
 -14 -15 -18    0.02    0.07 
 -13 -15 -18    0.01    0.07 
 -12 -15 -18   -0.06    0.06 
 -11 -15 -18    0.02    0.07 
 -10 -15 -18    0.01    0.07 
  -9 -15 -18    1.59    0.19 
  -8 -15 -18    1.30    0.17 
  -7 -15 -18    1.32    0.17 
  -6 -15 -18    0.89    0.14 
  -5 -15 -18    0.04    0.07 
  -4 -15 -18    0.27    0.10 
  -3 -15 -18    0.24    0.10 
  -2 -15 -18    6.40    0.45 
  -1 -15 -18    0.32    0.11 
   0 -15 -18    0.22    0.11 
   1 -15 -18    0.10    0.10 
   2 -15 -18   -0.02    0.08 
   3 -15 -18    0.03    0.09 
   4 -15 -18    0.15    0.11 
   5 -15 -18   -0.04    0.09 
   6 -15 -18    0.40    0.16 
   7 -15 -18    1.67    0.28 
   8 -15 -18   -0.03    0.13 
   9 -15 -18   -0.06    0.11 
 -20 -14 -18    0.09    0.13 
 -19 -14 -18   -0.10    0.06 
 -18 -14 -18    0.58    0.14 
 -17 -14 -18    0.06    0.09 
 -16 -14 -18    0.10    0.09 
 -15 -14 -18    1.83    0.21 
 -14 -14 -18    0.20    0.09 
 -13 -14 -18   -0.05    0.07 
 -12 -14 -18    0.73    0.14 
 -11 -14 -18   -0.07    0.06 
 -10 -14 -18    0.12    0.08 
  -9 -14 -18    0.43    0.11 
  -8 -14 -18   -0.01    0.07 
  -7 -14 -18    0.55    0.12 
  -6 -14 -18    0.35    0.10 
  -5 -14 -18   -0.03    0.05 
  -4 -14 -18    0.97    0.15 
  -3 -14 -18    0.13    0.08 
  -2 -14 -18    0.62    0.13 
  -1 -14 -18    1.66    0.21 
   0 -14 -18    0.07    0.09 
   1 -14 -18    0.08    0.09 
   2 -14 -18    1.58    0.22 
   3 -14 -18    1.40    0.20 
   4 -14 -18    0.18    0.11 
   5 -14 -18    0.26    0.12 
   6 -14 -18   -0.02    0.10 
   7 -14 -18    0.92    0.23 
   8 -14 -18   -0.05    0.13 
   9 -14 -18   -0.06    0.12 
  10 -14 -18   -0.01    0.14 
 -20 -13 -18    0.05    0.14 
 -19 -13 -18    0.42    0.13 
 -18 -13 -18    0.07    0.09 
 -17 -13 -18    0.03    0.12 
 -16 -13 -18    0.23    0.11 
 -15 -13 -18    0.21    0.10 
 -14 -13 -18    0.01    0.07 
 -13 -13 -18    0.04    0.08 
 -12 -13 -18    1.07    0.16 
 -11 -13 -18    0.46    0.11 
 -10 -13 -18   -0.03    0.06 
  -9 -13 -18    0.08    0.07 
  -8 -13 -18    1.57    0.18 
  -7 -13 -18   -0.08    0.06 
  -6 -13 -18    1.17    0.16 
  -5 -13 -18    0.40    0.11 
  -4 -13 -18    0.24    0.09 
  -3 -13 -18    0.93    0.14 
  -2 -13 -18    0.21    0.08 
  -1 -13 -18    0.94    0.14 
   0 -13 -18    0.25    0.10 
   1 -13 -18    0.98    0.17 
   2 -13 -18   -0.06    0.07 
   3 -13 -18    0.80    0.15 
   4 -13 -18    0.07    0.09 
   5 -13 -18    1.52    0.22 
   6 -13 -18    0.58    0.16 
   7 -13 -18    1.93    0.30 
   8 -13 -18    0.24    0.15 
   9 -13 -18    0.19    0.16 
  10 -13 -18    0.05    0.13 
  11 -13 -18    0.34    0.17 
 -20 -12 -18   -0.02    0.12 
 -19 -12 -18    0.13    0.10 
 -18 -12 -18    0.17    0.10 
 -17 -12 -18    0.56    0.14 
 -16 -12 -18    0.12    0.09 
 -15 -12 -18    0.43    0.12 
 -14 -12 -18    0.53    0.12 
 -13 -12 -18    0.03    0.07 
 -12 -12 -18    0.12    0.08 
 -11 -12 -18    0.04    0.07 
 -10 -12 -18    1.24    0.16 
  -9 -12 -18    6.81    0.42 
  -8 -12 -18    0.14    0.08 
  -7 -12 -18    1.22    0.16 
  -6 -12 -18    3.28    0.28 
  -5 -12 -18    4.30    0.33 
  -4 -12 -18    0.29    0.09 
  -3 -12 -18    0.09    0.07 
  -2 -12 -18    0.55    0.10 
  -1 -12 -18    0.19    0.07 
   0 -12 -18    0.22    0.06 
   1 -12 -18    0.89    0.13 
   2 -12 -18    0.06    0.07 
   3 -12 -18    0.25    0.11 
   4 -12 -18    3.10    0.30 
   5 -12 -18    0.12    0.10 
   6 -12 -18   -0.05    0.08 
   7 -12 -18    0.18    0.13 
   8 -12 -18    0.51    0.19 
   9 -12 -18    0.33    0.17 
  10 -12 -18    0.07    0.14 
  11 -12 -18    0.56    0.21 
 -20 -11 -18    0.04    0.12 
 -19 -11 -18    0.18    0.14 
 -18 -11 -18    0.26    0.12 
 -17 -11 -18    0.43    0.12 
 -16 -11 -18    0.02    0.08 
 -15 -11 -18   -0.14    0.06 
 -14 -11 -18   -0.13    0.06 
 -13 -11 -18   -0.02    0.06 
 -12 -11 -18    0.38    0.11 
 -11 -11 -18    1.34    0.17 
 -10 -11 -18    0.29    0.10 
  -9 -11 -18    0.46    0.11 
  -8 -11 -18    0.12    0.08 
  -7 -11 -18    0.57    0.12 
  -6 -11 -18    3.96    0.31 
  -5 -11 -18    0.15    0.08 
  -4 -11 -18    0.19    0.07 
  -3 -11 -18   -0.03    0.06 
  -2 -11 -18    0.43    0.09 
  -1 -11 -18    0.43    0.10 
   0 -11 -18    0.07    0.05 
   1 -11 -18    0.18    0.08 
   2 -11 -18    0.07    0.06 
   3 -11 -18    2.51    0.22 
   4 -11 -18   -0.17    0.05 
   5 -11 -18    3.73    0.34 
   6 -11 -18    0.24    0.12 
   7 -11 -18   -0.22    0.06 
   8 -11 -18    0.32    0.13 
   9 -11 -18    0.34    0.16 
  10 -11 -18    0.36    0.22 
  11 -11 -18   -0.02    0.13 
  12 -11 -18    0.09    0.15 
 -20 -10 -18    0.02    0.10 
 -19 -10 -18    0.03    0.22 
 -18 -10 -18    0.00    0.09 
 -17 -10 -18    0.44    0.14 
 -16 -10 -18    0.04    0.08 
 -15 -10 -18    0.09    0.09 
 -14 -10 -18   -0.01    0.07 
 -13 -10 -18    0.29    0.10 
 -12 -10 -18    1.48    0.17 
 -11 -10 -18    0.06    0.07 
 -10 -10 -18    0.34    0.10 
  -9 -10 -18    0.44    0.11 
  -8 -10 -18    0.11    0.08 
  -7 -10 -18    0.63    0.12 
  -6 -10 -18    4.56    0.33 
  -5 -10 -18    5.45    0.34 
  -4 -10 -18    0.21    0.07 
  -3 -10 -18    0.56    0.10 
  -2 -10 -18   -0.01    0.06 
  -1 -10 -18    3.80    0.26 
   0 -10 -18    3.76    0.21 
   1 -10 -18    0.65    0.08 
   2 -10 -18    0.33    0.09 
   3 -10 -18   -0.04    0.06 
   4 -10 -18    1.85    0.19 
   5 -10 -18    0.16    0.09 
   6 -10 -18    1.18    0.18 
   7 -10 -18    3.36    0.32 
   8 -10 -18   -0.20    0.07 
   9 -10 -18   -0.08    0.08 
  10 -10 -18    0.22    0.15 
  11 -10 -18    0.06    0.12 
  12 -10 -18    0.15    0.14 
 -19  -9 -18    0.01    0.13 
 -18  -9 -18   -0.04    0.10 
 -17  -9 -18    0.27    0.11 
 -16  -9 -18   -0.01    0.08 
 -15  -9 -18    1.95    0.23 
 -14  -9 -18    0.01    0.08 
 -13  -9 -18    0.24    0.10 
 -12  -9 -18    1.30    0.17 
 -11  -9 -18    1.87    0.20 
 -10  -9 -18   -0.03    0.06 
  -9  -9 -18   -0.01    0.06 
  -8  -9 -18    1.27    0.17 
  -7  -9 -18    0.50    0.11 
  -6  -9 -18    2.19    0.21 
  -5  -9 -18    0.50    0.10 
  -4  -9 -18    2.42    0.20 
  -3  -9 -18    0.08    0.07 
  -2  -9 -18    0.65    0.11 
  -1  -9 -18    0.98    0.13 
   0  -9 -18    0.06    0.05 
   1  -9 -18    0.87    0.10 
   2  -9 -18    0.62    0.08 
   3  -9 -18    2.08    0.19 
   4  -9 -18    2.64    0.22 
   5  -9 -18    0.48    0.11 
   6  -9 -18    0.16    0.08 
   7  -9 -18    0.10    0.09 
   8  -9 -18    0.27    0.11 
   9  -9 -18    0.18    0.11 
  10  -9 -18   -0.13    0.08 
  11  -9 -18   -0.15    0.09 
  12  -9 -18    0.05    0.13 
  13  -9 -18    0.57    0.20 
 -19  -8 -18    0.16    0.13 
 -18  -8 -18    1.26    0.25 
 -17  -8 -18   -0.05    0.09 
 -16  -8 -18    0.10    0.09 
 -15  -8 -18    0.09    0.09 
 -14  -8 -18    0.95    0.16 
 -13  -8 -18    1.08    0.17 
 -12  -8 -18   -0.06    0.06 
 -11  -8 -18    0.12    0.08 
 -10  -8 -18    1.94    0.22 
  -9  -8 -18    0.01    0.07 
  -8  -8 -18    0.51    0.11 
  -7  -8 -18    1.60    0.18 
  -6  -8 -18    0.47    0.10 
  -5  -8 -18    0.11    0.06 
  -4  -8 -18    2.97    0.22 
  -3  -8 -18    2.33    0.19 
  -2  -8 -18   12.74    0.56 
  -1  -8 -18    2.08    0.19 
   0  -8 -18   -0.03    0.05 
   1  -8 -18    1.33    0.12 
   2  -8 -18    0.04    0.04 
   3  -8 -18    0.00    0.06 
   4  -8 -18    0.42    0.09 
   5  -8 -18    0.25    0.08 
   6  -8 -18    0.02    0.07 
   7  -8 -18    0.69    0.12 
   8  -8 -18    0.16    0.10 
   9  -8 -18    0.27    0.13 
  10  -8 -18   -0.05    0.09 
  11  -8 -18    0.19    0.11 
  12  -8 -18    1.30    0.21 
  13  -8 -18   -0.08    0.10 
 -19  -7 -18    0.06    0.12 
 -18  -7 -18    0.44    0.17 
 -17  -7 -18    0.12    0.13 
 -16  -7 -18   -0.09    0.08 
 -15  -7 -18    0.03    0.08 
 -14  -7 -18    2.90    0.28 
 -13  -7 -18    0.83    0.15 
 -12  -7 -18    0.74    0.14 
 -11  -7 -18    0.91    0.14 
 -10  -7 -18    0.01    0.06 
  -9  -7 -18    0.80    0.13 
  -8  -7 -18    0.11    0.07 
  -7  -7 -18    0.09    0.07 
  -6  -7 -18    4.37    0.29 
  -5  -7 -18    0.03    0.06 
  -4  -7 -18    0.64    0.11 
  -3  -7 -18   12.04    0.54 
  -2  -7 -18    0.28    0.07 
  -1  -7 -18    0.59    0.10 
   0  -7 -18    0.11    0.06 
   1  -7 -18    0.34    0.07 
   2  -7 -18    0.62    0.08 
   3  -7 -18    0.03    0.04 
   4  -7 -18    0.57    0.10 
   5  -7 -18    0.16    0.08 
   6  -7 -18    0.21    0.08 
   7  -7 -18    0.08    0.07 
   8  -7 -18    0.78    0.12 
   9  -7 -18    0.31    0.12 
  10  -7 -18   -0.09    0.08 
  11  -7 -18    0.15    0.12 
  12  -7 -18    0.23    0.12 
  13  -7 -18    0.72    0.17 
 -19  -6 -18    0.38    0.17 
 -18  -6 -18    0.06    0.12 
 -17  -6 -18    0.51    0.18 
 -16  -6 -18    0.41    0.13 
 -15  -6 -18    0.12    0.09 
 -14  -6 -18    1.89    0.22 
 -13  -6 -18    0.23    0.10 
 -12  -6 -18    0.46    0.11 
 -11  -6 -18    0.43    0.11 
 -10  -6 -18    0.09    0.08 
  -9  -6 -18   -0.06    0.05 
  -8  -6 -18    0.09    0.07 
  -7  -6 -18    2.61    0.24 
  -6  -6 -18    0.28    0.08 
  -5  -6 -18    0.10    0.06 
  -4  -6 -18    1.60    0.15 
  -3  -6 -18    0.60    0.10 
  -2  -6 -18    2.54    0.20 
  -1  -6 -18    0.73    0.11 
   0  -6 -18    0.02    0.06 
   1  -6 -18    5.05    0.31 
   2  -6 -18    0.02    0.04 
   3  -6 -18    0.11    0.05 
   4  -6 -18    1.93    0.18 
   5  -6 -18    0.61    0.11 
   6  -6 -18    0.08    0.06 
   7  -6 -18    0.81    0.12 
   8  -6 -18   -0.03    0.06 
   9  -6 -18    0.00    0.06 
  10  -6 -18    0.48    0.13 
  11  -6 -18    0.27    0.12 
  12  -6 -18   -0.08    0.08 
  13  -6 -18    0.25    0.12 
  14  -6 -18   -0.11    0.10 
 -18  -5 -18    0.16    0.14 
 -17  -5 -18   -0.07    0.09 
 -16  -5 -18   -0.06    0.09 
 -15  -5 -18    0.11    0.10 
 -14  -5 -18    1.00    0.17 
 -13  -5 -18   -0.02    0.08 
 -12  -5 -18    0.13    0.08 
 -11  -5 -18    2.44    0.24 
 -10  -5 -18    1.18    0.16 
  -9  -5 -18    1.07    0.15 
  -8  -5 -18    0.16    0.07 
  -7  -5 -18    1.21    0.15 
  -6  -5 -18    0.09    0.05 
  -5  -5 -18    0.26    0.07 
  -4  -5 -18    5.10    0.30 
  -3  -5 -18   -0.02    0.05 
  -2  -5 -18    0.52    0.09 
  -1  -5 -18    0.30    0.07 
   0  -5 -18    2.91    0.22 
   1  -5 -18    1.01    0.12 
   2  -5 -18    0.83    0.12 
   3  -5 -18    0.14    0.05 
   4  -5 -18    1.64    0.14 
   5  -5 -18   -0.11    0.04 
   6  -5 -18    0.28    0.08 
   7  -5 -18    0.07    0.07 
   8  -5 -18    0.28    0.08 
   9  -5 -18    0.45    0.10 
  10  -5 -18   -0.07    0.05 
  11  -5 -18    1.05    0.13 
  12  -5 -18    0.10    0.09 
  13  -5 -18    0.28    0.13 
  14  -5 -18    0.27    0.11 
 -18  -4 -18   -0.05    0.11 
 -17  -4 -18    0.07    0.12 
 -16  -4 -18    0.08    0.12 
 -15  -4 -18    1.04    0.23 
 -14  -4 -18    1.05    0.18 
 -13  -4 -18    1.37    0.19 
 -12  -4 -18    0.06    0.08 
 -11  -4 -18    0.55    0.11 
 -10  -4 -18    0.10    0.08 
  -9  -4 -18    1.01    0.15 
  -8  -4 -18    3.23    0.27 
  -7  -4 -18    0.78    0.12 
  -6  -4 -18    4.30    0.28 
  -5  -4 -18    0.13    0.07 
  -4  -4 -18    0.12    0.06 
  -3  -4 -18    0.07    0.05 
  -2  -4 -18   -0.01    0.05 
  -1  -4 -18   -0.04    0.04 
   0  -4 -18    0.13    0.06 
   1  -4 -18    0.25    0.07 
   2  -4 -18    0.09    0.06 
   3  -4 -18    0.04    0.05 
   4  -4 -18    0.13    0.05 
   5  -4 -18    1.00    0.08 
   6  -4 -18    0.01    0.05 
   7  -4 -18    0.08    0.06 
   8  -4 -18    0.07    0.05 
   9  -4 -18    1.66    0.16 
  10  -4 -18    0.06    0.06 
  11  -4 -18    0.79    0.12 
  12  -4 -18   -0.03    0.06 
  13  -4 -18    0.31    0.11 
  14  -4 -18    0.07    0.09 
 -18  -3 -18    0.33    0.17 
 -17  -3 -18    0.17    0.13 
 -16  -3 -18   -0.03    0.11 
 -15  -3 -18    0.29    0.16 
 -14  -3 -18    1.14    0.19 
 -13  -3 -18   -0.04    0.07 
 -12  -3 -18    2.95    0.28 
 -11  -3 -18    0.24    0.10 
 -10  -3 -18    1.79    0.20 
  -9  -3 -18    1.18    0.16 
  -8  -3 -18    1.19    0.16 
  -7  -3 -18    0.16    0.07 
  -6  -3 -18    0.40    0.09 
  -5  -3 -18   -0.05    0.04 
  -4  -3 -18    5.39    0.31 
  -3  -3 -18    5.41    0.31 
  -2  -3 -18    0.40    0.08 
  -1  -3 -18    0.19    0.07 
   0  -3 -18    0.10    0.06 
   1  -3 -18    0.68    0.09 
   2  -3 -18    0.01    0.05 
   3  -3 -18   -0.04    0.05 
   4  -3 -18    0.64    0.10 
   5  -3 -18    1.00    0.09 
   6  -3 -18    1.70    0.12 
   7  -3 -18    0.43    0.08 
   8  -3 -18    0.08    0.05 
   9  -3 -18    0.13    0.06 
  10  -3 -18    1.18    0.13 
  11  -3 -18    0.23    0.07 
  12  -3 -18    0.77    0.11 
  13  -3 -18    1.07    0.12 
  14  -3 -18    0.34    0.08 
 -17  -2 -18   -0.04    0.11 
 -16  -2 -18    0.04    0.13 
 -15  -2 -18    0.17    0.13 
 -14  -2 -18    0.45    0.17 
 -13  -2 -18    0.64    0.15 
 -12  -2 -18    0.07    0.09 
 -11  -2 -18    1.02    0.16 
 -10  -2 -18   -0.11    0.05 
  -9  -2 -18    1.38    0.17 
  -8  -2 -18    1.11    0.14 
  -7  -2 -18    0.84    0.12 
  -6  -2 -18    0.88    0.11 
  -5  -2 -18    1.08    0.13 
  -4  -2 -18    3.57    0.24 
  -3  -2 -18    0.33    0.09 
  -2  -2 -18    0.30    0.07 
  -1  -2 -18    0.00    0.05 
   0  -2 -18    6.22    0.32 
   1  -2 -18    1.00    0.12 
   2  -2 -18    0.04    0.05 
   3  -2 -18   -0.04    0.04 
   4  -2 -18    0.06    0.06 
   5  -2 -18    0.04    0.06 
   6  -2 -18   -0.03    0.04 
   7  -2 -18    0.00    0.04 
   8  -2 -18    0.07    0.04 
   9  -2 -18    0.06    0.05 
  10  -2 -18    2.53    0.18 
  11  -2 -18    0.43    0.07 
  12  -2 -18    0.41    0.09 
  13  -2 -18   -0.19    0.10 
  14  -2 -18    0.18    0.15 
 -17  -1 -18    0.11    0.15 
 -16  -1 -18    0.29    0.17 
 -15  -1 -18    0.11    0.13 
 -14  -1 -18    0.12    0.12 
 -13  -1 -18    0.56    0.17 
 -12  -1 -18    0.34    0.12 
 -11  -1 -18    1.24    0.18 
 -10  -1 -18    0.25    0.10 
  -9  -1 -18    0.33    0.11 
  -8  -1 -18    0.19    0.09 
  -7  -1 -18    1.65    0.17 
  -6  -1 -18   -0.02    0.05 
  -5  -1 -18    2.39    0.19 
  -4  -1 -18    0.13    0.07 
  -3  -1 -18    0.29    0.07 
  -2  -1 -18    1.80    0.16 
  -1  -1 -18    3.28    0.22 
   0  -1 -18    2.42    0.18 
   1  -1 -18    0.22    0.07 
   2  -1 -18    0.04    0.05 
   3  -1 -18    0.13    0.06 
   4  -1 -18    0.13    0.06 
   5  -1 -18    0.13    0.05 
   6  -1 -18    0.31    0.06 
   7  -1 -18    0.60    0.07 
   8  -1 -18   -0.02    0.04 
   9  -1 -18    0.03    0.04 
  10  -1 -18    0.55    0.18 
  11  -1 -18    0.49    0.18 
  12  -1 -18    1.05    0.24 
  13  -1 -18    0.35    0.18 
  14  -1 -18   -0.05    0.14 
 -16   0 -18    0.16    0.15 
 -15   0 -18    0.37    0.17 
 -14   0 -18   -0.09    0.10 
 -13   0 -18    0.65    0.18 
 -12   0 -18    0.02    0.11 
 -11   0 -18    0.69    0.15 
 -10   0 -18    0.36    0.11 
  -9   0 -18    3.69    0.30 
  -8   0 -18    1.13    0.16 
  -7   0 -18    0.10    0.08 
  -6   0 -18    0.04    0.06 
  -5   0 -18    1.27    0.14 
  -4   0 -18    0.00    0.05 
  -3   0 -18    0.47    0.08 
  -2   0 -18    2.65    0.20 
  -1   0 -18    0.03    0.06 
   0   0 -18    0.11    0.06 
   1   0 -18    3.85    0.24 
   2   0 -18    4.58    0.27 
   3   0 -18    3.68    0.23 
   4   0 -18    0.05    0.05 
   5   0 -18    0.04    0.05 
   6   0 -18    0.02    0.04 
   7   0 -18    1.41    0.11 
   8   0 -18    0.13    0.04 
   9   0 -18    0.92    0.14 
  10   0 -18    0.25    0.14 
  11   0 -18   -0.07    0.12 
  12   0 -18    0.10    0.14 
  13   0 -18    0.77    0.21 
  14   0 -18    0.62    0.21 
 -16   1 -18    0.27    0.17 
 -15   1 -18    0.57    0.19 
 -14   1 -18    0.16    0.13 
 -13   1 -18    0.05    0.11 
 -12   1 -18    2.31    0.31 
 -11   1 -18    0.19    0.13 
 -10   1 -18    0.14    0.09 
  -9   1 -18   -0.02    0.07 
  -8   1 -18    7.70    0.47 
  -7   1 -18    0.40    0.11 
  -6   1 -18    0.08    0.08 
  -5   1 -18    0.49    0.10 
  -4   1 -18    1.60    0.16 
  -3   1 -18    0.05    0.05 
  -2   1 -18    0.08    0.06 
  -1   1 -18    4.95    0.28 
   0   1 -18    1.54    0.15 
   1   1 -18    1.41    0.14 
   2   1 -18    0.26    0.07 
   3   1 -18    1.66    0.15 
   4   1 -18    0.09    0.05 
   5   1 -18    1.20    0.11 
   6   1 -18    1.22    0.11 
   7   1 -18   -0.01    0.03 
   8   1 -18    0.34    0.10 
   9   1 -18    0.16    0.09 
  10   1 -18    1.70    0.20 
  11   1 -18    0.89    0.22 
  12   1 -18    0.09    0.13 
  13   1 -18   -0.15    0.13 
  14   1 -18    0.02    0.12 
 -15   2 -18    0.29    0.17 
 -14   2 -18    0.06    0.10 
 -13   2 -18    0.68    0.20 
 -12   2 -18    0.19    0.13 
 -11   2 -18    0.49    0.15 
 -10   2 -18    0.08    0.12 
  -9   2 -18    0.32    0.11 
  -8   2 -18    0.48    0.13 
  -7   2 -18    0.13    0.09 
  -6   2 -18    0.50    0.12 
  -5   2 -18    0.02    0.06 
  -4   2 -18    2.70    0.21 
  -3   2 -18    1.01    0.12 
  -2   2 -18    3.29    0.22 
  -1   2 -18   -0.04    0.05 
   0   2 -18    0.21    0.07 
   1   2 -18    0.24    0.07 
   2   2 -18    0.72    0.10 
   3   2 -18    0.24    0.06 
   4   2 -18    0.26    0.06 
   5   2 -18    0.09    0.05 
   6   2 -18    2.40    0.19 
   7   2 -18    0.07    0.08 
   8   2 -18    1.52    0.19 
   9   2 -18    0.14    0.09 
  10   2 -18    0.29    0.10 
  11   2 -18    0.54    0.17 
  12   2 -18    0.35    0.17 
  13   2 -18    0.75    0.22 
  14   2 -18    1.05    0.25 
 -14   3 -18    0.44    0.17 
 -13   3 -18    0.02    0.12 
 -12   3 -18    0.23    0.14 
 -11   3 -18   -0.14    0.10 
 -10   3 -18    0.05    0.12 
  -9   3 -18    1.00    0.21 
  -8   3 -18    0.30    0.11 
  -7   3 -18    1.57    0.20 
  -6   3 -18    0.02    0.07 
  -5   3 -18    0.06    0.07 
  -4   3 -18    0.11    0.09 
  -3   3 -18    0.66    0.10 
  -2   3 -18    0.42    0.10 
  -1   3 -18    0.20    0.07 
   0   3 -18    1.10    0.12 
   1   3 -18    1.50    0.14 
   2   3 -18    0.91    0.10 
   3   3 -18    0.03    0.04 
   4   3 -18    1.70    0.14 
   5   3 -18    0.02    0.04 
   6   3 -18    0.05    0.05 
   7   3 -18    0.33    0.11 
   8   3 -18    0.16    0.09 
   9   3 -18    0.14    0.10 
  10   3 -18    1.32    0.18 
  11   3 -18    0.85    0.15 
  12   3 -18    0.27    0.14 
  13   3 -18    1.10    0.23 
  14   3 -18    0.59    0.20 
 -13   4 -18    0.00    0.13 
 -12   4 -18   -0.01    0.12 
 -11   4 -18   -0.01    0.11 
 -10   4 -18    0.70    0.19 
  -9   4 -18   -0.06    0.10 
  -8   4 -18    0.64    0.18 
  -7   4 -18    0.32    0.11 
  -6   4 -18    1.14    0.16 
  -5   4 -18    0.06    0.06 
  -4   4 -18    0.05    0.06 
  -3   4 -18    0.28    0.09 
  -2   4 -18    0.15    0.06 
  -1   4 -18    4.75    0.28 
   0   4 -18    1.17    0.12 
   1   4 -18    0.11    0.06 
   2   4 -18    0.09    0.05 
   3   4 -18    0.01    0.04 
   4   4 -18    0.04    0.05 
   5   4 -18    0.63    0.08 
   6   4 -18    1.77    0.12 
   7   4 -18    0.22    0.09 
   8   4 -18    0.09    0.09 
   9   4 -18   -0.01    0.07 
  10   4 -18    2.06    0.22 
  11   4 -18    1.71    0.21 
  12   4 -18    0.44    0.16 
  13   4 -18   -0.07    0.12 
  14   4 -18   -0.06    0.12 
 -13   5 -18   -0.05    0.14 
 -12   5 -18    0.10    0.13 
 -11   5 -18    0.11    0.13 
 -10   5 -18    0.26    0.15 
  -9   5 -18    0.20    0.13 
  -8   5 -18    0.00    0.10 
  -7   5 -18    0.18    0.12 
  -6   5 -18   -0.04    0.07 
  -5   5 -18    0.08    0.07 
  -4   5 -18    4.66    0.33 
  -3   5 -18    0.36    0.09 
  -2   5 -18    0.17    0.07 
  -1   5 -18    0.35    0.08 
   0   5 -18    0.29    0.07 
   1   5 -18    0.09    0.05 
   2   5 -18    1.27    0.12 
   3   5 -18    1.67    0.14 
   4   5 -18    0.11    0.05 
   5   5 -18    0.21    0.06 
   6   5 -18    0.08    0.04 
   7   5 -18    1.23    0.17 
   8   5 -18    0.04    0.08 
   9   5 -18    0.59    0.13 
  10   5 -18    0.54    0.13 
  11   5 -18    0.09    0.10 
  12   5 -18    0.10    0.11 
  13   5 -18    0.11    0.13 
  14   5 -18    1.39    0.26 
 -12   6 -18    1.09    0.26 
 -11   6 -18   -0.09    0.10 
 -10   6 -18   -0.13    0.10 
  -9   6 -18    0.24    0.16 
  -8   6 -18    0.96    0.21 
  -7   6 -18    0.48    0.16 
  -6   6 -18    0.12    0.11 
  -5   6 -18   -0.01    0.10 
  -4   6 -18    0.02    0.06 
  -3   6 -18    0.87    0.13 
  -2   6 -18    0.13    0.07 
  -1   6 -18    0.74    0.11 
   0   6 -18    0.59    0.09 
   1   6 -18   -0.01    0.05 
   2   6 -18    0.67    0.09 
   3   6 -18    0.16    0.06 
   4   6 -18    0.21    0.06 
   5   6 -18   -0.03    0.04 
   6   6 -18    0.01    0.04 
   7   6 -18    0.10    0.08 
   8   6 -18    0.11    0.08 
   9   6 -18    0.26    0.10 
  10   6 -18    0.09    0.09 
  11   6 -18    0.09    0.09 
  12   6 -18   -0.05    0.09 
  13   6 -18    0.07    0.13 
 -11   7 -18    0.27    0.16 
 -10   7 -18    0.37    0.18 
  -9   7 -18   -0.07    0.11 
  -8   7 -18    0.06    0.12 
  -7   7 -18    0.49    0.18 
  -6   7 -18    0.00    0.10 
  -5   7 -18    0.61    0.17 
  -4   7 -18    0.03    0.09 
  -3   7 -18    0.14    0.08 
  -2   7 -18    0.00    0.06 
  -1   7 -18    0.21    0.08 
   0   7 -18    0.27    0.08 
   1   7 -18    1.09    0.13 
   2   7 -18    0.08    0.05 
   3   7 -18    0.03    0.05 
   4   7 -18    0.07    0.05 
   5   7 -18    0.25    0.06 
   6   7 -18    0.07    0.04 
   7   7 -18    0.01    0.06 
   8   7 -18    0.15    0.09 
   9   7 -18    0.22    0.10 
  10   7 -18    0.06    0.09 
  11   7 -18    0.00    0.08 
  12   7 -18    0.11    0.10 
  13   7 -18   -0.11    0.09 
 -10   8 -18    0.11    0.25 
  -9   8 -18    0.00    0.12 
  -8   8 -18    0.67    0.19 
  -7   8 -18    0.52    0.18 
  -6   8 -18    1.56    0.27 
  -5   8 -18   -0.15    0.09 
  -4   8 -18   -0.04    0.10 
  -3   8 -18   -0.03    0.10 
  -2   8 -18    0.13    0.12 
  -1   8 -18    0.16    0.07 
   0   8 -18    0.05    0.06 
   1   8 -18    0.11    0.06 
   2   8 -18    0.43    0.09 
   3   8 -18    0.28    0.06 
   4   8 -18    0.22    0.06 
   5   8 -18    0.46    0.07 
   6   8 -18    0.01    0.04 
   7   8 -18    0.51    0.10 
   8   8 -18    0.02    0.07 
   9   8 -18    0.00    0.08 
  10   8 -18   -0.04    0.08 
  11   8 -18    0.29    0.14 
  12   8 -18    0.16    0.13 
  -8   9 -18    0.14    0.14 
  -7   9 -18    1.31    0.26 
  -6   9 -18    0.46    0.19 
  -5   9 -18    0.25    0.14 
  -4   9 -18    0.02    0.11 
  -3   9 -18    0.51    0.16 
  -2   9 -18    0.21    0.13 
  -1   9 -18    1.25    0.22 
   0   9 -18    0.34    0.13 
   1   9 -18    0.28    0.12 
   2   9 -18    0.03    0.09 
   3   9 -18    0.56    0.14 
   4   9 -18    0.64    0.11 
   5   9 -18   -0.03    0.06 
   6   9 -18    0.62    0.09 
   7   9 -18   -0.04    0.10 
   8   9 -18    0.15    0.12 
   9   9 -18   -0.02    0.10 
  10   9 -18   -0.01    0.11 
  11   9 -18    0.02    0.12 
  12   9 -18    0.01    0.11 
  -7  10 -18    0.26    0.16 
  -6  10 -18   -0.01    0.13 
  -5  10 -18    0.48    0.18 
  -4  10 -18    0.04    0.13 
  -3  10 -18   -0.07    0.10 
  -2  10 -18   -0.15    0.07 
  -1  10 -18    0.11    0.11 
   0  10 -18    0.23    0.13 
   1  10 -18    0.01    0.10 
   2  10 -18    0.07    0.11 
   3  10 -18    0.57    0.14 
   4  10 -18   -0.08    0.09 
   5  10 -18    0.21    0.08 
   6  10 -18    0.39    0.10 
   7  10 -18   -0.05    0.11 
   8  10 -18   -0.05    0.10 
   9  10 -18    0.00    0.11 
  10  10 -18   -0.02    0.11 
  11  10 -18    0.62    0.33 
  -5  11 -18   -0.12    0.10 
  -4  11 -18    0.12    0.13 
  -3  11 -18    0.27    0.14 
  -2  11 -18    0.29    0.15 
  -1  11 -18   -0.01    0.12 
   0  11 -18    0.43    0.15 
   1  11 -18   -0.11    0.08 
   2  11 -18   -0.01    0.10 
   3  11 -18    0.08    0.10 
   4  11 -18   -0.03    0.10 
   5  11 -18    0.14    0.09 
   6  11 -18    0.66    0.13 
   7  11 -18    0.01    0.11 
   8  11 -18    0.13    0.12 
   9  11 -18    0.20    0.14 
  10  11 -18    0.86    0.19 
  -3  12 -18    0.08    0.12 
  -2  12 -18    0.00    0.12 
  -1  12 -18    0.06    0.12 
   0  12 -18    0.18    0.12 
   1  12 -18    0.36    0.14 
   2  12 -18    0.03    0.10 
   3  12 -18   -0.06    0.09 
   4  12 -18    0.17    0.11 
   5  12 -18    0.00    0.09 
   6  12 -18    0.24    0.08 
   7  12 -18    0.07    0.12 
   8  12 -18    0.12    0.13 
   0  13 -18    0.35    0.23 
   1  13 -18    0.19    0.13 
   2  13 -18    0.02    0.11 
   3  13 -18    0.12    0.12 
   4  13 -18    0.13    0.11 
   5  13 -18   -0.01    0.09 
 -11 -26 -17   -0.05    0.09 
 -10 -26 -17    0.82    0.21 
  -9 -26 -17    0.03    0.13 
  -8 -26 -17    2.34    0.35 
  -7 -26 -17    0.14    0.10 
  -6 -26 -17    0.12    0.11 
  -5 -26 -17    0.16    0.13 
 -14 -25 -17    0.48    0.24 
 -13 -25 -17    0.07    0.15 
 -12 -25 -17    0.19    0.14 
 -11 -25 -17    0.29    0.13 
 -10 -25 -17    1.41    0.26 
  -9 -25 -17    0.25    0.11 
  -8 -25 -17    0.14    0.11 
  -7 -25 -17    0.04    0.09 
  -6 -25 -17    0.28    0.12 
  -5 -25 -17    0.03    0.10 
  -4 -25 -17    0.87    0.17 
  -3 -25 -17    0.08    0.11 
  -2 -25 -17    0.12    0.11 
 -15 -24 -17    0.19    0.18 
 -14 -24 -17    0.45    0.23 
 -13 -24 -17   -0.03    0.10 
 -12 -24 -17    0.65    0.17 
 -11 -24 -17   -0.05    0.07 
 -10 -24 -17    0.12    0.09 
  -9 -24 -17    0.71    0.14 
  -8 -24 -17    0.06    0.08 
  -7 -24 -17    0.18    0.10 
  -6 -24 -17    0.11    0.10 
  -5 -24 -17    0.01    0.09 
  -4 -24 -17    0.02    0.10 
  -3 -24 -17    0.42    0.15 
  -2 -24 -17    0.70    0.17 
  -1 -24 -17    0.09    0.11 
   0 -24 -17    0.58    0.17 
 -16 -23 -17    0.08    0.14 
 -15 -23 -17    0.15    0.18 
 -14 -23 -17    0.12    0.13 
 -13 -23 -17    0.41    0.17 
 -12 -23 -17    0.20    0.09 
 -11 -23 -17    0.11    0.09 
 -10 -23 -17    0.14    0.09 
  -9 -23 -17    0.02    0.08 
  -8 -23 -17    0.22    0.10 
  -7 -23 -17   -0.08    0.08 
  -6 -23 -17   -0.01    0.08 
  -5 -23 -17   -0.06    0.08 
  -4 -23 -17    0.09    0.10 
  -3 -23 -17    0.28    0.12 
  -2 -23 -17    1.61    0.23 
  -1 -23 -17    0.40    0.13 
   0 -23 -17    0.01    0.11 
   1 -23 -17   -0.14    0.10 
   2 -23 -17   -0.05    0.11 
 -17 -22 -17    0.11    0.17 
 -16 -22 -17    0.35    0.22 
 -15 -22 -17    0.34    0.14 
 -14 -22 -17    0.11    0.09 
 -13 -22 -17    0.10    0.07 
 -12 -22 -17    0.30    0.10 
 -11 -22 -17    0.27    0.10 
 -10 -22 -17    0.04    0.07 
  -9 -22 -17    0.49    0.12 
  -8 -22 -17    0.16    0.09 
  -7 -22 -17    0.55    0.13 
  -6 -22 -17    0.32    0.12 
  -5 -22 -17    0.19    0.10 
  -4 -22 -17   -0.02    0.08 
  -3 -22 -17    0.46    0.14 
  -2 -22 -17   -0.03    0.09 
  -1 -22 -17    0.20    0.13 
   0 -22 -17    0.26    0.13 
   1 -22 -17    0.31    0.15 
   2 -22 -17    0.08    0.12 
   3 -22 -17    0.54    0.21 
 -18 -21 -17    0.25    0.20 
 -17 -21 -17   -0.05    0.15 
 -16 -21 -17    0.26    0.16 
 -15 -21 -17    0.40    0.11 
 -14 -21 -17    0.06    0.08 
 -13 -21 -17    0.65    0.12 
 -12 -21 -17    0.04    0.07 
 -11 -21 -17    0.11    0.08 
 -10 -21 -17   -0.04    0.07 
  -9 -21 -17    0.07    0.07 
  -8 -21 -17    0.48    0.12 
  -7 -21 -17   -0.07    0.07 
  -6 -21 -17   -0.07    0.07 
  -5 -21 -17    0.77    0.15 
  -4 -21 -17    0.61    0.14 
  -3 -21 -17    0.60    0.14 
  -2 -21 -17    2.78    0.30 
  -1 -21 -17   -0.02    0.11 
   0 -21 -17    0.11    0.12 
   1 -21 -17    0.50    0.15 
   2 -21 -17    0.03    0.11 
   3 -21 -17    0.21    0.16 
   4 -21 -17    0.13    0.16 
   5 -21 -17    0.02    0.14 
 -18 -20 -17    0.16    0.19 
 -17 -20 -17    1.08    0.26 
 -16 -20 -17    0.53    0.12 
 -15 -20 -17    1.53    0.19 
 -14 -20 -17    0.06    0.07 
 -13 -20 -17    0.11    0.08 
 -12 -20 -17   -0.02    0.07 
 -11 -20 -17    0.09    0.09 
 -10 -20 -17    1.27    0.17 
  -9 -20 -17    0.06    0.08 
  -8 -20 -17    0.06    0.08 
  -7 -20 -17    0.12    0.09 
  -6 -20 -17    0.38    0.11 
  -5 -20 -17    1.24    0.19 
  -4 -20 -17    0.02    0.08 
  -3 -20 -17    0.35    0.12 
  -2 -20 -17    0.34    0.12 
  -1 -20 -17    0.83    0.17 
   0 -20 -17    0.28    0.11 
   1 -20 -17    2.13    0.26 
   2 -20 -17    1.07    0.19 
   3 -20 -17    0.06    0.14 
   4 -20 -17    0.25    0.17 
   5 -20 -17   -0.05    0.15 
   6 -20 -17    0.16    0.16 
 -19 -19 -17    0.13    0.23 
 -18 -19 -17    0.37    0.12 
 -17 -19 -17    0.83    0.15 
 -16 -19 -17    0.00    0.06 
 -15 -19 -17    0.07    0.08 
 -14 -19 -17    0.31    0.09 
 -13 -19 -17    0.37    0.11 
 -12 -19 -17    0.15    0.09 
 -11 -19 -17    1.11    0.16 
 -10 -19 -17   -0.16    0.05 
  -9 -19 -17    0.29    0.12 
  -8 -19 -17    0.00    0.07 
  -7 -19 -17    1.17    0.17 
  -6 -19 -17   -0.05    0.07 
  -5 -19 -17    0.66    0.14 
  -4 -19 -17    0.54    0.12 
  -3 -19 -17    0.10    0.09 
  -2 -19 -17    1.27    0.19 
  -1 -19 -17    1.64    0.22 
   0 -19 -17    0.41    0.14 
   1 -19 -17    0.15    0.12 
   2 -19 -17    0.13    0.11 
   3 -19 -17    0.01    0.13 
   4 -19 -17    0.42    0.19 
   5 -19 -17   -0.01    0.14 
   6 -19 -17    0.44    0.18 
   7 -19 -17    0.04    0.16 
 -19 -18 -17    0.20    0.12 
 -18 -18 -17    0.03    0.08 
 -17 -18 -17    0.06    0.08 
 -16 -18 -17    0.25    0.10 
 -15 -18 -17    0.09    0.07 
 -14 -18 -17   10.21    0.59 
 -13 -18 -17    0.34    0.10 
 -12 -18 -17    0.11    0.07 
 -11 -18 -17   -0.03    0.07 
 -10 -18 -17    0.22    0.09 
  -9 -18 -17    0.23    0.09 
  -8 -18 -17    0.12    0.08 
  -7 -18 -17    0.74    0.14 
  -6 -18 -17    0.29    0.10 
  -5 -18 -17    0.75    0.14 
  -4 -18 -17    0.50    0.13 
  -3 -18 -17    3.04    0.29 
  -2 -18 -17    0.17    0.10 
  -1 -18 -17   -0.06    0.08 
   0 -18 -17    0.06    0.09 
   1 -18 -17    0.04    0.10 
   2 -18 -17    0.28    0.12 
   3 -18 -17    0.09    0.14 
   4 -18 -17   -0.04    0.12 
   5 -18 -17    0.66    0.20 
   6 -18 -17    0.07    0.13 
   7 -18 -17    0.14    0.15 
   8 -18 -17    0.54    0.24 
 -20 -17 -17    0.08    0.10 
 -19 -17 -17    0.30    0.13 
 -18 -17 -17    0.88    0.15 
 -17 -17 -17    0.39    0.11 
 -16 -17 -17    0.07    0.08 
 -15 -17 -17    0.29    0.10 
 -14 -17 -17    3.15    0.28 
 -13 -17 -17    2.69    0.25 
 -12 -17 -17   -0.05    0.06 
 -11 -17 -17    1.22    0.17 
 -10 -17 -17    4.59    0.35 
  -9 -17 -17    0.19    0.09 
  -8 -17 -17    1.04    0.15 
  -7 -17 -17    0.04    0.08 
  -6 -17 -17    1.23    0.17 
  -5 -17 -17    0.22    0.09 
  -4 -17 -17    0.00    0.07 
  -3 -17 -17    0.08    0.09 
  -2 -17 -17    1.23    0.18 
  -1 -17 -17   -0.06    0.08 
   0 -17 -17    0.34    0.12 
   1 -17 -17    0.13    0.10 
   2 -17 -17    1.29    0.20 
   3 -17 -17   -0.04    0.08 
   4 -17 -17    0.37    0.16 
   5 -17 -17    0.28    0.17 
   6 -17 -17   -0.02    0.12 
   7 -17 -17    0.17    0.16 
   8 -17 -17    0.09    0.15 
   9 -17 -17    0.17    0.18 
 -20 -16 -17   -0.04    0.11 
 -19 -16 -17    0.57    0.16 
 -18 -16 -17    0.03    0.08 
 -17 -16 -17    0.19    0.10 
 -16 -16 -17    0.27    0.11 
 -15 -16 -17   -0.01    0.06 
 -14 -16 -17    2.47    0.24 
 -13 -16 -17    0.02    0.07 
 -12 -16 -17    0.05    0.08 
 -11 -16 -17    1.07    0.16 
 -10 -16 -17    1.30    0.16 
  -9 -16 -17    2.77    0.25 
  -8 -16 -17    0.34    0.10 
  -7 -16 -17    0.53    0.11 
  -6 -16 -17    1.97    0.21 
  -5 -16 -17    0.20    0.08 
  -4 -16 -17   -0.05    0.06 
  -3 -16 -17    0.05    0.08 
  -2 -16 -17    3.79    0.32 
  -1 -16 -17    0.53    0.13 
   0 -16 -17    0.88    0.15 
   1 -16 -17    0.39    0.12 
   2 -16 -17    0.56    0.14 
   3 -16 -17    1.76    0.29 
   4 -16 -17   -0.04    0.11 
   5 -16 -17    0.37    0.17 
   6 -16 -17   -0.12    0.10 
   7 -16 -17    0.94    0.23 
   8 -16 -17    0.16    0.15 
   9 -16 -17    0.09    0.14 
 -20 -15 -17    0.07    0.14 
 -19 -15 -17   -0.01    0.07 
 -18 -15 -17    0.17    0.10 
 -17 -15 -17    0.10    0.09 
 -16 -15 -17    0.47    0.12 
 -15 -15 -17    0.08    0.09 
 -14 -15 -17    0.00    0.07 
 -13 -15 -17    0.59    0.11 
 -12 -15 -17    0.11    0.08 
 -11 -15 -17    0.06    0.08 
 -10 -15 -17    0.85    0.13 
  -9 -15 -17    1.56    0.18 
  -8 -15 -17    1.44    0.17 
  -7 -15 -17    1.76    0.19 
  -6 -15 -17    3.62    0.30 
  -5 -15 -17    6.59    0.42 
  -4 -15 -17    0.94    0.15 
  -3 -15 -17    0.76    0.14 
  -2 -15 -17    0.21    0.10 
  -1 -15 -17    1.85    0.21 
   0 -15 -17    0.35    0.12 
   1 -15 -17    0.10    0.10 
   2 -15 -17    0.01    0.09 
   3 -15 -17    0.27    0.12 
   4 -15 -17    0.07    0.11 
   5 -15 -17    1.24    0.25 
   6 -15 -17    0.17    0.15 
   7 -15 -17   -0.13    0.11 
   8 -15 -17    0.06    0.12 
   9 -15 -17   -0.15    0.12 
  10 -15 -17    0.37    0.18 
 -20 -14 -17    0.00    0.12 
 -19 -14 -17    0.05    0.09 
 -18 -14 -17    0.59    0.14 
 -17 -14 -17    0.02    0.08 
 -16 -14 -17    0.80    0.14 
 -15 -14 -17    0.09    0.08 
 -14 -14 -17   -0.08    0.06 
 -13 -14 -17    0.34    0.10 
 -12 -14 -17   -0.02    0.06 
 -11 -14 -17    0.70    0.13 
 -10 -14 -17    3.54    0.29 
  -9 -14 -17    3.92    0.30 
  -8 -14 -17    3.58    0.30 
  -7 -14 -17    0.21    0.09 
  -6 -14 -17    0.09    0.08 
  -5 -14 -17    0.10    0.07 
  -4 -14 -17    0.22    0.09 
  -3 -14 -17    0.01    0.07 
  -2 -14 -17    0.30    0.10 
  -1 -14 -17    1.55    0.20 
   0 -14 -17    0.00    0.07 
   1 -14 -17    0.78    0.15 
   2 -14 -17    0.60    0.14 
   3 -14 -17   -0.04    0.09 
   4 -14 -17    1.98    0.24 
   5 -14 -17    0.07    0.11 
   6 -14 -17   -0.17    0.09 
   7 -14 -17    0.10    0.13 
   8 -14 -17    0.09    0.14 
   9 -14 -17    0.29    0.16 
  10 -14 -17    0.01    0.13 
  11 -14 -17    0.31    0.18 
 -20 -13 -17   -0.18    0.10 
 -19 -13 -17    0.46    0.14 
 -18 -13 -17    0.11    0.10 
 -17 -13 -17    0.02    0.08 
 -16 -13 -17    0.53    0.13 
 -15 -13 -17    1.25    0.17 
 -14 -13 -17    0.29    0.10 
 -13 -13 -17    1.35    0.18 
 -12 -13 -17    0.02    0.06 
 -11 -13 -17   -0.04    0.06 
 -10 -13 -17    0.65    0.12 
  -9 -13 -17    0.51    0.11 
  -8 -13 -17    0.63    0.12 
  -7 -13 -17    0.23    0.09 
  -6 -13 -17    2.94    0.25 
  -5 -13 -17    3.99    0.31 
  -4 -13 -17    0.17    0.08 
  -3 -13 -17    0.04    0.08 
  -2 -13 -17    1.78    0.20 
  -1 -13 -17    0.42    0.10 
   0 -13 -17    1.00    0.14 
   1 -13 -17    0.05    0.06 
   2 -13 -17    0.04    0.07 
   3 -13 -17    0.09    0.09 
   4 -13 -17   -0.09    0.07 
   5 -13 -17    0.22    0.13 
   6 -13 -17    2.23    0.32 
   7 -13 -17    0.37    0.16 
   8 -13 -17    0.15    0.14 
   9 -13 -17   -0.11    0.11 
  10 -13 -17    0.19    0.16 
  11 -13 -17   -0.06    0.13 
 -20 -12 -17    0.46    0.20 
 -19 -12 -17    0.03    0.10 
 -18 -12 -17    0.28    0.11 
 -17 -12 -17    0.12    0.09 
 -16 -12 -17    0.85    0.16 
 -15 -12 -17    0.44    0.12 
 -14 -12 -17    0.04    0.07 
 -13 -12 -17   -0.12    0.05 
 -12 -12 -17   -0.11    0.06 
 -11 -12 -17    0.08    0.08 
 -10 -12 -17    0.04    0.07 
  -9 -12 -17    0.24    0.08 
  -8 -12 -17    2.01    0.20 
  -7 -12 -17   -0.05    0.05 
  -6 -12 -17    1.71    0.18 
  -5 -12 -17    1.37    0.18 
  -4 -12 -17    1.99    0.21 
  -3 -12 -17    0.03    0.06 
  -2 -12 -17    2.51    0.21 
  -1 -12 -17    2.05    0.19 
   0 -12 -17    0.11    0.05 
   1 -12 -17    1.27    0.15 
   2 -12 -17    1.23    0.15 
   3 -12 -17    0.06    0.07 
   4 -12 -17    0.24    0.10 
   5 -12 -17    0.00    0.09 
   6 -12 -17    0.35    0.15 
   7 -12 -17    1.44    0.25 
   8 -12 -17    0.26    0.15 
   9 -12 -17    0.10    0.12 
  10 -12 -17    0.23    0.16 
  11 -12 -17   -0.23    0.08 
  12 -12 -17    0.18    0.16 
 -20 -11 -17    0.25    0.15 
 -19 -11 -17    0.09    0.11 
 -18 -11 -17   -0.15    0.06 
 -17 -11 -17   -0.06    0.07 
 -16 -11 -17    0.10    0.08 
 -15 -11 -17    0.18    0.09 
 -14 -11 -17    0.05    0.08 
 -13 -11 -17    0.46    0.11 
 -12 -11 -17    0.37    0.10 
 -11 -11 -17    0.66    0.12 
 -10 -11 -17    0.02    0.07 
  -9 -11 -17    0.88    0.14 
  -8 -11 -17    1.08    0.14 
  -7 -11 -17   -0.07    0.05 
  -6 -11 -17    3.04    0.26 
  -5 -11 -17    0.15    0.07 
  -4 -11 -17    0.08    0.06 
  -3 -11 -17    2.89    0.23 
  -2 -11 -17    1.31    0.15 
  -1 -11 -17    0.04    0.06 
   0 -11 -17    0.42    0.07 
   1 -11 -17    0.09    0.07 
   2 -11 -17   -0.03    0.06 
   3 -11 -17    0.55    0.10 
   4 -11 -17    0.09    0.07 
   5 -11 -17    0.48    0.13 
   6 -11 -17    0.79    0.16 
   7 -11 -17    0.07    0.12 
   8 -11 -17    0.10    0.11 
   9 -11 -17   -0.06    0.09 
  10 -11 -17    0.01    0.12 
  11 -11 -17    0.06    0.12 
  12 -11 -17    0.66    0.21 
 -20 -10 -17    1.08    0.23 
 -19 -10 -17    0.11    0.13 
 -18 -10 -17    1.39    0.21 
 -17 -10 -17    0.16    0.10 
 -16 -10 -17    0.22    0.11 
 -15 -10 -17   -0.08    0.06 
 -14 -10 -17    1.29    0.18 
 -13 -10 -17    0.59    0.12 
 -12 -10 -17    0.73    0.13 
 -11 -10 -17   -0.05    0.06 
 -10 -10 -17    2.06    0.21 
  -9 -10 -17    0.15    0.07 
  -8 -10 -17    0.90    0.14 
  -7 -10 -17    1.21    0.16 
  -6 -10 -17    1.90    0.19 
  -5 -10 -17    7.02    0.38 
  -4 -10 -17   10.00    0.47 
  -3 -10 -17    0.81    0.11 
  -2 -10 -17    0.85    0.12 
  -1 -10 -17   -0.01    0.05 
   0 -10 -17    0.99    0.10 
   1 -10 -17   -0.03    0.04 
   2 -10 -17    0.11    0.07 
   3 -10 -17    0.20    0.08 
   4 -10 -17    1.31    0.16 
   5 -10 -17    0.26    0.09 
   6 -10 -17    0.55    0.12 
   7 -10 -17    0.13    0.11 
   8 -10 -17    1.89    0.28 
   9 -10 -17    0.40    0.16 
  10 -10 -17   -0.05    0.11 
  11 -10 -17    0.18    0.14 
  12 -10 -17   -0.10    0.11 
  13 -10 -17    0.08    0.14 
 -20  -9 -17    0.24    0.15 
 -19  -9 -17    0.30    0.14 
 -18  -9 -17    0.07    0.12 
 -17  -9 -17    0.66    0.15 
 -16  -9 -17    0.15    0.10 
 -15  -9 -17    0.01    0.08 
 -14  -9 -17    0.05    0.08 
 -13  -9 -17   -0.07    0.06 
 -12  -9 -17   -0.03    0.07 
 -11  -9 -17    0.39    0.11 
 -10  -9 -17    0.39    0.10 
  -9  -9 -17    0.08    0.07 
  -8  -9 -17    5.19    0.35 
  -7  -9 -17    3.69    0.29 
  -6  -9 -17    1.30    0.16 
  -5  -9 -17    1.38    0.15 
  -4  -9 -17    0.74    0.11 
  -3  -9 -17    0.39    0.09 
  -2  -9 -17    0.34    0.08 
  -1  -9 -17    0.40    0.09 
   0  -9 -17    5.95    0.29 
   1  -9 -17    0.53    0.08 
   2  -9 -17    1.76    0.20 
   3  -9 -17    0.00    0.06 
   4  -9 -17    0.17    0.08 
   5  -9 -17    2.73    0.22 
   6  -9 -17   -0.03    0.06 
   7  -9 -17   -0.04    0.06 
   8  -9 -17    1.18    0.19 
   9  -9 -17    0.36    0.16 
  10  -9 -17    0.14    0.12 
  11  -9 -17   -0.07    0.11 
  12  -9 -17    0.16    0.12 
  13  -9 -17   -0.02    0.11 
 -20  -8 -17    0.30    0.16 
 -19  -8 -17    0.10    0.12 
 -18  -8 -17    0.47    0.17 
 -17  -8 -17    0.05    0.10 
 -16  -8 -17    0.02    0.08 
 -15  -8 -17    0.14    0.10 
 -14  -8 -17   -0.05    0.07 
 -13  -8 -17    0.19    0.09 
 -12  -8 -17    0.12    0.08 
 -11  -8 -17    0.53    0.11 
 -10  -8 -17    1.00    0.15 
  -9  -8 -17   -0.02    0.06 
  -8  -8 -17    0.09    0.07 
  -7  -8 -17    8.72    0.48 
  -6  -8 -17    0.03    0.05 
  -5  -8 -17    0.45    0.09 
  -4  -8 -17    0.04    0.05 
  -3  -8 -17    4.78    0.29 
  -2  -8 -17    0.39    0.08 
  -1  -8 -17   11.98    0.54 
   0  -8 -17    0.93    0.10 
   1  -8 -17    0.30    0.06 
   2  -8 -17    1.34    0.11 
   3  -8 -17    0.08    0.07 
   4  -8 -17    2.18    0.19 
   5  -8 -17    0.05    0.06 
   6  -8 -17    0.76    0.12 
   7  -8 -17    0.08    0.07 
   8  -8 -17   -0.05    0.06 
   9  -8 -17    0.71    0.15 
  10  -8 -17    1.29    0.23 
  11  -8 -17   -0.18    0.09 
  12  -8 -17    0.04    0.11 
  13  -8 -17    0.35    0.15 
  14  -8 -17   -0.11    0.10 
 -20  -7 -17    0.23    0.16 
 -19  -7 -17    0.06    0.13 
 -18  -7 -17    0.28    0.14 
 -17  -7 -17   -0.08    0.11 
 -16  -7 -17   -0.06    0.08 
 -15  -7 -17    3.28    0.29 
 -14  -7 -17    0.43    0.12 
 -13  -7 -17    0.13    0.09 
 -12  -7 -17    0.91    0.15 
 -11  -7 -17    0.45    0.11 
 -10  -7 -17    0.11    0.08 
  -9  -7 -17   -0.12    0.04 
  -8  -7 -17    0.79    0.13 
  -7  -7 -17    0.28    0.11 
  -6  -7 -17    1.17    0.13 
  -5  -7 -17    4.08    0.26 
  -4  -7 -17    1.88    0.17 
  -3  -7 -17    4.25    0.28 
  -2  -7 -17    0.04    0.06 
  -1  -7 -17    0.31    0.08 
   0  -7 -17    4.96    0.30 
   1  -7 -17    2.59    0.17 
   2  -7 -17    0.32    0.06 
   3  -7 -17    2.11    0.22 
   4  -7 -17    0.95    0.13 
   5  -7 -17    0.20    0.07 
   6  -7 -17    0.17    0.07 
   7  -7 -17    0.25    0.08 
   8  -7 -17    0.10    0.07 
   9  -7 -17    0.27    0.09 
  10  -7 -17    0.25    0.12 
  11  -7 -17    0.19    0.10 
  12  -7 -17   -0.02    0.10 
  13  -7 -17   -0.06    0.11 
  14  -7 -17   -0.16    0.11 
 -19  -6 -17   -0.03    0.11 
 -18  -6 -17    0.54    0.19 
 -17  -6 -17    0.14    0.13 
 -16  -6 -17    0.70    0.15 
 -15  -6 -17    0.21    0.11 
 -14  -6 -17    0.51    0.12 
 -13  -6 -17    0.71    0.14 
 -12  -6 -17    0.40    0.11 
 -11  -6 -17   -0.09    0.06 
 -10  -6 -17    2.01    0.21 
  -9  -6 -17    0.71    0.12 
  -8  -6 -17    0.03    0.06 
  -7  -6 -17   -0.06    0.04 
  -6  -6 -17    0.71    0.11 
  -5  -6 -17    2.93    0.22 
  -4  -6 -17    0.16    0.06 
  -3  -6 -17    1.50    0.15 
  -2  -6 -17    0.20    0.07 
  -1  -6 -17    0.85    0.11 
   0  -6 -17    2.78    0.21 
   1  -6 -17    6.57    0.29 
   2  -6 -17    3.44    0.20 
   3  -6 -17    0.70    0.08 
   4  -6 -17    1.05    0.13 
   5  -6 -17    0.51    0.09 
   6  -6 -17    0.03    0.06 
   7  -6 -17    1.52    0.15 
   8  -6 -17    0.04    0.06 
   9  -6 -17   -0.06    0.06 
  10  -6 -17   -0.09    0.05 
  11  -6 -17    0.22    0.10 
  12  -6 -17    0.47    0.15 
  13  -6 -17    0.05    0.10 
  14  -6 -17   -0.08    0.11 
 -19  -5 -17   -0.03    0.12 
 -18  -5 -17    0.12    0.14 
 -17  -5 -17    0.19    0.13 
 -16  -5 -17    0.04    0.11 
 -15  -5 -17   -0.17    0.07 
 -14  -5 -17    2.96    0.29 
 -13  -5 -17    1.01    0.16 
 -12  -5 -17    0.21    0.11 
 -11  -5 -17    1.71    0.20 
 -10  -5 -17    0.06    0.07 
  -9  -5 -17    4.60    0.34 
  -8  -5 -17    1.55    0.17 
  -7  -5 -17    0.59    0.10 
  -6  -5 -17    1.44    0.15 
  -5  -5 -17    0.54    0.09 
  -4  -5 -17    0.12    0.06 
  -3  -5 -17    1.21    0.13 
  -2  -5 -17    4.06    0.26 
  -1  -5 -17    0.35    0.07 
   0  -5 -17    3.20    0.22 
   1  -5 -17    0.29    0.08 
   2  -5 -17    0.51    0.08 
   3  -5 -17    1.03    0.10 
   4  -5 -17    0.34    0.06 
   5  -5 -17    1.04    0.12 
   6  -5 -17    0.86    0.12 
   7  -5 -17    0.12    0.07 
   8  -5 -17    1.82    0.17 
   9  -5 -17    0.39    0.09 
  10  -5 -17   -0.03    0.06 
  11  -5 -17    0.06    0.06 
  12  -5 -17   -0.05    0.07 
  13  -5 -17    0.51    0.14 
  14  -5 -17    0.10    0.11 
  15  -5 -17    0.07    0.10 
 -19  -4 -17    0.26    0.16 
 -18  -4 -17    0.34    0.17 
 -17  -4 -17   -0.08    0.10 
 -16  -4 -17   -0.06    0.09 
 -15  -4 -17   -0.11    0.09 
 -14  -4 -17    2.91    0.28 
 -13  -4 -17    1.03    0.16 
 -12  -4 -17   -0.07    0.06 
 -11  -4 -17    1.75    0.20 
 -10  -4 -17    0.41    0.10 
  -9  -4 -17    1.60    0.18 
  -8  -4 -17   -0.10    0.04 
  -7  -4 -17    0.22    0.07 
  -6  -4 -17    0.23    0.06 
  -5  -4 -17   -0.02    0.05 
  -4  -4 -17    2.96    0.21 
  -3  -4 -17   10.75    0.49 
  -2  -4 -17   -0.03    0.04 
  -1  -4 -17    0.78    0.11 
   0  -4 -17    1.99    0.17 
   1  -4 -17    0.11    0.06 
   2  -4 -17    1.53    0.14 
   3  -4 -17    1.00    0.10 
   4  -4 -17    1.58    0.12 
   5  -4 -17    0.31    0.05 
   6  -4 -17    0.52    0.09 
   7  -4 -17   -0.09    0.04 
   8  -4 -17    0.59    0.09 
   9  -4 -17    0.21    0.07 
  10  -4 -17    0.01    0.06 
  11  -4 -17    0.42    0.09 
  12  -4 -17    0.00    0.06 
  13  -4 -17    0.14    0.08 
  14  -4 -17    0.00    0.09 
  15  -4 -17    0.08    0.10 
 -18  -3 -17    0.03    0.12 
 -17  -3 -17    0.17    0.14 
 -16  -3 -17    0.05    0.12 
 -15  -3 -17    0.91    0.22 
 -14  -3 -17    0.22    0.11 
 -13  -3 -17    0.07    0.09 
 -12  -3 -17    0.56    0.16 
 -11  -3 -17    0.02    0.08 
 -10  -3 -17    0.09    0.08 
  -9  -3 -17    0.93    0.14 
  -8  -3 -17    1.13    0.15 
  -7  -3 -17    2.02    0.18 
  -6  -3 -17    0.00    0.04 
  -5  -3 -17    0.00    0.04 
  -4  -3 -17    0.26    0.07 
  -3  -3 -17    0.14    0.06 
  -2  -3 -17    1.57    0.14 
  -1  -3 -17    0.37    0.08 
   0  -3 -17    2.58    0.19 
   1  -3 -17    1.31    0.13 
   2  -3 -17    1.27    0.13 
   3  -3 -17    0.89    0.11 
   4  -3 -17    4.35    0.22 
   5  -3 -17    0.04    0.03 
   6  -3 -17    0.58    0.06 
   7  -3 -17    0.78    0.10 
   8  -3 -17    1.03    0.12 
   9  -3 -17   -0.07    0.04 
  10  -3 -17    0.27    0.07 
  11  -3 -17    0.21    0.07 
  12  -3 -17    0.02    0.06 
  13  -3 -17    1.12    0.13 
  14  -3 -17    0.46    0.09 
  15  -3 -17    0.79    0.14 
 -18  -2 -17    0.05    0.14 
 -17  -2 -17   -0.03    0.12 
 -16  -2 -17    0.09    0.12 
 -15  -2 -17    1.35    0.26 
 -14  -2 -17   -0.04    0.09 
 -13  -2 -17    0.80    0.16 
 -12  -2 -17    0.50    0.12 
 -11  -2 -17    0.33    0.10 
 -10  -2 -17   -0.05    0.06 
  -9  -2 -17   -0.02    0.06 
  -8  -2 -17    0.13    0.07 
  -7  -2 -17    1.35    0.15 
  -6  -2 -17    0.93    0.12 
  -5  -2 -17    0.12    0.06 
  -4  -2 -17    1.16    0.13 
  -3  -2 -17    2.39    0.19 
  -2  -2 -17    0.95    0.11 
  -1  -2 -17    0.72    0.10 
   0  -2 -17    2.53    0.19 
   1  -2 -17    0.72    0.10 
   2  -2 -17    0.06    0.05 
   3  -2 -17    1.04    0.12 
   4  -2 -17    0.11    0.06 
   5  -2 -17    1.15    0.12 
   6  -2 -17    0.35    0.05 
   7  -2 -17    0.79    0.07 
   8  -2 -17    0.77    0.10 
   9  -2 -17    1.86    0.15 
  10  -2 -17    0.17    0.06 
  11  -2 -17   -0.01    0.05 
  12  -2 -17    0.01    0.05 
  13  -2 -17    0.04    0.05 
  14  -2 -17   -0.07    0.05 
  15  -2 -17    0.09    0.16 
 -17  -1 -17    0.84    0.22 
 -16  -1 -17   -0.16    0.10 
 -15  -1 -17   -0.01    0.11 
 -14  -1 -17    0.39    0.16 
 -13  -1 -17    0.14    0.12 
 -12  -1 -17    1.13    0.17 
 -11  -1 -17    0.08    0.08 
 -10  -1 -17    0.51    0.12 
  -9  -1 -17    1.09    0.16 
  -8  -1 -17    0.24    0.08 
  -7  -1 -17    1.02    0.13 
  -6  -1 -17    1.34    0.14 
  -5  -1 -17    0.11    0.06 
  -4  -1 -17    1.18    0.12 
  -3  -1 -17    0.06    0.05 
  -2  -1 -17    0.13    0.06 
  -1  -1 -17   -0.05    0.04 
   0  -1 -17    1.99    0.16 
   1  -1 -17    5.58    0.29 
   2  -1 -17   -0.06    0.04 
   3  -1 -17    0.12    0.06 
   4  -1 -17    0.09    0.05 
   5  -1 -17    0.27    0.06 
   6  -1 -17    0.35    0.06 
   7  -1 -17    0.01    0.03 
   8  -1 -17    0.25    0.05 
   9  -1 -17    0.32    0.05 
  10  -1 -17    0.86    0.09 
  11  -1 -17    0.07    0.12 
  12  -1 -17    0.36    0.17 
  13  -1 -17    0.08    0.14 
  14  -1 -17    0.44    0.19 
  15  -1 -17    0.48    0.21 
 -17   0 -17    0.57    0.21 
 -16   0 -17    0.23    0.16 
 -15   0 -17    0.15    0.14 
 -14   0 -17    0.10    0.13 
 -13   0 -17    0.58    0.19 
 -12   0 -17   -0.01    0.11 
 -11   0 -17    0.04    0.08 
 -10   0 -17    0.05    0.08 
  -9   0 -17    2.26    0.22 
  -8   0 -17    0.72    0.13 
  -7   0 -17    0.36    0.09 
  -6   0 -17    0.83    0.11 
  -5   0 -17    0.02    0.05 
  -4   0 -17    3.03    0.22 
  -3   0 -17    0.50    0.09 
  -2   0 -17    2.17    0.17 
  -1   0 -17    0.35    0.08 
   0   0 -17    1.08    0.12 
   1   0 -17    1.94    0.16 
   2   0 -17    2.95    0.20 
   3   0 -17    0.71    0.09 
   4   0 -17    2.99    0.20 
   5   0 -17    0.01    0.04 
   6   0 -17   -0.03    0.03 
   7   0 -17    0.76    0.08 
   8   0 -17    0.57    0.06 
   9   0 -17    0.34    0.09 
  10   0 -17    2.05    0.20 
  11   0 -17   -0.05    0.11 
  12   0 -17    0.03    0.12 
  13   0 -17    0.23    0.15 
  14   0 -17    0.76    0.22 
  15   0 -17   -0.07    0.11 
 -16   1 -17    0.15    0.13 
 -15   1 -17    0.67    0.19 
 -14   1 -17    0.18    0.14 
 -13   1 -17    0.29    0.14 
 -12   1 -17   -0.04    0.10 
 -11   1 -17    1.49    0.25 
 -10   1 -17    0.06    0.08 
  -9   1 -17   -0.09    0.06 
  -8   1 -17    0.23    0.10 
  -7   1 -17    0.23    0.08 
  -6   1 -17    1.31    0.14 
  -5   1 -17    1.11    0.13 
  -4   1 -17    4.77    0.27 
  -3   1 -17   -0.07    0.04 
  -2   1 -17    0.06    0.05 
  -1   1 -17    1.82    0.16 
   0   1 -17    0.06    0.05 
   1   1 -17    2.45    0.18 
   2   1 -17    0.23    0.06 
   3   1 -17    0.77    0.10 
   4   1 -17    0.51    0.08 
   5   1 -17    0.03    0.04 
   6   1 -17   -0.01    0.04 
   7   1 -17    0.18    0.04 
   8   1 -17    0.38    0.10 
   9   1 -17    0.13    0.07 
  10   1 -17    0.39    0.11 
  11   1 -17   -0.09    0.11 
  12   1 -17    0.04    0.12 
  13   1 -17    0.11    0.13 
  14   1 -17    0.04    0.15 
  15   1 -17    0.21    0.16 
 -16   2 -17   -0.04    0.12 
 -15   2 -17   -0.03    0.12 
 -14   2 -17    0.29    0.16 
 -13   2 -17    0.27    0.14 
 -12   2 -17    0.03    0.12 
 -11   2 -17    0.77    0.19 
 -10   2 -17    0.66    0.18 
  -9   2 -17    2.04    0.22 
  -8   2 -17    0.88    0.14 
  -7   2 -17   -0.02    0.06 
  -6   2 -17    1.28    0.14 
  -5   2 -17   -0.02    0.05 
  -4   2 -17    1.20    0.13 
  -3   2 -17    2.84    0.20 
  -2   2 -17    0.06    0.05 
  -1   2 -17   -0.08    0.04 
   0   2 -17    0.73    0.10 
   1   2 -17    0.21    0.06 
   2   2 -17    6.49    0.31 
   3   2 -17    0.03    0.04 
   4   2 -17    0.83    0.09 
   5   2 -17    0.15    0.05 
   6   2 -17    0.44    0.08 
   7   2 -17   -0.03    0.06 
   8   2 -17    0.01    0.07 
   9   2 -17    0.19    0.09 
  10   2 -17    0.21    0.10 
  11   2 -17    0.23    0.09 
  12   2 -17    0.77    0.19 
  13   2 -17    0.56    0.19 
  14   2 -17    0.37    0.17 
  15   2 -17   -0.22    0.12 
 -15   3 -17    0.37    0.17 
 -14   3 -17    0.02    0.12 
 -13   3 -17   -0.13    0.10 
 -12   3 -17    0.99    0.21 
 -11   3 -17   -0.06    0.11 
 -10   3 -17    0.06    0.12 
  -9   3 -17    0.09    0.10 
  -8   3 -17    4.99    0.38 
  -7   3 -17    1.22    0.16 
  -6   3 -17    0.21    0.09 
  -5   3 -17   -0.02    0.06 
  -4   3 -17    0.23    0.07 
  -3   3 -17    0.01    0.05 
  -2   3 -17    1.22    0.13 
  -1   3 -17   -0.04    0.04 
   0   3 -17   -0.01    0.04 
   1   3 -17    0.73    0.09 
   2   3 -17    0.12    0.06 
   3   3 -17    0.04    0.04 
   4   3 -17    0.83    0.09 
   5   3 -17    0.08    0.05 
   6   3 -17    0.02    0.04 
   7   3 -17    0.18    0.08 
   8   3 -17    0.07    0.08 
   9   3 -17    1.58    0.19 
  10   3 -17    0.46    0.12 
  11   3 -17    0.02    0.07 
  12   3 -17   -0.02    0.09 
  13   3 -17    0.15    0.14 
  14   3 -17    0.18    0.15 
  15   3 -17    0.30    0.18 
 -14   4 -17    1.55    0.29 
 -13   4 -17    0.02    0.11 
 -12   4 -17    0.14    0.13 
 -11   4 -17    0.57    0.18 
 -10   4 -17    0.22    0.13 
  -9   4 -17   -0.07    0.09 
  -8   4 -17    0.12    0.12 
  -7   4 -17   -0.01    0.07 
  -6   4 -17    0.01    0.07 
  -5   4 -17    0.04    0.07 
  -4   4 -17    0.81    0.12 
  -3   4 -17    0.69    0.10 
  -2   4 -17    1.81    0.16 
  -1   4 -17   -0.03    0.04 
   0   4 -17    0.19    0.06 
   1   4 -17    0.16    0.06 
   2   4 -17   -0.07    0.04 
   3   4 -17    0.01    0.04 
   4   4 -17    0.11    0.05 
   5   4 -17    0.43    0.07 
   6   4 -17    0.06    0.04 
   7   4 -17    0.09    0.08 
   8   4 -17    1.24    0.17 
   9   4 -17    0.39    0.11 
  10   4 -17    0.24    0.10 
  11   4 -17    0.09    0.09 
  12   4 -17    0.16    0.10 
  13   4 -17   -0.04    0.12 
  14   4 -17    0.04    0.13 
  15   4 -17   -0.06    0.13 
 -13   5 -17    0.58    0.19 
 -12   5 -17    0.68    0.22 
 -11   5 -17    0.60    0.18 
 -10   5 -17    0.53    0.18 
  -9   5 -17    0.16    0.12 
  -8   5 -17    0.38    0.15 
  -7   5 -17    2.64    0.32 
  -6   5 -17   -0.07    0.06 
  -5   5 -17    0.04    0.07 
  -4   5 -17   -0.05    0.05 
  -3   5 -17    0.03    0.06 
  -2   5 -17    0.02    0.05 
  -1   5 -17    0.07    0.05 
   0   5 -17   -0.05    0.04 
   1   5 -17   -0.02    0.04 
   2   5 -17    1.03    0.10 
   3   5 -17    0.08    0.05 
   4   5 -17    1.88    0.14 
   5   5 -17    0.01    0.04 
   6   5 -17    0.09    0.04 
   7   5 -17    0.21    0.09 
   8   5 -17    0.39    0.10 
   9   5 -17    0.39    0.11 
  10   5 -17    0.13    0.09 
  11   5 -17    0.67    0.14 
  12   5 -17    0.12    0.09 
  13   5 -17    0.14    0.13 
  14   5 -17    0.11    0.13 
  15   5 -17    0.68    0.20 
 -13   6 -17    0.08    0.14 
 -12   6 -17    0.13    0.15 
 -11   6 -17    1.55    0.27 
 -10   6 -17    0.33    0.17 
  -9   6 -17    1.17    0.23 
  -8   6 -17   -0.04    0.10 
  -7   6 -17    0.23    0.12 
  -6   6 -17    0.84    0.19 
  -5   6 -17    0.03    0.10 
  -4   6 -17    0.03    0.07 
  -3   6 -17    0.00    0.06 
  -2   6 -17    0.44    0.09 
  -1   6 -17    0.00    0.05 
   0   6 -17    0.07    0.05 
   1   6 -17    1.28    0.12 
   2   6 -17    0.00    0.04 
   3   6 -17    0.14    0.05 
   4   6 -17    1.04    0.10 
   5   6 -17    1.71    0.13 
   6   6 -17    0.80    0.08 
   7   6 -17    0.12    0.08 
   8   6 -17    0.12    0.08 
   9   6 -17    0.36    0.11 
  10   6 -17    1.08    0.17 
  11   6 -17   -0.05    0.08 
  12   6 -17    0.41    0.12 
  13   6 -17    0.03    0.09 
  14   6 -17    0.14    0.13 
 -12   7 -17    0.14    0.16 
 -11   7 -17    0.07    0.14 
 -10   7 -17    0.68    0.31 
  -9   7 -17    0.66    0.19 
  -8   7 -17    0.36    0.13 
  -7   7 -17    0.21    0.13 
  -6   7 -17    0.08    0.11 
  -5   7 -17    0.09    0.11 
  -4   7 -17    0.74    0.17 
  -3   7 -17    0.02    0.06 
  -2   7 -17    1.71    0.17 
  -1   7 -17    0.34    0.08 
   0   7 -17    0.34    0.07 
   1   7 -17    0.00    0.04 
   2   7 -17    0.11    0.06 
   3   7 -17   -0.08    0.04 
   4   7 -17   -0.02    0.04 
   5   7 -17    0.05    0.04 
   6   7 -17    0.17    0.05 
   7   7 -17    0.96    0.13 
   8   7 -17    0.08    0.07 
   9   7 -17    0.05    0.07 
  10   7 -17    0.53    0.12 
  11   7 -17    0.36    0.11 
  12   7 -17    0.17    0.10 
  13   7 -17    0.35    0.12 
  14   7 -17    0.46    0.16 
 -11   8 -17    0.17    0.13 
 -10   8 -17    0.02    0.13 
  -9   8 -17    0.44    0.18 
  -8   8 -17    2.10    0.31 
  -7   8 -17    0.74    0.19 
  -6   8 -17    0.56    0.17 
  -5   8 -17    0.21    0.12 
  -4   8 -17   -0.13    0.07 
  -3   8 -17    0.79    0.17 
  -2   8 -17    0.25    0.12 
  -1   8 -17    2.27    0.19 
   0   8 -17    0.24    0.07 
   1   8 -17   -0.04    0.04 
   2   8 -17    0.44    0.08 
   3   8 -17   -0.02    0.04 
   4   8 -17    0.93    0.12 
   5   8 -17    0.93    0.09 
   6   8 -17    0.00    0.04 
   7   8 -17    0.24    0.08 
   8   8 -17   -0.01    0.06 
   9   8 -17    0.06    0.08 
  10   8 -17    0.04    0.08 
  11   8 -17    0.33    0.11 
  12   8 -17    0.04    0.09 
  13   8 -17    0.04    0.09 
  14   8 -17    0.08    0.11 
 -10   9 -17    0.49    0.28 
  -9   9 -17    0.14    0.14 
  -8   9 -17   -0.05    0.11 
  -7   9 -17    0.22    0.15 
  -6   9 -17   -0.10    0.10 
  -5   9 -17    1.15    0.23 
  -4   9 -17    0.19    0.13 
  -3   9 -17    2.89    0.35 
  -2   9 -17    0.09    0.10 
  -1   9 -17    0.14    0.11 
   0   9 -17    0.26    0.12 
   1   9 -17    0.07    0.10 
   2   9 -17    0.29    0.12 
   3   9 -17    0.87    0.13 
   4   9 -17    0.03    0.06 
   5   9 -17    0.27    0.08 
   6   9 -17   -0.02    0.05 
   7   9 -17    1.36    0.23 
   8   9 -17    0.75    0.18 
   9   9 -17    0.00    0.10 
  10   9 -17    0.02    0.11 
  11   9 -17    0.17    0.12 
  12   9 -17   -0.11    0.10 
  13   9 -17   -0.03    0.10 
  -8  10 -17    0.14    0.14 
  -7  10 -17    0.34    0.15 
  -6  10 -17    0.66    0.19 
  -5  10 -17   -0.05    0.10 
  -4  10 -17   -0.05    0.11 
  -3  10 -17    0.07    0.11 
  -2  10 -17    2.85    0.32 
  -1  10 -17    0.18    0.12 
   0  10 -17    0.61    0.16 
   1  10 -17    0.10    0.10 
   2  10 -17    0.06    0.10 
   3  10 -17    0.33    0.12 
   4  10 -17    1.97    0.19 
   5  10 -17    1.14    0.14 
   6  10 -17    0.07    0.05 
   7  10 -17    1.31    0.23 
   8  10 -17    0.38    0.15 
   9  10 -17    0.04    0.12 
  10  10 -17    0.07    0.12 
  11  10 -17    0.00    0.10 
  12  10 -17   -0.10    0.09 
  -7  11 -17    0.59    0.19 
  -6  11 -17    0.33    0.16 
  -5  11 -17    0.32    0.16 
  -4  11 -17    0.54    0.17 
  -3  11 -17    0.47    0.17 
  -2  11 -17   -0.05    0.09 
  -1  11 -17    0.12    0.12 
   0  11 -17    0.28    0.13 
   1  11 -17    0.81    0.18 
   2  11 -17    0.62    0.16 
   3  11 -17   -0.02    0.09 
   4  11 -17    1.01    0.17 
   5  11 -17    0.03    0.06 
   6  11 -17    0.03    0.07 
   7  11 -17    0.32    0.14 
   8  11 -17    0.99    0.19 
   9  11 -17    0.62    0.16 
  10  11 -17    0.07    0.11 
  11  11 -17    0.13    0.12 
  -5  12 -17    0.45    0.17 
  -4  12 -17   -0.11    0.11 
  -3  12 -17   -0.05    0.10 
  -2  12 -17    0.12    0.13 
  -1  12 -17    0.11    0.12 
   0  12 -17    0.36    0.14 
   1  12 -17   -0.09    0.09 
   2  12 -17    0.25    0.13 
   3  12 -17    0.50    0.15 
   4  12 -17   -0.10    0.08 
   5  12 -17    0.11    0.10 
   6  12 -17    0.37    0.11 
   7  12 -17    0.86    0.09 
   8  12 -17    0.28    0.14 
   9  12 -17    0.82    0.18 
  10  12 -17    0.81    0.34 
  -3  13 -17    0.19    0.14 
  -2  13 -17    0.06    0.13 
  -1  13 -17   -0.10    0.11 
   0  13 -17   -0.01    0.10 
   1  13 -17    0.11    0.11 
   2  13 -17    0.01    0.11 
   3  13 -17    0.19    0.13 
   4  13 -17    0.10    0.10 
   5  13 -17    0.19    0.11 
   6  13 -17    0.60    0.12 
   7  13 -17    0.43    0.08 
   8  13 -17   -0.10    0.09 
   9  13 -17    0.40    0.30 
   0  14 -17    0.12    0.13 
   1  14 -17    0.55    0.17 
   2  14 -17    0.13    0.12 
   3  14 -17   -0.13    0.09 
   4  14 -17    0.28    0.13 
   5  14 -17   -0.17    0.10 
   6  14 -17    0.30    0.10 
 -12 -26 -16   -0.01    0.13 
 -11 -26 -16    0.08    0.15 
 -10 -26 -16    0.14    0.13 
  -9 -26 -16    1.11    0.24 
  -8 -26 -16    1.83    0.30 
  -7 -26 -16    0.14    0.11 
  -6 -26 -16    0.14    0.11 
  -5 -26 -16    0.09    0.10 
  -4 -26 -16    0.06    0.10 
 -14 -25 -16    0.16    0.17 
 -13 -25 -16    0.17    0.16 
 -12 -25 -16    0.09    0.14 
 -11 -25 -16    0.07    0.13 
 -10 -25 -16    0.19    0.14 
  -9 -25 -16    0.28    0.11 
  -8 -25 -16    0.48    0.13 
  -7 -25 -16   -0.10    0.07 
  -6 -25 -16    0.06    0.09 
  -5 -25 -16    1.26    0.19 
  -4 -25 -16    0.22    0.11 
  -3 -25 -16    0.35    0.13 
  -2 -25 -16    0.39    0.14 
  -1 -25 -16    0.03    0.11 
 -16 -24 -16   -0.06    0.14 
 -15 -24 -16   -0.02    0.13 
 -14 -24 -16   -0.01    0.16 
 -13 -24 -16    0.17    0.13 
 -12 -24 -16   -0.10    0.09 
 -11 -24 -16   -0.15    0.09 
 -10 -24 -16    0.01    0.07 
  -9 -24 -16    0.61    0.13 
  -8 -24 -16    0.50    0.13 
  -7 -24 -16    0.33    0.11 
  -6 -24 -16    0.19    0.11 
  -5 -24 -16    0.64    0.14 
  -4 -24 -16    0.27    0.13 
  -3 -24 -16    0.08    0.10 
  -2 -24 -16   -0.02    0.10 
  -1 -24 -16    0.06    0.10 
   0 -24 -16    0.46    0.15 
   1 -24 -16    0.01    0.10 
 -17 -23 -16    0.40    0.23 
 -16 -23 -16    0.13    0.18 
 -15 -23 -16    0.20    0.18 
 -14 -23 -16    0.12    0.12 
 -13 -23 -16    0.49    0.16 
 -12 -23 -16    0.05    0.07 
 -11 -23 -16    0.46    0.11 
 -10 -23 -16   -0.16    0.06 
  -9 -23 -16    0.24    0.10 
  -8 -23 -16    0.65    0.13 
  -7 -23 -16    0.12    0.09 
  -6 -23 -16    0.66    0.14 
  -5 -23 -16   -0.01    0.09 
  -4 -23 -16    0.02    0.09 
  -3 -23 -16   -0.01    0.10 
  -2 -23 -16    0.18    0.11 
  -1 -23 -16    0.24    0.12 
   0 -23 -16    1.08    0.19 
   1 -23 -16    0.51    0.16 
   2 -23 -16    0.19    0.15 
 -18 -22 -16   -0.09    0.15 
 -17 -22 -16    0.15    0.18 
 -16 -22 -16    0.06    0.17 
 -15 -22 -16    0.07    0.13 
 -14 -22 -16    0.53    0.17 
 -13 -22 -16    0.21    0.09 
 -12 -22 -16    0.02    0.07 
 -11 -22 -16    0.18    0.08 
 -10 -22 -16    1.18    0.16 
  -9 -22 -16    0.35    0.11 
  -8 -22 -16   -0.04    0.07 
  -7 -22 -16    0.18    0.10 
  -6 -22 -16    0.14    0.10 
  -5 -22 -16   -0.03    0.08 
  -4 -22 -16    0.03    0.08 
  -3 -22 -16    0.79    0.16 
  -2 -22 -16   -0.12    0.07 
  -1 -22 -16    0.09    0.11 
   0 -22 -16    0.44    0.15 
   1 -22 -16    0.35    0.14 
   2 -22 -16    0.04    0.13 
   3 -22 -16    0.14    0.17 
   4 -22 -16   -0.07    0.13 
 -18 -21 -16    0.15    0.18 
 -17 -21 -16    0.19    0.19 
 -16 -21 -16    0.15    0.14 
 -15 -21 -16   -0.01    0.06 
 -14 -21 -16    0.16    0.08 
 -13 -21 -16   -0.07    0.06 
 -12 -21 -16    0.12    0.07 
 -11 -21 -16    0.06    0.07 
 -10 -21 -16    0.03    0.07 
  -9 -21 -16    0.43    0.11 
  -8 -21 -16    0.44    0.12 
  -7 -21 -16    0.22    0.10 
  -6 -21 -16    1.32    0.18 
  -5 -21 -16    0.27    0.11 
  -4 -21 -16    0.52    0.13 
  -3 -21 -16    0.10    0.09 
  -2 -21 -16    0.26    0.12 
  -1 -21 -16    0.07    0.09 
   0 -21 -16    0.48    0.14 
   1 -21 -16    0.13    0.12 
   2 -21 -16    0.00    0.12 
   3 -21 -16    2.09    0.32 
   4 -21 -16   -0.06    0.14 
   5 -21 -16   -0.30    0.10 
 -19 -20 -16    0.01    0.18 
 -18 -20 -16    0.04    0.16 
 -17 -20 -16    0.14    0.19 
 -16 -20 -16    0.34    0.10 
 -15 -20 -16   -0.01    0.06 
 -14 -20 -16    0.01    0.07 
 -13 -20 -16    0.69    0.13 
 -12 -20 -16    0.16    0.08 
 -11 -20 -16    0.47    0.11 
 -10 -20 -16    0.55    0.12 
  -9 -20 -16   -0.08    0.06 
  -8 -20 -16    0.40    0.11 
  -7 -20 -16    0.24    0.10 
  -6 -20 -16    0.16    0.10 
  -5 -20 -16    0.20    0.10 
  -4 -20 -16    0.05    0.09 
  -3 -20 -16    0.48    0.13 
  -2 -20 -16    0.15    0.10 
  -1 -20 -16    1.09    0.18 
   0 -20 -16    0.84    0.17 
   1 -20 -16    0.04    0.10 
   2 -20 -16    0.13    0.14 
   3 -20 -16    0.07    0.15 
   4 -20 -16    0.02    0.16 
   5 -20 -16    0.65    0.22 
   6 -20 -16    0.45    0.19 
 -19 -19 -16    0.03    0.14 
 -18 -19 -16    0.12    0.19 
 -17 -19 -16    0.14    0.10 
 -16 -19 -16    0.76    0.13 
 -15 -19 -16    0.14    0.08 
 -14 -19 -16    0.48    0.11 
 -13 -19 -16   -0.07    0.05 
 -12 -19 -16    0.29    0.09 
 -11 -19 -16    0.08    0.07 
 -10 -19 -16    0.02    0.07 
  -9 -19 -16    0.28    0.10 
  -8 -19 -16    0.44    0.12 
  -7 -19 -16    0.17    0.07 
  -6 -19 -16    0.18    0.09 
  -5 -19 -16    0.85    0.15 
  -4 -19 -16    0.32    0.11 
  -3 -19 -16    1.30    0.20 
  -2 -19 -16    3.52    0.32 
  -1 -19 -16    0.00    0.10 
   0 -19 -16   -0.15    0.07 
   1 -19 -16   -0.05    0.09 
   2 -19 -16    0.13    0.14 
   3 -19 -16    0.24    0.16 
   4 -19 -16    1.33    0.26 
   5 -19 -16    0.28    0.18 
   6 -19 -16    0.28    0.16 
   7 -19 -16   -0.18    0.11 
 -19 -18 -16    0.06    0.11 
 -18 -18 -16    0.65    0.15 
 -17 -18 -16    0.53    0.12 
 -16 -18 -16    1.71    0.20 
 -15 -18 -16    0.49    0.12 
 -14 -18 -16    0.00    0.06 
 -13 -18 -16    0.02    0.07 
 -12 -18 -16    0.41    0.12 
 -11 -18 -16    0.94    0.14 
 -10 -18 -16    0.14    0.08 
  -9 -18 -16    0.29    0.09 
  -8 -18 -16    0.16    0.08 
  -7 -18 -16    0.05    0.07 
  -6 -18 -16    0.95    0.15 
  -5 -18 -16    0.06    0.08 
  -4 -18 -16   -0.01    0.08 
  -3 -18 -16    0.14    0.09 
  -2 -18 -16    0.01    0.08 
  -1 -18 -16   -0.03    0.08 
   0 -18 -16    0.06    0.09 
   1 -18 -16    2.18    0.25 
   2 -18 -16    0.21    0.14 
   3 -18 -16   -0.09    0.10 
   4 -18 -16    0.17    0.16 
   5 -18 -16    0.07    0.13 
   6 -18 -16   -0.10    0.12 
   7 -18 -16    0.23    0.18 
   8 -18 -16    0.80    0.24 
 -20 -17 -16    0.23    0.15 
 -19 -17 -16    0.71    0.15 
 -18 -17 -16    0.15    0.09 
 -17 -17 -16    0.09    0.08 
 -16 -17 -16    0.16    0.09 
 -15 -17 -16   -0.04    0.06 
 -14 -17 -16    0.21    0.09 
 -13 -17 -16   -0.05    0.06 
 -12 -17 -16    2.83    0.25 
 -11 -17 -16    0.33    0.10 
 -10 -17 -16    0.21    0.08 
  -9 -17 -16    2.41    0.23 
  -8 -17 -16    0.48    0.12 
  -7 -17 -16   -0.05    0.05 
  -6 -17 -16    0.08    0.08 
  -5 -17 -16    1.86    0.20 
  -4 -17 -16    0.86    0.14 
  -3 -17 -16    2.30    0.24 
  -2 -17 -16    0.67    0.14 
  -1 -17 -16    1.67    0.21 
   0 -17 -16    0.01    0.08 
   1 -17 -16   -0.07    0.07 
   2 -17 -16    1.24    0.24 
   3 -17 -16   -0.12    0.10 
   4 -17 -16    1.19    0.25 
   5 -17 -16    0.09    0.14 
   6 -17 -16    0.15    0.14 
   7 -17 -16    0.07    0.13 
   8 -17 -16   -0.09    0.12 
   9 -17 -16    0.32    0.19 
 -20 -16 -16    0.01    0.11 
 -19 -16 -16   -0.04    0.08 
 -18 -16 -16    0.22    0.09 
 -17 -16 -16    0.82    0.14 
 -16 -16 -16    0.51    0.12 
 -15 -16 -16    1.47    0.18 
 -14 -16 -16    1.49    0.17 
 -13 -16 -16    0.10    0.08 
 -12 -16 -16   -0.10    0.06 
 -11 -16 -16    0.06    0.07 
 -10 -16 -16    0.74    0.13 
  -9 -16 -16   -0.13    0.05 
  -8 -16 -16    4.20    0.32 
  -7 -16 -16    0.22    0.09 
  -6 -16 -16    1.15    0.15 
  -5 -16 -16    3.99    0.32 
  -4 -16 -16    0.71    0.13 
  -3 -16 -16    0.06    0.07 
  -2 -16 -16    0.31    0.10 
  -1 -16 -16    1.76    0.21 
   0 -16 -16   -0.07    0.07 
   1 -16 -16    0.02    0.08 
   2 -16 -16    0.00    0.08 
   3 -16 -16    0.39    0.15 
   4 -16 -16    0.42    0.17 
   5 -16 -16    0.09    0.14 
   6 -16 -16   -0.07    0.10 
   7 -16 -16   -0.02    0.11 
   8 -16 -16   -0.20    0.12 
   9 -16 -16   -0.05    0.13 
  10 -16 -16    0.21    0.17 
 -20 -15 -16    0.02    0.11 
 -19 -15 -16    0.03    0.08 
 -18 -15 -16    0.42    0.11 
 -17 -15 -16   -0.10    0.06 
 -16 -15 -16    0.01    0.07 
 -15 -15 -16    0.38    0.11 
 -14 -15 -16    0.59    0.12 
 -13 -15 -16    1.41    0.17 
 -12 -15 -16    0.29    0.09 
 -11 -15 -16    0.31    0.09 
 -10 -15 -16    0.19    0.08 
  -9 -15 -16    0.14    0.08 
  -8 -15 -16   -0.08    0.05 
  -7 -15 -16    0.07    0.07 
  -6 -15 -16    0.03    0.06 
  -5 -15 -16    0.09    0.07 
  -4 -15 -16    4.17    0.33 
  -3 -15 -16    0.51    0.12 
  -2 -15 -16    0.21    0.09 
  -1 -15 -16    0.44    0.11 
   0 -15 -16    0.14    0.09 
   1 -15 -16    2.16    0.25 
   2 -15 -16    1.68    0.21 
   3 -15 -16    0.09    0.12 
   4 -15 -16    0.09    0.11 
   5 -15 -16    0.02    0.11 
   6 -15 -16    0.55    0.18 
   7 -15 -16   -0.09    0.11 
   8 -15 -16   -0.03    0.15 
   9 -15 -16    0.05    0.14 
  10 -15 -16    0.20    0.15 
  11 -15 -16    0.04    0.15 
 -21 -14 -16   -0.05    0.12 
 -20 -14 -16   -0.10    0.09 
 -19 -14 -16    0.08    0.10 
 -18 -14 -16    0.09    0.09 
 -17 -14 -16    0.13    0.09 
 -16 -14 -16    0.07    0.08 
 -15 -14 -16    0.03    0.07 
 -14 -14 -16   -0.02    0.07 
 -13 -14 -16   -0.05    0.06 
 -12 -14 -16   -0.04    0.05 
 -11 -14 -16    0.23    0.08 
 -10 -14 -16    0.52    0.11 
  -9 -14 -16    1.61    0.18 
  -8 -14 -16    0.02    0.06 
  -7 -14 -16    0.24    0.09 
  -6 -14 -16    0.26    0.09 
  -5 -14 -16    1.69    0.19 
  -4 -14 -16    2.82    0.25 
  -3 -14 -16    0.86    0.15 
  -2 -14 -16    0.99    0.15 
  -1 -14 -16    0.99    0.15 
   0 -14 -16    0.10    0.09 
   1 -14 -16    1.31    0.16 
   2 -14 -16    0.07    0.07 
   3 -14 -16    1.88    0.27 
   4 -14 -16   -0.01    0.11 
   5 -14 -16    2.15    0.32 
   6 -14 -16    0.08    0.13 
   7 -14 -16    1.82    0.43 
   8 -14 -16    0.17    0.13 
   9 -14 -16    0.34    0.17 
  10 -14 -16    0.05    0.14 
  11 -14 -16    0.15    0.15 
 -21 -13 -16   -0.05    0.13 
 -20 -13 -16    1.02    0.26 
 -19 -13 -16    0.70    0.18 
 -18 -13 -16    0.49    0.13 
 -17 -13 -16    0.77    0.14 
 -16 -13 -16    1.27    0.17 
 -15 -13 -16    0.19    0.08 
 -14 -13 -16    0.06    0.07 
 -13 -13 -16    0.12    0.08 
 -12 -13 -16    2.84    0.25 
 -11 -13 -16    0.96    0.14 
 -10 -13 -16    2.95    0.25 
  -9 -13 -16    0.57    0.11 
  -8 -13 -16    0.17    0.08 
  -7 -13 -16    0.01    0.06 
  -6 -13 -16    0.19    0.08 
  -5 -13 -16   21.94    1.03 
  -4 -13 -16    0.54    0.11 
  -3 -13 -16    0.68    0.13 
  -2 -13 -16    1.08    0.16 
  -1 -13 -16    1.00    0.14 
   0 -13 -16    0.45    0.10 
   1 -13 -16    0.12    0.07 
   2 -13 -16    1.18    0.15 
   3 -13 -16    2.05    0.20 
   4 -13 -16    0.10    0.12 
   5 -13 -16    0.28    0.14 
   6 -13 -16    0.99    0.21 
   7 -13 -16    2.36    0.33 
   8 -13 -16    0.16    0.14 
   9 -13 -16    0.15    0.14 
  10 -13 -16    0.15    0.15 
  11 -13 -16   -0.02    0.13 
  12 -13 -16    0.20    0.17 
 -21 -12 -16   -0.08    0.10 
 -20 -12 -16   -0.12    0.11 
 -19 -12 -16    0.91    0.20 
 -18 -12 -16    0.13    0.09 
 -17 -12 -16    0.47    0.12 
 -16 -12 -16    0.45    0.12 
 -15 -12 -16   -0.06    0.07 
 -14 -12 -16    0.01    0.07 
 -13 -12 -16    0.03    0.06 
 -12 -12 -16    0.30    0.10 
 -11 -12 -16    1.19    0.15 
 -10 -12 -16    1.91    0.19 
  -9 -12 -16    3.70    0.29 
  -8 -12 -16    0.11    0.07 
  -7 -12 -16    1.87    0.19 
  -6 -12 -16    2.05    0.20 
  -5 -12 -16    0.51    0.11 
  -4 -12 -16    0.01    0.06 
  -3 -12 -16    0.31    0.08 
  -2 -12 -16    0.35    0.08 
  -1 -12 -16    3.59    0.22 
   0 -12 -16    1.43    0.17 
   1 -12 -16    0.06    0.07 
   2 -12 -16   -0.12    0.05 
   3 -12 -16    0.23    0.09 
   4 -12 -16    2.60    0.26 
   5 -12 -16    0.16    0.12 
   6 -12 -16    0.23    0.13 
   7 -12 -16    0.07    0.13 
   8 -12 -16    0.01    0.12 
   9 -12 -16    1.12    0.23 
  10 -12 -16    0.08    0.12 
  11 -12 -16    0.13    0.15 
  12 -12 -16   -0.10    0.10 
 -21 -11 -16    0.15    0.17 
 -20 -11 -16    0.05    0.13 
 -19 -11 -16   -0.02    0.11 
 -18 -11 -16    0.03    0.08 
 -17 -11 -16    0.19    0.10 
 -16 -11 -16    0.02    0.08 
 -15 -11 -16    2.76    0.26 
 -14 -11 -16    0.32    0.10 
 -13 -11 -16    1.42    0.18 
 -12 -11 -16    0.75    0.13 
 -11 -11 -16    0.12    0.07 
 -10 -11 -16    0.60    0.11 
  -9 -11 -16   -0.13    0.04 
  -8 -11 -16    0.09    0.07 
  -7 -11 -16    2.36    0.22 
  -6 -11 -16   -0.01    0.06 
  -5 -11 -16    0.63    0.12 
  -4 -11 -16    4.40    0.28 
  -3 -11 -16    0.02    0.06 
  -2 -11 -16    0.00    0.05 
  -1 -11 -16   11.26    0.44 
   0 -11 -16    0.12    0.05 
   1 -11 -16    0.53    0.11 
   2 -11 -16    0.44    0.10 
   3 -11 -16    0.05    0.06 
   4 -11 -16    0.20    0.09 
   5 -11 -16   -0.02    0.06 
   6 -11 -16    0.37    0.14 
   7 -11 -16    3.42    0.39 
   8 -11 -16    0.07    0.11 
   9 -11 -16    0.20    0.13 
  10 -11 -16    1.29    0.25 
  11 -11 -16    0.02    0.12 
  12 -11 -16    0.39    0.18 
  13 -11 -16   -0.08    0.13 
 -21 -10 -16    0.07    0.16 
 -20 -10 -16    0.44    0.16 
 -19 -10 -16    0.05    0.11 
 -18 -10 -16    0.13    0.12 
 -17 -10 -16    0.33    0.11 
 -16 -10 -16    2.59    0.26 
 -15 -10 -16    1.00    0.16 
 -14 -10 -16    0.28    0.10 
 -13 -10 -16    0.09    0.07 
 -12 -10 -16    0.11    0.08 
 -11 -10 -16    0.48    0.11 
 -10 -10 -16    0.28    0.09 
  -9 -10 -16    0.40    0.10 
  -8 -10 -16    0.04    0.07 
  -7 -10 -16    0.76    0.12 
  -6 -10 -16    2.81    0.24 
  -5 -10 -16    0.44    0.10 
  -4 -10 -16    0.08    0.05 
  -3 -10 -16    3.15    0.23 
  -2 -10 -16    0.86    0.11 
  -1 -10 -16    1.02    0.10 
   0 -10 -16    0.29    0.06 
   1 -10 -16    0.58    0.08 
   2 -10 -16    1.53    0.16 
   3 -10 -16    2.29    0.19 
   4 -10 -16    0.58    0.11 
   5 -10 -16    0.18    0.08 
   6 -10 -16    0.08    0.08 
   7 -10 -16    1.68    0.21 
   8 -10 -16   -0.13    0.09 
   9 -10 -16    0.80    0.20 
  10 -10 -16    0.14    0.15 
  11 -10 -16    0.08    0.12 
  12 -10 -16    0.11    0.14 
  13 -10 -16    0.04    0.13 
  14 -10 -16   -0.03    0.22 
 -20  -9 -16    0.32    0.16 
 -19  -9 -16    0.90    0.21 
 -18  -9 -16    0.20    0.13 
 -17  -9 -16    0.16    0.10 
 -16  -9 -16    0.01    0.08 
 -15  -9 -16    0.12    0.08 
 -14  -9 -16    0.22    0.09 
 -13  -9 -16    1.05    0.15 
 -12  -9 -16    0.91    0.14 
 -11  -9 -16    0.20    0.09 
 -10  -9 -16    0.06    0.07 
  -9  -9 -16    2.15    0.21 
  -8  -9 -16    3.31    0.27 
  -7  -9 -16    1.71    0.18 
  -6  -9 -16    0.89    0.13 
  -5  -9 -16    4.60    0.29 
  -4  -9 -16   -0.04    0.05 
  -3  -9 -16    7.00    0.35 
  -2  -9 -16    0.08    0.06 
  -1  -9 -16    1.32    0.14 
   0  -9 -16   -0.01    0.04 
   1  -9 -16    0.00    0.04 
   2  -9 -16    0.59    0.12 
   3  -9 -16    0.28    0.08 
   4  -9 -16    1.26    0.15 
   5  -9 -16    1.42    0.16 
   6  -9 -16    1.21    0.15 
   7  -9 -16   -0.03    0.07 
   8  -9 -16    0.56    0.13 
   9  -9 -16   -0.03    0.10 
  10  -9 -16   -0.02    0.10 
  11  -9 -16    0.97    0.22 
  12  -9 -16    0.39    0.17 
  13  -9 -16   -0.07    0.10 
  14  -9 -16    0.23    0.15 
 -20  -8 -16    0.54    0.18 
 -19  -8 -16    0.02    0.13 
 -18  -8 -16    0.34    0.15 
 -17  -8 -16   -0.11    0.09 
 -16  -8 -16    1.22    0.18 
 -15  -8 -16    1.31    0.18 
 -14  -8 -16    1.49    0.18 
 -13  -8 -16    0.98    0.15 
 -12  -8 -16    0.98    0.15 
 -11  -8 -16    0.22    0.09 
 -10  -8 -16    1.29    0.16 
  -9  -8 -16    1.95    0.20 
  -8  -8 -16    0.50    0.10 
  -7  -8 -16    0.05    0.07 
  -6  -8 -16    0.94    0.12 
  -5  -8 -16    0.13    0.06 
  -4  -8 -16    4.58    0.29 
  -3  -8 -16    9.35    0.44 
  -2  -8 -16    0.32    0.08 
  -1  -8 -16    0.09    0.06 
   0  -8 -16    0.91    0.10 
   1  -8 -16    0.33    0.06 
   2  -8 -16    0.11    0.04 
   3  -8 -16    1.59    0.16 
   4  -8 -16    1.36    0.15 
   5  -8 -16    0.03    0.06 
   6  -8 -16    0.06    0.06 
   7  -8 -16    0.77    0.12 
   8  -8 -16    3.09    0.28 
   9  -8 -16    0.45    0.12 
  10  -8 -16    0.06    0.11 
  11  -8 -16    0.07    0.11 
  12  -8 -16    0.43    0.16 
  13  -8 -16    0.18    0.13 
  14  -8 -16    0.16    0.15 
 -20  -7 -16   -0.10    0.11 
 -19  -7 -16    0.17    0.13 
 -18  -7 -16    1.10    0.22 
 -17  -7 -16   -0.03    0.09 
 -16  -7 -16    0.18    0.10 
 -15  -7 -16   -0.15    0.06 
 -14  -7 -16    0.51    0.12 
 -13  -7 -16    2.82    0.26 
 -12  -7 -16    0.17    0.08 
 -11  -7 -16    0.47    0.11 
 -10  -7 -16    1.54    0.17 
  -9  -7 -16    0.70    0.12 
  -8  -7 -16    2.17    0.21 
  -7  -7 -16    1.06    0.13 
  -6  -7 -16    0.27    0.07 
  -5  -7 -16    0.21    0.07 
  -4  -7 -16    3.77    0.26 
  -3  -7 -16    0.09    0.06 
  -2  -7 -16    9.55    0.44 
  -1  -7 -16   -0.02    0.05 
   0  -7 -16    1.22    0.11 
   1  -7 -16    6.35    0.28 
   2  -7 -16    3.31    0.18 
   3  -7 -16    0.83    0.13 
   4  -7 -16    2.11    0.18 
   5  -7 -16    3.12    0.23 
   6  -7 -16    0.22    0.07 
   7  -7 -16    0.49    0.09 
   8  -7 -16    0.08    0.07 
   9  -7 -16    0.25    0.09 
  10  -7 -16   -0.07    0.06 
  11  -7 -16    0.32    0.15 
  12  -7 -16    0.20    0.14 
  13  -7 -16    0.39    0.16 
  14  -7 -16    0.06    0.12 
  15  -7 -16    0.65    0.19 
 -20  -6 -16    0.25    0.16 
 -19  -6 -16    0.34    0.17 
 -18  -6 -16    0.44    0.16 
 -17  -6 -16    0.03    0.11 
 -16  -6 -16   -0.07    0.08 
 -15  -6 -16    1.04    0.16 
 -14  -6 -16   -0.17    0.06 
 -13  -6 -16   -0.04    0.06 
 -12  -6 -16    0.47    0.11 
 -11  -6 -16    0.07    0.07 
 -10  -6 -16    0.20    0.08 
  -9  -6 -16    0.26    0.09 
  -8  -6 -16    0.10    0.06 
  -7  -6 -16    0.45    0.09 
  -6  -6 -16    1.50    0.15 
  -5  -6 -16    0.32    0.08 
  -4  -6 -16   -0.02    0.05 
  -3  -6 -16    0.08    0.05 
  -2  -6 -16    0.49    0.09 
  -1  -6 -16    0.09    0.06 
   0  -6 -16    0.36    0.08 
   1  -6 -16    2.33    0.16 
   2  -6 -16    2.48    0.16 
   3  -6 -16    1.96    0.13 
   4  -6 -16    2.89    0.21 
   5  -6 -16    5.05    0.30 
   6  -6 -16    0.96    0.12 
   7  -6 -16    0.02    0.06 
   8  -6 -16    0.03    0.06 
   9  -6 -16    0.90    0.13 
  10  -6 -16    0.91    0.14 
  11  -6 -16    0.15    0.09 
  12  -6 -16   -0.03    0.09 
  13  -6 -16    0.08    0.12 
  14  -6 -16    0.11    0.13 
  15  -6 -16    0.63    0.19 
 -20  -5 -16    0.10    0.15 
 -19  -5 -16   -0.17    0.09 
 -18  -5 -16    0.01    0.12 
 -17  -5 -16   -0.03    0.12 
 -16  -5 -16    0.28    0.15 
 -15  -5 -16    3.44    0.32 
 -14  -5 -16    0.29    0.11 
 -13  -5 -16    0.19    0.09 
 -12  -5 -16    0.06    0.07 
 -11  -5 -16    2.22    0.23 
 -10  -5 -16    0.26    0.09 
  -9  -5 -16    0.29    0.08 
  -8  -5 -16    0.53    0.11 
  -7  -5 -16    0.01    0.05 
  -6  -5 -16    0.69    0.11 
  -5  -5 -16    0.42    0.08 
  -4  -5 -16    6.54    0.33 
  -3  -5 -16    4.27    0.26 
  -2  -5 -16    0.11    0.06 
  -1  -5 -16    9.79    0.44 
   0  -5 -16    0.11    0.06 
   1  -5 -16    0.40    0.07 
   2  -5 -16    5.79    0.26 
   3  -5 -16    0.13    0.05 
   4  -5 -16    5.77    0.29 
   5  -5 -16    0.40    0.09 
   6  -5 -16    2.71    0.20 
   7  -5 -16    2.98    0.22 
   8  -5 -16    0.17    0.07 
   9  -5 -16    0.07    0.06 
  10  -5 -16    1.04    0.13 
  11  -5 -16    1.15    0.14 
  12  -5 -16    0.00    0.06 
  13  -5 -16   -0.12    0.08 
  14  -5 -16   -0.03    0.11 
  15  -5 -16    0.56    0.17 
 -19  -4 -16    0.04    0.14 
 -18  -4 -16    0.18    0.15 
 -17  -4 -16    0.51    0.17 
 -16  -4 -16    0.04    0.09 
 -15  -4 -16    0.09    0.12 
 -14  -4 -16   -0.01    0.08 
 -13  -4 -16    0.12    0.09 
 -12  -4 -16    1.37    0.17 
 -11  -4 -16    0.03    0.06 
 -10  -4 -16    0.94    0.14 
  -9  -4 -16    0.06    0.06 
  -8  -4 -16    0.04    0.06 
  -7  -4 -16    0.51    0.09 
  -6  -4 -16    0.34    0.08 
  -5  -4 -16    0.44    0.08 
  -4  -4 -16    0.20    0.06 
  -3  -4 -16    0.00    0.05 
  -2  -4 -16    8.08    0.37 
  -1  -4 -16    0.74    0.10 
   0  -4 -16    1.95    0.16 
   1  -4 -16    1.55    0.14 
   2  -4 -16    2.62    0.17 
   3  -4 -16    0.14    0.05 
   4  -4 -16    0.08    0.04 
   5  -4 -16    1.12    0.08 
   6  -4 -16    1.70    0.15 
   7  -4 -16    0.16    0.06 
   8  -4 -16    0.43    0.09 
   9  -4 -16   -0.01    0.05 
  10  -4 -16    0.02    0.05 
  11  -4 -16   -0.04    0.05 
  12  -4 -16    0.75    0.12 
  13  -4 -16    0.16    0.08 
  14  -4 -16    0.04    0.10 
  15  -4 -16    0.20    0.13 
  16  -4 -16    0.75    0.35 
 -19  -3 -16    0.12    0.14 
 -18  -3 -16   -0.10    0.10 
 -17  -3 -16    0.05    0.11 
 -16  -3 -16    0.14    0.13 
 -15  -3 -16    0.10    0.11 
 -14  -3 -16    2.32    0.32 
 -13  -3 -16    0.10    0.08 
 -12  -3 -16    0.05    0.06 
 -11  -3 -16   -0.03    0.06 
 -10  -3 -16    0.68    0.12 
  -9  -3 -16    5.15    0.34 
  -8  -3 -16   -0.06    0.05 
  -7  -3 -16    0.00    0.04 
  -6  -3 -16    1.18    0.13 
  -5  -3 -16    2.35    0.18 
  -4  -3 -16    0.04    0.05 
  -3  -3 -16    2.47    0.18 
  -2  -3 -16    3.24    0.22 
  -1  -3 -16    0.08    0.05 
   0  -3 -16    6.82    0.33 
   1  -3 -16    5.45    0.28 
   2  -3 -16   12.82    0.54 
   3  -3 -16   -0.04    0.04 
   4  -3 -16   -0.04    0.03 
   5  -3 -16    0.31    0.05 
   6  -3 -16    0.02    0.03 
   7  -3 -16    0.01    0.05 
   8  -3 -16    3.12    0.21 
   9  -3 -16    0.33    0.07 
  10  -3 -16   -0.01    0.05 
  11  -3 -16    0.22    0.07 
  12  -3 -16    0.21    0.07 
  13  -3 -16    0.09    0.06 
  14  -3 -16    0.38    0.10 
  15  -3 -16    0.14    0.10 
  16  -3 -16    0.14    0.11 
 -18  -2 -16   -0.03    0.10 
 -17  -2 -16   -0.04    0.12 
 -16  -2 -16    0.49    0.17 
 -15  -2 -16    0.00    0.10 
 -14  -2 -16    0.43    0.17 
 -13  -2 -16   -0.02    0.08 
 -12  -2 -16    0.23    0.08 
 -11  -2 -16    0.72    0.13 
 -10  -2 -16    0.87    0.14 
  -9  -2 -16    2.21    0.21 
  -8  -2 -16   -0.01    0.05 
  -7  -2 -16    0.04    0.04 
  -6  -2 -16   -0.04    0.04 
  -5  -2 -16    0.00    0.04 
  -4  -2 -16    0.42    0.08 
  -3  -2 -16    0.43    0.08 
  -2  -2 -16   12.40    0.53 
  -1  -2 -16    1.60    0.14 
   0  -2 -16    4.42    0.26 
   1  -2 -16   13.26    0.56 
   2  -2 -16    0.72    0.09 
   3  -2 -16    0.22    0.06 
   4  -2 -16    1.01    0.10 
   5  -2 -16    0.81    0.10 
   6  -2 -16    0.31    0.05 
   7  -2 -16    0.10    0.03 
   8  -2 -16    0.92    0.08 
   9  -2 -16    0.04    0.04 
  10  -2 -16    0.17    0.06 
  11  -2 -16    0.10    0.06 
  12  -2 -16    0.14    0.08 
  13  -2 -16    0.13    0.06 
  14  -2 -16    0.44    0.09 
  15  -2 -16    0.04    0.06 
  16  -2 -16    0.18    0.07 
 -18  -1 -16    0.32    0.18 
 -17  -1 -16    0.36    0.15 
 -16  -1 -16    0.20    0.13 
 -15  -1 -16    1.03    0.22 
 -14  -1 -16    0.07    0.12 
 -13  -1 -16    0.15    0.12 
 -12  -1 -16    0.04    0.07 
 -11  -1 -16    0.52    0.12 
 -10  -1 -16    0.72    0.13 
  -9  -1 -16   -0.01    0.06 
  -8  -1 -16    0.44    0.10 
  -7  -1 -16    2.34    0.19 
  -6  -1 -16    0.63    0.10 
  -5  -1 -16    0.89    0.11 
  -4  -1 -16    1.04    0.12 
  -3  -1 -16    0.99    0.12 
  -2  -1 -16   -0.05    0.04 
  -1  -1 -16    4.74    0.27 
   0  -1 -16    2.30    0.17 
   1  -1 -16    0.97    0.11 
   2  -1 -16    4.76    0.25 
   3  -1 -16    0.96    0.11 
   4  -1 -16   11.33    0.48 
   5  -1 -16    7.71    0.35 
   6  -1 -16    0.39    0.05 
   7  -1 -16   -0.03    0.03 
   8  -1 -16    0.40    0.05 
   9  -1 -16    0.22    0.05 
  10  -1 -16    1.00    0.10 
  11  -1 -16    0.11    0.05 
  12  -1 -16    0.34    0.06 
  13  -1 -16    0.08    0.05 
  14  -1 -16    0.07    0.15 
  15  -1 -16    0.07    0.15 
  16  -1 -16    0.21    0.18 
 -18   0 -16    0.28    0.28 
 -17   0 -16    0.41    0.19 
 -16   0 -16   -0.12    0.10 
 -15   0 -16    0.63    0.19 
 -14   0 -16    0.00    0.10 
 -13   0 -16    1.33    0.24 
 -12   0 -16    0.05    0.09 
 -11   0 -16    0.22    0.09 
 -10   0 -16    0.96    0.15 
  -9   0 -16    0.24    0.08 
  -8   0 -16    0.37    0.09 
  -7   0 -16    0.85    0.11 
  -6   0 -16   -0.04    0.04 
  -5   0 -16    0.88    0.11 
  -4   0 -16    0.25    0.07 
  -3   0 -16    0.80    0.10 
  -2   0 -16    2.60    0.19 
  -1   0 -16    1.23    0.12 
   0   0 -16    1.13    0.11 
   1   0 -16    3.09    0.20 
   2   0 -16    1.63    0.14 
   3   0 -16    0.00    0.04 
   4   0 -16    0.02    0.04 
   5   0 -16   -0.03    0.04 
   6   0 -16    0.52    0.07 
   7   0 -16    0.51    0.06 
   8   0 -16    1.19    0.09 
   9   0 -16    1.11    0.10 
  10   0 -16    0.20    0.07 
  11   0 -16    0.08    0.13 
  12   0 -16    0.69    0.20 
  13   0 -16    0.04    0.13 
  14   0 -16    0.30    0.17 
  15   0 -16    0.03    0.16 
  16   0 -16    0.04    0.15 
 -17   1 -16   -0.08    0.10 
 -16   1 -16    0.53    0.19 
 -15   1 -16    0.00    0.12 
 -14   1 -16   -0.04    0.11 
 -13   1 -16    0.22    0.14 
 -12   1 -16    2.10    0.30 
 -11   1 -16    1.37    0.23 
 -10   1 -16    0.14    0.09 
  -9   1 -16   -0.02    0.07 
  -8   1 -16    0.13    0.07 
  -7   1 -16    0.47    0.10 
  -6   1 -16    0.24    0.07 
  -5   1 -16    0.12    0.06 
  -4   1 -16    1.61    0.15 
  -3   1 -16    0.78    0.10 
  -2   1 -16    2.01    0.16 
  -1   1 -16    0.27    0.07 
   0   1 -16    1.38    0.12 
   1   1 -16   10.17    0.43 
   2   1 -16    1.04    0.10 
   3   1 -16    1.11    0.10 
   4   1 -16    0.15    0.06 
   5   1 -16    0.20    0.05 
   6   1 -16    0.36    0.06 
   7   1 -16    0.00    0.03 
   8   1 -16    0.46    0.11 
   9   1 -16    0.08    0.08 
  10   1 -16    0.04    0.07 
  11   1 -16    0.24    0.08 
  12   1 -16    0.27    0.15 
  13   1 -16    0.18    0.15 
  14   1 -16    0.47    0.18 
  15   1 -16    0.25    0.18 
  16   1 -16    0.02    0.17 
 -16   2 -16   -0.01    0.13 
 -15   2 -16    0.00    0.12 
 -14   2 -16    0.15    0.12 
 -13   2 -16    0.52    0.17 
 -12   2 -16    0.24    0.15 
 -11   2 -16    0.44    0.16 
 -10   2 -16   -0.10    0.09 
  -9   2 -16    2.58    0.25 
  -8   2 -16    0.24    0.09 
  -7   2 -16    0.75    0.12 
  -6   2 -16    0.86    0.12 
  -5   2 -16    1.42    0.14 
  -4   2 -16    4.61    0.27 
  -3   2 -16    0.06    0.05 
  -2   2 -16    0.28    0.07 
  -1   2 -16    4.33    0.25 
   0   2 -16   -0.01    0.04 
   1   2 -16    2.08    0.16 
   2   2 -16    2.98    0.19 
   3   2 -16    1.59    0.13 
   4   2 -16    2.59    0.17 
   5   2 -16    0.06    0.04 
   6   2 -16    0.79    0.10 
   7   2 -16    0.20    0.09 
   8   2 -16    0.03    0.06 
   9   2 -16    0.01    0.08 
  10   2 -16    2.44    0.23 
  11   2 -16    0.04    0.07 
  12   2 -16    0.11    0.08 
  13   2 -16    0.56    0.18 
  14   2 -16    0.12    0.14 
  15   2 -16    0.10    0.16 
  16   2 -16    0.44    0.20 
 -16   3 -16   -0.09    0.12 
 -15   3 -16    0.12    0.15 
 -14   3 -16    0.11    0.13 
 -13   3 -16    0.10    0.12 
 -12   3 -16   -0.04    0.09 
 -11   3 -16    1.70    0.27 
 -10   3 -16    0.17    0.12 
  -9   3 -16    0.31    0.14 
  -8   3 -16    0.23    0.10 
  -7   3 -16   -0.02    0.07 
  -6   3 -16    2.87    0.22 
  -5   3 -16   -0.02    0.05 
  -4   3 -16    0.34    0.08 
  -3   3 -16    0.04    0.05 
  -2   3 -16    0.01    0.05 
  -1   3 -16    2.47    0.18 
   0   3 -16    0.25    0.06 
   1   3 -16    0.27    0.07 
   2   3 -16    0.16    0.05 
   3   3 -16    0.04    0.04 
   4   3 -16    0.24    0.06 
   5   3 -16   -0.04    0.03 
   6   3 -16   -0.05    0.03 
   7   3 -16    2.82    0.24 
   8   3 -16    0.05    0.07 
   9   3 -16   -0.02    0.07 
  10   3 -16    1.05    0.16 
  11   3 -16   -0.01    0.08 
  12   3 -16    0.44    0.11 
  13   3 -16    0.25    0.14 
  14   3 -16    0.08    0.14 
  15   3 -16   -0.18    0.13 
  16   3 -16    0.09    0.14 
 -15   4 -16    0.07    0.15 
 -14   4 -16    0.39    0.18 
 -13   4 -16    0.33    0.16 
 -12   4 -16   -0.07    0.08 
 -11   4 -16    2.58    0.33 
 -10   4 -16    0.08    0.11 
  -9   4 -16    1.09    0.21 
  -8   4 -16    0.60    0.17 
  -7   4 -16    0.26    0.09 
  -6   4 -16    0.25    0.09 
  -5   4 -16    0.02    0.06 
  -4   4 -16   -0.03    0.05 
  -3   4 -16    0.27    0.07 
  -2   4 -16    0.24    0.06 
  -1   4 -16    1.47    0.13 
   0   4 -16    2.26    0.17 
   1   4 -16    0.00    0.04 
   2   4 -16    0.79    0.09 
   3   4 -16    2.92    0.19 
   4   4 -16    0.07    0.04 
   5   4 -16    1.56    0.12 
   6   4 -16    0.34    0.05 
   7   4 -16    1.05    0.15 
   8   4 -16    0.04    0.07 
   9   4 -16   -0.12    0.05 
  10   4 -16   -0.03    0.07 
  11   4 -16    0.11    0.08 
  12   4 -16    0.41    0.12 
  13   4 -16    0.64    0.13 
  14   4 -16    0.45    0.17 
  15   4 -16    0.08    0.13 
  16   4 -16    0.02    0.14 
 -14   5 -16    0.33    0.18 
 -13   5 -16    1.40    0.27 
 -12   5 -16    0.28    0.15 
 -11   5 -16    0.12    0.11 
 -10   5 -16    0.65    0.18 
  -9   5 -16    0.01    0.10 
  -8   5 -16    5.07    0.48 
  -7   5 -16    2.62    0.32 
  -6   5 -16    1.04    0.15 
  -5   5 -16   -0.02    0.06 
  -4   5 -16    0.07    0.05 
  -3   5 -16   -0.02    0.05 
  -2   5 -16    5.22    0.29 
  -1   5 -16    1.66    0.14 
   0   5 -16    0.00    0.04 
   1   5 -16    0.02    0.05 
   2   5 -16    0.20    0.06 
   3   5 -16    2.64    0.17 
   4   5 -16    0.64    0.08 
   5   5 -16    2.28    0.15 
   6   5 -16    0.27    0.05 
   7   5 -16    0.13    0.08 
   8   5 -16   -0.03    0.06 
   9   5 -16    1.37    0.18 
  10   5 -16    0.37    0.11 
  11   5 -16    0.04    0.08 
  12   5 -16   -0.18    0.07 
  13   5 -16    0.12    0.10 
  14   5 -16    0.05    0.12 
  15   5 -16   -0.04    0.12 
  16   5 -16    0.12    0.15 
 -14   6 -16   -0.03    0.23 
 -13   6 -16    0.36    0.17 
 -12   6 -16    0.66    0.19 
 -11   6 -16    0.02    0.13 
 -10   6 -16    0.06    0.11 
  -9   6 -16    0.00    0.11 
  -8   6 -16    0.36    0.15 
  -7   6 -16    0.15    0.12 
  -6   6 -16    0.10    0.10 
  -5   6 -16   -0.04    0.08 
  -4   6 -16    0.91    0.13 
  -3   6 -16    0.97    0.12 
  -2   6 -16    0.23    0.07 
  -1   6 -16    0.07    0.04 
   0   6 -16    0.70    0.09 
   1   6 -16    0.15    0.05 
   2   6 -16    0.09    0.05 
   3   6 -16    0.62    0.08 
   4   6 -16    0.05    0.04 
   5   6 -16    0.36    0.06 
   6   6 -16    0.03    0.04 
   7   6 -16    0.07    0.08 
   8   6 -16    0.22    0.09 
   9   6 -16    0.03    0.07 
  10   6 -16    0.22    0.10 
  11   6 -16    0.08    0.09 
  12   6 -16    0.65    0.14 
  13   6 -16   -0.05    0.08 
  14   6 -16    0.00    0.09 
  15   6 -16   -0.04    0.12 
 -13   7 -16    0.01    0.14 
 -12   7 -16    0.12    0.14 
 -11   7 -16    1.67    0.29 
 -10   7 -16    0.02    0.11 
  -9   7 -16    0.11    0.11 
  -8   7 -16    0.20    0.13 
  -7   7 -16    0.74    0.19 
  -6   7 -16   -0.17    0.08 
  -5   7 -16    0.11    0.10 
  -4   7 -16    1.23    0.21 
  -3   7 -16    0.00    0.05 
  -2   7 -16    0.02    0.06 
  -1   7 -16    0.05    0.05 
   0   7 -16    0.31    0.07 
   1   7 -16    0.37    0.07 
   2   7 -16    0.07    0.05 
   3   7 -16    0.07    0.05 
   4   7 -16    1.58    0.13 
   5   7 -16    0.09    0.05 
   6   7 -16    0.16    0.04 
   7   7 -16    0.34    0.09 
   8   7 -16    0.42    0.10 
   9   7 -16   -0.02    0.07 
  10   7 -16    0.10    0.08 
  11   7 -16    0.10    0.09 
  12   7 -16    0.04    0.08 
  13   7 -16   -0.02    0.08 
  14   7 -16   -0.06    0.09 
  15   7 -16    1.13    0.23 
 -12   8 -16    0.31    0.18 
 -11   8 -16    0.06    0.13 
 -10   8 -16    0.60    0.31 
  -9   8 -16    0.08    0.12 
  -8   8 -16    0.04    0.12 
  -7   8 -16    0.14    0.14 
  -6   8 -16    0.51    0.15 
  -5   8 -16    0.30    0.13 
  -4   8 -16    0.96    0.19 
  -3   8 -16    0.12    0.10 
  -2   8 -16    0.13    0.10 
  -1   8 -16    1.04    0.12 
   0   8 -16    0.14    0.06 
   1   8 -16    0.05    0.05 
   2   8 -16    0.17    0.05 
   3   8 -16    0.14    0.05 
   4   8 -16   -0.05    0.04 
   5   8 -16    0.05    0.04 
   6   8 -16    0.11    0.04 
   7   8 -16    0.13    0.07 
   8   8 -16    0.00    0.06 
   9   8 -16    0.07    0.07 
  10   8 -16    0.61    0.12 
  11   8 -16   -0.04    0.08 
  12   8 -16    0.04    0.09 
  13   8 -16    0.20    0.10 
  14   8 -16   -0.02    0.09 
  15   8 -16    0.10    0.13 
 -11   9 -16    1.29    0.27 
 -10   9 -16    0.12    0.15 
  -9   9 -16    0.44    0.18 
  -8   9 -16    0.00    0.11 
  -7   9 -16    0.04    0.12 
  -6   9 -16    0.09    0.11 
  -5   9 -16   -0.09    0.09 
  -4   9 -16    0.12    0.11 
  -3   9 -16    1.12    0.20 
  -2   9 -16    0.05    0.09 
  -1   9 -16    0.16    0.10 
   0   9 -16    0.00    0.09 
   1   9 -16    0.10    0.08 
   2   9 -16    0.89    0.09 
   3   9 -16    2.75    0.17 
   4   9 -16    0.54    0.07 
   5   9 -16    0.07    0.04 
   6   9 -16    0.16    0.05 
   7   9 -16    0.49    0.09 
   8   9 -16   -0.05    0.06 
   9   9 -16    0.04    0.06 
  10   9 -16    0.10    0.08 
  11   9 -16    0.23    0.09 
  12   9 -16   -0.06    0.08 
  13   9 -16    0.81    0.14 
  14   9 -16    0.35    0.12 
  -9  10 -16    0.33    0.16 
  -8  10 -16    1.03    0.24 
  -7  10 -16    0.45    0.18 
  -6  10 -16    0.00    0.11 
  -5  10 -16    0.15    0.13 
  -4  10 -16    0.02    0.10 
  -3  10 -16    0.59    0.16 
  -2  10 -16    0.14    0.12 
  -1  10 -16   -0.03    0.10 
   0  10 -16    0.10    0.11 
   1  10 -16    0.09    0.10 
   2  10 -16    0.55    0.14 
   3  10 -16   -0.01    0.06 
   4  10 -16    1.42    0.16 
   5  10 -16    0.01    0.06 
   6  10 -16    0.15    0.06 
   7  10 -16    0.24    0.13 
   8  10 -16    0.63    0.18 
   9  10 -16    0.83    0.18 
  10  10 -16    1.87    0.24 
  11  10 -16    0.57    0.16 
  12  10 -16   -0.01    0.10 
  13  10 -16    0.20    0.14 
  14  10 -16    0.12    0.22 
  -8  11 -16    0.04    0.12 
  -7  11 -16    0.10    0.14 
  -6  11 -16   -0.04    0.11 
  -5  11 -16    0.25    0.15 
  -4  11 -16    0.11    0.13 
  -3  11 -16    0.03    0.12 
  -2  11 -16    1.11    0.21 
  -1  11 -16   -0.02    0.10 
   0  11 -16    0.64    0.17 
   1  11 -16    0.15    0.11 
   2  11 -16   -0.18    0.07 
   3  11 -16    0.20    0.10 
   4  11 -16    0.00    0.06 
   5  11 -16    0.06    0.07 
   6  11 -16   -0.10    0.06 
   7  11 -16   -0.05    0.04 
   8  11 -16    1.97    0.27 
   9  11 -16    1.01    0.20 
  10  11 -16    0.63    0.17 
  11  11 -16   -0.09    0.09 
  12  11 -16    0.00    0.11 
  13  11 -16    1.33    0.40 
  -7  12 -16    0.09    0.14 
  -6  12 -16   -0.14    0.11 
  -5  12 -16   -0.06    0.11 
  -4  12 -16    0.04    0.12 
  -3  12 -16    0.04    0.11 
  -2  12 -16    0.13    0.13 
  -1  12 -16   -0.01    0.11 
   0  12 -16   -0.02    0.10 
   1  12 -16    1.06    0.20 
   2  12 -16    0.16    0.11 
   3  12 -16    0.35    0.12 
   4  12 -16    0.99    0.17 
   5  12 -16    1.11    0.15 
   6  12 -16    0.14    0.08 
   7  12 -16    0.11    0.06 
   8  12 -16   -0.10    0.10 
   9  12 -16    0.65    0.16 
  10  12 -16   -0.08    0.09 
  11  12 -16   -0.24    0.14 
  12  12 -16    0.20    0.24 
  -5  13 -16    0.03    0.12 
  -4  13 -16    0.14    0.13 
  -3  13 -16    0.44    0.16 
  -2  13 -16    0.09    0.11 
  -1  13 -16    0.42    0.16 
   0  13 -16   -0.19    0.09 
   1  13 -16    0.48    0.22 
   2  13 -16    0.19    0.12 
   3  13 -16    0.24    0.12 
   4  13 -16    0.50    0.13 
   5  13 -16    0.10    0.10 
   6  13 -16    0.01    0.12 
   7  13 -16   -0.03    0.05 
   8  13 -16    0.16    0.13 
   9  13 -16    0.21    0.12 
  10  13 -16    0.05    0.22 
  11  13 -16    0.59    0.33 
  -3  14 -16    0.05    0.11 
  -2  14 -16    2.05    0.30 
  -1  14 -16    0.19    0.14 
   0  14 -16    0.17    0.12 
   1  14 -16    0.16    0.13 
   2  14 -16    0.11    0.11 
   3  14 -16    0.07    0.11 
   4  14 -16    0.15    0.10 
   5  14 -16    0.19    0.11 
   6  14 -16    0.62    0.13 
   7  14 -16   -0.01    0.06 
   8  14 -16   -0.25    0.18 
   9  14 -16    0.07    0.24 
   0  15 -16    0.28    0.14 
   1  15 -16    0.25    0.13 
   2  15 -16   -0.09    0.10 
   3  15 -16   -0.09    0.09 
   4  15 -16    0.01    0.09 
   5  15 -16    0.21    0.16 
   6  15 -16   -0.01    0.09 
   7  15 -16   -0.02    0.10 
 -13 -26 -15    0.03    0.15 
 -12 -26 -15    0.11    0.14 
 -11 -26 -15    0.30    0.18 
 -10 -26 -15    0.36    0.16 
  -9 -26 -15    0.06    0.12 
  -8 -26 -15    0.43    0.16 
  -7 -26 -15    0.44    0.18 
  -6 -26 -15    0.00    0.09 
  -5 -26 -15    0.12    0.10 
  -4 -26 -15    0.30    0.13 
  -3 -26 -15    0.11    0.12 
 -15 -25 -15    0.22    0.18 
 -14 -25 -15    0.36    0.21 
 -13 -25 -15   -0.15    0.10 
 -12 -25 -15    0.01    0.13 
 -11 -25 -15    0.48    0.16 
 -10 -25 -15   -0.04    0.10 
  -9 -25 -15    0.19    0.14 
  -8 -25 -15    0.35    0.11 
  -7 -25 -15   -0.04    0.08 
  -6 -25 -15    0.20    0.11 
  -5 -25 -15    0.03    0.10 
  -4 -25 -15   -0.02    0.09 
  -3 -25 -15    0.65    0.15 
  -2 -25 -15    0.21    0.12 
  -1 -25 -15   -0.06    0.11 
 -16 -24 -15    0.25    0.17 
 -15 -24 -15    0.03    0.14 
 -14 -24 -15   -0.11    0.11 
 -13 -24 -15    0.08    0.13 
 -12 -24 -15    0.02    0.11 
 -11 -24 -15    1.10    0.22 
 -10 -24 -15   -0.05    0.06 
  -9 -24 -15    0.01    0.07 
  -8 -24 -15    0.01    0.08 
  -7 -24 -15    0.12    0.09 
  -6 -24 -15    0.13    0.09 
  -5 -24 -15    0.49    0.13 
  -4 -24 -15   -0.03    0.09 
  -3 -24 -15    0.16    0.11 
  -2 -24 -15    0.30    0.12 
  -1 -24 -15    0.13    0.11 
   0 -24 -15    0.26    0.13 
   1 -24 -15    0.20    0.15 
 -17 -23 -15    0.11    0.17 
 -16 -23 -15    0.28    0.18 
 -15 -23 -15    0.45    0.22 
 -14 -23 -15    0.13    0.13 
 -13 -23 -15    0.55    0.18 
 -12 -23 -15    0.13    0.11 
 -11 -23 -15    0.04    0.07 
 -10 -23 -15    0.39    0.10 
  -9 -23 -15   -0.04    0.07 
  -8 -23 -15    0.03    0.08 
  -7 -23 -15    0.06    0.08 
  -6 -23 -15    0.00    0.08 
  -5 -23 -15    1.23    0.18 
  -4 -23 -15    0.75    0.16 
  -3 -23 -15    0.10    0.09 
  -2 -23 -15   -0.01    0.10 
  -1 -23 -15   -0.03    0.09 
   0 -23 -15   -0.10    0.09 
   1 -23 -15    0.15    0.15 
   2 -23 -15    0.29    0.17 
   3 -23 -15    0.24    0.16 
 -18 -22 -15    0.27    0.19 
 -17 -22 -15    0.95    0.26 
 -16 -22 -15    0.05    0.15 
 -15 -22 -15    0.25    0.14 
 -14 -22 -15    0.10    0.11 
 -13 -22 -15    0.10    0.07 
 -12 -22 -15    0.05    0.06 
 -11 -22 -15    0.37    0.10 
 -10 -22 -15   -0.03    0.06 
  -9 -22 -15    1.09    0.15 
  -8 -22 -15    0.07    0.08 
  -7 -22 -15    0.12    0.08 
  -6 -22 -15    3.48    0.30 
  -5 -22 -15    0.27    0.11 
  -4 -22 -15    2.74    0.27 
  -3 -22 -15    0.03    0.08 
  -2 -22 -15    1.31    0.20 
  -1 -22 -15    0.06    0.10 
   0 -22 -15    0.04    0.12 
   1 -22 -15    0.33    0.18 
   2 -22 -15    2.02    0.32 
   3 -22 -15    1.43    0.29 
   4 -22 -15    0.08    0.14 
 -19 -21 -15   -0.03    0.13 
 -18 -21 -15    0.17    0.18 
 -17 -21 -15    0.22    0.19 
 -16 -21 -15    0.25    0.18 
 -15 -21 -15    0.21    0.14 
 -14 -21 -15    0.08    0.07 
 -13 -21 -15   -0.09    0.05 
 -12 -21 -15    0.01    0.06 
 -11 -21 -15    0.03    0.06 
 -10 -21 -15    0.14    0.07 
  -9 -21 -15    0.67    0.13 
  -8 -21 -15    1.27    0.17 
  -7 -21 -15    0.35    0.11 
  -6 -21 -15    1.41    0.18 
  -5 -21 -15    0.07    0.09 
  -4 -21 -15    0.15    0.10 
  -3 -21 -15    0.12    0.10 
  -2 -21 -15   -0.07    0.07 
  -1 -21 -15    0.41    0.13 
   0 -21 -15    0.79    0.20 
   1 -21 -15    0.23    0.15 
   2 -21 -15    0.39    0.17 
   3 -21 -15   -0.10    0.10 
   4 -21 -15    0.59    0.21 
   5 -21 -15    0.50    0.21 
   6 -21 -15    0.20    0.17 
 -19 -20 -15    0.63    0.27 
 -18 -20 -15    0.25    0.19 
 -17 -20 -15    0.42    0.23 
 -16 -20 -15    0.00    0.06 
 -15 -20 -15    0.19    0.09 
 -14 -20 -15    1.24    0.15 
 -13 -20 -15    0.05    0.07 
 -12 -20 -15    0.05    0.07 
 -11 -20 -15   -0.07    0.06 
 -10 -20 -15    3.16    0.26 
  -9 -20 -15    0.14    0.08 
  -8 -20 -15    0.42    0.11 
  -7 -20 -15    0.01    0.07 
  -6 -20 -15    0.10    0.08 
  -5 -20 -15   -0.03    0.07 
  -4 -20 -15    1.90    0.22 
  -3 -20 -15    4.13    0.35 
  -2 -20 -15    2.35    0.26 
  -1 -20 -15    1.09    0.18 
   0 -20 -15    0.01    0.09 
   1 -20 -15    0.64    0.19 
   2 -20 -15    0.10    0.12 
   3 -20 -15    1.27    0.26 
   4 -20 -15   -0.22    0.10 
   5 -20 -15   -0.03    0.13 
   6 -20 -15    0.24    0.17 
   7 -20 -15   -0.04    0.16 
 -19 -19 -15   -0.01    0.16 
 -18 -19 -15    0.13    0.18 
 -17 -19 -15    1.14    0.15 
 -16 -19 -15    0.11    0.08 
 -15 -19 -15    0.49    0.11 
 -14 -19 -15    0.10    0.08 
 -13 -19 -15    0.12    0.08 
 -12 -19 -15    0.09    0.08 
 -11 -19 -15    0.91    0.14 
 -10 -19 -15    0.92    0.14 
  -9 -19 -15    0.28    0.10 
  -8 -19 -15    1.58    0.18 
  -7 -19 -15    0.32    0.10 
  -6 -19 -15    0.30    0.10 
  -5 -19 -15    0.24    0.10 
  -4 -19 -15    0.55    0.12 
  -3 -19 -15   -0.01    0.08 
  -2 -19 -15    1.00    0.16 
  -1 -19 -15    0.21    0.10 
   0 -19 -15    0.72    0.16 
   1 -19 -15    0.03    0.12 
   2 -19 -15    0.27    0.15 
   3 -19 -15    0.46    0.18 
   4 -19 -15    0.35    0.17 
   5 -19 -15    0.10    0.14 
   6 -19 -15   -0.03    0.14 
   7 -19 -15   -0.10    0.13 
   8 -19 -15    0.57    0.21 
 -19 -18 -15   -0.01    0.15 
 -18 -18 -15    0.81    0.15 
 -17 -18 -15    0.19    0.09 
 -16 -18 -15    1.07    0.15 
 -15 -18 -15    0.31    0.09 
 -14 -18 -15    0.02    0.06 
 -13 -18 -15    2.06    0.20 
 -12 -18 -15    0.17    0.08 
 -11 -18 -15    0.06    0.07 
 -10 -18 -15    0.08    0.07 
  -9 -18 -15    0.27    0.08 
  -8 -18 -15    0.29    0.10 
  -7 -18 -15    0.00    0.06 
  -6 -18 -15    0.85    0.14 
  -5 -18 -15    1.70    0.19 
  -4 -18 -15   -0.03    0.07 
  -3 -18 -15   -0.01    0.07 
  -2 -18 -15    0.64    0.13 
  -1 -18 -15    0.14    0.10 
   0 -18 -15    0.74    0.15 
   1 -18 -15    0.16    0.12 
   2 -18 -15   -0.08    0.09 
   3 -18 -15   -0.07    0.09 
   4 -18 -15   -0.09    0.12 
   5 -18 -15    0.09    0.14 
   6 -18 -15   -0.08    0.12 
   7 -18 -15    0.37    0.18 
   8 -18 -15    0.31    0.18 
   9 -18 -15    0.37    0.21 
 -20 -17 -15    0.34    0.19 
 -19 -17 -15    0.11    0.10 
 -18 -17 -15   -0.03    0.07 
 -17 -17 -15    0.56    0.12 
 -16 -17 -15    0.10    0.08 
 -15 -17 -15    0.80    0.13 
 -14 -17 -15    2.16    0.21 
 -13 -17 -15    2.03    0.20 
 -12 -17 -15    0.22    0.08 
 -11 -17 -15    0.96    0.14 
 -10 -17 -15    3.30    0.27 
  -9 -17 -15    0.06    0.07 
  -8 -17 -15    0.19    0.09 
  -7 -17 -15    0.14    0.08 
  -6 -17 -15    0.27    0.09 
  -5 -17 -15   -0.02    0.07 
  -4 -17 -15    0.51    0.12 
  -3 -17 -15    1.61    0.19 
  -2 -17 -15    1.29    0.18 
  -1 -17 -15    0.32    0.12 
   0 -17 -15    0.05    0.09 
   1 -17 -15    0.18    0.12 
   2 -17 -15    0.64    0.18 
   3 -17 -15    0.11    0.11 
   4 -17 -15    0.15    0.13 
   5 -17 -15    0.21    0.15 
   6 -17 -15   -0.07    0.12 
   7 -17 -15    0.73    0.21 
   8 -17 -15    0.74    0.23 
   9 -17 -15    1.59    0.31 
  10 -17 -15    0.25    0.19 
 -21 -16 -15    0.21    0.17 
 -20 -16 -15   -0.03    0.11 
 -19 -16 -15    0.07    0.10 
 -18 -16 -15    0.01    0.08 
 -17 -16 -15    1.65    0.19 
 -16 -16 -15    0.40    0.11 
 -15 -16 -15   -0.06    0.07 
 -14 -16 -15    0.40    0.11 
 -13 -16 -15    0.16    0.08 
 -12 -16 -15    1.72    0.18 
 -11 -16 -15    5.02    0.33 
 -10 -16 -15    3.39    0.27 
  -9 -16 -15   -0.04    0.05 
  -8 -16 -15    1.75    0.19 
  -7 -16 -15    4.47    0.32 
  -6 -16 -15    0.68    0.12 
  -5 -16 -15    0.67    0.12 
  -4 -16 -15    0.28    0.10 
  -3 -16 -15    0.14    0.09 
  -2 -16 -15   -0.05    0.06 
  -1 -16 -15    0.73    0.14 
   0 -16 -15    0.85    0.15 
   1 -16 -15    5.11    0.49 
   2 -16 -15    0.40    0.15 
   3 -16 -15    0.28    0.15 
   4 -16 -15    0.67    0.18 
   5 -16 -15    1.34    0.24 
   6 -16 -15   -0.12    0.11 
   7 -16 -15    0.35    0.16 
   8 -16 -15    0.19    0.16 
   9 -16 -15    0.00    0.15 
  10 -16 -15    0.04    0.14 
 -21 -15 -15    0.76    0.22 
 -20 -15 -15   -0.08    0.11 
 -19 -15 -15    0.16    0.10 
 -18 -15 -15    0.15    0.09 
 -17 -15 -15   -0.04    0.07 
 -16 -15 -15    0.05    0.08 
 -15 -15 -15    0.17    0.08 
 -14 -15 -15    0.16    0.08 
 -13 -15 -15    2.17    0.21 
 -12 -15 -15    0.88    0.13 
 -11 -15 -15    0.14    0.07 
 -10 -15 -15    0.03    0.06 
  -9 -15 -15    1.40    0.16 
  -8 -15 -15    0.15    0.08 
  -7 -15 -15    3.95    0.30 
  -6 -15 -15    0.12    0.08 
  -5 -15 -15    0.77    0.13 
  -4 -15 -15    0.07    0.07 
  -3 -15 -15    0.80    0.14 
  -2 -15 -15    0.00    0.07 
  -1 -15 -15    0.46    0.12 
   0 -15 -15    0.06    0.08 
   1 -15 -15    0.00    0.07 
   2 -15 -15    1.63    0.25 
   3 -15 -15    0.79    0.19 
   4 -15 -15    0.16    0.12 
   5 -15 -15    0.20    0.14 
   6 -15 -15   -0.04    0.11 
   7 -15 -15    0.27    0.14 
   8 -15 -15    0.45    0.20 
   9 -15 -15   -0.08    0.11 
  10 -15 -15    0.11    0.15 
  11 -15 -15    0.10    0.15 
 -21 -14 -15    0.18    0.15 
 -20 -14 -15   -0.07    0.11 
 -19 -14 -15    0.15    0.11 
 -18 -14 -15    0.03    0.08 
 -17 -14 -15    0.80    0.15 
 -16 -14 -15    0.11    0.08 
 -15 -14 -15    0.94    0.15 
 -14 -14 -15    1.76    0.19 
 -13 -14 -15    0.37    0.09 
 -12 -14 -15   -0.01    0.06 
 -11 -14 -15    0.49    0.11 
 -10 -14 -15    0.65    0.12 
  -9 -14 -15    0.07    0.06 
  -8 -14 -15    1.23    0.16 
  -7 -14 -15    0.31    0.09 
  -6 -14 -15    0.03    0.06 
  -5 -14 -15    1.02    0.14 
  -4 -14 -15    4.25    0.33 
  -3 -14 -15   -0.03    0.05 
  -2 -14 -15    0.70    0.13 
  -1 -14 -15    1.69    0.20 
   0 -14 -15    0.10    0.08 
   1 -14 -15    0.09    0.08 
   2 -14 -15    0.05    0.08 
   3 -14 -15    0.51    0.13 
   4 -14 -15    0.39    0.14 
   5 -14 -15    0.56    0.18 
   6 -14 -15    3.49    0.41 
   7 -14 -15    1.33    0.26 
   8 -14 -15    0.32    0.16 
   9 -14 -15    0.23    0.15 
  10 -14 -15   -0.06    0.10 
  11 -14 -15    0.28    0.18 
  12 -14 -15    0.04    0.15 
 -21 -13 -15    0.17    0.16 
 -20 -13 -15    0.65    0.22 
 -19 -13 -15    0.07    0.11 
 -18 -13 -15    0.10    0.09 
 -17 -13 -15    0.13    0.09 
 -16 -13 -15   -0.03    0.06 
 -15 -13 -15    0.70    0.13 
 -14 -13 -15    0.06    0.07 
 -13 -13 -15    0.25    0.09 
 -12 -13 -15    0.05    0.06 
 -11 -13 -15    0.03    0.05 
 -10 -13 -15    0.02    0.06 
  -9 -13 -15    0.60    0.11 
  -8 -13 -15    0.89    0.13 
  -7 -13 -15    1.04    0.14 
  -6 -13 -15    0.14    0.08 
  -5 -13 -15    4.63    0.33 
  -4 -13 -15    5.76    0.37 
  -3 -13 -15    0.36    0.10 
  -2 -13 -15    2.17    0.22 
  -1 -13 -15    0.97    0.15 
   0 -13 -15    0.00    0.05 
   1 -13 -15    1.07    0.13 
   2 -13 -15    0.16    0.08 
   3 -13 -15    1.02    0.16 
   4 -13 -15    0.12    0.09 
   5 -13 -15    0.32    0.15 
   6 -13 -15    0.36    0.15 
   7 -13 -15    0.61    0.18 
   8 -13 -15    0.00    0.12 
   9 -13 -15    1.09    0.24 
  10 -13 -15   -0.01    0.13 
  11 -13 -15   -0.10    0.13 
  12 -13 -15    0.00    0.13 
 -21 -12 -15    0.02    0.14 
 -20 -12 -15    0.03    0.14 
 -19 -12 -15    0.20    0.12 
 -18 -12 -15    0.69    0.14 
 -17 -12 -15    0.13    0.08 
 -16 -12 -15    0.08    0.08 
 -15 -12 -15   -0.06    0.05 
 -14 -12 -15   -0.01    0.07 
 -13 -12 -15    1.12    0.15 
 -12 -12 -15    0.70    0.12 
 -11 -12 -15   -0.02    0.05 
 -10 -12 -15    0.39    0.09 
  -9 -12 -15    0.93    0.14 
  -8 -12 -15    5.73    0.34 
  -7 -12 -15    0.04    0.06 
  -6 -12 -15    0.21    0.08 
  -5 -12 -15    4.78    0.34 
  -4 -12 -15    6.02    0.37 
  -3 -12 -15    0.30    0.09 
  -2 -12 -15    4.82    0.30 
  -1 -12 -15    1.45    0.13 
   0 -12 -15    0.16    0.09 
   1 -12 -15    1.04    0.13 
   2 -12 -15    0.64    0.11 
   3 -12 -15    0.56    0.13 
   4 -12 -15    0.23    0.10 
   5 -12 -15    1.04    0.17 
   6 -12 -15    0.08    0.10 
   7 -12 -15    0.36    0.17 
   8 -12 -15   -0.09    0.08 
   9 -12 -15    1.11    0.23 
  10 -12 -15    0.73    0.21 
  11 -12 -15    0.52    0.19 
  12 -12 -15   -0.05    0.14 
  13 -12 -15    0.01    0.14 
 -21 -11 -15    0.33    0.18 
 -20 -11 -15    0.15    0.15 
 -19 -11 -15    0.37    0.15 
 -18 -11 -15    0.14    0.12 
 -17 -11 -15    0.12    0.09 
 -16 -11 -15    0.83    0.15 
 -15 -11 -15    0.14    0.09 
 -14 -11 -15    1.71    0.19 
 -13 -11 -15    0.75    0.13 
 -12 -11 -15    0.63    0.12 
 -11 -11 -15    0.84    0.13 
 -10 -11 -15    0.41    0.10 
  -9 -11 -15    0.18    0.07 
  -8 -11 -15    2.96    0.23 
  -7 -11 -15    0.54    0.10 
  -6 -11 -15    0.09    0.07 
  -5 -11 -15    7.63    0.43 
  -4 -11 -15    9.76    0.47 
  -3 -11 -15    0.18    0.07 
  -2 -11 -15    0.00    0.05 
  -1 -11 -15    0.56    0.08 
   0 -11 -15   19.33    0.71 
   1 -11 -15    0.60    0.11 
   2 -11 -15    0.03    0.06 
   3 -11 -15    0.10    0.07 
   4 -11 -15    0.41    0.11 
   5 -11 -15    0.13    0.08 
   6 -11 -15    2.50    0.26 
   7 -11 -15    1.31    0.22 
   8 -11 -15    1.06    0.21 
   9 -11 -15   -0.04    0.09 
  10 -11 -15    0.48    0.18 
  11 -11 -15    0.05    0.12 
  12 -11 -15   -0.15    0.10 
  13 -11 -15   -0.08    0.12 
  14 -11 -15    0.22    0.17 
 -21 -10 -15    0.07    0.16 
 -20 -10 -15    0.33    0.14 
 -19 -10 -15   -0.04    0.10 
 -18 -10 -15   -0.02    0.10 
 -17 -10 -15    0.55    0.13 
 -16 -10 -15   -0.01    0.07 
 -15 -10 -15    1.09    0.15 
 -14 -10 -15    1.16    0.16 
 -13 -10 -15    0.07    0.06 
 -12 -10 -15   -0.05    0.05 
 -11 -10 -15   -0.03    0.05 
 -10 -10 -15    2.11    0.20 
  -9 -10 -15   -0.04    0.05 
  -8 -10 -15   -0.08    0.04 
  -7 -10 -15    7.76    0.45 
  -6 -10 -15    0.34    0.09 
  -5 -10 -15    0.15    0.07 
  -4 -10 -15    0.40    0.08 
  -3 -10 -15    0.73    0.10 
  -2 -10 -15    0.81    0.11 
  -1 -10 -15    7.28    0.31 
   0 -10 -15    0.66    0.08 
   1 -10 -15    0.13    0.04 
   2 -10 -15    0.02    0.06 
   3 -10 -15    1.93    0.18 
   4 -10 -15   12.43    0.80 
   5 -10 -15    0.41    0.11 
   6 -10 -15    0.08    0.08 
   7 -10 -15    0.34    0.11 
   8 -10 -15    0.09    0.10 
   9 -10 -15    0.98    0.21 
  10 -10 -15    0.63    0.19 
  11 -10 -15    1.95    0.31 
  12 -10 -15    0.72    0.21 
  13 -10 -15   -0.01    0.12 
  14 -10 -15   -0.18    0.09 
 -21  -9 -15   -0.12    0.11 
 -20  -9 -15    0.15    0.12 
 -19  -9 -15    0.04    0.11 
 -18  -9 -15    0.12    0.10 
 -17  -9 -15    0.10    0.09 
 -16  -9 -15    0.03    0.08 
 -15  -9 -15    0.32    0.10 
 -14  -9 -15    1.33    0.17 
 -13  -9 -15    0.08    0.07 
 -12  -9 -15    0.44    0.10 
 -11  -9 -15    2.59    0.23 
 -10  -9 -15    0.52    0.11 
  -9  -9 -15   -0.01    0.05 
  -8  -9 -15    0.12    0.07 
  -7  -9 -15    0.12    0.07 
  -6  -9 -15    0.83    0.12 
  -5  -9 -15    0.05    0.05 
  -4  -9 -15    0.83    0.11 
  -3  -9 -15    0.85    0.11 
  -2  -9 -15   -0.01    0.05 
  -1  -9 -15    9.41    0.38 
   0  -9 -15    0.22    0.05 
   1  -9 -15    0.22    0.05 
   2  -9 -15    0.83    0.14 
   3  -9 -15    0.08    0.06 
   4  -9 -15   12.09    0.55 
   5  -9 -15    0.25    0.09 
   6  -9 -15    0.61    0.13 
   7  -9 -15    3.66    0.31 
   8  -9 -15    0.88    0.15 
   9  -9 -15    0.95    0.20 
  10  -9 -15    2.01    0.29 
  11  -9 -15    0.46    0.17 
  12  -9 -15    0.14    0.14 
  13  -9 -15    0.03    0.12 
  14  -9 -15   -0.11    0.12 
 -21  -8 -15    0.20    0.17 
 -20  -8 -15    0.13    0.13 
 -19  -8 -15    0.21    0.14 
 -18  -8 -15   -0.08    0.09 
 -17  -8 -15    0.08    0.11 
 -16  -8 -15    0.29    0.11 
 -15  -8 -15    0.22    0.09 
 -14  -8 -15    0.56    0.12 
 -13  -8 -15   -0.06    0.06 
 -12  -8 -15    2.82    0.25 
 -11  -8 -15    0.14    0.07 
 -10  -8 -15   -0.07    0.05 
  -9  -8 -15   -0.02    0.05 
  -8  -8 -15    0.61    0.10 
  -7  -8 -15    3.83    0.28 
  -6  -8 -15    1.41    0.14 
  -5  -8 -15    3.71    0.24 
  -4  -8 -15    0.34    0.08 
  -3  -8 -15    0.00    0.04 
  -2  -8 -15    1.74    0.16 
  -1  -8 -15    2.51    0.16 
   0  -8 -15    2.86    0.18 
   1  -8 -15    3.30    0.19 
   2  -8 -15    5.66    0.26 
   3  -8 -15    1.35    0.15 
   4  -8 -15    0.00    0.05 
   5  -8 -15   -0.08    0.04 
   6  -8 -15    4.67    0.34 
   7  -8 -15    2.83    0.25 
   8  -8 -15    0.13    0.08 
   9  -8 -15    0.17    0.09 
  10  -8 -15    0.31    0.14 
  11  -8 -15   -0.04    0.10 
  12  -8 -15    0.22    0.14 
  13  -8 -15    0.48    0.19 
  14  -8 -15    0.79    0.21 
  15  -8 -15    0.06    0.14 
 -21  -7 -15    0.13    0.20 
 -20  -7 -15    0.04    0.12 
 -19  -7 -15    0.87    0.21 
 -18  -7 -15    0.08    0.11 
 -17  -7 -15    0.28    0.13 
 -16  -7 -15   -0.07    0.07 
 -15  -7 -15    0.04    0.08 
 -14  -7 -15    0.14    0.08 
 -13  -7 -15   -0.10    0.04 
 -12  -7 -15    0.35    0.10 
 -11  -7 -15    0.36    0.10 
 -10  -7 -15    5.20    0.35 
  -9  -7 -15    1.42    0.16 
  -8  -7 -15    6.55    0.38 
  -7  -7 -15    0.36    0.09 
  -6  -7 -15    2.02    0.17 
  -5  -7 -15    0.50    0.08 
  -4  -7 -15   -0.01    0.05 
  -3  -7 -15    0.17    0.06 
  -2  -7 -15    1.02    0.11 
  -1  -7 -15    3.51    0.24 
   0  -7 -15    0.08    0.05 
   1  -7 -15    0.55    0.07 
   2  -7 -15    6.72    0.28 
   3  -7 -15    0.69    0.12 
   4  -7 -15    0.46    0.09 
   5  -7 -15    0.18    0.07 
   6  -7 -15    0.02    0.06 
   7  -7 -15    0.45    0.10 
   8  -7 -15    0.46    0.11 
   9  -7 -15    2.05    0.22 
  10  -7 -15    0.11    0.08 
  11  -7 -15    1.09    0.21 
  12  -7 -15    0.26    0.14 
  13  -7 -15    0.09    0.12 
  14  -7 -15   -0.03    0.12 
  15  -7 -15    0.19    0.15 
 -20  -6 -15    0.05    0.13 
 -19  -6 -15    0.26    0.15 
 -18  -6 -15    0.26    0.14 
 -17  -6 -15   -0.06    0.09 
 -16  -6 -15    0.28    0.12 
 -15  -6 -15    0.30    0.11 
 -14  -6 -15    0.66    0.12 
 -13  -6 -15    0.36    0.10 
 -12  -6 -15    0.09    0.07 
 -11  -6 -15    0.07    0.07 
 -10  -6 -15    4.57    0.33 
  -9  -6 -15    0.06    0.06 
  -8  -6 -15    2.49    0.22 
  -7  -6 -15    0.05    0.06 
  -6  -6 -15    6.72    0.33 
  -5  -6 -15    0.49    0.08 
  -4  -6 -15    3.52    0.23 
  -3  -6 -15    6.16    0.31 
  -2  -6 -15    3.29    0.22 
  -1  -6 -15    3.76    0.24 
   0  -6 -15    0.31    0.06 
   1  -6 -15    2.72    0.17 
   2  -6 -15    4.63    0.23 
   3  -6 -15    0.54    0.07 
   4  -6 -15    0.10    0.05 
   5  -6 -15    1.21    0.13 
   6  -6 -15    2.60    0.21 
   7  -6 -15    0.89    0.12 
   8  -6 -15    1.02    0.14 
   9  -6 -15    1.63    0.24 
  10  -6 -15    0.62    0.13 
  11  -6 -15   -0.08    0.06 
  12  -6 -15    0.96    0.21 
  13  -6 -15    0.23    0.14 
  14  -6 -15    0.25    0.15 
  15  -6 -15    1.13    0.24 
  16  -6 -15    0.18    0.15 
 -20  -5 -15    0.23    0.14 
 -19  -5 -15    0.00    0.11 
 -18  -5 -15    1.36    0.25 
 -17  -5 -15   -0.02    0.10 
 -16  -5 -15    0.15    0.12 
 -15  -5 -15    0.36    0.14 
 -14  -5 -15    0.10    0.08 
 -13  -5 -15    1.55    0.18 
 -12  -5 -15    0.32    0.10 
 -11  -5 -15    1.26    0.16 
 -10  -5 -15    0.24    0.09 
  -9  -5 -15    0.24    0.08 
  -8  -5 -15    0.41    0.09 
  -7  -5 -15    3.61    0.24 
  -6  -5 -15    0.14    0.06 
  -5  -5 -15    0.07    0.05 
  -4  -5 -15    2.62    0.19 
  -3  -5 -15    3.29    0.21 
  -2  -5 -15    0.03    0.05 
  -1  -5 -15    3.89    0.24 
   0  -5 -15    0.06    0.04 
   1  -5 -15    0.87    0.09 
   2  -5 -15    0.82    0.09 
   3  -5 -15    0.13    0.05 
   4  -5 -15    0.34    0.04 
   5  -5 -15    0.13    0.06 
   6  -5 -15    3.86    0.26 
   7  -5 -15    0.40    0.09 
   8  -5 -15    0.03    0.06 
   9  -5 -15    0.27    0.08 
  10  -5 -15    0.53    0.11 
  11  -5 -15    0.34    0.09 
  12  -5 -15    0.16    0.08 
  13  -5 -15   -0.15    0.08 
  14  -5 -15    0.36    0.14 
  15  -5 -15    0.25    0.14 
  16  -5 -15    0.53    0.19 
 -20  -4 -15    0.20    0.17 
 -19  -4 -15    0.31    0.16 
 -18  -4 -15    0.03    0.12 
 -17  -4 -15    0.01    0.08 
 -16  -4 -15    0.04    0.11 
 -15  -4 -15    1.56    0.25 
 -14  -4 -15    0.13    0.09 
 -13  -4 -15    0.09    0.08 
 -12  -4 -15   -0.01    0.06 
 -11  -4 -15    1.07    0.15 
 -10  -4 -15    2.97    0.24 
  -9  -4 -15    2.66    0.23 
  -8  -4 -15    0.85    0.12 
  -7  -4 -15    0.23    0.07 
  -6  -4 -15    2.24    0.17 
  -5  -4 -15    1.68    0.15 
  -4  -4 -15    5.06    0.27 
  -3  -4 -15    1.33    0.13 
  -2  -4 -15    4.66    0.26 
  -1  -4 -15    0.10    0.05 
   0  -4 -15    2.12    0.16 
   1  -4 -15    0.31    0.06 
   2  -4 -15    0.12    0.05 
   3  -4 -15    0.04    0.04 
   4  -4 -15    0.61    0.07 
   5  -4 -15    0.02    0.02 
   6  -4 -15    0.16    0.06 
   7  -4 -15    1.67    0.15 
   8  -4 -15    0.03    0.05 
   9  -4 -15    0.08    0.05 
  10  -4 -15    0.52    0.09 
  11  -4 -15    1.23    0.15 
  12  -4 -15    0.07    0.08 
  13  -4 -15    0.09    0.07 
  14  -4 -15    0.04    0.11 
  15  -4 -15    0.36    0.15 
  16  -4 -15    0.10    0.12 
 -19  -3 -15    0.21    0.16 
 -18  -3 -15    0.08    0.12 
 -17  -3 -15   -0.01    0.10 
 -16  -3 -15    0.03    0.11 
 -15  -3 -15    3.04    0.36 
 -14  -3 -15    0.06    0.11 
 -13  -3 -15    0.17    0.09 
 -12  -3 -15    0.45    0.11 
 -11  -3 -15    2.42    0.23 
 -10  -3 -15    1.15    0.15 
  -9  -3 -15    0.03    0.05 
  -8  -3 -15    0.98    0.13 
  -7  -3 -15    0.01    0.05 
  -6  -3 -15    3.03    0.21 
  -5  -3 -15    0.05    0.05 
  -4  -3 -15    1.69    0.14 
  -3  -3 -15    0.31    0.07 
  -2  -3 -15    0.04    0.04 
  -1  -3 -15    2.09    0.16 
   0  -3 -15    0.64    0.09 
   1  -3 -15    0.08    0.05 
   2  -3 -15    0.45    0.07 
   3  -3 -15    2.16    0.15 
   4  -3 -15    0.83    0.08 
   5  -3 -15   -0.04    0.03 
   6  -3 -15    0.31    0.04 
   7  -3 -15    0.83    0.10 
   8  -3 -15   -0.02    0.04 
   9  -3 -15    0.09    0.05 
  10  -3 -15    0.47    0.09 
  11  -3 -15   -0.02    0.04 
  12  -3 -15    0.14    0.07 
  13  -3 -15    0.30    0.09 
  14  -3 -15   -0.02    0.06 
  15  -3 -15    0.40    0.15 
  16  -3 -15    0.09    0.11 
 -19  -2 -15    0.95    0.24 
 -18  -2 -15    0.46    0.19 
 -17  -2 -15    0.32    0.17 
 -16  -2 -15    0.58    0.18 
 -15  -2 -15   -0.02    0.11 
 -14  -2 -15    0.48    0.16 
 -13  -2 -15    0.53    0.15 
 -12  -2 -15   -0.09    0.06 
 -11  -2 -15   -0.02    0.06 
 -10  -2 -15    0.01    0.06 
  -9  -2 -15    0.01    0.06 
  -8  -2 -15    0.20    0.08 
  -7  -2 -15    3.25    0.22 
  -6  -2 -15    0.13    0.06 
  -5  -2 -15    0.08    0.05 
  -4  -2 -15    1.83    0.15 
  -3  -2 -15    0.15    0.05 
  -2  -2 -15    0.77    0.09 
  -1  -2 -15    0.01    0.04 
   0  -2 -15    0.68    0.09 
   1  -2 -15    0.61    0.08 
   2  -2 -15    3.48    0.22 
   3  -2 -15    1.09    0.11 
   4  -2 -15    0.02    0.04 
   5  -2 -15   -0.02    0.04 
   6  -2 -15    0.19    0.04 
   7  -2 -15    0.01    0.03 
   8  -2 -15    0.20    0.04 
   9  -2 -15   -0.01    0.04 
  10  -2 -15    0.01    0.04 
  11  -2 -15    0.14    0.06 
  12  -2 -15    0.62    0.09 
  13  -2 -15    0.07    0.06 
  14  -2 -15    0.05    0.06 
  15  -2 -15    0.06    0.07 
  16  -2 -15    1.01    0.19 
  17  -2 -15   -0.01    0.20 
 -19  -1 -15    0.34    0.19 
 -18  -1 -15    0.30    0.16 
 -17  -1 -15    0.24    0.14 
 -16  -1 -15    0.28    0.16 
 -15  -1 -15    0.15    0.12 
 -14  -1 -15   -0.13    0.06 
 -13  -1 -15    0.15    0.13 
 -12  -1 -15    0.16    0.09 
 -11  -1 -15    0.89    0.15 
 -10  -1 -15    2.20    0.21 
  -9  -1 -15    0.42    0.10 
  -8  -1 -15    0.46    0.10 
  -7  -1 -15    0.38    0.08 
  -6  -1 -15    3.03    0.21 
  -5  -1 -15    1.21    0.13 
  -4  -1 -15    0.91    0.11 
  -3  -1 -15    7.54    0.36 
  -2  -1 -15    1.27    0.12 
  -1  -1 -15    0.00    0.04 
   0  -1 -15    0.68    0.09 
   1  -1 -15    0.04    0.04 
   2  -1 -15    7.24    0.33 
   3  -1 -15    0.38    0.07 
   4  -1 -15    0.63    0.08 
   5  -1 -15    3.42    0.18 
   6  -1 -15    2.36    0.13 
   7  -1 -15    0.19    0.04 
   8  -1 -15    0.71    0.06 
   9  -1 -15    0.19    0.04 
  10  -1 -15    0.20    0.05 
  11  -1 -15    0.32    0.07 
  12  -1 -15    0.22    0.06 
  13  -1 -15    0.12    0.06 
  14  -1 -15    0.03    0.04 
  15  -1 -15    0.19    0.07 
  16  -1 -15    0.37    0.08 
  17  -1 -15    0.09    0.06 
 -18   0 -15    0.06    0.14 
 -17   0 -15    0.05    0.15 
 -16   0 -15   -0.08    0.09 
 -15   0 -15    0.35    0.16 
 -14   0 -15   -0.09    0.08 
 -13   0 -15    2.52    0.33 
 -12   0 -15    0.87    0.19 
 -11   0 -15    0.04    0.07 
 -10   0 -15    0.79    0.13 
  -9   0 -15    0.95    0.14 
  -8   0 -15    1.87    0.19 
  -7   0 -15    0.19    0.06 
  -6   0 -15    0.14    0.06 
  -5   0 -15   -0.02    0.04 
  -4   0 -15   -0.01    0.04 
  -3   0 -15    0.44    0.08 
  -2   0 -15   32.08    1.25 
  -1   0 -15    0.25    0.06 
   0   0 -15    0.59    0.08 
   1   0 -15    0.52    0.08 
   2   0 -15    2.93    0.19 
   3   0 -15    1.53    0.13 
   4   0 -15    5.20    0.26 
   5   0 -15    4.18    0.22 
   6   0 -15    0.41    0.06 
   7   0 -15   -0.03    0.03 
   8   0 -15    0.64    0.06 
   9   0 -15    0.60    0.05 
  10   0 -15    0.13    0.04 
  11   0 -15    0.58    0.10 
  12   0 -15   -0.03    0.12 
  13   0 -15    1.04    0.23 
  14   0 -15    0.26    0.16 
  15   0 -15    0.05    0.15 
  16   0 -15    0.48    0.21 
  17   0 -15    0.35    0.20 
 -18   1 -15    0.05    0.13 
 -17   1 -15    0.09    0.14 
 -16   1 -15    0.16    0.14 
 -15   1 -15    0.39    0.16 
 -14   1 -15    0.39    0.15 
 -13   1 -15    0.87    0.20 
 -12   1 -15    0.12    0.12 
 -11   1 -15    0.05    0.10 
 -10   1 -15    2.17    0.22 
  -9   1 -15    0.40    0.10 
  -8   1 -15    0.59    0.11 
  -7   1 -15    1.54    0.15 
  -6   1 -15    0.08    0.05 
  -5   1 -15   -0.01    0.04 
  -4   1 -15    0.27    0.07 
  -3   1 -15    0.73    0.10 
  -2   1 -15    3.99    0.23 
  -1   1 -15    1.10    0.11 
   0   1 -15    1.67    0.14 
   1   1 -15    0.13    0.05 
   2   1 -15    6.87    0.31 
   3   1 -15    2.93    0.19 
   4   1 -15    0.20    0.06 
   5   1 -15    0.32    0.06 
   6   1 -15    0.50    0.06 
   7   1 -15    0.49    0.06 
   8   1 -15    4.24    0.30 
   9   1 -15    0.23    0.08 
  10   1 -15    0.21    0.08 
  11   1 -15    0.05    0.07 
  12   1 -15    0.30    0.09 
  13   1 -15    0.01    0.12 
  14   1 -15    0.53    0.18 
  15   1 -15   -0.21    0.11 
  16   1 -15    0.52    0.21 
  17   1 -15    0.10    0.17 
 -17   2 -15   -0.02    0.12 
 -16   2 -15    0.15    0.15 
 -15   2 -15    0.11    0.13 
 -14   2 -15    0.33    0.16 
 -13   2 -15    0.52    0.18 
 -12   2 -15    1.00    0.20 
 -11   2 -15    0.07    0.10 
 -10   2 -15    1.77    0.25 
  -9   2 -15    2.09    0.22 
  -8   2 -15    0.03    0.07 
  -7   2 -15    0.42    0.09 
  -6   2 -15    0.58    0.10 
  -5   2 -15    2.47    0.19 
  -4   2 -15    0.96    0.11 
  -3   2 -15    3.55    0.23 
  -2   2 -15    7.74    0.36 
  -1   2 -15   10.45    0.46 
   0   2 -15    0.02    0.04 
   1   2 -15    0.23    0.06 
   2   2 -15    0.73    0.09 
   3   2 -15    0.49    0.07 
   4   2 -15    0.03    0.04 
   5   2 -15    0.18    0.05 
   6   2 -15    0.68    0.09 
   7   2 -15    0.35    0.09 
   8   2 -15    0.14    0.08 
   9   2 -15    3.56    0.28 
  10   2 -15    0.43    0.10 
  11   2 -15    0.25    0.10 
  12   2 -15    0.19    0.09 
  13   2 -15    0.09    0.08 
  14   2 -15    0.06    0.14 
  15   2 -15    0.47    0.19 
  16   2 -15    0.44    0.19 
  17   2 -15   -0.05    0.15 
 -16   3 -15    0.36    0.18 
 -15   3 -15    0.76    0.20 
 -14   3 -15    0.13    0.13 
 -13   3 -15    0.57    0.18 
 -12   3 -15    2.44    0.31 
 -11   3 -15    0.02    0.10 
 -10   3 -15   -0.06    0.08 
  -9   3 -15    1.34    0.22 
  -8   3 -15    0.09    0.07 
  -7   3 -15    1.65    0.17 
  -6   3 -15    0.77    0.10 
  -5   3 -15    2.80    0.20 
  -4   3 -15    0.16    0.06 
  -3   3 -15    0.15    0.06 
  -2   3 -15    0.05    0.05 
  -1   3 -15    0.31    0.07 
   0   3 -15    0.03    0.05 
   1   3 -15    3.39    0.21 
   2   3 -15    0.34    0.06 
   3   3 -15    1.73    0.13 
   4   3 -15    1.44    0.11 
   5   3 -15    0.19    0.05 
   6   3 -15    1.21    0.09 
   7   3 -15    0.30    0.08 
   8   3 -15    0.14    0.08 
   9   3 -15    0.33    0.10 
  10   3 -15    0.84    0.14 
  11   3 -15    0.05    0.08 
  12   3 -15    0.55    0.11 
  13   3 -15    1.15    0.16 
  14   3 -15    0.08    0.13 
  15   3 -15    0.61    0.20 
  16   3 -15    0.12    0.15 
  17   3 -15    0.60    0.31 
 -16   4 -15    1.20    0.27 
 -15   4 -15   -0.09    0.13 
 -14   4 -15    0.35    0.17 
 -13   4 -15    1.53    0.27 
 -12   4 -15    0.59    0.18 
 -11   4 -15    0.37    0.15 
 -10   4 -15    0.81    0.19 
  -9   4 -15    5.17    0.47 
  -8   4 -15    0.31    0.13 
  -7   4 -15    0.36    0.10 
  -6   4 -15    0.60    0.10 
  -5   4 -15    0.91    0.12 
  -4   4 -15    2.10    0.17 
  -3   4 -15    0.45    0.08 
  -2   4 -15    1.46    0.13 
  -1   4 -15    1.31    0.12 
   0   4 -15    0.00    0.04 
   1   4 -15    3.17    0.20 
   2   4 -15    2.14    0.16 
   3   4 -15    3.76    0.21 
   4   4 -15    0.38    0.06 
   5   4 -15    0.08    0.04 
   6   4 -15    0.07    0.03 
   7   4 -15    0.07    0.07 
   8   4 -15    0.68    0.12 
   9   4 -15    1.04    0.15 
  10   4 -15    0.79    0.13 
  11   4 -15    0.39    0.11 
  12   4 -15    0.37    0.11 
  13   4 -15    0.10    0.08 
  14   4 -15    1.21    0.18 
  15   4 -15    1.13    0.24 
  16   4 -15    0.31    0.17 
  17   4 -15    0.18    0.16 
 -15   5 -15    1.73    0.31 
 -14   5 -15    0.54    0.20 
 -13   5 -15    0.41    0.17 
 -12   5 -15    0.79    0.19 
 -11   5 -15    1.05    0.22 
 -10   5 -15   -0.06    0.10 
  -9   5 -15    1.18    0.23 
  -8   5 -15    0.50    0.16 
  -7   5 -15    0.20    0.11 
  -6   5 -15    3.34    0.27 
  -5   5 -15    2.65    0.21 
  -4   5 -15    0.24    0.07 
  -3   5 -15    0.00    0.05 
  -2   5 -15    0.51    0.08 
  -1   5 -15    2.83    0.19 
   0   5 -15    0.17    0.05 
   1   5 -15    0.08    0.05 
   2   5 -15    0.60    0.08 
   3   5 -15    0.14    0.05 
   4   5 -15   -0.01    0.03 
   5   5 -15    0.71    0.08 
   6   5 -15    0.41    0.05 
   7   5 -15    1.88    0.19 
   8   5 -15    0.26    0.09 
   9   5 -15    0.46    0.14 
  10   5 -15    0.09    0.08 
  11   5 -15    0.33    0.10 
  12   5 -15    0.22    0.10 
  13   5 -15    0.84    0.15 
  14   5 -15    0.03    0.10 
  15   5 -15    0.27    0.14 
  16   5 -15    0.75    0.21 
 -14   6 -15   -0.01    0.11 
 -13   6 -15    0.38    0.16 
 -12   6 -15    0.04    0.12 
 -11   6 -15    0.08    0.11 
 -10   6 -15    0.12    0.12 
  -9   6 -15    0.91    0.21 
  -8   6 -15    3.72    0.40 
  -7   6 -15    0.15    0.11 
  -6   6 -15    0.07    0.10 
  -5   6 -15    0.03    0.09 
  -4   6 -15    1.30    0.13 
  -3   6 -15    0.00    0.05 
  -2   6 -15    0.47    0.08 
  -1   6 -15    0.52    0.08 
   0   6 -15    0.02    0.04 
   1   6 -15    1.14    0.11 
   2   6 -15   -0.01    0.04 
   3   6 -15    3.37    0.20 
   4   6 -15    0.15    0.05 
   5   6 -15    0.74    0.08 
   6   6 -15    0.00    0.03 
   7   6 -15    0.19    0.08 
   8   6 -15   -0.02    0.06 
   9   6 -15    0.21    0.08 
  10   6 -15    0.27    0.10 
  11   6 -15    0.23    0.10 
  12   6 -15    0.26    0.10 
  13   6 -15    0.25    0.11 
  14   6 -15    0.87    0.15 
  15   6 -15    0.05    0.12 
  16   6 -15    0.22    0.16 
 -13   7 -15    0.50    0.33 
 -12   7 -15    0.37    0.18 
 -11   7 -15    0.27    0.15 
 -10   7 -15    0.74    0.19 
  -9   7 -15    0.19    0.13 
  -8   7 -15    3.09    0.36 
  -7   7 -15    0.07    0.11 
  -6   7 -15    0.17    0.11 
  -5   7 -15    0.19    0.11 
  -4   7 -15    0.04    0.08 
  -3   7 -15   -0.07    0.04 
  -2   7 -15    4.87    0.26 
  -1   7 -15    0.60    0.09 
   0   7 -15    0.75    0.09 
   1   7 -15    0.01    0.04 
   2   7 -15    0.24    0.06 
   3   7 -15    5.30    0.25 
   4   7 -15    0.29    0.05 
   5   7 -15    0.73    0.08 
   6   7 -15    0.31    0.05 
   7   7 -15    0.04    0.06 
   8   7 -15    0.27    0.09 
   9   7 -15    1.12    0.15 
  10   7 -15    0.04    0.08 
  11   7 -15    0.20    0.09 
  12   7 -15    0.77    0.13 
  13   7 -15    0.44    0.12 
  14   7 -15    0.07    0.09 
  15   7 -15   -0.02    0.09 
  16   7 -15    0.10    0.13 
 -13   8 -15    0.03    0.13 
 -12   8 -15   -0.10    0.07 
 -11   8 -15   -0.05    0.11 
 -10   8 -15   -0.04    0.11 
  -9   8 -15   -0.03    0.10 
  -8   8 -15    0.15    0.11 
  -7   8 -15    0.00    0.09 
  -6   8 -15    0.09    0.11 
  -5   8 -15   -0.13    0.08 
  -4   8 -15    0.70    0.17 
  -3   8 -15    0.11    0.09 
  -2   8 -15    0.14    0.08 
  -1   8 -15    1.03    0.11 
   0   8 -15    0.46    0.07 
   1   8 -15    1.21    0.11 
   2   8 -15    0.62    0.08 
   3   8 -15    0.64    0.08 
   4   8 -15    0.01    0.03 
   5   8 -15    0.14    0.05 
   6   8 -15    0.05    0.04 
   7   8 -15    0.64    0.11 
   8   8 -15    0.34    0.09 
   9   8 -15    0.32    0.09 
  10   8 -15   -0.01    0.07 
  11   8 -15    0.02    0.07 
  12   8 -15    0.10    0.09 
  13   8 -15    0.06    0.09 
  14   8 -15   -0.02    0.09 
  15   8 -15    0.10    0.10 
  16   8 -15    0.06    0.12 
 -12   9 -15    0.16    0.14 
 -11   9 -15    0.66    0.20 
 -10   9 -15    0.03    0.11 
  -9   9 -15   -0.01    0.11 
  -8   9 -15   -0.04    0.10 
  -7   9 -15    0.56    0.16 
  -6   9 -15    0.21    0.13 
  -5   9 -15    0.51    0.16 
  -4   9 -15    0.25    0.12 
  -3   9 -15    0.31    0.12 
  -2   9 -15    0.87    0.17 
  -1   9 -15    0.08    0.08 
   0   9 -15    1.33    0.15 
   1   9 -15   -0.01    0.06 
   2   9 -15    0.03    0.04 
   3   9 -15    0.74    0.08 
   4   9 -15    3.83    0.20 
   5   9 -15   -0.01    0.04 
   6   9 -15    0.13    0.04 
   7   9 -15    0.14    0.06 
   8   9 -15    0.65    0.11 
   9   9 -15    0.03    0.06 
  10   9 -15    0.12    0.08 
  11   9 -15   -0.01    0.06 
  12   9 -15   -0.06    0.08 
  13   9 -15    0.17    0.09 
  14   9 -15    0.30    0.12 
  15   9 -15    0.18    0.11 
 -11  10 -15   -0.11    0.18 
 -10  10 -15    0.06    0.13 
  -9  10 -15    0.05    0.11 
  -8  10 -15    0.45    0.18 
  -7  10 -15    0.05    0.10 
  -6  10 -15    0.47    0.17 
  -5  10 -15   -0.16    0.08 
  -4  10 -15    1.94    0.27 
  -3  10 -15    0.09    0.11 
  -2  10 -15    1.42    0.23 
  -1  10 -15   -0.04    0.08 
   0  10 -15    1.13    0.19 
   1  10 -15    0.91    0.14 
   2  10 -15    0.70    0.12 
   3  10 -15   -0.01    0.06 
   4  10 -15    0.03    0.06 
   5  10 -15    1.53    0.15 
   6  10 -15    0.38    0.08 
   7  10 -15    0.12    0.04 
   8  10 -15    0.31    0.08 
   9  10 -15   -0.01    0.05 
  10  10 -15    0.41    0.09 
  11  10 -15    1.28    0.16 
  12  10 -15    0.27    0.10 
  13  10 -15    0.22    0.11 
  14  10 -15    0.20    0.13 
  15  10 -15   -0.04    0.18 
  -9  11 -15    0.45    0.20 
  -8  11 -15    0.13    0.15 
  -7  11 -15   -0.09    0.10 
  -6  11 -15    0.06    0.12 
  -5  11 -15    0.21    0.12 
  -4  11 -15   -0.11    0.09 
  -3  11 -15    0.58    0.17 
  -2  11 -15    0.13    0.11 
  -1  11 -15    0.24    0.12 
   0  11 -15   -0.08    0.08 
   1  11 -15    0.65    0.15 
   2  11 -15    0.11    0.09 
   3  11 -15    0.33    0.09 
   4  11 -15   -0.08    0.05 
   5  11 -15    0.45    0.09 
   6  11 -15   -0.01    0.05 
   7  11 -15    0.83    0.09 
   8  11 -15    0.19    0.11 
   9  11 -15    0.34    0.14 
  10  11 -15    0.24    0.13 
  11  11 -15    1.79    0.25 
  12  11 -15    0.21    0.12 
  13  11 -15    0.65    0.30 
  14  11 -15    0.50    0.25 
  -8  12 -15    0.81    0.22 
  -7  12 -15   -0.05    0.11 
  -6  12 -15   -0.15    0.09 
  -5  12 -15    0.44    0.17 
  -4  12 -15    0.20    0.13 
  -3  12 -15    0.18    0.13 
  -2  12 -15    0.83    0.18 
  -1  12 -15    0.10    0.11 
   0  12 -15    0.20    0.12 
   1  12 -15    2.52    0.30 
   2  12 -15    0.55    0.14 
   3  12 -15    0.00    0.08 
   4  12 -15    0.01    0.06 
   5  12 -15    0.03    0.06 
   6  12 -15    0.07    0.07 
   7  12 -15    0.17    0.06 
   8  12 -15    0.28    0.12 
   9  12 -15    0.40    0.14 
  10  12 -15    0.15    0.11 
  11  12 -15    0.17    0.12 
  12  12 -15    0.90    0.35 
  13  12 -15    0.03    0.18 
  -7  13 -15   -0.14    0.19 
  -6  13 -15    0.30    0.14 
  -5  13 -15    1.70    0.28 
  -4  13 -15    0.77    0.21 
  -3  13 -15    0.20    0.13 
  -2  13 -15    0.58    0.17 
  -1  13 -15    0.18    0.12 
   0  13 -15    0.03    0.11 
   1  13 -15    0.11    0.11 
   2  13 -15   -0.02    0.10 
   3  13 -15    0.01    0.09 
   4  13 -15    0.33    0.17 
   5  13 -15    0.03    0.09 
   6  13 -15    0.17    0.08 
   7  13 -15    0.20    0.06 
   8  13 -15    1.18    0.21 
   9  13 -15    0.28    0.12 
  10  13 -15    0.85    0.23 
  11  13 -15   -0.16    0.15 
  12  13 -15    0.72    0.33 
  -5  14 -15   -0.03    0.12 
  -4  14 -15    0.12    0.13 
  -3  14 -15    0.38    0.16 
  -2  14 -15    0.36    0.14 
  -1  14 -15    0.68    0.18 
   0  14 -15    0.68    0.18 
   1  14 -15    0.06    0.10 
   2  14 -15    0.01    0.10 
   3  14 -15    0.10    0.10 
   4  14 -15    1.26    0.20 
   5  14 -15    1.36    0.20 
   6  14 -15   -0.10    0.07 
   7  14 -15   -0.02    0.05 
   8  14 -15   -0.01    0.04 
   9  14 -15    1.33    0.44 
  10  14 -15    0.38    0.31 
  11  14 -15    0.13    0.29 
  -3  15 -15   -0.17    0.14 
  -2  15 -15   -0.03    0.12 
  -1  15 -15    1.83    0.27 
   0  15 -15   -0.10    0.08 
   1  15 -15    0.67    0.18 
   2  15 -15    0.44    0.15 
   3  15 -15    0.61    0.16 
   4  15 -15    0.08    0.11 
   5  15 -15    0.47    0.18 
   6  15 -15    0.28    0.10 
   7  15 -15    0.00    0.10 
   8  15 -15    0.16    0.07 
   9  15 -15    1.08    0.42 
  10  15 -15    0.30    0.28 
   1  16 -15   -0.05    0.11 
   2  16 -15    0.41    0.15 
   3  16 -15    0.36    0.14 
   4  16 -15    0.07    0.10 
   5  16 -15    0.16    0.18 
   6  16 -15   -0.05    0.10 
   7  16 -15   -0.06    0.09 
 -10 -27 -14    0.21    0.17 
  -9 -27 -14    0.49    0.18 
  -8 -27 -14    0.25    0.17 
  -7 -27 -14    0.15    0.13 
  -6 -27 -14    0.50    0.18 
 -14 -26 -14   -0.15    0.12 
 -13 -26 -14   -0.03    0.12 
 -12 -26 -14    0.34    0.19 
 -11 -26 -14    0.59    0.21 
 -10 -26 -14    0.15    0.15 
  -9 -26 -14    0.14    0.14 
  -8 -26 -14    0.36    0.16 
  -7 -26 -14    0.27    0.15 
  -6 -26 -14   -0.10    0.08 
  -5 -26 -14    0.00    0.08 
  -4 -26 -14    0.03    0.10 
  -3 -26 -14   -0.09    0.08 
  -2 -26 -14    0.51    0.16 
 -15 -25 -14    0.34    0.20 
 -14 -25 -14    0.04    0.15 
 -13 -25 -14   -0.05    0.12 
 -12 -25 -14    0.07    0.13 
 -11 -25 -14   -0.05    0.09 
 -10 -25 -14    0.16    0.13 
  -9 -25 -14    0.51    0.17 
  -8 -25 -14   -0.04    0.07 
  -7 -25 -14    0.01    0.08 
  -6 -25 -14    0.09    0.10 
  -5 -25 -14    0.14    0.11 
  -4 -25 -14    1.90    0.23 
  -3 -25 -14    0.72    0.16 
  -2 -25 -14    0.00    0.10 
  -1 -25 -14    0.13    0.12 
   0 -25 -14    0.96    0.24 
 -17 -24 -14    0.00    0.16 
 -16 -24 -14    0.21    0.18 
 -15 -24 -14    0.11    0.15 
 -14 -24 -14    0.68    0.23 
 -13 -24 -14   -0.03    0.11 
 -12 -24 -14    0.31    0.13 
 -11 -24 -14    0.29    0.14 
 -10 -24 -14    0.10    0.11 
  -9 -24 -14    0.16    0.08 
  -8 -24 -14    0.63    0.13 
  -7 -24 -14   -0.09    0.06 
  -6 -24 -14    0.13    0.10 
  -5 -24 -14    0.44    0.12 
  -4 -24 -14    0.89    0.16 
  -3 -24 -14    1.25    0.19 
  -2 -24 -14    0.07    0.10 
  -1 -24 -14    1.31    0.21 
   0 -24 -14    0.20    0.14 
   1 -24 -14    0.06    0.13 
   2 -24 -14    0.01    0.14 
 -18 -23 -14    0.14    0.16 
 -17 -23 -14    0.02    0.15 
 -16 -23 -14    0.20    0.17 
 -15 -23 -14    0.10    0.15 
 -14 -23 -14    0.81    0.25 
 -13 -23 -14    0.28    0.14 
 -12 -23 -14    0.00    0.11 
 -11 -23 -14    0.10    0.06 
 -10 -23 -14    0.94    0.13 
  -9 -23 -14    0.17    0.09 
  -8 -23 -14    0.31    0.10 
  -7 -23 -14    0.14    0.08 
  -6 -23 -14    0.13    0.09 
  -5 -23 -14    0.01    0.07 
  -4 -23 -14    0.45    0.12 
  -3 -23 -14   -0.06    0.07 
  -2 -23 -14    0.33    0.12 
  -1 -23 -14    0.20    0.11 
   0 -23 -14   -0.10    0.11 
   1 -23 -14    0.08    0.14 
   2 -23 -14    0.40    0.19 
   3 -23 -14    0.06    0.13 
 -18 -22 -14   -0.04    0.14 
 -17 -22 -14    0.20    0.18 
 -16 -22 -14    0.05    0.16 
 -15 -22 -14    0.05    0.17 
 -14 -22 -14    0.30    0.14 
 -13 -22 -14    0.12    0.11 
 -12 -22 -14    0.36    0.09 
 -11 -22 -14    0.08    0.06 
 -10 -22 -14    0.23    0.09 
  -9 -22 -14    0.31    0.09 
  -8 -22 -14    0.15    0.09 
  -7 -22 -14    1.64    0.20 
  -6 -22 -14    0.04    0.08 
  -5 -22 -14    0.16    0.09 
  -4 -22 -14    0.05    0.09 
  -3 -22 -14    0.57    0.13 
  -2 -22 -14    0.89    0.16 
  -1 -22 -14   -0.05    0.10 
   0 -22 -14    0.12    0.13 
   1 -22 -14    1.23    0.25 
   2 -22 -14    1.81    0.31 
   3 -22 -14    0.25    0.17 
   4 -22 -14    0.11    0.15 
   5 -22 -14    0.14    0.16 
 -19 -21 -14   -0.03    0.12 
 -18 -21 -14    0.02    0.15 
 -17 -21 -14   -0.01    0.13 
 -16 -21 -14    0.29    0.18 
 -15 -21 -14    0.03    0.11 
 -14 -21 -14    0.09    0.06 
 -13 -21 -14    1.10    0.14 
 -12 -21 -14    0.12    0.07 
 -11 -21 -14    0.70    0.12 
 -10 -21 -14    0.28    0.09 
  -9 -21 -14    1.73    0.18 
  -8 -21 -14    0.11    0.08 
  -7 -21 -14    1.39    0.17 
  -6 -21 -14    0.21    0.10 
  -5 -21 -14   -0.07    0.06 
  -4 -21 -14    2.30    0.25 
  -3 -21 -14    0.32    0.12 
  -2 -21 -14    0.80    0.16 
  -1 -21 -14    1.75    0.27 
   0 -21 -14    0.21    0.14 
   1 -21 -14    0.37    0.16 
   2 -21 -14    0.26    0.14 
   3 -21 -14    0.50    0.20 
   4 -21 -14    0.08    0.13 
   5 -21 -14   -0.03    0.13 
   6 -21 -14    0.02    0.15 
 -19 -20 -14    0.14    0.17 
 -18 -20 -14    0.26    0.19 
 -17 -20 -14    0.21    0.19 
 -16 -20 -14    0.11    0.12 
 -15 -20 -14    0.55    0.10 
 -14 -20 -14    0.34    0.09 
 -13 -20 -14    1.15    0.14 
 -12 -20 -14    1.46    0.16 
 -11 -20 -14   -0.02    0.06 
 -10 -20 -14    0.37    0.10 
  -9 -20 -14    0.09    0.07 
  -8 -20 -14    0.05    0.07 
  -7 -20 -14    0.45    0.11 
  -6 -20 -14   -0.02    0.06 
  -5 -20 -14    0.06    0.08 
  -4 -20 -14    0.74    0.14 
  -3 -20 -14   -0.01    0.07 
  -2 -20 -14    0.07    0.09 
  -1 -20 -14    0.79    0.15 
   0 -20 -14    0.00    0.10 
   1 -20 -14   -0.09    0.10 
   2 -20 -14   -0.02    0.11 
   3 -20 -14    1.57    0.29 
   4 -20 -14    0.43    0.18 
   5 -20 -14    0.42    0.19 
   6 -20 -14    0.65    0.22 
   7 -20 -14    0.15    0.17 
 -19 -19 -14    0.04    0.16 
 -18 -19 -14    0.12    0.16 
 -17 -19 -14    1.21    0.17 
 -16 -19 -14    2.81    0.24 
 -15 -19 -14   -0.01    0.06 
 -14 -19 -14    1.07    0.13 
 -13 -19 -14    0.54    0.11 
 -12 -19 -14    0.33    0.09 
 -11 -19 -14    0.19    0.07 
 -10 -19 -14    0.14    0.07 
  -9 -19 -14    2.08    0.19 
  -8 -19 -14   -0.03    0.06 
  -7 -19 -14    0.00    0.06 
  -6 -19 -14    1.84    0.19 
  -5 -19 -14    0.00    0.07 
  -4 -19 -14    1.60    0.20 
  -3 -19 -14    0.17    0.09 
  -2 -19 -14    0.15    0.09 
  -1 -19 -14   -0.01    0.08 
   0 -19 -14    0.98    0.20 
   1 -19 -14    0.10    0.13 
   2 -19 -14    0.58    0.17 
   3 -19 -14    0.12    0.12 
   4 -19 -14    0.09    0.12 
   5 -19 -14    0.17    0.15 
   6 -19 -14    0.22    0.16 
   7 -19 -14    0.84    0.24 
   8 -19 -14    0.27    0.19 
 -19 -18 -14    0.18    0.20 
 -18 -18 -14   -0.03    0.08 
 -17 -18 -14    0.48    0.11 
 -16 -18 -14    0.14    0.08 
 -15 -18 -14    0.08    0.07 
 -14 -18 -14    0.55    0.11 
 -13 -18 -14    0.01    0.06 
 -12 -18 -14    1.63    0.17 
 -11 -18 -14   -0.10    0.05 
 -10 -18 -14    5.74    0.37 
  -9 -18 -14    0.46    0.10 
  -8 -18 -14    0.27    0.08 
  -7 -18 -14    0.94    0.14 
  -6 -18 -14    0.02    0.07 
  -5 -18 -14    0.04    0.08 
  -4 -18 -14    1.59    0.19 
  -3 -18 -14    2.73    0.26 
  -2 -18 -14    0.06    0.07 
  -1 -18 -14    0.26    0.11 
   0 -18 -14    0.14    0.12 
   1 -18 -14    1.54    0.25 
   2 -18 -14    1.02    0.22 
   3 -18 -14    0.09    0.12 
   4 -18 -14    0.22    0.14 
   5 -18 -14   -0.04    0.10 
   6 -18 -14    0.05    0.14 
   7 -18 -14   -0.10    0.13 
   8 -18 -14    0.77    0.24 
   9 -18 -14   -0.09    0.14 
 -19 -17 -14   -0.11    0.08 
 -18 -17 -14    1.11    0.16 
 -17 -17 -14    0.89    0.14 
 -16 -17 -14   -0.10    0.06 
 -15 -17 -14    0.15    0.08 
 -14 -17 -14    0.31    0.08 
 -13 -17 -14    5.40    0.35 
 -12 -17 -14    0.55    0.10 
 -11 -17 -14    2.35    0.20 
 -10 -17 -14    0.13    0.07 
  -9 -17 -14    1.44    0.16 
  -8 -17 -14    1.33    0.16 
  -7 -17 -14    1.92    0.19 
  -6 -17 -14    5.58    0.36 
  -5 -17 -14    2.59    0.24 
  -4 -17 -14    0.57    0.12 
  -3 -17 -14    0.36    0.10 
  -2 -17 -14    0.13    0.08 
  -1 -17 -14    0.60    0.13 
   0 -17 -14    3.05    0.36 
   1 -17 -14    2.07    0.29 
   2 -17 -14    0.72    0.19 
   3 -17 -14    2.40    0.32 
   4 -17 -14    0.40    0.16 
   5 -17 -14    0.01    0.12 
   6 -17 -14   -0.12    0.11 
   7 -17 -14    0.11    0.14 
   8 -17 -14   -0.23    0.09 
   9 -17 -14    0.68    0.22 
  10 -17 -14    0.47    0.20 
 -20 -16 -14    0.22    0.14 
 -19 -16 -14    0.15    0.12 
 -18 -16 -14    0.37    0.11 
 -17 -16 -14    0.16    0.09 
 -16 -16 -14    0.07    0.07 
 -15 -16 -14    1.87    0.20 
 -14 -16 -14    0.46    0.10 
 -13 -16 -14   -0.04    0.06 
 -12 -16 -14    0.03    0.07 
 -11 -16 -14    0.03    0.05 
 -10 -16 -14    1.75    0.18 
  -9 -16 -14    6.18    0.37 
  -8 -16 -14   -0.05    0.06 
  -7 -16 -14    0.86    0.13 
  -6 -16 -14    1.05    0.15 
  -5 -16 -14    3.40    0.28 
  -4 -16 -14    0.30    0.09 
  -3 -16 -14    0.30    0.10 
  -2 -16 -14   -0.15    0.05 
  -1 -16 -14    0.56    0.13 
   0 -16 -14    0.04    0.09 
   1 -16 -14    0.13    0.11 
   2 -16 -14    2.23    0.30 
   3 -16 -14   -0.05    0.09 
   4 -16 -14    0.15    0.12 
   5 -16 -14   -0.08    0.10 
   6 -16 -14   -0.21    0.08 
   7 -16 -14    0.37    0.18 
   8 -16 -14    0.56    0.20 
   9 -16 -14    0.21    0.16 
  10 -16 -14    0.18    0.17 
  11 -16 -14   -0.03    0.13 
 -21 -15 -14   -0.11    0.09 
 -20 -15 -14    0.15    0.14 
 -18 -15 -14    1.20    0.17 
 -17 -15 -14    1.91    0.21 
 -16 -15 -14    2.21    0.21 
 -15 -15 -14    0.75    0.13 
 -14 -15 -14    0.12    0.07 
 -13 -15 -14    1.07    0.15 
 -12 -15 -14    0.64    0.11 
 -11 -15 -14    0.57    0.11 
 -10 -15 -14    0.35    0.09 
  -9 -15 -14    3.03    0.24 
  -8 -15 -14    1.50    0.17 
  -7 -15 -14    0.19    0.08 
  -6 -15 -14    5.85    0.36 
  -5 -15 -14    6.16    0.38 
  -4 -15 -14    2.95    0.25 
  -3 -15 -14    1.20    0.16 
  -2 -15 -14    0.02    0.08 
  -1 -15 -14    1.68    0.19 
   0 -15 -14    0.50    0.12 
   1 -15 -14   -0.08    0.09 
   2 -15 -14    0.66    0.17 
   3 -15 -14    0.02    0.10 
   4 -15 -14    0.82    0.20 
   5 -15 -14    0.63    0.19 
   6 -15 -14    1.95    0.30 
   7 -15 -14    0.14    0.14 
   8 -15 -14   -0.02    0.12 
   9 -15 -14    0.82    0.22 
  10 -15 -14    0.16    0.16 
  11 -15 -14    0.07    0.14 
  12 -15 -14    0.06    0.17 
 -21 -14 -14    0.20    0.16 
 -20 -14 -14    0.19    0.16 
 -19 -14 -14    0.48    0.15 
 -18 -14 -14   -0.02    0.07 
 -17 -14 -14    0.48    0.11 
 -16 -14 -14   -0.07    0.06 
 -15 -14 -14    0.24    0.09 
 -14 -14 -14    0.95    0.14 
 -13 -14 -14    0.06    0.06 
 -12 -14 -14    0.33    0.09 
 -11 -14 -14    0.01    0.05 
 -10 -14 -14    1.06    0.14 
  -9 -14 -14    0.05    0.06 
  -8 -14 -14    5.69    0.34 
  -7 -14 -14    0.38    0.09 
  -6 -14 -14    1.00    0.14 
  -5 -14 -14   -0.06    0.06 
  -4 -14 -14    5.11    0.35 
  -3 -14 -14    0.09    0.08 
  -2 -14 -14    0.97    0.14 
  -1 -14 -14    1.58    0.18 
   0 -14 -14    2.73    0.25 
   1 -14 -14    0.42    0.14 
   2 -14 -14    0.67    0.17 
   3 -14 -14    0.05    0.08 
   4 -14 -14    0.05    0.09 
   5 -14 -14    1.42    0.25 
   6 -14 -14    0.16    0.13 
   7 -14 -14    0.47    0.17 
   8 -14 -14    0.18    0.14 
   9 -14 -14    0.47    0.17 
  10 -14 -14    0.26    0.17 
  11 -14 -14    0.12    0.13 
  12 -14 -14    0.27    0.16 
 -21 -13 -14   -0.03    0.12 
 -20 -13 -14    0.16    0.14 
 -19 -13 -14    0.50    0.16 
 -18 -13 -14    0.06    0.08 
 -17 -13 -14    0.22    0.09 
 -16 -13 -14    0.73    0.13 
 -15 -13 -14    0.11    0.08 
 -14 -13 -14    0.15    0.08 
 -13 -13 -14    0.52    0.11 
 -12 -13 -14    0.49    0.10 
 -11 -13 -14    1.05    0.14 
 -10 -13 -14    0.18    0.07 
  -9 -13 -14    6.27    0.37 
  -8 -13 -14    4.33    0.31 
  -7 -13 -14    0.15    0.07 
  -6 -13 -14    0.32    0.09 
  -5 -13 -14    1.22    0.15 
  -4 -13 -14    3.89    0.29 
  -3 -13 -14    0.40    0.10 
  -2 -13 -14    0.15    0.08 
  -1 -13 -14    2.70    0.25 
   0 -13 -14    1.94    0.17 
   1 -13 -14    1.83    0.18 
   2 -13 -14    0.13    0.09 
   3 -13 -14    1.07    0.16 
   4 -13 -14    1.67    0.21 
   5 -13 -14    0.19    0.10 
   6 -13 -14    1.26    0.23 
   7 -13 -14    0.55    0.18 
   8 -13 -14   -0.04    0.09 
   9 -13 -14    1.12    0.24 
  10 -13 -14    0.56    0.19 
  11 -13 -14    0.43    0.18 
  12 -13 -14    0.20    0.17 
  13 -13 -14    0.45    0.20 
 -21 -12 -14    0.15    0.16 
 -20 -12 -14   -0.05    0.11 
 -19 -12 -14    0.12    0.11 
 -18 -12 -14    0.32    0.13 
 -17 -12 -14    0.00    0.07 
 -16 -12 -14    0.05    0.07 
 -15 -12 -14   -0.03    0.06 
 -14 -12 -14   -0.04    0.06 
 -13 -12 -14    0.18    0.08 
 -12 -12 -14    0.55    0.10 
 -11 -12 -14    0.47    0.10 
 -10 -12 -14    1.09    0.14 
  -9 -12 -14    0.89    0.12 
  -8 -12 -14   -0.02    0.06 
  -7 -12 -14    2.87    0.23 
  -6 -12 -14    1.15    0.14 
  -5 -12 -14   10.20    0.51 
  -4 -12 -14    2.68    0.23 
  -3 -12 -14    0.26    0.08 
  -2 -12 -14    0.09    0.06 
  -1 -12 -14    1.27    0.12 
   0 -12 -14    0.30    0.08 
   1 -12 -14    1.20    0.14 
   2 -12 -14    0.05    0.07 
   3 -12 -14    3.35    0.28 
   4 -12 -14    0.03    0.07 
   5 -12 -14    0.31    0.10 
   6 -12 -14    1.36    0.19 
   7 -12 -14    0.99    0.21 
   8 -12 -14    0.14    0.12 
   9 -12 -14    0.16    0.13 
  10 -12 -14    0.38    0.17 
  11 -12 -14    0.09    0.13 
  12 -12 -14    0.04    0.13 
  13 -12 -14   -0.17    0.11 
 -21 -11 -14    0.17    0.17 
 -20 -11 -14    0.36    0.17 
 -19 -11 -14    0.20    0.12 
 -18 -11 -14    0.26    0.12 
 -17 -11 -14   -0.06    0.06 
 -16 -11 -14    0.06    0.08 
 -15 -11 -14    0.35    0.10 
 -14 -11 -14    1.22    0.15 
 -13 -11 -14    0.05    0.06 
 -12 -11 -14    0.86    0.13 
 -11 -11 -14    0.05    0.06 
 -10 -11 -14    0.63    0.11 
  -9 -11 -14    0.25    0.08 
  -8 -11 -14    4.72    0.31 
  -7 -11 -14    0.72    0.11 
  -6 -11 -14    0.36    0.09 
  -5 -11 -14    1.98    0.19 
  -4 -11 -14    4.41    0.32 
  -3 -11 -14    3.16    0.22 
  -2 -11 -14    0.11    0.06 
  -1 -11 -14    1.36    0.12 
   0 -11 -14    0.26    0.06 
   1 -11 -14    0.47    0.09 
   2 -11 -14    0.19    0.08 
   3 -11 -14    0.48    0.11 
   4 -11 -14    1.15    0.16 
   5 -11 -14    0.01    0.07 
   6 -11 -14    0.04    0.08 
   7 -11 -14    0.66    0.14 
   8 -11 -14    0.11    0.11 
   9 -11 -14    0.45    0.16 
  10 -11 -14    0.41    0.16 
  11 -11 -14    1.07    0.23 
  12 -11 -14    0.52    0.19 
  13 -11 -14    0.71    0.22 
  14 -11 -14   -0.03    0.12 
 -21 -10 -14    0.43    0.21 
 -20 -10 -14    0.39    0.16 
 -19 -10 -14    0.23    0.13 
 -18 -10 -14    0.34    0.14 
 -17 -10 -14    0.23    0.10 
 -16 -10 -14    0.07    0.08 
 -15 -10 -14    0.02    0.06 
 -14 -10 -14    0.09    0.07 
 -13 -10 -14    0.45    0.10 
 -12 -10 -14    1.15    0.15 
 -11 -10 -14    1.48    0.17 
 -10 -10 -14    2.38    0.21 
  -9 -10 -14   -0.04    0.05 
  -8 -10 -14    0.08    0.06 
  -7 -10 -14    0.58    0.10 
  -6 -10 -14    0.19    0.06 
  -5 -10 -14    0.39    0.11 
  -4 -10 -14    1.07    0.12 
  -3 -10 -14    0.20    0.07 
  -2 -10 -14    0.40    0.08 
  -1 -10 -14    0.57    0.08 
   0 -10 -14    0.78    0.09 
   1 -10 -14    4.60    0.33 
   2 -10 -14   -0.03    0.05 
   3 -10 -14    0.04    0.07 
   4 -10 -14    1.05    0.15 
   5 -10 -14   -0.01    0.06 
   6 -10 -14   -0.12    0.05 
   7 -10 -14   -0.02    0.06 
   8 -10 -14    0.02    0.07 
   9 -10 -14    1.52    0.24 
  10 -10 -14    0.46    0.15 
  11 -10 -14    0.10    0.13 
  12 -10 -14    0.22    0.16 
  13 -10 -14   -0.04    0.11 
  14 -10 -14   -0.03    0.12 
  15 -10 -14    0.30    0.25 
 -21  -9 -14    0.07    0.16 
 -20  -9 -14    0.07    0.12 
 -19  -9 -14    0.38    0.15 
 -18  -9 -14   -0.02    0.09 
 -17  -9 -14    0.33    0.13 
 -16  -9 -14    0.82    0.15 
 -15  -9 -14    1.11    0.16 
 -14  -9 -14    0.09    0.07 
 -13  -9 -14    0.27    0.09 
 -12  -9 -14    1.37    0.16 
 -11  -9 -14    0.26    0.08 
 -10  -9 -14    1.68    0.17 
  -9  -9 -14    0.61    0.10 
  -8  -9 -14    4.45    0.32 
  -7  -9 -14    0.15    0.07 
  -6  -9 -14    0.86    0.12 
  -5  -9 -14    6.47    0.34 
  -4  -9 -14    7.24    0.34 
  -3  -9 -14    0.56    0.09 
  -2  -9 -14    0.27    0.07 
  -1  -9 -14    1.40    0.12 
   0  -9 -14    3.15    0.18 
   1  -9 -14   13.74    0.51 
   2  -9 -14    0.00    0.05 
   3  -9 -14    1.68    0.15 
   4  -9 -14    0.55    0.11 
   5  -9 -14    0.72    0.13 
   6  -9 -14    1.52    0.18 
   7  -9 -14    0.50    0.12 
   8  -9 -14    0.12    0.08 
   9  -9 -14    0.04    0.08 
  10  -9 -14    0.20    0.13 
  11  -9 -14    0.08    0.11 
  12  -9 -14   -0.05    0.11 
  13  -9 -14    0.80    0.23 
  14  -9 -14    1.67    0.29 
  15  -9 -14    0.02    0.12 
 -21  -8 -14    0.30    0.19 
 -20  -8 -14    0.05    0.12 
 -19  -8 -14    0.00    0.11 
 -18  -8 -14    0.91    0.19 
 -17  -8 -14    0.34    0.13 
 -16  -8 -14    0.85    0.15 
 -15  -8 -14    0.42    0.11 
 -14  -8 -14    1.58    0.19 
 -13  -8 -14   -0.05    0.06 
 -12  -8 -14    2.01    0.20 
 -11  -8 -14    0.96    0.14 
 -10  -8 -14    0.04    0.05 
  -9  -8 -14    0.27    0.08 
  -8  -8 -14    0.30    0.08 
  -7  -8 -14    2.58    0.21 
  -6  -8 -14    8.49    0.39 
  -5  -8 -14    4.23    0.26 
  -4  -8 -14    0.58    0.08 
  -3  -8 -14    6.09    0.31 
  -2  -8 -14    0.58    0.09 
  -1  -8 -14    5.62    0.25 
   0  -8 -14    1.98    0.14 
   1  -8 -14    1.54    0.12 
   2  -8 -14    1.50    0.10 
   3  -8 -14    0.01    0.05 
   4  -8 -14   12.66    0.64 
   5  -8 -14    0.02    0.06 
   6  -8 -14   -0.01    0.06 
   7  -8 -14    1.57    0.18 
   8  -8 -14    0.75    0.14 
   9  -8 -14    0.11    0.08 
  10  -8 -14    0.95    0.15 
  11  -8 -14    0.59    0.19 
  12  -8 -14    0.12    0.14 
  13  -8 -14    0.70    0.20 
  14  -8 -14   -0.07    0.13 
  15  -8 -14    1.07    0.25 
 -21  -7 -14    0.33    0.19 
 -20  -7 -14   -0.04    0.10 
 -19  -7 -14    0.03    0.11 
 -18  -7 -14   -0.02    0.10 
 -17  -7 -14   -0.08    0.08 
 -16  -7 -14   -0.10    0.09 
 -15  -7 -14    2.43    0.24 
 -14  -7 -14    0.31    0.09 
 -13  -7 -14   -0.02    0.05 
 -12  -7 -14    1.24    0.15 
 -11  -7 -14    2.71    0.23 
 -10  -7 -14    1.65    0.17 
  -9  -7 -14    0.04    0.06 
  -8  -7 -14    5.08    0.33 
  -7  -7 -14    3.44    0.26 
  -6  -7 -14    0.46    0.08 
  -5  -7 -14    0.32    0.07 
  -4  -7 -14    7.28    0.34 
  -3  -7 -14    2.96    0.20 
  -2  -7 -14    8.26    0.37 
  -1  -7 -14   -0.05    0.03 
   0  -7 -14    0.47    0.07 
   1  -7 -14    0.36    0.06 
   2  -7 -14    8.94    0.35 
   3  -7 -14    0.33    0.08 
   4  -7 -14    2.39    0.19 
   5  -7 -14    0.67    0.12 
   6  -7 -14    0.14    0.07 
   7  -7 -14    1.57    0.18 
   8  -7 -14    0.05    0.07 
   9  -7 -14    1.05    0.15 
  10  -7 -14    0.95    0.15 
  11  -7 -14    2.10    0.23 
  12  -7 -14   -0.08    0.10 
  13  -7 -14    0.11    0.13 
  14  -7 -14    0.12    0.13 
  15  -7 -14    0.37    0.18 
  16  -7 -14    0.26    0.16 
 -21  -6 -14    0.15    0.17 
 -20  -6 -14    0.05    0.12 
 -19  -6 -14    0.02    0.10 
 -18  -6 -14    0.39    0.16 
 -17  -6 -14    0.23    0.12 
 -16  -6 -14    0.70    0.17 
 -15  -6 -14    0.05    0.08 
 -14  -6 -14    0.38    0.11 
 -13  -6 -14    0.26    0.09 
 -12  -6 -14    0.81    0.13 
 -11  -6 -14    0.02    0.06 
 -10  -6 -14    0.14    0.07 
  -9  -6 -14    1.25    0.15 
  -8  -6 -14    0.36    0.09 
  -7  -6 -14    0.01    0.06 
  -6  -6 -14    2.47    0.18 
  -5  -6 -14    4.61    0.26 
  -4  -6 -14    2.96    0.20 
  -3  -6 -14    3.14    0.21 
  -2  -6 -14    0.05    0.05 
  -1  -6 -14    1.67    0.12 
   0  -6 -14    0.17    0.05 
   1  -6 -14    0.43    0.06 
   2  -6 -14    3.54    0.18 
   3  -6 -14    2.28    0.14 
   4  -6 -14    0.77    0.10 
   5  -6 -14    0.53    0.09 
   6  -6 -14   -0.14    0.05 
   7  -6 -14    1.74    0.18 
   8  -6 -14    0.41    0.10 
   9  -6 -14    0.33    0.09 
  10  -6 -14    1.07    0.15 
  11  -6 -14    0.15    0.08 
  12  -6 -14    0.15    0.14 
  13  -6 -14    0.85    0.20 
  14  -6 -14    0.69    0.19 
  15  -6 -14    0.01    0.12 
  16  -6 -14    0.12    0.13 
 -20  -5 -14   -0.07    0.10 
 -19  -5 -14    2.00    0.30 
 -18  -5 -14    0.50    0.18 
 -17  -5 -14    0.52    0.17 
 -16  -5 -14    0.36    0.13 
 -15  -5 -14    0.97    0.18 
 -14  -5 -14    0.71    0.13 
 -13  -5 -14    1.68    0.19 
 -12  -5 -14    0.31    0.08 
 -11  -5 -14    0.39    0.10 
 -10  -5 -14    0.47    0.10 
  -9  -5 -14    0.90    0.13 
  -8  -5 -14    9.47    0.50 
  -7  -5 -14    0.01    0.05 
  -6  -5 -14    0.35    0.07 
  -5  -5 -14    0.38    0.08 
  -4  -5 -14    4.72    0.27 
  -3  -5 -14    0.23    0.06 
  -2  -5 -14    2.61    0.18 
  -1  -5 -14    2.50    0.18 
   0  -5 -14    5.41    0.23 
   1  -5 -14    0.79    0.08 
   2  -5 -14    0.08    0.04 
   3  -5 -14    0.19    0.05 
   4  -5 -14    0.85    0.10 
   5  -5 -14    0.23    0.06 
   6  -5 -14   -0.02    0.05 
   7  -5 -14    6.67    0.39 
   8  -5 -14    1.29    0.15 
   9  -5 -14    1.63    0.18 
  10  -5 -14    0.18    0.08 
  11  -5 -14    0.85    0.12 
  12  -5 -14    0.17    0.09 
  13  -5 -14   -0.05    0.10 
  14  -5 -14    0.19    0.14 
  15  -5 -14    0.05    0.12 
  16  -5 -14   -0.03    0.11 
 -20  -4 -14    0.03    0.12 
 -19  -4 -14    0.05    0.12 
 -18  -4 -14    0.66    0.19 
 -17  -4 -14    0.59    0.17 
 -16  -4 -14    0.09    0.12 
 -15  -4 -14    0.39    0.14 
 -14  -4 -14    1.49    0.19 
 -13  -4 -14    3.14    0.27 
 -12  -4 -14    1.24    0.16 
 -11  -4 -14    0.27    0.09 
 -10  -4 -14    2.42    0.22 
  -9  -4 -14    1.47    0.16 
  -8  -4 -14    2.02    0.19 
  -7  -4 -14    2.16    0.17 
  -6  -4 -14    0.45    0.08 
  -5  -4 -14    6.01    0.31 
  -4  -4 -14   18.23    0.75 
  -3  -4 -14    2.74    0.19 
  -2  -4 -14    1.27    0.12 
  -1  -4 -14    2.31    0.16 
   0  -4 -14    1.90    0.13 
   1  -4 -14    1.87    0.13 
   2  -4 -14   -0.05    0.03 
   3  -4 -14    8.82    0.35 
   4  -4 -14    3.23    0.19 
   5  -4 -14    2.00    0.16 
   6  -4 -14    0.07    0.06 
   7  -4 -14    4.39    0.26 
   8  -4 -14    0.30    0.07 
   9  -4 -14    1.48    0.16 
  10  -4 -14    0.19    0.07 
  11  -4 -14    4.00    0.29 
  12  -4 -14    2.17    0.21 
  13  -4 -14    0.11    0.08 
  14  -4 -14    1.00    0.21 
  15  -4 -14   -0.04    0.11 
  16  -4 -14    0.13    0.13 
  17  -4 -14    0.21    0.14 
 -20  -3 -14    0.34    0.17 
 -19  -3 -14    0.00    0.11 
 -18  -3 -14    0.72    0.19 
 -17  -3 -14    0.59    0.18 
 -16  -3 -14    0.28    0.14 
 -15  -3 -14    0.35    0.14 
 -14  -3 -14    4.88    0.46 
 -13  -3 -14    0.91    0.14 
 -12  -3 -14    0.01    0.07 
 -11  -3 -14    0.53    0.11 
 -10  -3 -14    0.21    0.08 
  -9  -3 -14   -0.02    0.05 
  -8  -3 -14    4.01    0.29 
  -7  -3 -14   13.65    0.59 
  -6  -3 -14   10.69    0.47 
  -5  -3 -14    0.52    0.08 
  -4  -3 -14    0.16    0.06 
  -3  -3 -14    6.88    0.32 
  -2  -3 -14    2.52    0.18 
  -1  -3 -14    0.17    0.05 
   0  -3 -14    5.35    0.27 
   1  -3 -14    1.71    0.12 
   2  -3 -14    0.72    0.08 
   3  -3 -14    8.01    0.32 
   4  -3 -14    4.99    0.22 
   5  -3 -14    0.10    0.03 
   6  -3 -14    1.44    0.08 
   7  -3 -14    1.59    0.13 
   8  -3 -14    0.52    0.09 
   9  -3 -14    0.01    0.05 
  10  -3 -14    0.22    0.07 
  11  -3 -14    1.33    0.15 
  12  -3 -14    0.76    0.12 
  13  -3 -14    0.08    0.07 
  14  -3 -14    0.15    0.08 
  15  -3 -14    0.23    0.12 
  16  -3 -14    0.70    0.19 
  17  -3 -14    0.15    0.15 
 -19  -2 -14    0.13    0.13 
 -18  -2 -14    0.14    0.13 
 -17  -2 -14   -0.05    0.11 
 -16  -2 -14    0.36    0.14 
 -15  -2 -14    0.15    0.12 
 -14  -2 -14    1.34    0.22 
 -13  -2 -14    1.43    0.21 
 -12  -2 -14   -0.04    0.05 
 -11  -2 -14    0.79    0.13 
 -10  -2 -14    3.22    0.26 
  -9  -2 -14    1.87    0.18 
  -8  -2 -14   -0.03    0.05 
  -7  -2 -14    1.00    0.11 
  -6  -2 -14    7.54    0.35 
  -5  -2 -14    1.36    0.13 
  -4  -2 -14   14.39    0.59 
  -3  -2 -14    0.95    0.10 
  -2  -2 -14    2.19    0.16 
  -1  -2 -14    5.04    0.26 
   0  -2 -14    0.02    0.04 
   1  -2 -14    0.62    0.08 
   2  -2 -14    9.90    0.38 
   3  -2 -14    0.19    0.05 
   4  -2 -14    0.99    0.09 
   5  -2 -14    0.55    0.08 
   6  -2 -14    4.01    0.17 
   7  -2 -14    0.97    0.07 
   8  -2 -14    0.47    0.07 
   9  -2 -14    0.20    0.06 
  10  -2 -14    0.84    0.10 
  11  -2 -14    0.13    0.06 
  12  -2 -14    0.09    0.06 
  13  -2 -14    0.43    0.09 
  14  -2 -14    0.24    0.09 
  15  -2 -14   -0.02    0.06 
  16  -2 -14    0.36    0.15 
  17  -2 -14    0.00    0.10 
 -19  -1 -14    0.16    0.15 
 -18  -1 -14    0.23    0.15 
 -17  -1 -14    0.45    0.18 
 -16  -1 -14    0.04    0.12 
 -15  -1 -14    0.49    0.16 
 -14  -1 -14    0.06    0.10 
 -13  -1 -14    0.19    0.12 
 -12  -1 -14    0.09    0.09 
 -11  -1 -14    1.66    0.19 
 -10  -1 -14    0.00    0.05 
  -9  -1 -14    1.14    0.15 
  -8  -1 -14    0.32    0.08 
  -7  -1 -14    0.42    0.08 
  -6  -1 -14    0.11    0.05 
  -5  -1 -14   -0.09    0.03 
  -4  -1 -14    1.96    0.15
[truncated: 1,281,696 more chars]
