# Supplementary material for: Taming m‐Quionodimethanes by Dispersion Force: Cyclodimerization of (Trialkylsilyl)Ethynyl‐Substituted Indeno[2,1‐b]Fluorenes and Fluoreno[2,3‐b]Fluorenes
Source: Chemistry. 2025 Aug 19;31(54):e02053. doi: 10.1002/chem.202502053 (PMC12462229; doi:10.1002/chem.202502053)
Supplement: Supplementary file 3 — Supporting Information [file CHEM-31-e02053-s003.zip › ic23263.cif]

 
data_ic23263 
  
_audit_creation_method            'SHELXL-2019/3' 
_shelx_SHELXL_version_number      '2019/3' 
_chemical_name_systematic         ? 
_chemical_name_common             ? 
_chemical_melting_point           ? 
_chemical_formula_moiety          ? 
_chemical_formula_sum 
 'C120 H152 Si4' 
_chemical_formula_weight          1706.77 
  
loop_ 
 _atom_type_symbol 
 _atom_type_description 
 _atom_type_scat_dispersion_real 
 _atom_type_scat_dispersion_imag 
 _atom_type_scat_source 
 'C'  'C'   0.0181   0.0091 
 'International Tables Vol C Tables 4.2.6.8 and 6.1.1.4' 
 'H'  'H'   0.0000   0.0000 
 'International Tables Vol C Tables 4.2.6.8 and 6.1.1.4' 
 'Si'  'Si'   0.2541   0.3302 
 'International Tables Vol C Tables 4.2.6.8 and 6.1.1.4' 
  
_space_group_crystal_system       triclinic 
_space_group_IT_number            2 
_space_group_name_H-M_alt         'P -1' 
_space_group_name_Hall            '-P 1' 
  
_shelx_space_group_comment 
; 
The symmetry employed for this shelxl refinement is uniquely defined 
by the following loop, which should always be used as a source of 
symmetry information in preference to the above space-group names. 
They are only intended as comments. 
; 
  
loop_ 
 _space_group_symop_operation_xyz 
 'x, y, z' 
 '-x, -y, -z' 
  
_cell_length_a                    12.2355(4) 
_cell_length_b                    17.0783(5) 
_cell_length_c                    24.9873(7) 
_cell_angle_alpha                 100.5430(17) 
_cell_angle_beta                  90.5890(17) 
_cell_angle_gamma                 100.5531(18) 
_cell_volume                      5041.2(3) 
_cell_formula_units_Z             2 
_cell_measurement_temperature     150(2) 
_cell_measurement_reflns_used     5407 
_cell_measurement_theta_min       2.93 
_cell_measurement_theta_max       65.44 
  
_exptl_crystal_description        prism 
_exptl_crystal_colour             yellow 
_exptl_crystal_density_meas       ? 
_exptl_crystal_density_method     ? 
_exptl_crystal_density_diffrn     1.124 
_exptl_crystal_F_000              1856 
_exptl_transmission_factor_min    ? 
_exptl_transmission_factor_max    ? 
_exptl_crystal_size_max           0.135 
_exptl_crystal_size_mid           0.090 
_exptl_crystal_size_min           0.047 
_exptl_absorpt_coefficient_mu     0.903 
_shelx_estimated_absorpt_T_min    0.888 
_shelx_estimated_absorpt_T_max    0.959 
_exptl_absorpt_correction_type    multi-scan 
_exptl_absorpt_correction_T_min   0.8380 
_exptl_absorpt_correction_T_max   0.9423 
_exptl_absorpt_process_details     
; 
Krause, L., Herbst-Irmer, R., Sheldrick, G. M., Stalke, D. (2015). 
"Comparison of silver and molybdenum microfocus X-ray sources for 
single-crystal structure determination" 
J. Appl. Cryst. 48, 3-10. 
doi:10.1107/S1600576714022985 
; 
_exptl_absorpt_special_details    ? 
_diffrn_ambient_temperature       150(2) 
_diffrn_radiation_wavelength      1.54178 
_diffrn_radiation_type            CuK\a 
_diffrn_source                    ? 
_diffrn_measurement_device_type   'Bruker D8 VENTURE (PHOTON III C14 COMS-10cmx14cm)' 
_diffrn_measurement_method        '\f and \w scans' 
_diffrn_detector_area_resol_mean  ? 
_diffrn_reflns_number             34569 
_diffrn_reflns_av_unetI/netI      0.0780 
_diffrn_reflns_av_R_equivalents   0.0474 
_diffrn_reflns_limit_h_min        -14 
_diffrn_reflns_limit_h_max        14 
_diffrn_reflns_limit_k_min        -20 
_diffrn_reflns_limit_k_max        19 
_diffrn_reflns_limit_l_min        -30 
_diffrn_reflns_limit_l_max        29 
_diffrn_reflns_theta_min          1.800 
_diffrn_reflns_theta_max          68.460 
_diffrn_reflns_theta_full         67.679 
_diffrn_measured_fraction_theta_max   0.992 
_diffrn_measured_fraction_theta_full  0.996 
_diffrn_reflns_Laue_measured_fraction_max    0.992 
_diffrn_reflns_Laue_measured_fraction_full   0.996 
_diffrn_reflns_point_group_measured_fraction_max   0.992 
_diffrn_reflns_point_group_measured_fraction_full  0.996 
_reflns_number_total              18390 
_reflns_number_gt                 12124 
_reflns_threshold_expression      'I > 2\s(I)' 
_reflns_Friedel_coverage          0.000 
_reflns_Friedel_fraction_max      . 
_reflns_Friedel_fraction_full     . 
  
_reflns_special_details 
; 
 Reflections were merged by SHELXL according to the crystal 
 class for the calculation of statistics and refinement. 
  
 _reflns_Friedel_fraction is defined as the number of unique 
 Friedel pairs measured divided by the number that would be 
 possible theoretically, ignoring centric projections and 
 systematic absences. 
; 
  
_computing_data_collection        'Bruker Instrument Service v6.2.16' 
_computing_cell_refinement        'SAINT V8.41 (Bruker AXS LLC)' 
_computing_data_reduction         'SAINT V8.41 (Bruker AXS LLC)' 
_computing_structure_solution     'XT, VERSION 2018/2' 
_computing_structure_refinement 'SHELXL-2019/2 (Sheldrick, 2019)' 
_computing_molecular_graphics     'shelXle (C.B. Huebschle, rev 1503)' 
_computing_publication_material   'Bruker APEX6 v2024.9-0' 
_refine_special_details           ? 
_refine_ls_structure_factor_coef  Fsqd 
_refine_ls_matrix_type            full 
_refine_ls_weighting_scheme       calc 
_refine_ls_weighting_details 
'w=1/[\s^2^(Fo^2^)+(0.0686P)^2^+1.6162P] where P=(Fo^2^+2Fc^2^)/3' 
_atom_sites_solution_primary      ? 
_atom_sites_solution_secondary    ? 
_atom_sites_solution_hydrogens    geom 
_refine_ls_hydrogen_treatment     constr 
_refine_ls_extinction_method      none 
_refine_ls_extinction_coef        . 
_refine_ls_number_reflns          18390 
_refine_ls_number_parameters      1153 
_refine_ls_number_restraints      79 
_refine_ls_R_factor_all           0.0952 
_refine_ls_R_factor_gt            0.0591 
_refine_ls_wR_factor_ref          0.1687 
_refine_ls_wR_factor_gt           0.1449 
_refine_ls_goodness_of_fit_ref    1.024 
_refine_ls_restrained_S_all       1.040 
_refine_ls_shift/su_max           0.002 
_refine_ls_shift/su_mean          0.000 
  
loop_ 
 _atom_site_label 
 _atom_site_type_symbol 
 _atom_site_fract_x 
 _atom_site_fract_y 
 _atom_site_fract_z 
 _atom_site_U_iso_or_equiv 
 _atom_site_adp_type 
 _atom_site_occupancy 
 _atom_site_site_symmetry_order 
 _atom_site_calc_flag 
 _atom_site_refinement_flags_posn 
 _atom_site_refinement_flags_adp 
 _atom_site_refinement_flags_occupancy 
 _atom_site_disorder_assembly 
 _atom_site_disorder_group 
Si1 Si 0.61912(6) 0.81250(5) 0.09718(3) 0.03905(18) Uani 1 1 d . . . . . 
Si2 Si 0.76085(6) 0.99171(4) 0.25939(3) 0.03478(17) Uani 1 1 d . . . . . 
Si3 Si 0.37833(7) 0.69081(6) 0.42970(3) 0.0469(2) Uani 1 1 d . . . . . 
Si4 Si 0.23028(8) 0.40268(5) 0.19174(3) 0.0515(2) Uani 1 1 d . . . . . 
C1 C 0.6182(2) 0.86517(15) 0.17222(10) 0.0337(5) Uani 1 1 d . . . . . 
C2 C 0.7191(2) 0.88769(15) 0.21269(10) 0.0330(5) Uani 1 1 d . . . . . 
C3 C 0.7770(2) 0.83142(16) 0.21635(10) 0.0353(6) Uani 1 1 d . . . . . 
C4 C 0.5214(2) 0.87357(15) 0.19123(10) 0.0340(5) Uani 1 1 d . . . . . 
C5 C 0.3768(2) 0.64825(15) 0.35283(10) 0.0336(5) Uani 1 1 d . . . . . 
C6 C 0.4634(2) 0.61689(15) 0.33651(10) 0.0363(6) Uani 1 1 d . . . . . 
C7 C 0.2660(2) 0.50477(17) 0.23457(12) 0.0467(7) Uani 1 1 d . . . . . 
C8 C 0.2760(2) 0.56680(15) 0.26688(10) 0.0362(6) Uani 1 1 d . . . . . 
C9 C 0.8257(2) 0.77028(15) 0.22155(10) 0.0367(6) Uani 1 1 d . . . . . 
C10 C 0.9276(2) 0.74848(17) 0.19603(11) 0.0417(6) Uani 1 1 d . . . . . 
C11 C 1.0083(2) 0.79097(19) 0.16791(12) 0.0470(7) Uani 1 1 d . . . . . 
H11 H 1.003451 0.843807 0.162363 0.056 Uiso 1 1 calc R U . . . 
C12 C 1.0960(2) 0.7548(2) 0.14817(13) 0.0547(8) Uani 1 1 d . . . . . 
H12 H 1.150601 0.782649 0.128116 0.066 Uiso 1 1 calc R U . . . 
C13 C 1.1053(3) 0.6785(2) 0.15720(14) 0.0588(8) Uani 1 1 d . . . . . 
H13 H 1.166031 0.654804 0.143159 0.071 Uiso 1 1 calc R U . . . 
C14 C 1.0271(3) 0.6363(2) 0.18646(14) 0.0557(8) Uani 1 1 d . . . . . 
H14 H 1.034435 0.584482 0.193110 0.067 Uiso 1 1 calc R U . . . 
C15 C 0.9376(2) 0.67145(18) 0.20592(12) 0.0452(7) Uani 1 1 d . . . . . 
C16 C 0.8443(2) 0.64226(17) 0.23812(12) 0.0431(6) Uani 1 1 d . . . . . 
C17 C 0.8159(2) 0.56982(18) 0.25616(13) 0.0496(7) Uani 1 1 d . . . . . 
H17 H 0.860592 0.529417 0.249081 0.059 Uiso 1 1 calc R U . . . 
C18 C 0.7193(2) 0.55788(17) 0.28512(13) 0.0467(7) Uani 1 1 d . . . . . 
C19 C 0.6670(3) 0.48735(18) 0.30738(14) 0.0545(8) Uani 1 1 d . . . . . 
C20 C 0.7011(3) 0.4141(2) 0.3081(2) 0.0849(13) Uani 1 1 d . . . . . 
H20 H 0.770284 0.404640 0.294024 0.102 Uiso 1 1 calc R U . . . 
C21 C 0.6318(4) 0.3554(2) 0.3299(2) 0.0999(17) Uani 1 1 d . . . . . 
H21 H 0.653820 0.305063 0.330583 0.120 Uiso 1 1 calc R U . . . 
C22 C 0.5314(4) 0.3687(2) 0.35077(19) 0.0795(12) Uani 1 1 d . . . . . 
H22 H 0.485103 0.327437 0.365379 0.095 Uiso 1 1 calc R U . . . 
C23 C 0.4975(3) 0.44161(19) 0.35054(14) 0.0573(8) Uani 1 1 d . . . . . 
H23 H 0.428207 0.450530 0.364855 0.069 Uiso 1 1 calc R U . . . 
C24 C 0.5658(2) 0.50170(17) 0.32915(12) 0.0462(7) Uani 1 1 d . . . . . 
C25 C 0.5509(2) 0.58339(16) 0.32251(11) 0.0374(6) Uani 1 1 d . . . . . 
C26 C 0.6512(2) 0.61678(16) 0.29497(11) 0.0382(6) Uani 1 1 d . . . . . 
C27 C 0.6808(2) 0.69041(16) 0.27735(10) 0.0372(6) Uani 1 1 d . . . . . 
H27 H 0.636125 0.730864 0.284404 0.045 Uiso 1 1 calc R U . . . 
C28 C 0.7781(2) 0.70254(16) 0.24899(11) 0.0387(6) Uani 1 1 d . . . . . 
C29 C 0.4220(2) 0.88028(15) 0.21001(10) 0.0341(5) Uani 1 1 d . . . . . 
C30 C 0.3631(2) 0.94776(16) 0.20701(11) 0.0375(6) Uani 1 1 d . . . . . 
C31 C 0.3945(2) 1.01749(17) 0.18581(13) 0.0485(7) Uani 1 1 d . . . . . 
H31 H 0.464969 1.028660 0.170387 0.058 Uiso 1 1 calc R U . . . 
C32 C 0.3210(3) 1.0708(2) 0.18750(16) 0.0610(9) Uani 1 1 d . . . . . 
H32 H 0.341416 1.119029 0.173204 0.073 Uiso 1 1 calc R U . . . 
C33 C 0.2182(3) 1.0543(2) 0.20988(16) 0.0614(9) Uani 1 1 d . . . . . 
H33 H 0.168632 1.091203 0.210367 0.074 Uiso 1 1 calc R U . . . 
C34 C 0.1862(2) 0.98496(18) 0.23154(14) 0.0507(7) Uani 1 1 d . . . . . 
H34 H 0.115314 0.973877 0.246644 0.061 Uiso 1 1 calc R U . . . 
C35 C 0.2600(2) 0.93204(16) 0.23067(11) 0.0385(6) Uani 1 1 d . . . . . 
C36 C 0.2521(2) 0.85657(15) 0.25224(10) 0.0346(5) Uani 1 1 d . . . . . 
C37 C 0.1701(2) 0.81897(15) 0.28191(10) 0.0360(6) Uani 1 1 d . . . . . 
H37 H 0.104716 0.840509 0.290399 0.043 Uiso 1 1 calc R U . . . 
C38 C 0.1866(2) 0.74909(15) 0.29872(10) 0.0330(5) Uani 1 1 d . . . . . 
C39 C 0.1134(2) 0.69611(16) 0.32888(10) 0.0364(6) Uani 1 1 d . . . . . 
C40 C 0.0093(2) 0.70131(19) 0.34931(12) 0.0466(7) Uani 1 1 d . . . . . 
H40 H -0.024570 0.746101 0.346035 0.056 Uiso 1 1 calc R U . . . 
C41 C -0.0443(3) 0.6399(2) 0.37460(13) 0.0554(8) Uani 1 1 d . . . . . 
H41 H -0.115181 0.643163 0.389115 0.066 Uiso 1 1 calc R U . . . 
C42 C 0.0045(3) 0.5739(2) 0.37891(13) 0.0531(8) Uani 1 1 d . . . . . 
H42 H -0.033723 0.531852 0.395779 0.064 Uiso 1 1 calc R U . . . 
C43 C 0.1089(2) 0.56890(17) 0.35868(11) 0.0438(6) Uani 1 1 d . . . . . 
H43 H 0.141961 0.523439 0.361115 0.053 Uiso 1 1 calc R U . . . 
C44 C 0.1638(2) 0.63119(16) 0.33494(10) 0.0355(6) Uani 1 1 d . . . . . 
C45 C 0.2786(2) 0.63890(15) 0.30995(10) 0.0330(5) Uani 1 1 d . . . . . 
C46 C 0.2833(2) 0.71705(14) 0.28643(9) 0.0308(5) Uani 1 1 d . . . . . 
C47 C 0.36555(19) 0.75419(14) 0.25669(10) 0.0312(5) Uani 1 1 d . . . . . 
H47 H 0.430861 0.732531 0.248325 0.037 Uiso 1 1 calc R U . . . 
C48 C 0.34885(19) 0.82468(14) 0.23948(10) 0.0316(5) Uani 1 1 d . . . . . 
C49 C 0.6378(3) 0.70547(17) 0.09774(12) 0.0482(7) Uani 1 1 d . . . . . 
H49 H 0.715823 0.709569 0.111850 0.058 Uiso 1 1 calc R U . . . 
C50 C 0.5617(3) 0.6630(2) 0.13659(14) 0.0647(9) Uani 1 1 d . . . . . 
H50A H 0.574471 0.695896 0.173857 0.078 Uiso 1 1 calc R U . . . 
H50B H 0.483038 0.659760 0.125085 0.078 Uiso 1 1 calc R U . . . 
C51 C 0.5821(5) 0.5775(2) 0.13761(18) 0.0972(14) Uani 1 1 d . U . . . 
H51A H 0.658024 0.580816 0.153043 0.117 Uiso 1 1 calc R U . . . 
H51B H 0.528198 0.551235 0.161168 0.117 Uiso 1 1 calc R U . . . 
C52 C 0.5696(5) 0.5269(3) 0.08019(19) 0.1131(17) Uani 1 1 d . U . . . 
H52A H 0.585155 0.472361 0.081247 0.136 Uiso 1 1 calc R U . . . 
H52B H 0.492116 0.520438 0.065770 0.136 Uiso 1 1 calc R U . . . 
C53 C 0.6489(5) 0.5673(2) 0.04299(18) 0.0963(14) Uani 1 1 d . U . . . 
H53A H 0.639368 0.533849 0.005877 0.116 Uiso 1 1 calc R U . . . 
H53B H 0.726494 0.571221 0.056418 0.116 Uiso 1 1 calc R U . . . 
C54 C 0.6279(3) 0.6522(2) 0.04065(14) 0.0664(9) Uani 1 1 d . . . . . 
H54A H 0.552512 0.647947 0.024290 0.080 Uiso 1 1 calc R U . . . 
H54B H 0.682527 0.677967 0.017129 0.080 Uiso 1 1 calc R U . . . 
C55 C 0.4878(2) 0.8162(2) 0.05793(12) 0.0509(7) Uani 1 1 d . . . . . 
H55 H 0.502999 0.796345 0.019039 0.061 Uiso 1 1 calc R U . . . 
C56 C 0.3785(3) 0.7614(2) 0.06736(14) 0.0624(9) Uani 1 1 d . . . . . 
H56A H 0.356311 0.777940 0.105134 0.075 Uiso 1 1 calc R U . . . 
H56B H 0.389510 0.704546 0.062732 0.075 Uiso 1 1 calc R U . . . 
C57 C 0.2853(3) 0.7668(3) 0.02694(16) 0.0830(13) Uani 1 1 d . U . . . 
H57A H 0.303509 0.743733 -0.010466 0.100 Uiso 1 1 calc R U . . . 
H57B H 0.214551 0.733987 0.035529 0.100 Uiso 1 1 calc R U . . . 
C58 C 0.2703(3) 0.8527(3) 0.02909(19) 0.0917(14) Uani 1 1 d . U . . . 
H58A H 0.244282 0.873891 0.065320 0.110 Uiso 1 1 calc R U . . . 
H58B H 0.212463 0.853599 0.001327 0.110 Uiso 1 1 calc R U . . . 
C59 C 0.3780(3) 0.9075(3) 0.01886(17) 0.0847(13) Uani 1 1 d . U . . . 
H59A H 0.366390 0.964099 0.022931 0.102 Uiso 1 1 calc R U . . . 
H59B H 0.400206 0.890186 -0.018823 0.102 Uiso 1 1 calc R U . . . 
C60 C 0.4705(3) 0.9031(2) 0.05942(14) 0.0595(8) Uani 1 1 d . . . . . 
H60A H 0.540915 0.936459 0.050970 0.071 Uiso 1 1 calc R U . . . 
H60B H 0.451463 0.926245 0.096669 0.071 Uiso 1 1 calc R U . . . 
C61 C 0.7387(2) 0.86919(18) 0.06313(10) 0.0410(6) Uani 1 1 d . . . . . 
H61 H 0.745397 0.927956 0.079466 0.049 Uiso 1 1 calc R U . . . 
C62 C 0.7230(3) 0.8621(2) 0.00098(11) 0.0516(7) Uani 1 1 d . . . . . 
H62A H 0.714488 0.804478 -0.016910 0.062 Uiso 1 1 calc R U . . . 
H62B H 0.653967 0.881139 -0.007098 0.062 Uiso 1 1 calc R U . . . 
C63 C 0.8215(3) 0.9120(2) -0.02236(12) 0.0590(8) Uani 1 1 d . . . . . 
H63A H 0.810274 0.903506 -0.062454 0.071 Uiso 1 1 calc R U . . . 
H63B H 0.824999 0.970304 -0.007515 0.071 Uiso 1 1 calc R U . . . 
C64 C 0.9309(3) 0.8883(2) -0.00846(13) 0.0574(8) Uani 1 1 d . . . . . 
H64A H 0.930726 0.831709 -0.026699 0.069 Uiso 1 1 calc R U . . . 
H64B H 0.993183 0.923850 -0.022243 0.069 Uiso 1 1 calc R U . . . 
C65 C 0.9484(3) 0.8957(2) 0.05222(13) 0.0563(8) Uani 1 1 d . . . . . 
H65C H 0.957487 0.953385 0.070062 0.068 Uiso 1 1 calc R U . . . 
H65D H 1.017390 0.876365 0.059885 0.068 Uiso 1 1 calc R U . . . 
C66 C 0.8501(2) 0.8462(2) 0.07582(13) 0.0516(7) Uani 1 1 d . . . . . 
H66E H 0.862529 0.854389 0.115829 0.062 Uiso 1 1 calc R U . . . 
H66F H 0.846492 0.787876 0.060823 0.062 Uiso 1 1 calc R U . . . 
C67 C 0.8080(2) 1.06857(16) 0.21504(11) 0.0399(6) Uani 1 1 d . . . . . 
H67 H 0.835478 1.121114 0.240546 0.048 Uiso 1 1 calc R U . . . 
C68 C 0.7166(2) 1.08450(18) 0.17800(12) 0.0481(7) Uani 1 1 d . . . . . 
H68G H 0.684338 1.033440 0.152834 0.058 Uiso 1 1 calc R U . . . 
H68H H 0.656504 1.102111 0.200684 0.058 Uiso 1 1 calc R U . . . 
C69 C 0.7611(3) 1.1492(2) 0.14491(14) 0.0569(8) Uani 1 1 d . . . . . 
H69I H 0.701046 1.154249 0.119616 0.068 Uiso 1 1 calc R U . . . 
H69J H 0.783753 1.202080 0.169856 0.068 Uiso 1 1 calc R U . . . 
C70 C 0.8595(3) 1.1292(2) 0.11257(13) 0.0569(8) Uani 1 1 d . . . . . 
H70K H 0.888917 1.174319 0.093746 0.068 Uiso 1 1 calc R U . . . 
H70L H 0.834766 1.079828 0.084470 0.068 Uiso 1 1 calc R U . . . 
C71 C 0.9512(3) 1.1152(2) 0.14903(12) 0.0547(8) Uani 1 1 d . . . . . 
H71M H 1.012062 1.098667 0.126418 0.066 Uiso 1 1 calc R U . . . 
H71N H 0.982076 1.166407 0.174405 0.066 Uiso 1 1 calc R U . . . 
C72 C 0.9073(2) 1.05007(18) 0.18135(12) 0.0454(7) Uani 1 1 d . . . . . 
H72O H 0.967900 1.044371 0.206102 0.055 Uiso 1 1 calc R U . . . 
H72P H 0.884597 0.997649 0.155892 0.055 Uiso 1 1 calc R U . . . 
C73 C 0.8845(2) 0.98903(16) 0.30497(11) 0.0401(6) Uani 1 1 d . . . . . 
H73 H 0.935616 0.960364 0.281082 0.048 Uiso 1 1 calc R U . . . 
C74 C 0.9518(3) 1.07421(19) 0.32869(13) 0.0543(8) Uani 1 1 d . . . . . 
H74A H 0.975321 1.102674 0.298391 0.065 Uiso 1 1 calc R U . . . 
H74B H 0.903373 1.105744 0.351583 0.065 Uiso 1 1 calc R U . . . 
C75 C 1.0549(3) 1.0715(2) 0.36297(13) 0.0591(8) Uani 1 1 d . . . . . 
H75C H 1.108646 1.047244 0.338997 0.071 Uiso 1 1 calc R U . . . 
H75D H 1.091026 1.127516 0.379703 0.071 Uiso 1 1 calc R U . . . 
C76 C 1.0262(3) 1.02257(19) 0.40754(12) 0.0523(7) Uani 1 1 d . . . . . 
H76E H 1.095572 1.018097 0.426546 0.063 Uiso 1 1 calc R U . . . 
H76F H 0.981124 1.050918 0.434539 0.063 Uiso 1 1 calc R U . . . 
C77 C 0.9618(2) 0.93848(19) 0.38410(13) 0.0511(7) Uani 1 1 d . . . . . 
H77G H 0.940096 0.909169 0.414206 0.061 Uiso 1 1 calc R U . . . 
H77H H 1.010322 0.908016 0.360447 0.061 Uiso 1 1 calc R U . . . 
C78 C 0.8576(2) 0.94147(18) 0.35104(12) 0.0452(6) Uani 1 1 d . . . . . 
H78I H 0.805794 0.967110 0.375538 0.054 Uiso 1 1 calc R U . . . 
H78J H 0.819805 0.885454 0.335323 0.054 Uiso 1 1 calc R U . . . 
C79 C 0.6349(2) 1.01849(16) 0.29612(11) 0.0389(6) Uani 1 1 d . . . . . 
H79 H 0.578423 1.017541 0.266667 0.047 Uiso 1 1 calc R U . . . 
C80 C 0.6536(3) 1.10521(19) 0.32975(14) 0.0556(8) Uani 1 1 d . U . . . 
H80K H 0.706223 1.109702 0.361014 0.067 Uiso 1 1 calc R U . . . 
H80L H 0.686938 1.144125 0.306849 0.067 Uiso 1 1 calc R U . . . 
C81 C 0.5432(3) 1.1265(2) 0.35074(16) 0.0667(9) Uani 1 1 d . U . . . 
H81M H 0.558055 1.180788 0.374558 0.080 Uiso 1 1 calc R U . . . 
H81N H 0.494525 1.128978 0.319452 0.080 Uiso 1 1 calc R U . . . 
C82 C 0.4837(3) 1.0650(2) 0.38236(14) 0.0627(9) Uani 1 1 d . U . . . 
H82O H 0.527478 1.068242 0.416509 0.075 Uiso 1 1 calc R U . . . 
H82P H 0.410225 1.078225 0.392282 0.075 Uiso 1 1 calc R U . . . 
C83 C 0.4677(3) 0.9801(2) 0.35010(13) 0.0534(8) Uani 1 1 d . U . . . 
H83Q H 0.416354 0.974990 0.318221 0.064 Uiso 1 1 calc R U . . . 
H83R H 0.433207 0.941581 0.373007 0.064 Uiso 1 1 calc R U . . . 
C84 C 0.5779(2) 0.95842(18) 0.33055(12) 0.0452(7) Uani 1 1 d . U . . . 
H84A H 0.564399 0.902846 0.308539 0.054 Uiso 1 1 calc R U . . . 
H84B H 0.627372 0.959467 0.362388 0.054 Uiso 1 1 calc R U . . . 
C85 C 0.3146(6) 0.5819(5) 0.4547(3) 0.0451(13) Uani 0.5 1 d . U P A 1 
H85 H 0.283574 0.544272 0.420285 0.054 Uiso 0.5 1 calc R U P A 1 
C86 C 0.4013(6) 0.5410(4) 0.4758(3) 0.0594(12) Uani 0.5 1 d . U P A 1 
H86A H 0.434984 0.573696 0.510900 0.071 Uiso 0.5 1 calc R U P A 1 
H86B H 0.461123 0.537772 0.449540 0.071 Uiso 0.5 1 calc R U P A 1 
C87 C 0.3499(7) 0.4557(5) 0.4839(4) 0.0763(15) Uani 0.5 1 d . . P A 1 
H87A H 0.325811 0.421239 0.447881 0.092 Uiso 0.5 1 calc R U P A 1 
H87B H 0.407481 0.432167 0.500182 0.092 Uiso 0.5 1 calc R U P A 1 
C88 C 0.2519(16) 0.4535(8) 0.5198(8) 0.087(4) Uani 0.5 1 d . . P A 1 
H88A H 0.276543 0.481780 0.557381 0.104 Uiso 0.5 1 calc R U P A 1 
H88B H 0.217956 0.396648 0.520976 0.104 Uiso 0.5 1 calc R U P A 1 
C89 C 0.1661(8) 0.4955(6) 0.4968(3) 0.0866(18) Uani 0.5 1 d . . P A 1 
H89A H 0.136669 0.463743 0.460722 0.104 Uiso 0.5 1 calc R U P A 1 
H89B H 0.103173 0.496720 0.521318 0.104 Uiso 0.5 1 calc R U P A 1 
C90 C 0.2165(6) 0.5821(5) 0.4909(3) 0.0700(14) Uani 0.5 1 d . . P A 1 
H90A H 0.159599 0.606537 0.474964 0.084 Uiso 0.5 1 calc R U P A 1 
H90B H 0.241033 0.615300 0.527274 0.084 Uiso 0.5 1 calc R U P A 1 
C91 C 0.2834(7) 0.7599(5) 0.4484(3) 0.0413(14) Uani 0.5 1 d . . P A 1 
H91 H 0.209543 0.732997 0.430025 0.050 Uiso 0.5 1 calc R U P A 1 
C92 C 0.2633(6) 0.7861(4) 0.5084(3) 0.0562(11) Uani 0.5 1 d . . P A 1 
H92A H 0.236267 0.737401 0.524210 0.067 Uiso 0.5 1 calc R U P A 1 
H92B H 0.334649 0.814394 0.527758 0.067 Uiso 0.5 1 calc R U P A 1 
C93 C 0.1795(6) 0.8417(5) 0.5173(3) 0.0677(13) Uani 0.5 1 d . . P A 1 
H93A H 0.162499 0.850790 0.556402 0.081 Uiso 0.5 1 calc R U P A 1 
H93B H 0.109715 0.814172 0.496290 0.081 Uiso 0.5 1 calc R U P A 1 
C94 C 0.221(3) 0.9308(17) 0.4996(15) 0.055(4) Uani 0.5 1 d . . P A 1 
H94A H 0.290787 0.961147 0.519208 0.065 Uiso 0.5 1 calc R U P A 1 
H94B H 0.162691 0.964671 0.504356 0.065 Uiso 0.5 1 calc R U P A 1 
C95 C 0.2391(6) 0.8950(4) 0.4331(3) 0.0585(11) Uani 0.5 1 d . . P A 1 
H95A H 0.166480 0.866032 0.415440 0.070 Uiso 0.5 1 calc R U P A 1 
H95B H 0.265206 0.941479 0.414902 0.070 Uiso 0.5 1 calc R U P A 1 
C96 C 0.3227(5) 0.8375(4) 0.4244(3) 0.0495(10) Uani 0.5 1 d . . P A 1 
H96A H 0.395513 0.866187 0.441958 0.059 Uiso 0.5 1 calc R U P A 1 
H96B H 0.332880 0.821853 0.384902 0.059 Uiso 0.5 1 calc R U P A 1 
C85' C 0.3048(7) 0.6217(4) 0.4655(3) 0.0451(13) Uani 0.5 1 d . . P A 2 
H85' H 0.224736 0.619760 0.455745 0.054 Uiso 0.5 1 calc R U P A 2 
C86' C 0.3239(6) 0.5327(5) 0.4453(3) 0.0594(12) Uani 0.5 1 d . . P A 2 
H86C H 0.314983 0.519700 0.405039 0.071 Uiso 0.5 1 calc R U P A 2 
H86D H 0.401424 0.529995 0.455380 0.071 Uiso 0.5 1 calc R U P A 2 
C87' C 0.2449(7) 0.4690(5) 0.4687(3) 0.0763(15) Uani 0.5 1 d . . P A 2 
H87C H 0.267995 0.415796 0.458493 0.092 Uiso 0.5 1 calc R U P A 2 
H87D H 0.168595 0.463740 0.453095 0.092 Uiso 0.5 1 calc R U P A 2 
C88' C 0.2455(17) 0.4927(7) 0.5309(7) 0.087(4) Uani 0.5 1 d . . P A 2 
H88C H 0.187342 0.453763 0.544565 0.104 Uiso 0.5 1 calc R U P A 2 
H88D H 0.318220 0.487752 0.546291 0.104 Uiso 0.5 1 calc R U P A 2 
C89' C 0.2268(7) 0.5725(6) 0.5505(3) 0.0866(18) Uani 0.5 1 d . . P A 2 
H89C H 0.232979 0.583903 0.590794 0.104 Uiso 0.5 1 calc R U P A 2 
H89D H 0.150279 0.576010 0.539217 0.104 Uiso 0.5 1 calc R U P A 2 
C90' C 0.3123(6) 0.6385(5) 0.5282(3) 0.0700(14) Uani 0.5 1 d . . P A 2 
H90C H 0.296040 0.692986 0.542308 0.084 Uiso 0.5 1 calc R U P A 2 
H90D H 0.388749 0.637479 0.541144 0.084 Uiso 0.5 1 calc R U P A 2 
C91' C 0.3096(7) 0.7924(5) 0.4397(3) 0.0413(14) Uani 0.5 1 d . . P A 2 
H91' H 0.300441 0.804975 0.402562 0.050 Uiso 0.5 1 calc R U P A 2 
C92' C 0.1947(6) 0.7777(4) 0.4615(3) 0.0562(11) Uani 0.5 1 d . . P A 2 
H92C H 0.148910 0.730167 0.437447 0.067 Uiso 0.5 1 calc R U P A 2 
H92D H 0.200398 0.764033 0.498094 0.067 Uiso 0.5 1 calc R U P A 2 
C93' C 0.1361(6) 0.8485(5) 0.4654(3) 0.0677(13) Uani 0.5 1 d . . P A 2 
H93C H 0.120826 0.859040 0.428701 0.081 Uiso 0.5 1 calc R U P A 2 
H93D H 0.064516 0.837257 0.483303 0.081 Uiso 0.5 1 calc R U P A 2 
C94' C 0.203(3) 0.9113(17) 0.4947(16) 0.055(4) Uani 0.5 1 d . . P A 2 
H94C H 0.209899 0.898643 0.531537 0.065 Uiso 0.5 1 calc R U P A 2 
H94D H 0.162559 0.957107 0.498581 0.065 Uiso 0.5 1 calc R U P A 2 
C95' C 0.3177(6) 0.9435(4) 0.4800(3) 0.0585(11) Uani 0.5 1 d . . P A 2 
H95C H 0.354797 0.988851 0.508625 0.070 Uiso 0.5 1 calc R U P A 2 
H95D H 0.316765 0.962759 0.444943 0.070 Uiso 0.5 1 calc R U P A 2 
C96' C 0.3778(5) 0.8698(3) 0.4751(3) 0.0495(10) Uani 0.5 1 d . . P A 2 
H96C H 0.450834 0.883430 0.458956 0.059 Uiso 0.5 1 calc R U P A 2 
H96D H 0.391642 0.859230 0.511979 0.059 Uiso 0.5 1 calc R U P A 2 
C97 C 0.5305(2) 0.72281(17) 0.45230(11) 0.0425(6) Uani 1 1 d . . . . . 
H97 H 0.561311 0.671757 0.444452 0.051 Uiso 1 1 calc R U . . . 
C98 C 0.5542(3) 0.7542(2) 0.51313(13) 0.0673(9) Uani 1 1 d . . . . . 
H98A H 0.511231 0.715290 0.533567 0.081 Uiso 1 1 calc R U . . . 
H98B H 0.529035 0.806594 0.523478 0.081 Uiso 1 1 calc R U . . . 
C99 C 0.6784(3) 0.7659(2) 0.52907(16) 0.0779(11) Uani 1 1 d . . . . . 
H99A H 0.691039 0.791233 0.568103 0.094 Uiso 1 1 calc R U . . . 
H99B H 0.700908 0.712354 0.523971 0.094 Uiso 1 1 calc R U . . . 
C100 C 0.7501(4) 0.8192(3) 0.4950(2) 0.0992(16) Uani 1 1 d . . . . . 
H10A H 0.737105 0.875467 0.504954 0.119 Uiso 1 1 calc R U . . . 
H10B H 0.829624 0.819845 0.503220 0.119 Uiso 1 1 calc R U . . . 
C101 C 0.7242(3) 0.7892(3) 0.43597(18) 0.0908(14) Uani 1 1 d . . . . . 
H10C H 0.746586 0.735830 0.425314 0.109 Uiso 1 1 calc R U . . . 
H10D H 0.768520 0.827204 0.415347 0.109 Uiso 1 1 calc R U . . . 
C102 C 0.6013(3) 0.7805(2) 0.42043(13) 0.0542(8) Uani 1 1 d . . . . . 
H10E H 0.588170 0.759156 0.380848 0.065 Uiso 1 1 calc R U . . . 
H10F H 0.579439 0.834307 0.428510 0.065 Uiso 1 1 calc R U . . . 
C103 C 0.1531(3) 0.33595(19) 0.23749(14) 0.0574(8) Uani 1 1 d . . . . . 
H103 H 0.137191 0.279240 0.216161 0.069 Uiso 1 1 calc R U . . . 
C104 C 0.2236(3) 0.3354(2) 0.28809(16) 0.0707(10) Uani 1 1 d . . . . . 
H10G H 0.245829 0.391627 0.308550 0.085 Uiso 1 1 calc R U . . . 
H10H H 0.292285 0.315339 0.276591 0.085 Uiso 1 1 calc R U . . . 
C105 C 0.1629(4) 0.2824(3) 0.32592(18) 0.0827(12) Uani 1 1 d . . . . . 
H10I H 0.148031 0.224942 0.307176 0.099 Uiso 1 1 calc R U . . . 
H10J H 0.210619 0.287076 0.359011 0.099 Uiso 1 1 calc R U . . . 
C106 C 0.0542(4) 0.3083(3) 0.34199(18) 0.0901(13) Uani 1 1 d . . . . . 
H10K H 0.069902 0.363935 0.363962 0.108 Uiso 1 1 calc R U . . . 
H10L H 0.014549 0.271677 0.364870 0.108 Uiso 1 1 calc R U . . . 
C107 C -0.0198(4) 0.3066(3) 0.29233(18) 0.0808(11) Uani 1 1 d . . . . . 
H10M H -0.087842 0.327274 0.304293 0.097 Uiso 1 1 calc R U . . . 
H10N H -0.042673 0.250028 0.272594 0.097 Uiso 1 1 calc R U . . . 
C108 C 0.0410(3) 0.3585(2) 0.25403(16) 0.0683(9) Uani 1 1 d . . . . . 
H10O H 0.053495 0.416210 0.272156 0.082 Uiso 1 1 calc R U . . . 
H10P H -0.006948 0.352299 0.220786 0.082 Uiso 1 1 calc R U . . . 
C109 C 0.1348(3) 0.4112(2) 0.13486(14) 0.0614(9) Uani 1 1 d . . . . . 
H109 H 0.074641 0.438090 0.152289 0.074 Uiso 1 1 calc R U . . . 
C110 C 0.0765(4) 0.3297(2) 0.10091(17) 0.0809(12) Uani 1 1 d . . . . . 
H11A H 0.133145 0.300872 0.082597 0.097 Uiso 1 1 calc R U . . . 
H11B H 0.036857 0.295699 0.125423 0.097 Uiso 1 1 calc R U . . . 
C111 C -0.0065(4) 0.3408(3) 0.0580(2) 0.0987(15) Uani 1 1 d . . . . . 
H11C H -0.040169 0.287197 0.036046 0.118 Uiso 1 1 calc R U . . . 
H11D H -0.066954 0.365196 0.076255 0.118 Uiso 1 1 calc R U . . . 
C112 C 0.0499(5) 0.3942(3) 0.0212(2) 0.1088(18) Uani 1 1 d . . . . . 
H11E H -0.005944 0.402732 -0.004988 0.131 Uiso 1 1 calc R U . . . 
H11F H 0.105172 0.367080 0.000262 0.131 Uiso 1 1 calc R U . . . 
C113 C 0.1080(5) 0.4758(3) 0.05339(19) 0.1008(16) Uani 1 1 d . . . . . 
H11G H 0.051858 0.505510 0.071250 0.121 Uiso 1 1 calc R U . . . 
H11H H 0.148018 0.508393 0.028219 0.121 Uiso 1 1 calc R U . . . 
C114 C 0.1904(4) 0.4651(2) 0.09656(16) 0.0795(11) Uani 1 1 d . . . . . 
H11I H 0.223928 0.518978 0.118104 0.095 Uiso 1 1 calc R U . . . 
H11J H 0.250988 0.440786 0.078350 0.095 Uiso 1 1 calc R U . . . 
C115 C 0.3614(3) 0.3694(2) 0.16463(15) 0.0637(9) Uani 1 1 d . . . . . 
H115 H 0.377507 0.395685 0.132209 0.076 Uiso 1 1 calc R U . . . 
C116 C 0.3444(3) 0.2784(2) 0.14204(15) 0.0661(9) Uani 1 1 d . . . . . 
H11K H 0.321680 0.248402 0.171685 0.079 Uiso 1 1 calc R U . . . 
H11L H 0.283499 0.263530 0.113570 0.079 Uiso 1 1 calc R U . . . 
C117 C 0.4494(4) 0.2530(2) 0.11778(17) 0.0818(12) Uani 1 1 d . . . . . 
H11M H 0.437301 0.193033 0.109254 0.098 Uiso 1 1 calc R U . . . 
H11N H 0.461614 0.272792 0.083071 0.098 Uiso 1 1 calc R U . . . 
C118 C 0.5504(4) 0.2834(3) 0.1535(2) 0.1023(15) Uani 1 1 d . U . . . 
H11O H 0.615933 0.270499 0.133255 0.123 Uiso 1 1 calc R U . . . 
H11P H 0.544816 0.255660 0.185130 0.123 Uiso 1 1 calc R U . . . 
C119 C 0.5668(3) 0.3740(3) 0.1736(2) 0.0845(12) Uani 1 1 d . U . . . 
H11Q H 0.582980 0.402128 0.142530 0.101 Uiso 1 1 calc R U . . . 
H11R H 0.631545 0.391366 0.199954 0.101 Uiso 1 1 calc R U . . . 
C120 C 0.4640(3) 0.3982(2) 0.20102(18) 0.0784(11) Uani 1 1 d . . . . . 
H12S H 0.453159 0.375149 0.234590 0.094 Uiso 1 1 calc R U . . . 
H12T H 0.476266 0.457997 0.211704 0.094 Uiso 1 1 calc R U . . . 
  
loop_ 
 _atom_site_aniso_label 
 _atom_site_aniso_U_11 
 _atom_site_aniso_U_22 
 _atom_site_aniso_U_33 
 _atom_site_aniso_U_23 
 _atom_site_aniso_U_13 
 _atom_site_aniso_U_12 
Si1 0.0373(4) 0.0435(4) 0.0337(4) 0.0061(3) 0.0043(3) 0.0016(3) 
Si2 0.0357(4) 0.0341(4) 0.0335(3) 0.0065(3) 0.0051(3) 0.0035(3) 
Si3 0.0446(4) 0.0684(5) 0.0301(4) 0.0079(3) 0.0044(3) 0.0180(4) 
Si4 0.0673(5) 0.0345(4) 0.0485(5) -0.0032(3) -0.0060(4) 0.0105(4) 
C1 0.0338(13) 0.0305(13) 0.0367(13) 0.0086(10) 0.0053(10) 0.0034(10) 
C2 0.0297(12) 0.0380(14) 0.0313(12) 0.0072(10) 0.0063(10) 0.0056(11) 
C3 0.0340(13) 0.0380(14) 0.0305(12) 0.0019(11) 0.0048(10) 0.0020(11) 
C4 0.0390(14) 0.0295(13) 0.0336(13) 0.0091(10) 0.0008(11) 0.0031(11) 
C5 0.0390(13) 0.0283(13) 0.0350(13) 0.0101(10) 0.0081(11) 0.0051(10) 
C6 0.0430(14) 0.0308(13) 0.0332(13) 0.0066(10) 0.0027(11) 0.0011(11) 
C7 0.0533(17) 0.0380(16) 0.0475(16) 0.0059(13) 0.0026(13) 0.0076(13) 
C8 0.0408(14) 0.0323(14) 0.0356(13) 0.0079(11) 0.0070(11) 0.0057(11) 
C9 0.0376(14) 0.0342(14) 0.0372(13) 0.0029(11) 0.0016(11) 0.0076(11) 
C10 0.0367(14) 0.0463(16) 0.0414(14) 0.0038(12) 0.0024(11) 0.0102(12) 
C11 0.0420(15) 0.0538(18) 0.0443(16) 0.0087(13) 0.0046(12) 0.0076(13) 
C12 0.0392(16) 0.073(2) 0.0491(17) 0.0043(15) 0.0083(13) 0.0098(15) 
C13 0.0471(17) 0.065(2) 0.063(2) -0.0002(17) 0.0152(15) 0.0193(16) 
C14 0.0493(17) 0.0519(19) 0.065(2) 0.0006(15) 0.0104(15) 0.0180(14) 
C15 0.0382(14) 0.0491(17) 0.0465(16) 0.0013(13) 0.0053(12) 0.0110(13) 
C16 0.0378(14) 0.0412(16) 0.0506(16) 0.0043(13) 0.0067(12) 0.0123(12) 
C17 0.0429(16) 0.0407(16) 0.069(2) 0.0099(14) 0.0094(14) 0.0183(13) 
C18 0.0464(16) 0.0386(16) 0.0585(18) 0.0106(13) 0.0074(13) 0.0148(13) 
C19 0.0563(18) 0.0404(17) 0.073(2) 0.0188(15) 0.0125(16) 0.0178(14) 
C20 0.082(3) 0.059(2) 0.135(4) 0.046(2) 0.047(3) 0.039(2) 
C21 0.107(3) 0.053(2) 0.165(5) 0.058(3) 0.059(3) 0.041(2) 
C22 0.091(3) 0.048(2) 0.109(3) 0.037(2) 0.029(2) 0.0133(19) 
C23 0.0582(19) 0.0453(18) 0.071(2) 0.0183(16) 0.0126(16) 0.0074(15) 
C24 0.0472(16) 0.0384(15) 0.0549(17) 0.0107(13) 0.0057(13) 0.0110(13) 
C25 0.0395(14) 0.0320(14) 0.0403(14) 0.0063(11) 0.0048(11) 0.0057(11) 
C26 0.0363(14) 0.0370(14) 0.0408(14) 0.0039(11) 0.0011(11) 0.0091(11) 
C27 0.0393(14) 0.0354(14) 0.0377(13) 0.0038(11) 0.0030(11) 0.0124(11) 
C28 0.0400(14) 0.0361(14) 0.0398(14) 0.0041(11) 0.0044(11) 0.0096(11) 
C29 0.0325(13) 0.0324(13) 0.0369(13) 0.0056(11) 0.0038(10) 0.0057(10) 
C30 0.0364(14) 0.0362(14) 0.0414(14) 0.0105(11) 0.0035(11) 0.0071(11) 
C31 0.0408(15) 0.0430(16) 0.0650(19) 0.0196(14) 0.0088(14) 0.0066(13) 
C32 0.0554(19) 0.0438(18) 0.093(3) 0.0325(18) 0.0154(18) 0.0123(15) 
C33 0.0520(18) 0.0481(18) 0.095(3) 0.0281(18) 0.0097(17) 0.0217(15) 
C34 0.0418(16) 0.0441(17) 0.070(2) 0.0170(15) 0.0098(14) 0.0124(13) 
C35 0.0366(14) 0.0335(14) 0.0452(15) 0.0078(11) 0.0043(11) 0.0053(11) 
C36 0.0348(13) 0.0311(13) 0.0371(13) 0.0068(11) 0.0035(10) 0.0034(10) 
C37 0.0320(13) 0.0369(14) 0.0403(14) 0.0078(11) 0.0074(11) 0.0085(11) 
C38 0.0322(13) 0.0330(13) 0.0321(12) 0.0054(10) 0.0054(10) 0.0020(10) 
C39 0.0351(13) 0.0387(14) 0.0340(13) 0.0070(11) 0.0054(11) 0.0030(11) 
C40 0.0382(15) 0.0538(18) 0.0493(16) 0.0139(14) 0.0086(12) 0.0084(13) 
C41 0.0408(16) 0.069(2) 0.0571(18) 0.0199(16) 0.0165(14) 0.0044(15) 
C42 0.0493(17) 0.059(2) 0.0510(17) 0.0232(15) 0.0113(14) -0.0034(15) 
C43 0.0486(16) 0.0393(15) 0.0427(15) 0.0122(12) 0.0062(12) 0.0012(12) 
C44 0.0347(13) 0.0365(14) 0.0330(13) 0.0066(11) 0.0057(10) 0.0003(11) 
C45 0.0372(13) 0.0294(13) 0.0322(12) 0.0069(10) 0.0053(10) 0.0047(10) 
C46 0.0359(13) 0.0263(12) 0.0293(12) 0.0055(10) 0.0032(10) 0.0032(10) 
C47 0.0292(12) 0.0302(13) 0.0333(12) 0.0047(10) 0.0040(10) 0.0042(10) 
C48 0.0308(12) 0.0300(13) 0.0310(12) 0.0034(10) 0.0026(10) 0.0007(10) 
C49 0.0574(18) 0.0395(16) 0.0423(15) 0.0014(12) 0.0009(13) 0.0017(13) 
C50 0.083(2) 0.053(2) 0.0502(18) 0.0133(15) 0.0007(17) -0.0097(17) 
C51 0.157(4) 0.055(2) 0.073(2) 0.0163(19) 0.003(3) -0.003(2) 
C52 0.190(5) 0.057(2) 0.079(3) 0.006(2) 0.002(3) -0.006(3) 
C53 0.150(4) 0.057(2) 0.073(3) -0.005(2) 0.009(3) 0.014(2) 
C54 0.098(3) 0.0464(19) 0.0474(18) -0.0017(15) 0.0034(18) 0.0056(18) 
C55 0.0442(16) 0.066(2) 0.0401(15) 0.0118(14) 0.0014(12) 0.0012(14) 
C56 0.0462(17) 0.085(3) 0.0509(18) 0.0134(17) 0.0004(14) -0.0020(17) 
C57 0.0466(19) 0.134(4) 0.058(2) 0.014(2) -0.0072(16) -0.006(2) 
C58 0.050(2) 0.152(4) 0.082(3) 0.047(3) -0.0063(19) 0.017(2) 
C59 0.064(2) 0.130(4) 0.076(2) 0.052(3) 0.0047(19) 0.027(2) 
C60 0.0470(17) 0.081(2) 0.0568(19) 0.0269(18) 0.0023(14) 0.0149(16) 
C61 0.0392(14) 0.0476(16) 0.0343(13) 0.0065(12) 0.0078(11) 0.0039(12) 
C62 0.0517(17) 0.064(2) 0.0349(14) 0.0098(14) 0.0051(13) 0.0006(15) 
C63 0.062(2) 0.072(2) 0.0382(16) 0.0140(15) 0.0137(14) -0.0018(17) 
C64 0.0529(18) 0.061(2) 0.0524(18) 0.0040(15) 0.0217(15) 0.0006(15) 
C65 0.0425(16) 0.074(2) 0.0509(18) 0.0116(16) 0.0122(14) 0.0060(15) 
C66 0.0416(16) 0.067(2) 0.0483(17) 0.0159(15) 0.0089(13) 0.0089(14) 
C67 0.0427(15) 0.0362(14) 0.0400(14) 0.0083(11) 0.0033(11) 0.0045(11) 
C68 0.0471(16) 0.0472(17) 0.0524(17) 0.0160(14) 0.0022(13) 0.0082(13) 
C69 0.065(2) 0.0512(19) 0.0592(19) 0.0248(16) -0.0017(16) 0.0105(16) 
C70 0.068(2) 0.0567(19) 0.0459(17) 0.0192(15) 0.0067(15) 0.0012(16) 
C71 0.0545(18) 0.063(2) 0.0430(16) 0.0148(15) 0.0099(14) -0.0038(15) 
C72 0.0429(15) 0.0505(17) 0.0423(15) 0.0114(13) 0.0061(12) 0.0044(13) 
C73 0.0403(14) 0.0412(15) 0.0369(14) 0.0061(12) 0.0028(11) 0.0039(12) 
C74 0.0605(19) 0.0463(17) 0.0501(17) 0.0112(14) -0.0118(14) -0.0069(14) 
C75 0.0543(19) 0.063(2) 0.0522(18) 0.0113(16) -0.0112(15) -0.0085(16) 
C76 0.0485(17) 0.061(2) 0.0471(16) 0.0087(15) -0.0066(13) 0.0114(15) 
C77 0.0481(17) 0.0551(19) 0.0529(17) 0.0135(15) -0.0028(14) 0.0140(14) 
C78 0.0446(15) 0.0459(16) 0.0454(15) 0.0128(13) 0.0021(12) 0.0052(13) 
C79 0.0423(14) 0.0364(14) 0.0372(14) 0.0060(11) 0.0076(11) 0.0062(11) 
C80 0.0575(18) 0.0436(17) 0.0589(19) -0.0028(14) 0.0127(15) 0.0039(14) 
C81 0.073(2) 0.0490(19) 0.074(2) -0.0087(17) 0.0214(18) 0.0192(16) 
C82 0.0575(19) 0.072(2) 0.0519(18) -0.0053(16) 0.0190(15) 0.0110(16) 
C83 0.0482(17) 0.0620(19) 0.0473(16) 0.0068(14) 0.0147(13) 0.0060(14) 
C84 0.0450(15) 0.0476(16) 0.0439(15) 0.0111(13) 0.0119(12) 0.0083(13) 
C85 0.052(2) 0.043(4) 0.039(3) 0.015(3) 0.002(2) 0.001(3) 
C86 0.063(3) 0.054(3) 0.067(3) 0.029(3) 0.006(2) 0.010(3) 
C87 0.084(4) 0.069(3) 0.085(4) 0.038(3) 0.017(3) 0.013(3) 
C88 0.100(4) 0.097(10) 0.081(7) 0.062(9) 0.024(4) 0.015(9) 
C89 0.090(4) 0.107(5) 0.060(3) 0.033(3) 0.024(3) -0.009(4) 
C90 0.075(3) 0.091(4) 0.045(3) 0.025(3) 0.013(2) 0.005(3) 
C91 0.046(4) 0.045(5) 0.032(3) 0.001(3) 0.005(2) 0.012(3) 
C92 0.069(3) 0.056(3) 0.046(2) 0.005(2) 0.010(2) 0.023(2) 
C93 0.077(3) 0.078(3) 0.057(3) 0.011(3) 0.020(3) 0.037(3) 
C94 0.075(9) 0.031(12) 0.055(6) 0.000(8) 0.000(5) 0.012(7) 
C95 0.073(3) 0.049(3) 0.059(3) 0.013(2) 0.016(2) 0.025(2) 
C96 0.056(3) 0.039(2) 0.054(2) 0.004(2) 0.007(2) 0.016(2) 
C85' 0.052(2) 0.043(4) 0.039(3) 0.015(3) 0.002(2) 0.001(3) 
C86' 0.063(3) 0.054(3) 0.067(3) 0.029(3) 0.006(2) 0.010(3) 
C87' 0.084(4) 0.069(3) 0.085(4) 0.038(3) 0.017(3) 0.013(3) 
C88' 0.100(4) 0.097(10) 0.081(7) 0.062(9) 0.024(4) 0.015(9) 
C89' 0.090(4) 0.107(5) 0.060(3) 0.033(3) 0.024(3) -0.009(4) 
C90' 0.075(3) 0.091(4) 0.045(3) 0.025(3) 0.013(2) 0.005(3) 
C91' 0.046(4) 0.045(5) 0.032(3) 0.001(3) 0.005(2) 0.012(3) 
C92' 0.069(3) 0.056(3) 0.046(2) 0.005(2) 0.010(2) 0.023(2) 
C93' 0.077(3) 0.078(3) 0.057(3) 0.011(3) 0.020(3) 0.037(3) 
C94' 0.075(9) 0.031(12) 0.055(6) 0.000(8) 0.000(5) 0.012(7) 
C95' 0.073(3) 0.049(3) 0.059(3) 0.013(2) 0.016(2) 0.025(2) 
C96' 0.056(3) 0.039(2) 0.054(2) 0.004(2) 0.007(2) 0.016(2) 
C97 0.0462(15) 0.0438(16) 0.0384(14) 0.0068(12) 0.0008(12) 0.0116(13) 
C98 0.088(3) 0.070(2) 0.0441(18) 0.0051(16) -0.0079(17) 0.021(2) 
C99 0.095(3) 0.071(2) 0.067(2) 0.014(2) -0.032(2) 0.012(2) 
C100 0.093(3) 0.082(3) 0.112(4) 0.033(3) -0.052(3) -0.024(2) 
C101 0.063(2) 0.114(4) 0.088(3) 0.043(3) -0.014(2) -0.026(2) 
C102 0.0567(18) 0.0524(18) 0.0512(17) 0.0151(15) -0.0084(14) 0.0000(15) 
C103 0.069(2) 0.0359(16) 0.062(2) 0.0025(14) -0.0075(16) 0.0039(15) 
C104 0.080(2) 0.057(2) 0.073(2) 0.0217(18) -0.0153(19) -0.0002(18) 
C105 0.102(3) 0.069(3) 0.078(3) 0.029(2) -0.010(2) 0.002(2) 
C106 0.119(4) 0.069(3) 0.075(3) 0.018(2) 0.013(3) -0.004(3) 
C107 0.081(3) 0.066(2) 0.091(3) 0.009(2) 0.012(2) 0.008(2) 
C108 0.075(2) 0.055(2) 0.071(2) 0.0060(18) -0.0028(19) 0.0068(18) 
C109 0.078(2) 0.0483(19) 0.0552(19) -0.0039(15) -0.0121(17) 0.0188(17) 
C110 0.101(3) 0.056(2) 0.079(3) -0.0010(19) -0.035(2) 0.011(2) 
C111 0.119(4) 0.081(3) 0.090(3) 0.000(3) -0.048(3) 0.023(3) 
C112 0.158(5) 0.096(3) 0.077(3) 0.003(3) -0.048(3) 0.051(3) 
C113 0.154(5) 0.086(3) 0.072(3) 0.021(2) -0.014(3) 0.045(3) 
C114 0.121(3) 0.058(2) 0.062(2) 0.0095(18) -0.009(2) 0.024(2) 
C115 0.086(2) 0.0451(18) 0.059(2) -0.0019(15) 0.0051(18) 0.0209(17) 
C116 0.089(3) 0.0428(18) 0.064(2) -0.0038(16) -0.0037(19) 0.0205(17) 
C117 0.104(3) 0.064(2) 0.075(3) -0.015(2) 0.000(2) 0.040(2) 
C118 0.100(3) 0.082(2) 0.123(4) -0.010(3) 0.003(3) 0.041(3) 
C119 0.076(3) 0.075(2) 0.102(3) 0.002(2) 0.014(2) 0.025(2) 
C120 0.083(3) 0.054(2) 0.091(3) -0.008(2) 0.009(2) 0.0121(19) 
  
_geom_special_details 
; 
 All esds (except the esd in the dihedral angle between two l.s. planes) 
 are estimated using the full covariance matrix.  The cell esds are taken 
 into account individually in the estimation of esds in distances, angles 
 and torsion angles; correlations between esds in cell parameters are only 
 used when they are defined by crystal symmetry.  An approximate (isotropic) 
 treatment of cell esds is used for estimating esds involving l.s. planes. 
; 
  
loop_ 
 _geom_bond_atom_site_label_1 
 _geom_bond_atom_site_label_2 
 _geom_bond_distance 
 _geom_bond_site_symmetry_2 
 _geom_bond_publ_flag 
Si1 C49 1.886(3) . ? 
Si1 C55 1.891(3) . ? 
Si1 C61 1.900(3) . ? 
Si1 C1 1.927(3) . ? 
Si2 C67 1.885(3) . ? 
Si2 C79 1.887(3) . ? 
Si2 C73 1.897(3) . ? 
Si2 C2 1.917(3) . ? 
Si3 C85' 1.737(7) . ? 
Si3 C91 1.809(9) . ? 
Si3 C97 1.891(3) . ? 
Si3 C5 1.924(3) . ? 
Si3 C91' 2.040(9) . ? 
Si3 C85 2.089(8) . ? 
Si4 C7 1.845(3) . ? 
Si4 C109 1.873(3) . ? 
Si4 C115 1.890(4) . ? 
Si4 C103 1.898(3) . ? 
C1 C4 1.303(3) . ? 
C1 C2 1.533(3) . ? 
C2 C3 1.310(4) . ? 
C3 C9 1.318(4) . ? 
C4 C29 1.325(3) . ? 
C5 C6 1.309(4) . ? 
C5 C45 1.568(4) . ? 
C6 C25 1.324(4) . ? 
C7 C8 1.194(4) . ? 
C8 C45 1.475(4) . ? 
C9 C10 1.482(4) . ? 
C9 C28 1.483(4) . ? 
C10 C11 1.391(4) . ? 
C10 C15 1.409(4) . ? 
C11 C12 1.385(4) . ? 
C12 C13 1.386(5) . ? 
C13 C14 1.387(5) . ? 
C14 C15 1.393(4) . ? 
C15 C16 1.468(4) . ? 
C16 C17 1.380(4) . ? 
C16 C28 1.413(4) . ? 
C17 C18 1.394(4) . ? 
C18 C26 1.410(4) . ? 
C18 C19 1.463(4) . ? 
C19 C20 1.392(4) . ? 
C19 C24 1.402(4) . ? 
C20 C21 1.386(5) . ? 
C21 C22 1.380(5) . ? 
C22 C23 1.384(5) . ? 
C23 C24 1.391(4) . ? 
C24 C25 1.478(4) . ? 
C25 C26 1.487(4) . ? 
C26 C27 1.395(4) . ? 
C27 C28 1.395(4) . ? 
C29 C30 1.479(4) . ? 
C29 C48 1.485(3) . ? 
C30 C31 1.383(4) . ? 
C30 C35 1.400(4) . ? 
C31 C32 1.388(4) . ? 
C32 C33 1.385(4) . ? 
C33 C34 1.385(4) . ? 
C34 C35 1.388(4) . ? 
C35 C36 1.473(4) . ? 
C36 C37 1.387(3) . ? 
C36 C48 1.407(3) . ? 
C37 C38 1.382(4) . ? 
C38 C46 1.406(3) . ? 
C38 C39 1.468(3) . ? 
C39 C40 1.389(4) . ? 
C39 C44 1.393(4) . ? 
C40 C41 1.388(4) . ? 
C41 C42 1.390(5) . ? 
C42 C43 1.390(4) . ? 
C43 C44 1.383(4) . ? 
C44 C45 1.536(3) . ? 
C45 C46 1.546(3) . ? 
C46 C47 1.386(3) . ? 
C47 C48 1.398(3) . ? 
C49 C54 1.536(4) . ? 
C49 C50 1.538(4) . ? 
C50 C51 1.530(5) . ? 
C51 C52 1.524(6) . ? 
C52 C53 1.513(7) . ? 
C53 C54 1.529(5) . ? 
C55 C60 1.531(5) . ? 
C55 C56 1.532(4) . ? 
C56 C57 1.542(5) . ? 
C57 C58 1.503(7) . ? 
C58 C59 1.523(6) . ? 
C59 C60 1.532(5) . ? 
C61 C66 1.531(4) . ? 
C61 C62 1.543(4) . ? 
C62 C63 1.530(4) . ? 
C63 C64 1.522(5) . ? 
C64 C65 1.508(4) . ? 
C65 C66 1.528(4) . ? 
C67 C72 1.533(4) . ? 
C67 C68 1.537(4) . ? 
C68 C69 1.524(4) . ? 
C69 C70 1.513(5) . ? 
C70 C71 1.518(5) . ? 
C71 C72 1.516(4) . ? 
C73 C78 1.531(4) . ? 
C73 C74 1.543(4) . ? 
C74 C75 1.529(4) . ? 
C75 C76 1.517(4) . ? 
C76 C77 1.515(4) . ? 
C77 C78 1.526(4) . ? 
C79 C84 1.533(4) . ? 
C79 C80 1.539(4) . ? 
C80 C81 1.535(4) . ? 
C81 C82 1.515(5) . ? 
C82 C83 1.501(5) . ? 
C83 C84 1.526(4) . ? 
C85 C90 1.510(10) . ? 
C85 C86 1.512(10) . ? 
C86 C87 1.528(9) . ? 
C87 C88 1.504(18) . ? 
C88 C89 1.536(19) . ? 
C89 C90 1.529(11) . ? 
C91 C92 1.520(10) . ? 
C91 C96 1.552(8) . ? 
C92 C93 1.512(9) . ? 
C93 C94 1.65(3) . ? 
C94 C95 1.69(4) . ? 
C95 C96 1.533(8) . ? 
C85' C90' 1.538(10) . ? 
C85' C86' 1.572(9) . ? 
C86' C87' 1.523(10) . ? 
C87' C88' 1.534(19) . ? 
C88' C89' 1.421(15) . ? 
C89' C90' 1.576(10) . ? 
C91' C92' 1.507(10) . ? 
C91' C96' 1.542(10) . ? 
C92' C93' 1.504(9) . ? 
C93' C94' 1.32(3) . ? 
C94' C95' 1.49(3) . ? 
C95' C96' 1.557(8) . ? 
C97 C98 1.522(4) . ? 
C97 C102 1.531(4) . ? 
C98 C99 1.535(5) . ? 
C99 C100 1.525(6) . ? 
C100 C101 1.482(6) . ? 
C101 C102 1.523(5) . ? 
C103 C104 1.526(5) . ? 
C103 C108 1.533(5) . ? 
C104 C105 1.531(5) . ? 
C105 C106 1.512(6) . ? 
C106 C107 1.522(6) . ? 
C107 C108 1.529(5) . ? 
C109 C114 1.528(5) . ? 
C109 C110 1.536(5) . ? 
C110 C111 1.531(5) . ? 
C111 C112 1.497(7) . ? 
C112 C113 1.519(7) . ? 
C113 C114 1.526(6) . ? 
C115 C120 1.494(5) . ? 
C115 C116 1.528(4) . ? 
C116 C117 1.526(5) . ? 
C117 C118 1.472(6) . ? 
C118 C119 1.511(6) . ? 
C119 C120 1.525(5) . ? 
  
loop_ 
 _geom_angle_atom_site_label_1 
 _geom_angle_atom_site_label_2 
 _geom_angle_atom_site_label_3 
 _geom_angle 
 _geom_angle_site_symmetry_1 
 _geom_angle_site_symmetry_3 
 _geom_angle_publ_flag 
C49 Si1 C55 112.45(14) . . ? 
C49 Si1 C61 110.97(13) . . ? 
C55 Si1 C61 106.24(12) . . ? 
C49 Si1 C1 106.66(12) . . ? 
C55 Si1 C1 111.40(13) . . ? 
C61 Si1 C1 109.13(11) . . ? 
C67 Si2 C79 108.60(12) . . ? 
C67 Si2 C73 107.59(12) . . ? 
C79 Si2 C73 115.32(12) . . ? 
C67 Si2 C2 107.76(11) . . ? 
C79 Si2 C2 108.90(11) . . ? 
C73 Si2 C2 108.42(12) . . ? 
C85' Si3 C97 113.3(3) . . ? 
C91 Si3 C97 120.0(3) . . ? 
C85' Si3 C5 112.6(3) . . ? 
C91 Si3 C5 114.3(3) . . ? 
C97 Si3 C5 105.33(12) . . ? 
C85' Si3 C91' 109.5(3) . . ? 
C97 Si3 C91' 107.9(3) . . ? 
C5 Si3 C91' 107.9(2) . . ? 
C91 Si3 C85 108.3(3) . . ? 
C97 Si3 C85 108.9(2) . . ? 
C5 Si3 C85 97.6(2) . . ? 
C7 Si4 C109 106.35(14) . . ? 
C7 Si4 C115 109.56(15) . . ? 
C109 Si4 C115 111.07(17) . . ? 
C7 Si4 C103 105.22(14) . . ? 
C109 Si4 C103 110.29(16) . . ? 
C115 Si4 C103 113.90(16) . . ? 
C4 C1 C2 117.7(2) . . ? 
C4 C1 Si1 116.59(19) . . ? 
C2 C1 Si1 125.22(17) . . ? 
C3 C2 C1 117.5(2) . . ? 
C3 C2 Si2 118.86(19) . . ? 
C1 C2 Si2 123.57(17) . . ? 
C2 C3 C9 174.0(3) . . ? 
C1 C4 C29 178.6(3) . . ? 
C6 C5 C45 117.5(2) . . ? 
C6 C5 Si3 115.17(19) . . ? 
C45 C5 Si3 126.93(17) . . ? 
C5 C6 C25 176.8(3) . . ? 
C8 C7 Si4 170.0(3) . . ? 
C7 C8 C45 173.8(3) . . ? 
C3 C9 C10 128.5(2) . . ? 
C3 C9 C28 125.0(2) . . ? 
C10 C9 C28 106.1(2) . . ? 
C11 C10 C15 120.3(3) . . ? 
C11 C10 C9 131.4(3) . . ? 
C15 C10 C9 108.3(2) . . ? 
C12 C11 C10 118.7(3) . . ? 
C11 C12 C13 121.1(3) . . ? 
C12 C13 C14 120.8(3) . . ? 
C13 C14 C15 118.8(3) . . ? 
C14 C15 C10 120.2(3) . . ? 
C14 C15 C16 130.9(3) . . ? 
C10 C15 C16 108.9(2) . . ? 
C17 C16 C28 121.1(3) . . ? 
C17 C16 C15 130.6(3) . . ? 
C28 C16 C15 108.4(2) . . ? 
C16 C17 C18 117.8(3) . . ? 
C17 C18 C26 121.6(3) . . ? 
C17 C18 C19 130.0(3) . . ? 
C26 C18 C19 108.3(2) . . ? 
C20 C19 C24 120.6(3) . . ? 
C20 C19 C18 130.5(3) . . ? 
C24 C19 C18 108.8(2) . . ? 
C21 C20 C19 118.4(3) . . ? 
C22 C21 C20 121.3(3) . . ? 
C21 C22 C23 120.6(3) . . ? 
C22 C23 C24 119.3(3) . . ? 
C23 C24 C19 119.8(3) . . ? 
C23 C24 C25 131.3(3) . . ? 
C19 C24 C25 108.8(2) . . ? 
C6 C25 C24 126.1(2) . . ? 
C6 C25 C26 128.3(2) . . ? 
C24 C25 C26 105.4(2) . . ? 
C27 C26 C18 120.6(2) . . ? 
C27 C26 C25 130.8(2) . . ? 
C18 C26 C25 108.5(2) . . ? 
C26 C27 C28 117.7(2) . . ? 
C27 C28 C16 121.3(2) . . ? 
C27 C28 C9 130.1(2) . . ? 
C16 C28 C9 108.4(2) . . ? 
C4 C29 C30 126.0(2) . . ? 
C4 C29 C48 128.1(2) . . ? 
C30 C29 C48 106.0(2) . . ? 
C31 C30 C35 120.6(2) . . ? 
C31 C30 C29 130.7(2) . . ? 
C35 C30 C29 108.6(2) . . ? 
C30 C31 C32 118.7(3) . . ? 
C33 C32 C31 120.5(3) . . ? 
C34 C33 C32 121.3(3) . . ? 
C33 C34 C35 118.4(3) . . ? 
C34 C35 C30 120.4(2) . . ? 
C34 C35 C36 131.0(2) . . ? 
C30 C35 C36 108.6(2) . . ? 
C37 C36 C48 121.2(2) . . ? 
C37 C36 C35 130.2(2) . . ? 
C48 C36 C35 108.5(2) . . ? 
C38 C37 C36 117.8(2) . . ? 
C37 C38 C46 121.4(2) . . ? 
C37 C38 C39 129.5(2) . . ? 
C46 C38 C39 109.1(2) . . ? 
C40 C39 C44 120.2(2) . . ? 
C40 C39 C38 130.9(2) . . ? 
C44 C39 C38 108.9(2) . . ? 
C41 C40 C39 118.9(3) . . ? 
C40 C41 C42 120.7(3) . . ? 
C43 C42 C41 120.3(3) . . ? 
C44 C43 C42 119.0(3) . . ? 
C43 C44 C39 120.8(2) . . ? 
C43 C44 C45 128.2(2) . . ? 
C39 C44 C45 111.0(2) . . ? 
C8 C45 C44 107.6(2) . . ? 
C8 C45 C46 112.2(2) . . ? 
C44 C45 C46 101.03(19) . . ? 
C8 C45 C5 111.0(2) . . ? 
C44 C45 C5 113.36(19) . . ? 
C46 C45 C5 111.30(19) . . ? 
C47 C46 C38 121.2(2) . . ? 
C47 C46 C45 128.9(2) . . ? 
C38 C46 C45 110.0(2) . . ? 
C46 C47 C48 117.5(2) . . ? 
C47 C48 C36 120.9(2) . . ? 
C47 C48 C29 130.8(2) . . ? 
C36 C48 C29 108.3(2) . . ? 
C54 C49 C50 110.4(3) . . ? 
C54 C49 Si1 113.2(2) . . ? 
C50 C49 Si1 113.8(2) . . ? 
C51 C50 C49 112.3(3) . . ? 
C52 C51 C50 110.3(4) . . ? 
C53 C52 C51 110.5(4) . . ? 
C52 C53 C54 111.1(4) . . ? 
C53 C54 C49 111.2(3) . . ? 
C60 C55 C56 110.6(3) . . ? 
C60 C55 Si1 112.3(2) . . ? 
C56 C55 Si1 119.3(2) . . ? 
C55 C56 C57 110.8(3) . . ? 
C58 C57 C56 112.0(3) . . ? 
C57 C58 C59 111.9(4) . . ? 
C58 C59 C60 110.0(3) . . ? 
C55 C60 C59 112.5(3) . . ? 
C66 C61 C62 109.1(2) . . ? 
C66 C61 Si1 112.15(19) . . ? 
C62 C61 Si1 115.59(19) . . ? 
C63 C62 C61 111.7(2) . . ? 
C64 C63 C62 111.5(3) . . ? 
C65 C64 C63 111.2(2) . . ? 
C64 C65 C66 111.1(3) . . ? 
C65 C66 C61 112.8(3) . . ? 
C72 C67 C68 109.9(2) . . ? 
C72 C67 Si2 112.76(19) . . ? 
C68 C67 Si2 115.50(19) . . ? 
C69 C68 C67 112.1(2) . . ? 
C70 C69 C68 111.9(3) . . ? 
C69 C70 C71 111.4(3) . . ? 
C72 C71 C70 110.9(2) . . ? 
C71 C72 C67 112.9(2) . . ? 
C78 C73 C74 109.4(2) . . ? 
C78 C73 Si2 115.22(18) . . ? 
C74 C73 Si2 112.96(19) . . ? 
C75 C74 C73 112.7(3) . . ? 
C76 C75 C74 112.0(3) . . ? 
C77 C76 C75 110.9(3) . . ? 
C76 C77 C78 111.9(2) . . ? 
C77 C78 C73 112.2(2) . . ? 
C84 C79 C80 109.7(2) . . ? 
C84 C79 Si2 116.32(19) . . ? 
C80 C79 Si2 114.12(19) . . ? 
C81 C80 C79 110.7(3) . . ? 
C82 C81 C80 111.9(3) . . ? 
C83 C82 C81 111.9(3) . . ? 
C82 C83 C84 111.4(3) . . ? 
C83 C84 C79 110.6(2) . . ? 
C90 C85 C86 111.7(6) . . ? 
C90 C85 Si3 116.5(6) . . ? 
C86 C85 Si3 114.7(5) . . ? 
C85 C86 C87 111.0(6) . . ? 
C88 C87 C86 113.4(7) . . ? 
C87 C88 C89 108.9(11) . . ? 
C90 C89 C88 112.0(9) . . ? 
C85 C90 C89 110.1(7) . . ? 
C92 C91 C96 107.9(7) . . ? 
C92 C91 Si3 118.6(6) . . ? 
C96 C91 Si3 108.9(5) . . ? 
C93 C92 C91 112.4(6) . . ? 
C92 C93 C94 114.4(14) . . ? 
C93 C94 C95 96.9(15) . . ? 
C96 C95 C94 113.6(14) . . ? 
C95 C96 C91 111.9(6) . . ? 
C90' C85' C86' 107.6(6) . . ? 
C90' C85' Si3 120.4(5) . . ? 
C86' C85' Si3 112.9(6) . . ? 
C87' C86' C85' 113.8(7) . . ? 
C86' C87' C88' 110.4(9) . . ? 
C89' C88' C87' 114.6(10) . . ? 
C88' C89' C90' 112.1(9) . . ? 
C85' C90' C89' 110.2(6) . . ? 
C92' C91' C96' 108.3(6) . . ? 
C92' C91' Si3 111.7(5) . . ? 
C96' C91' Si3 116.7(5) . . ? 
C93' C92' C91' 114.1(6) . . ? 
C94' C93' C92' 106.6(17) . . ? 
C93' C94' C95' 124(3) . . ? 
C94' C95' C96' 104.2(14) . . ? 
C91' C96' C95' 112.4(6) . . ? 
C98 C97 C102 109.4(3) . . ? 
C98 C97 Si3 115.5(2) . . ? 
C102 C97 Si3 115.95(19) . . ? 
C97 C98 C99 112.0(3) . . ? 
C100 C99 C98 111.7(3) . . ? 
C101 C100 C99 111.4(3) . . ? 
C100 C101 C102 112.8(4) . . ? 
C101 C102 C97 110.2(3) . . ? 
C104 C103 C108 110.1(3) . . ? 
C104 C103 Si4 112.1(2) . . ? 
C108 C103 Si4 113.0(2) . . ? 
C103 C104 C105 113.1(3) . . ? 
C106 C105 C104 110.5(3) . . ? 
C105 C106 C107 111.7(4) . . ? 
C106 C107 C108 111.0(3) . . ? 
C107 C108 C103 113.2(3) . . ? 
C114 C109 C110 109.0(3) . . ? 
C114 C109 Si4 113.5(3) . . ? 
C110 C109 Si4 114.6(2) . . ? 
C111 C110 C109 111.9(3) . . ? 
C112 C111 C110 110.7(4) . . ? 
C111 C112 C113 111.5(4) . . ? 
C112 C113 C114 111.0(3) . . ? 
C113 C114 C109 112.0(4) . . ? 
C120 C115 C116 111.7(3) . . ? 
C120 C115 Si4 116.4(2) . . ? 
C116 C115 Si4 112.9(3) . . ? 
C117 C116 C115 112.4(3) . . ? 
C118 C117 C116 114.2(3) . . ? 
C117 C118 C119 111.7(4) . . ? 
C118 C119 C120 111.6(4) . . ? 
C115 C120 C119 112.3(3) . . ? 
  
_refine_diff_density_max    0.486 
_refine_diff_density_min   -0.410 
_refine_diff_density_rms    0.046 
  
_shelx_res_file 
; 
TITL ic23263 in P-1 
    ic23263.res 
    created by SHELXL-2019/3 at 11:46:05 on 13-May-2025 
CELL 1.54178 12.23550 17.07830 24.98730 100.5430 90.5890 100.5531 
ZERR 2.00 0.00040 0.00050 0.00070 0.0017 0.0017 0.0018 
LATT  1 
SFAC C H SI 
UNIT 240 304 8 
TEMP -123.150 
SIZE 0.047 0.09 0.135 
ACTA 
L.S. 10 
BOND 
LIST 4 
FMAP 2 
PLAN 20 
EADP C85 C85' 
EADP C86 C86' 
EADP C87 C87' 
EADP C88 C88' 
EADP C89 C89' 
EADP C90 C90' 
EADP C91 C91' 
EADP C92 C92' 
EADP C93 C93' 
EADP C94 C94' 
EADP C95 C95' 
EADP C96 C96' 
DELU 0.001 C118  C119 
ISOR 0.01 C57 C58 C59 C80 C81 C82 C83 C84   C85 C86 
ISOR 0.007 C51 C52 C53 
WGHT    0.068600    1.616200 
FVAR       0.12118 
SI1   3    0.619118    0.812498    0.097179    11.00000    0.03731    0.04345 = 
         0.03370    0.00609    0.00426    0.00164 
SI2   3    0.760850    0.991706    0.259387    11.00000    0.03573    0.03406 = 
         0.03350    0.00652    0.00507    0.00353 
SI3   3    0.378329    0.690808    0.429701    11.00000    0.04462    0.06837 = 
         0.03010    0.00792    0.00443    0.01803 
SI4   3    0.230278    0.402681    0.191736    11.00000    0.06733    0.03452 = 
         0.04853   -0.00320   -0.00604    0.01047 
C1    1    0.618220    0.865167    0.172224    11.00000    0.03385    0.03050 = 
         0.03670    0.00862    0.00535    0.00342 
C2    1    0.719070    0.887690    0.212687    11.00000    0.02966    0.03800 = 
         0.03126    0.00715    0.00627    0.00564 
C3    1    0.777036    0.831419    0.216354    11.00000    0.03403    0.03801 = 
         0.03046    0.00193    0.00484    0.00204 
C4    1    0.521415    0.873575    0.191231    11.00000    0.03898    0.02951 = 
         0.03360    0.00914    0.00082    0.00312 
C5    1    0.376843    0.648254    0.352826    11.00000    0.03899    0.02826 = 
         0.03497    0.01011    0.00815    0.00511 
C6    1    0.463430    0.616894    0.336508    11.00000    0.04301    0.03075 = 
         0.03315    0.00659    0.00271    0.00114 
C7    1    0.266021    0.504767    0.234570    11.00000    0.05333    0.03797 = 
         0.04752    0.00588    0.00257    0.00761 
C8    1    0.275994    0.566801    0.266878    11.00000    0.04076    0.03229 = 
         0.03563    0.00786    0.00703    0.00568 
C9    1    0.825706    0.770284    0.221546    11.00000    0.03762    0.03419 = 
         0.03722    0.00290    0.00159    0.00763 
C10   1    0.927552    0.748479    0.196025    11.00000    0.03666    0.04633 = 
         0.04137    0.00375    0.00242    0.01024 
C11   1    1.008318    0.790966    0.167915    11.00000    0.04203    0.05384 = 
         0.04433    0.00869    0.00459    0.00759 
AFIX  43 
H11   2    1.003451    0.843807    0.162363    11.00000   -1.20000 
AFIX   0 
C12   1    1.095967    0.754761    0.148173    11.00000    0.03915    0.07306 = 
         0.04906    0.00432    0.00831    0.00980 
AFIX  43 
H12   2    1.150601    0.782649    0.128116    11.00000   -1.20000 
AFIX   0 
C13   1    1.105295    0.678490    0.157199    11.00000    0.04707    0.06528 = 
         0.06291   -0.00017    0.01524    0.01928 
AFIX  43 
H13   2    1.166031    0.654804    0.143159    11.00000   -1.20000 
AFIX   0 
C14   1    1.027096    0.636333    0.186460    11.00000    0.04926    0.05195 = 
         0.06525    0.00055    0.01036    0.01805 
AFIX  43 
H14   2    1.034435    0.584482    0.193110    11.00000   -1.20000 
AFIX   0 
C15   1    0.937575    0.671450    0.205921    11.00000    0.03821    0.04911 = 
         0.04650    0.00131    0.00527    0.01100 
C16   1    0.844312    0.642257    0.238123    11.00000    0.03779    0.04116 = 
         0.05060    0.00427    0.00668    0.01234 
C17   1    0.815866    0.569819    0.256162    11.00000    0.04286    0.04073 = 
         0.06914    0.00987    0.00937    0.01835 
AFIX  43 
H17   2    0.860592    0.529417    0.249081    11.00000   -1.20000 
AFIX   0 
C18   1    0.719340    0.557880    0.285116    11.00000    0.04639    0.03861 = 
         0.05850    0.01063    0.00736    0.01478 
C19   1    0.666975    0.487347    0.307380    11.00000    0.05629    0.04042 = 
         0.07350    0.01877    0.01254    0.01782 
C20   1    0.701104    0.414128    0.308133    11.00000    0.08196    0.05945 = 
         0.13463    0.04571    0.04654    0.03883 
AFIX  43 
H20   2    0.770284    0.404640    0.294024    11.00000   -1.20000 
AFIX   0 
C21   1    0.631785    0.355423    0.329947    11.00000    0.10679    0.05313 = 
         0.16517    0.05793    0.05940    0.04065 
AFIX  43 
H21   2    0.653820    0.305063    0.330583    11.00000   -1.20000 
AFIX   0 
C22   1    0.531353    0.368702    0.350768    11.00000    0.09103    0.04759 = 
         0.10903    0.03687    0.02928    0.01333 
AFIX  43 
H22   2    0.485103    0.327437    0.365379    11.00000   -1.20000 
AFIX   0 
C23   1    0.497453    0.441610    0.350544    11.00000    0.05817    0.04531 = 
         0.07064    0.01826    0.01257    0.00741 
AFIX  43 
H23   2    0.428207    0.450530    0.364855    11.00000   -1.20000 
AFIX   0 
C24   1    0.565799    0.501696    0.329151    11.00000    0.04720    0.03844 = 
         0.05491    0.01066    0.00569    0.01103 
C25   1    0.550907    0.583389    0.322507    11.00000    0.03946    0.03197 = 
         0.04031    0.00627    0.00478    0.00566 
C26   1    0.651240    0.616783    0.294970    11.00000    0.03632    0.03701 = 
         0.04080    0.00385    0.00115    0.00910 
C27   1    0.680766    0.690406    0.277345    11.00000    0.03927    0.03542 = 
         0.03772    0.00378    0.00300    0.01239 
AFIX  43 
H27   2    0.636125    0.730864    0.284404    11.00000   -1.20000 
AFIX   0 
C28   1    0.778148    0.702542    0.248988    11.00000    0.03997    0.03605 = 
         0.03977    0.00407    0.00436    0.00959 
C29   1    0.422025    0.880283    0.210008    11.00000    0.03250    0.03238 = 
         0.03694    0.00564    0.00378    0.00571 
C30   1    0.363083    0.947760    0.207015    11.00000    0.03637    0.03617 = 
         0.04141    0.01046    0.00355    0.00714 
C31   1    0.394468    1.017492    0.185811    11.00000    0.04077    0.04298 = 
         0.06502    0.01956    0.00880    0.00660 
AFIX  43 
H31   2    0.464969    1.028660    0.170387    11.00000   -1.20000 
AFIX   0 
C32   1    0.321002    1.070807    0.187505    11.00000    0.05536    0.04381 = 
         0.09289    0.03250    0.01536    0.01234 
AFIX  43 
H32   2    0.341416    1.119029    0.173204    11.00000   -1.20000 
AFIX   0 
C33   1    0.218167    1.054278    0.209875    11.00000    0.05199    0.04805 = 
         0.09475    0.02811    0.00966    0.02170 
AFIX  43 
H33   2    0.168632    1.091203    0.210367    11.00000   -1.20000 
AFIX   0 
C34   1    0.186164    0.984958    0.231540    11.00000    0.04178    0.04412 = 
         0.07043    0.01702    0.00980    0.01244 
AFIX  43 
H34   2    0.115314    0.973877    0.246644    11.00000   -1.20000 
AFIX   0 
C35   1    0.260031    0.932035    0.230674    11.00000    0.03662    0.03351 = 
         0.04520    0.00785    0.00435    0.00525 
C36   1    0.252139    0.856569    0.252242    11.00000    0.03480    0.03106 = 
         0.03711    0.00682    0.00345    0.00342 
C37   1    0.170074    0.818969    0.281911    11.00000    0.03203    0.03686 = 
         0.04028    0.00778    0.00740    0.00846 
AFIX  43 
H37   2    0.104716    0.840509    0.290399    11.00000   -1.20000 
AFIX   0 
C38   1    0.186575    0.749092    0.298719    11.00000    0.03223    0.03300 = 
         0.03208    0.00543    0.00541    0.00202 
C39   1    0.113442    0.696105    0.328877    11.00000    0.03510    0.03865 = 
         0.03399    0.00705    0.00540    0.00303 
C40   1    0.009337    0.701307    0.349310    11.00000    0.03823    0.05382 = 
         0.04928    0.01390    0.00863    0.00840 
AFIX  43 
H40   2   -0.024570    0.746101    0.346035    11.00000   -1.20000 
AFIX   0 
C41   1   -0.044338    0.639948    0.374601    11.00000    0.04082    0.06930 = 
         0.05714    0.01995    0.01652    0.00444 
AFIX  43 
H41   2   -0.115181    0.643163    0.389115    11.00000   -1.20000 
AFIX   0 
C42   1    0.004477    0.573853    0.378912    11.00000    0.04926    0.05908 = 
         0.05099    0.02317    0.01133   -0.00340 
AFIX  43 
H42   2   -0.033723    0.531852    0.395779    11.00000   -1.20000 
AFIX   0 
C43   1    0.108859    0.568900    0.358677    11.00000    0.04856    0.03932 = 
         0.04268    0.01216    0.00616    0.00120 
AFIX  43 
H43   2    0.141961    0.523439    0.361115    11.00000   -1.20000 
AFIX   0 
C44   1    0.163796    0.631189    0.334935    11.00000    0.03467    0.03646 = 
         0.03305    0.00660    0.00569    0.00030 
C45   1    0.278580    0.638901    0.309947    11.00000    0.03725    0.02937 = 
         0.03225    0.00687    0.00526    0.00471 
C46   1    0.283294    0.717050    0.286432    11.00000    0.03595    0.02633 = 
         0.02928    0.00553    0.00318    0.00315 
C47   1    0.365549    0.754185    0.256695    11.00000    0.02925    0.03016 = 
         0.03325    0.00470    0.00397    0.00416 
AFIX  43 
H47   2    0.430861    0.732531    0.248325    11.00000   -1.20000 
AFIX   0 
C48   1    0.348847    0.824676    0.239477    11.00000    0.03083    0.03004 = 
         0.03102    0.00342    0.00257    0.00074 
C49   1    0.637805    0.705466    0.097739    11.00000    0.05744    0.03954 = 
         0.04226    0.00144    0.00089    0.00169 
AFIX  13 
H49   2    0.715823    0.709569    0.111850    11.00000   -1.20000 
AFIX   0 
C50   1    0.561667    0.663034    0.136592    11.00000    0.08303    0.05344 = 
         0.05023    0.01326    0.00066   -0.00972 
AFIX  23 
H50A  2    0.574471    0.695896    0.173857    11.00000   -1.20000 
H50B  2    0.483038    0.659760    0.125085    11.00000   -1.20000 
AFIX   0 
C51   1    0.582124    0.577546    0.137606    11.00000    0.15704    0.05475 = 
         0.07274    0.01630    0.00304   -0.00256 
AFIX  23 
H51A  2    0.658024    0.580816    0.153043    11.00000   -1.20000 
H51B  2    0.528198    0.551235    0.161168    11.00000   -1.20000 
AFIX   0 
C52   1    0.569573    0.526946    0.080190    11.00000    0.18957    0.05678 = 
         0.07937    0.00637    0.00186   -0.00562 
AFIX  23 
H52A  2    0.585155    0.472361    0.081247    11.00000   -1.20000 
H52B  2    0.492116    0.520438    0.065770    11.00000   -1.20000 
AFIX   0 
C53   1    0.648922    0.567345    0.042991    11.00000    0.15022    0.05693 = 
         0.07333   -0.00462    0.00908    0.01432 
AFIX  23 
H53A  2    0.639368    0.533849    0.005877    11.00000   -1.20000 
H53B  2    0.726494    0.571221    0.056418    11.00000   -1.20000 
AFIX   0 
C54   1    0.627912    0.652226    0.040645    11.00000    0.09843    0.04639 = 
         0.04735   -0.00166    0.00344    0.00564 
AFIX  23 
H54A  2    0.552512    0.647947    0.024290    11.00000   -1.20000 
H54B  2    0.682527    0.677967    0.017129    11.00000   -1.20000 
AFIX   0 
C55   1    0.487762    0.816162    0.057927    11.00000    0.04421    0.06553 = 
         0.04007    0.01181    0.00140    0.00117 
AFIX  13 
H55   2    0.502999    0.796345    0.019039    11.00000   -1.20000 
AFIX   0 
C56   1    0.378486    0.761357    0.067365    11.00000    0.04620    0.08476 = 
         0.05092    0.01339    0.00042   -0.00198 
AFIX  23 
H56A  2    0.356311    0.777940    0.105134    11.00000   -1.20000 
H56B  2    0.389510    0.704546    0.062732    11.00000   -1.20000 
AFIX   0 
C57   1    0.285320    0.766810    0.026941    11.00000    0.04658    0.13411 = 
         0.05771    0.01439   -0.00721   -0.00610 
AFIX  23 
H57A  2    0.303509    0.743733   -0.010466    11.00000   -1.20000 
H57B  2    0.214551    0.733987    0.035529    11.00000   -1.20000 
AFIX   0 
C58   1    0.270318    0.852725    0.029089    11.00000    0.04956    0.15244 = 
         0.08194    0.04739   -0.00625    0.01705 
AFIX  23 
H58A  2    0.244282    0.873891    0.065320    11.00000   -1.20000 
H58B  2    0.212463    0.853599    0.001327    11.00000   -1.20000 
AFIX   0 
C59   1    0.378038    0.907490    0.018856    11.00000    0.06442    0.13007 = 
         0.07567    0.05204    0.00468    0.02727 
AFIX  23 
H59A  2    0.366390    0.964099    0.022931    11.00000   -1.20000 
H59B  2    0.400206    0.890186   -0.018823    11.00000   -1.20000 
AFIX   0 
C60   1    0.470474    0.903090    0.059423    11.00000    0.04701    0.08113 = 
         0.05684    0.02689    0.00231    0.01491 
AFIX  23 
H60A  2    0.540915    0.936459    0.050970    11.00000   -1.20000 
H60B  2    0.451463    0.926245    0.096669    11.00000   -1.20000 
AFIX   0 
C61   1    0.738746    0.869189    0.063131    11.00000    0.03915    0.04758 = 
         0.03431    0.00649    0.00783    0.00386 
AFIX  13 
H61   2    0.745397    0.927956    0.079466    11.00000   -1.20000 
AFIX   0 
C62   1    0.722968    0.862113    0.000982    11.00000    0.05171    0.06446 = 
         0.03487    0.00979    0.00508    0.00056 
AFIX  23 
H62A  2    0.714488    0.804478   -0.016910    11.00000   -1.20000 
H62B  2    0.653967    0.881139   -0.007098    11.00000   -1.20000 
AFIX   0 
C63   1    0.821498    0.911991   -0.022364    11.00000    0.06233    0.07244 = 
         0.03817    0.01401    0.01372   -0.00177 
AFIX  23 
H63A  2    0.810274    0.903506   -0.062454    11.00000   -1.20000 
H63B  2    0.824999    0.970304   -0.007515    11.00000   -1.20000 
AFIX   0 
C64   1    0.930911    0.888310   -0.008457    11.00000    0.05293    0.06071 = 
         0.05241    0.00396    0.02174    0.00058 
AFIX  23 
H64A  2    0.930726    0.831709   -0.026699    11.00000   -1.20000 
H64B  2    0.993183    0.923850   -0.022243    11.00000   -1.20000 
AFIX   0 
C65   1    0.948393    0.895688    0.052224    11.00000    0.04254    0.07368 = 
         0.05090    0.01158    0.01216    0.00602 
AFIX  23 
H65C  2    0.957487    0.953385    0.070062    11.00000   -1.20000 
H65D  2    1.017390    0.876365    0.059885    11.00000   -1.20000 
AFIX   0 
C66   1    0.850092    0.846156    0.075817    11.00000    0.04160    0.06653 = 
         0.04832    0.01593    0.00891    0.00891 
AFIX  23 
H66E  2    0.862529    0.854389    0.115829    11.00000   -1.20000 
H66F  2    0.846492    0.787876    0.060823    11.00000   -1.20000 
AFIX   0 
C67   1    0.808026    1.068573    0.215045    11.00000    0.04269    0.03620 = 
         0.04003    0.00828    0.00331    0.00451 
AFIX  13 
H67   2    0.835478    1.121114    0.240546    11.00000   -1.20000 
AFIX   0 
C68   1    0.716630    1.084503    0.178002    11.00000    0.04708    0.04722 = 
         0.05243    0.01599    0.00222    0.00817 
AFIX  23 
H68G  2    0.684338    1.033440    0.152834    11.00000   -1.20000 
H68H  2    0.656504    1.102111    0.200684    11.00000   -1.20000 
AFIX   0 
C69   1    0.761074    1.149187    0.144911    11.00000    0.06544    0.05119 = 
         0.05922    0.02481   -0.00169    0.01047 
AFIX  23 
H69I  2    0.701046    1.154249    0.119616    11.00000   -1.20000 
H69J  2    0.783753    1.202080    0.169856    11.00000   -1.20000 
AFIX   0 
C70   1    0.859477    1.129164    0.112568    11.00000    0.06790    0.05673 = 
         0.04590    0.01923    0.00673    0.00122 
AFIX  23 
H70K  2    0.888917    1.174319    0.093746    11.00000   -1.20000 
H70L  2    0.834766    1.079828    0.084470    11.00000   -1.20000 
AFIX   0 
C71   1    0.951243    1.115218    0.149028    11.00000    0.05448    0.06305 = 
         0.04297    0.01482    0.00987   -0.00381 
AFIX  23 
H71M  2    1.012062    1.098667    0.126418    11.00000   -1.20000 
H71N  2    0.982076    1.166407    0.174405    11.00000   -1.20000 
AFIX   0 
C72   1    0.907342    1.050066    0.181346    11.00000    0.04295    0.05045 = 
         0.04234    0.01139    0.00609    0.00443 
AFIX  23 
H72O  2    0.967900    1.044371    0.206102    11.00000   -1.20000 
H72P  2    0.884597    0.997649    0.155892    11.00000   -1.20000 
AFIX   0 
C73   1    0.884499    0.989026    0.304971    11.00000    0.04032    0.04124 = 
         0.03689    0.00614    0.00276    0.00392 
AFIX  13 
H73   2    0.935616    0.960364    0.281082    11.00000   -1.20000 
AFIX   0 
C74   1    0.951849    1.074215    0.328695    11.00000    0.06046    0.04632 = 
         0.05014    0.01124   -0.01184   -0.00691 
AFIX  23 
H74A  2    0.975321    1.102674    0.298391    11.00000   -1.20000 
H74B  2    0.903373    1.105744    0.351583    11.00000   -1.20000 
AFIX   0 
C75   1    1.054901    1.071506    0.362973    11.00000    0.05433    0.06313 = 
         0.05219    0.01131   -0.01117   -0.00854 
AFIX  23 
H75C  2    1.108646    1.047244    0.338997    11.00000   -1.20000 
H75D  2    1.091026    1.127516    0.379703    11.00000   -1.20000 
AFIX   0 
C76   1    1.026227    1.022571    0.407538    11.00000    0.04853    0.06109 = 
         0.04707    0.00865   -0.00664    0.01144 
AFIX  23 
H76E  2    1.095572    1.018097    0.426546    11.00000   -1.20000 
H76F  2    0.981124    1.050918    0.434539    11.00000   -1.20000 
AFIX   0 
C77   1    0.961812    0.938477    0.384103    11.00000    0.04811    0.05515 = 
         0.05290    0.01350   -0.00282    0.01397 
AFIX  23 
H77G  2    0.940096    0.909169    0.414206    11.00000   -1.20000 
H77H  2    1.010322    0.908016    0.360447    11.00000   -1.20000 
AFIX   0 
C78   1    0.857614    0.941470    0.351038    11.00000    0.04455    0.04590 = 
         0.04544    0.01282    0.00211    0.00524 
AFIX  23 
H78I  2    0.805794    0.967110    0.375538    11.00000   -1.20000 
H78J  2    0.819805    0.885454    0.335323    11.00000   -1.20000 
AFIX   0 
C79   1    0.634880    1.018493    0.296117    11.00000    0.04231    0.03643 = 
         0.03722    0.00597    0.00757    0.00621 
AFIX  13 
H79   2    0.578423    1.017541    0.266667    11.00000   -1.20000 
AFIX   0 
C80   1    0.653613    1.105213    0.329752    11.00000    0.05748    0.04362 = 
         0.05895   -0.00279    0.01266    0.00392 
AFIX  23 
H80K  2    0.706223    1.109702    0.361014    11.00000   -1.20000 
H80L  2    0.686938    1.144125    0.306849    11.00000   -1.20000 
AFIX   0 
C81   1    0.543250    1.126528    0.350745    11.00000    0.07284    0.04898 = 
         0.07394   -0.00868    0.02136    0.01918 
AFIX  23 
H81M  2    0.558055    1.180788    0.374558    11.00000   -1.20000 
H81N  2    0.494525    1.128978    0.319452    11.00000   -1.20000 
AFIX   0 
C82   1    0.483723    1.064968    0.382358    11.00000    0.05752    0.07207 = 
         0.05193   -0.00527    0.01896    0.01102 
AFIX  23 
H82O  2    0.527478    1.068242    0.416509    11.00000   -1.20000 
H82P  2    0.410225    1.078225    0.392282    11.00000   -1.20000 
AFIX   0 
C83   1    0.467657    0.980134    0.350098    11.00000    0.04816    0.06197 = 
         0.04734    0.00678    0.01474    0.00599 
AFIX  23 
H83Q  2    0.416354    0.974990    0.318221    11.00000   -1.20000 
H83R  2    0.433207    0.941581    0.373007    11.00000   -1.20000 
AFIX   0 
C84   1    0.577941    0.958417    0.330546    11.00000    0.04503    0.04760 = 
         0.04390    0.01107    0.01194    0.00830 
AFIX  23 
H84A  2    0.564399    0.902846    0.308539    11.00000   -1.20000 
H84B  2    0.627372    0.959467    0.362388    11.00000   -1.20000 
AFIX   0 
PART 1 
C85   1    0.314593    0.581898    0.454749    10.50000    0.05232    0.04344 = 
         0.03930    0.01513    0.00228    0.00067 
AFIX  13 
H85   2    0.283574    0.544272    0.420285    10.50000   -1.20000 
AFIX   0 
C86   1    0.401331    0.540969    0.475798    10.50000    0.06307    0.05445 = 
         0.06732    0.02934    0.00638    0.01033 
AFIX  23 
H86A  2    0.434984    0.573696    0.510900    10.50000   -1.20000 
H86B  2    0.461123    0.537772    0.449540    10.50000   -1.20000 
AFIX   0 
C87   1    0.349893    0.455653    0.483907    10.50000    0.08436    0.06868 = 
         0.08487    0.03831    0.01663    0.01301 
AFIX  23 
H87A  2    0.325811    0.421239    0.447881    10.50000   -1.20000 
H87B  2    0.407481    0.432167    0.500182    10.50000   -1.20000 
AFIX   0 
C88   1    0.251897    0.453538    0.519810    10.50000    0.10036    0.09675 = 
         0.08071    0.06221    0.02417    0.01494 
AFIX  23 
H88A  2    0.276543    0.481780    0.557381    10.50000   -1.20000 
H88B  2    0.217956    0.396648    0.520976    10.50000   -1.20000 
AFIX   0 
C89   1    0.166149    0.495499    0.496811    10.50000    0.08988    0.10659 = 
         0.06005    0.03325    0.02408   -0.00862 
AFIX  23 
H89A  2    0.136669    0.463743    0.460722    10.50000   -1.20000 
H89B  2    0.103173    0.496720    0.521318    10.50000   -1.20000 
AFIX   0 
C90   1    0.216544    0.582108    0.490919    10.50000    0.07481    0.09135 = 
         0.04501    0.02522    0.01292    0.00550 
AFIX  23 
H90A  2    0.159599    0.606537    0.474964    10.50000   -1.20000 
H90B  2    0.241033    0.615300    0.527274    10.50000   -1.20000 
AFIX   0 
C91   1    0.283360    0.759937    0.448388    10.50000    0.04569    0.04461 = 
         0.03245    0.00097    0.00523    0.01192 
AFIX  13 
H91   2    0.209543    0.732997    0.430025    10.50000   -1.20000 
AFIX   0 
C92   1    0.263323    0.786126    0.508404    10.50000    0.06904    0.05586 = 
         0.04619    0.00497    0.00968    0.02255 
AFIX  23 
H92A  2    0.236267    0.737401    0.524210    10.50000   -1.20000 
H92B  2    0.334649    0.814394    0.527758    10.50000   -1.20000 
AFIX   0 
C93   1    0.179492    0.841708    0.517350    10.50000    0.07687    0.07777 = 
         0.05688    0.01056    0.02041    0.03743 
AFIX  23 
H93A  2    0.162499    0.850790    0.556402    10.50000   -1.20000 
H93B  2    0.109715    0.814172    0.496290    10.50000   -1.20000 
AFIX   0 
C94   1    0.220715    0.930787    0.499570    10.50000    0.07512    0.03106 = 
         0.05505    0.00017   -0.00023    0.01197 
AFIX  23 
H94A  2    0.290787    0.961147    0.519208    10.50000   -1.20000 
H94B  2    0.162691    0.964671    0.504356    10.50000   -1.20000 
AFIX   0 
C95   1    0.239113    0.895015    0.433083    10.50000    0.07303    0.04942 = 
         0.05925    0.01275    0.01606    0.02463 
AFIX  23 
H95A  2    0.166480    0.866032    0.415440    10.50000   -1.20000 
H95B  2    0.265206    0.941479    0.414902    10.50000   -1.20000 
AFIX   0 
C96   1    0.322656    0.837521    0.424413    10.50000    0.05595    0.03941 = 
         0.05422    0.00438    0.00728    0.01608 
AFIX  23 
H96A  2    0.395513    0.866187    0.441958    10.50000   -1.20000 
H96B  2    0.332880    0.821853    0.384902    10.50000   -1.20000 
AFIX   0 
  
PART 2 
C85'  1    0.304770    0.621718    0.465536    10.50000    0.05232    0.04344 = 
         0.03930    0.01513    0.00228    0.00067 
AFIX  13 
H85'  2    0.224736    0.619760    0.455745    10.50000   -1.20000 
AFIX   0 
C86'  1    0.323941    0.532727    0.445293    10.50000    0.06307    0.05445 = 
         0.06732    0.02934    0.00638    0.01033 
AFIX  23 
H86C  2    0.314983    0.519700    0.405039    10.50000   -1.20000 
H86D  2    0.401424    0.529995    0.455380    10.50000   -1.20000 
AFIX   0 
C87'  1    0.244903    0.468971    0.468652    10.50000    0.08436    0.06868 = 
         0.08487    0.03831    0.01663    0.01301 
AFIX  23 
H87C  2    0.267995    0.415796    0.458493    10.50000   -1.20000 
H87D  2    0.168595    0.463740    0.453095    10.50000   -1.20000 
AFIX   0 
C88'  1    0.245468    0.492744    0.530911    10.50000    0.10036    0.09675 = 
         0.08071    0.06221    0.02417    0.01494 
AFIX  23 
H88C  2    0.187342    0.453763    0.544565    10.50000   -1.20000 
H88D  2    0.318220    0.487752    0.546291    10.50000   -1.20000 
AFIX   0 
C89'  1    0.226786    0.572516    0.550470    10.50000    0.08988    0.10659 = 
         0.06005    0.03325    0.02408   -0.00862 
AFIX  23 
H89C  2    0.232979    0.583903    0.590794    10.50000   -1.20000 
H89D  2    0.150279    0.576010    0.539217    10.50000   -1.20000 
AFIX   0 
C90'  1    0.312346    0.638470    0.528218    10.50000    0.07481    0.09135 = 
         0.04501    0.02522    0.01292    0.00550 
AFIX  23 
H90C  2    0.296040    0.692986    0.542308    10.50000   -1.20000 
H90D  2    0.388749    0.637479    0.541144    10.50000   -1.20000 
AFIX   0 
C91'  1    0.309588    0.792438    0.439724    10.50000    0.04569    0.04461 = 
         0.03245    0.00097    0.00523    0.01192 
AFIX  13 
H91'  2    0.300441    0.804975    0.402562    10.50000   -1.20000 
AFIX   0 
C92'  1    0.194681    0.777667    0.461451    10.50000    0.06904    0.05586 = 
         0.04619    0.00497    0.00968    0.02255 
AFIX  23 
H92C  2    0.148910    0.730167    0.437447    10.50000   -1.20000 
H92D  2    0.200398    0.764033    0.498094    10.50000   -1.20000 
AFIX   0 
C93'  1    0.136071    0.848459    0.465448    10.50000    0.07687    0.07777 = 
         0.05688    0.01056    0.02041    0.03743 
AFIX  23 
H93C  2    0.120826    0.859040    0.428701    10.50000   -1.20000 
H93D  2    0.064516    0.837257    0.483303    10.50000   -1.20000 
AFIX   0 
C94'  1    0.202975    0.911326    0.494686    10.50000    0.07512    0.03106 = 
         0.05505    0.00017   -0.00023    0.01197 
AFIX  23 
H94C  2    0.209899    0.898643    0.531537    10.50000   -1.20000 
H94D  2    0.162559    0.957107    0.498581    10.50000   -1.20000 
AFIX   0 
C95'  1    0.317724    0.943513    0.479958    10.50000    0.07303    0.04942 = 
         0.05925    0.01275    0.01606    0.02463 
AFIX  23 
H95C  2    0.354797    0.988851    0.508625    10.50000   -1.20000 
H95D  2    0.316765    0.962759    0.444943    10.50000   -1.20000 
AFIX   0 
C96'  1    0.377825    0.869832    0.475090    10.50000    0.05595    0.03941 = 
         0.05422    0.00438    0.00728    0.01608 
AFIX  23 
H96C  2    0.450834    0.883430    0.458956    10.50000   -1.20000 
H96D  2    0.391642    0.859230    0.511979    10.50000   -1.20000 
PART 0 
AFIX   0 
  
C97   1    0.530509    0.722809    0.452301    11.00000    0.04619    0.04384 = 
         0.03843    0.00676    0.00084    0.01162 
AFIX  13 
H97   2    0.561311    0.671757    0.444452    11.00000   -1.20000 
AFIX   0 
C98   1    0.554172    0.754193    0.513129    11.00000    0.08782    0.06973 = 
         0.04415    0.00514   -0.00795    0.02050 
AFIX  23 
H98A  2    0.511231    0.715290    0.533567    11.00000   -1.20000 
H98B  2    0.529035    0.806594    0.523478    11.00000   -1.20000 
AFIX   0 
C99   1    0.678375    0.765936    0.529070    11.00000    0.09483    0.07059 = 
         0.06659    0.01426   -0.03179    0.01155 
AFIX  23 
H99A  2    0.691039    0.791233    0.568103    11.00000   -1.20000 
H99B  2    0.700908    0.712354    0.523971    11.00000   -1.20000 
AFIX   0 
C100  1    0.750089    0.819187    0.495030    11.00000    0.09251    0.08208 = 
         0.11199    0.03327   -0.05194   -0.02427 
AFIX  23 
H10A  2    0.737105    0.875467    0.504954    11.00000   -1.20000 
H10B  2    0.829624    0.819845    0.503220    11.00000   -1.20000 
AFIX   0 
C101  1    0.724220    0.789184    0.435965    11.00000    0.06269    0.11383 = 
         0.08843    0.04299   -0.01425   -0.02573 
AFIX  23 
H10C  2    0.746586    0.735830    0.425314    11.00000   -1.20000 
H10D  2    0.768520    0.827204    0.415347    11.00000   -1.20000 
AFIX   0 
C102  1    0.601301    0.780497    0.420427    11.00000    0.05675    0.05242 = 
         0.05117    0.01506   -0.00838    0.00004 
AFIX  23 
H10E  2    0.588170    0.759156    0.380848    11.00000   -1.20000 
H10F  2    0.579439    0.834307    0.428510    11.00000   -1.20000 
AFIX   0 
C103  1    0.153118    0.335954    0.237491    11.00000    0.06906    0.03593 = 
         0.06216    0.00254   -0.00749    0.00395 
AFIX  13 
H103  2    0.137191    0.279240    0.216161    11.00000   -1.20000 
AFIX   0 
C104  1    0.223603    0.335370    0.288090    11.00000    0.08033    0.05684 = 
         0.07315    0.02170   -0.01526   -0.00020 
AFIX  23 
H10G  2    0.245829    0.391627    0.308550    11.00000   -1.20000 
H10H  2    0.292285    0.315339    0.276591    11.00000   -1.20000 
AFIX   0 
C105  1    0.162895    0.282405    0.325915    11.00000    0.10169    0.06853 = 
         0.07813    0.02935   -0.01001    0.00152 
AFIX  23 
H10I  2    0.148031    0.224942    0.307176    11.00000   -1.20000 
H10J  2    0.210619    0.287076    0.359011    11.00000   -1.20000 
AFIX   0 
C106  1    0.054244    0.308339    0.341990    11.00000    0.11939    0.06912 = 
         0.07495    0.01760    0.01285   -0.00438 
AFIX  23 
H10K  2    0.069902    0.363935    0.363962    11.00000   -1.20000 
H10L  2    0.014549    0.271677    0.364870    11.00000   -1.20000 
AFIX   0 
C107  1   -0.019819    0.306647    0.292334    11.00000    0.08093    0.06597 = 
         0.09104    0.00930    0.01213    0.00765 
AFIX  23 
H10M  2   -0.087842    0.327274    0.304293    11.00000   -1.20000 
H10N  2   -0.042673    0.250028    0.272594    11.00000   -1.20000 
AFIX   0 
C108  1    0.040974    0.358493    0.254029    11.00000    0.07502    0.05459 = 
         0.07090    0.00605   -0.00277    0.00679 
AFIX  23 
H10O  2    0.053495    0.416210    0.272156    11.00000   -1.20000 
H10P  2   -0.006948    0.352299    0.220786    11.00000   -1.20000 
AFIX   0 
C109  1    0.134808    0.411188    0.134859    11.00000    0.07790    0.04829 = 
         0.05524   -0.00389   -0.01212    0.01880 
AFIX  13 
H109  2    0.074641    0.438090    0.152289    11.00000   -1.20000 
AFIX   0 
C110  1    0.076524    0.329662    0.100912    11.00000    0.10108    0.05553 = 
         0.07854   -0.00101   -0.03543    0.01067 
AFIX  23 
H11A  2    0.133145    0.300872    0.082597    11.00000   -1.20000 
H11B  2    0.036857    0.295699    0.125423    11.00000   -1.20000 
AFIX   0 
C111  1   -0.006523    0.340757    0.057958    11.00000    0.11917    0.08126 = 
         0.09011    0.00038   -0.04795    0.02303 
AFIX  23 
H11C  2   -0.040169    0.287197    0.036046    11.00000   -1.20000 
H11D  2   -0.066954    0.365196    0.076255    11.00000   -1.20000 
AFIX   0 
C112  1    0.049900    0.394203    0.021250    11.00000    0.15819    0.09574 = 
         0.07679    0.00320   -0.04827    0.05110 
AFIX  23 
H11E  2   -0.005944    0.402732   -0.004988    11.00000   -1.20000 
H11F  2    0.105172    0.367080    0.000262    11.00000   -1.20000 
AFIX   0 
C113  1    0.108015    0.475784    0.053393    11.00000    0.15443    0.08637 = 
         0.07239    0.02115   -0.01430    0.04513 
AFIX  23 
H11G  2    0.051858    0.505510    0.071250    11.00000   -1.20000 
H11H  2    0.148018    0.508393    0.028219    11.00000   -1.20000 
AFIX   0 
C114  1    0.190391    0.465128    0.096555    11.00000    0.12070    0.05794 = 
         0.06151    0.00952   -0.00919    0.02378 
AFIX  23 
H11I  2    0.223928    0.518978    0.118104    11.00000   -1.20000 
H11J  2    0.250988    0.440786    0.078350    11.00000   -1.20000 
AFIX   0 
C115  1    0.361419    0.369431    0.164631    11.00000    0.08552    0.04514 = 
         0.05917   -0.00191    0.00514    0.02095 
AFIX  13 
H115  2    0.377507    0.395685    0.132209    11.00000   -1.20000 
AFIX   0 
C116  1    0.344434    0.278430    0.142042    11.00000    0.08875    0.04275 = 
         0.06439   -0.00381   -0.00371    0.02051 
AFIX  23 
H11K  2    0.321680    0.248402    0.171685    11.00000   -1.20000 
H11L  2    0.283499    0.263530    0.113570    11.00000   -1.20000 
AFIX   0 
C117  1    0.449378    0.252998    0.117776    11.00000    0.10415    0.06423 = 
         0.07533   -0.01476   -0.00034    0.03962 
AFIX  23 
H11M  2    0.437301    0.193033    0.109254    11.00000   -1.20000 
H11N  2    0.461614    0.272792    0.083071    11.00000   -1.20000 
AFIX   0 
C118  1    0.550405    0.283430    0.153513    11.00000    0.09958    0.08174 = 
         0.12333   -0.01044    0.00316    0.04128 
AFIX  23 
H11O  2    0.615933    0.270499    0.133255    11.00000   -1.20000 
H11P  2    0.544816    0.255660    0.185130    11.00000   -1.20000 
AFIX   0 
C119  1    0.566776    0.373966    0.173643    11.00000    0.07557    0.07508 = 
         0.10161    0.00201    0.01360    0.02520 
AFIX  23 
H11Q  2    0.582980    0.402128    0.142530    11.00000   -1.20000 
H11R  2    0.631545    0.391366    0.199954    11.00000   -1.20000 
AFIX   0 
C120  1    0.464034    0.398196    0.201022    11.00000    0.08254    0.05351 = 
         0.09062   -0.00800    0.00867    0.01214 
AFIX  23 
H12S  2    0.453159    0.375149    0.234590    11.00000   -1.20000 
H12T  2    0.476266    0.457997    0.211704    11.00000   -1.20000 
  
AFIX   0 
HKLF 4 
  
  
  
  
REM  ic23263 in P-1 
REM wR2 = 0.1687, GooF = S = 1.024, Restrained GooF = 1.040 for all data 
REM R1 = 0.0591 for 12124 Fo > 4sig(Fo) and 0.0952 for all 18390 data 
REM 1153 parameters refined using 79 restraints 
  
END 
  
WGHT      0.0684      1.6672 
  
REM Highest difference peak  0.486,  deepest hole -0.410,  1-sigma level  0.046 
Q1    1   0.5468  0.3066  0.1097  11.00000  0.05    0.49 
Q2    1   0.3592  0.3402  0.1908  11.00000  0.05    0.44 
Q3    1   0.7138  0.7223  0.5007  11.00000  0.05    0.39 
Q4    1   0.1818  0.3876  0.2155  11.00000  0.05    0.38 
Q5    1   0.6088  0.6755  0.4715  11.00000  0.05    0.35 
Q6    1   0.4526  0.4176  0.1608  11.00000  0.05    0.32 
Q7    1   0.3121  0.5949  0.5273  11.00000  0.05    0.31 
Q8    1   0.2374  0.5323  0.5451  11.00000  0.05    0.28 
Q9    1  -0.0951  0.3518  0.0912  11.00000  0.05    0.25 
Q10   1   0.7102  0.8561  0.4614  11.00000  0.05    0.25 
Q11   1  -0.1419  0.3618  0.0971  11.00000  0.05    0.24 
Q12   1   0.6369  0.5310  0.0786  11.00000  0.05    0.23 
Q13   1   0.7877  0.7724  0.4659  11.00000  0.05    0.22 
Q14   1   0.0580  0.4094  0.1589  11.00000  0.05    0.20 
Q15   1   0.6194  0.7528  0.0932  11.00000  0.05    0.20 
Q16   1   0.1430  0.7185  0.3124  11.00000  0.05    0.19 
Q17   1   0.2784  0.5897  0.4644  11.00000  0.05    0.19 
Q18   1  -0.0735  0.3997  0.0584  11.00000  0.05    0.19 
Q19   1   0.6992  0.5108  0.2799  11.00000  0.05    0.19 
Q20   1   0.4199  0.7667  0.0182  11.00000  0.05    0.19 
; 
_shelx_res_checksum   38657 
  
_shelx_hkl_file 
; 
   0   3 -30    0.34    0.17 
   1   3 -30    0.04    0.15 
  -1   4 -30    0.83    0.19 
   0   4 -30    0.65    0.19 
   1   4 -30    7.24    0.50 
   0   5 -30    2.15    0.27 
  -1  -1 -29    0.68    0.20 
   0  -1 -29   -0.01    0.16 
   1  -1 -29    0.76    0.20 
   2  -1 -29    2.70    0.30 
  -2   0 -29    2.75    0.29 
  -1   0 -29    0.03    0.16 
   0   0 -29    0.19    0.18 
   1   0 -29    1.71    0.27 
   2   0 -29    0.39    0.19 
   3   0 -29    4.55    0.65 
  -2   1 -29    0.06    0.15 
  -1   1 -29   -0.01    0.17 
   0   1 -29   -0.41    0.15 
   1   1 -29    1.19    0.24 
   2   1 -29    0.86    0.22 
   3   1 -29    1.26    0.24 
  -3   2 -29    0.16    0.17 
  -2   2 -29   -0.02    0.16 
  -1   2 -29    0.11    0.18 
   0   2 -29    0.25    0.19 
   1   2 -29    1.41    0.26 
   2   2 -29    1.27    0.24 
   3   2 -29    3.22    0.35 
   4   2 -29    1.86    0.24 
  -3   3 -29    1.29    0.22 
  -2   3 -29    4.09    0.38 
  -1   3 -29    0.16    0.20 
   0   3 -29    1.02    0.24 
   1   3 -29    2.57    0.32 
   2   3 -29   -0.15    0.16 
   3   3 -29    1.75    0.26 
   4   3 -29    1.20    0.28 
  -3   4 -29    0.95    0.23 
  -2   4 -29   -0.20    0.15 
  -1   4 -29    2.09    0.30 
   0   4 -29    1.08    0.23 
   1   4 -29    0.06    0.19 
   2   4 -29    0.57    0.20 
   3   4 -29    0.51    0.20 
  -3   5 -29   -0.22    0.15 
  -2   5 -29    0.42    0.19 
  -1   5 -29    1.59    0.26 
   0   5 -29    0.00    0.18 
   1   5 -29    1.14    0.24 
   2   5 -29    0.48    0.20 
   3   5 -29    0.62    0.20 
  -3   6 -29    0.27    0.18 
  -2   6 -29    1.17    0.24 
  -1   6 -29    3.57    0.36 
   0   6 -29    1.68    0.27 
   1   6 -29    7.30    0.52 
   2   6 -29    3.22    0.32 
   3   6 -29    0.21    0.17 
  -3   7 -29    3.14    0.73 
  -2   7 -29    0.10    0.17 
  -1   7 -29    0.13    0.17 
   0   7 -29    0.19    0.17 
   1   7 -29    0.14    0.17 
   2   7 -29    0.03    0.16 
  -2   8 -29   -0.09    0.31 
  -1   8 -29    0.89    0.22 
   0   8 -29    2.34    0.28 
   1   8 -29   -0.01    0.16 
  -1   9 -29    0.32    0.29 
  -1  -3 -28    1.35    0.24 
   0  -3 -28    0.12    0.19 
   1  -3 -28    4.94    0.41 
   2  -3 -28    1.11    0.21 
   3  -3 -28    1.73    0.26 
  -2  -2 -28   -0.11    0.17 
  -1  -2 -28    1.75    0.25 
   0  -2 -28    4.87    0.43 
   1  -2 -28    0.85    0.22 
   2  -2 -28    0.39    0.21 
   3  -2 -28    3.45    0.35 
   4  -2 -28    7.97    0.68 
  -3  -1 -28    0.61    0.21 
  -2  -1 -28    1.65    0.26 
  -1  -1 -28    4.64    0.41 
   0  -1 -28    0.35    0.20 
   1  -1 -28   -0.31    0.18 
   2  -1 -28    1.50    0.26 
   3  -1 -28    5.27    0.45 
   4  -1 -28    1.48    0.24 
  -4   0 -28    1.50    0.43 
  -3   0 -28   -0.17    0.16 
  -2   0 -28    1.18    0.25 
  -1   0 -28    0.22    0.18 
   0   0 -28    1.37    0.26 
   1   0 -28    0.93    0.24 
   2   0 -28    1.35    0.27 
   3   0 -28    1.70    0.27 
   4   0 -28    0.01    0.19 
   5   0 -28   -0.06    0.18 
  -4   1 -28   -0.25    0.29 
  -3   1 -28    0.04    0.19 
  -2   1 -28   -0.21    0.18 
  -1   1 -28    0.06    0.19 
   0   1 -28    4.45    0.44 
   1   1 -28    0.28    0.21 
   2   1 -28    2.42    0.35 
   3   1 -28   11.72    0.74 
   4   1 -28    2.94    0.34 
   5   1 -28    0.04    0.19 
  -4   2 -28    0.57    0.20 
  -3   2 -28    0.32    0.18 
  -2   2 -28   -0.09    0.19 
  -1   2 -28    3.20    0.39 
   0   2 -28    0.17    0.21 
   1   2 -28    2.71    0.37 
   2   2 -28   13.96    0.88 
   3   2 -28    0.04    0.18 
   4   2 -28    1.53    0.26 
   5   2 -28   -0.18    0.16 
  -5   3 -28    0.33    0.35 
  -4   3 -28   -0.20    0.17 
  -3   3 -28    1.64    0.29 
  -2   3 -28    5.18    0.48 
  -1   3 -28    0.11    0.20 
   0   3 -28    0.06    0.24 
   1   3 -28    0.24    0.21 
   2   3 -28    8.27    0.63 
   3   3 -28    1.73    0.29 
   4   3 -28    1.82    0.27 
   5   3 -28    0.77    0.43 
  -5   4 -28    0.68    0.37 
  -4   4 -28    0.13    0.19 
  -3   4 -28    2.45    0.31 
  -2   4 -28    3.65    0.41 
  -1   4 -28   -0.17    0.18 
   0   4 -28    0.43    0.22 
   1   4 -28    0.88    0.26 
   2   4 -28   -0.42    0.17 
   3   4 -28    0.94    0.23 
   4   4 -28    0.45    0.21 
   5   4 -28    3.77    0.34 
  -5   5 -28    1.99    0.46 
  -4   5 -28   -0.03    0.17 
  -3   5 -28    2.50    0.33 
  -2   5 -28    0.73    0.24 
  -1   5 -28    2.44    0.34 
   0   5 -28    7.31    0.59 
   1   5 -28    0.02    0.18 
   2   5 -28    4.05    0.42 
   3   5 -28    0.35    0.20 
   4   5 -28    0.34    0.19 
   5   5 -28    0.33    0.37 
  -5   6 -28    2.51    0.50 
  -4   6 -28    1.14    0.44 
  -3   6 -28    0.18    0.20 
  -2   6 -28    0.09    0.19 
  -1   6 -28    0.10    0.20 
   0   6 -28    0.84    0.25 
   1   6 -28    1.57    0.29 
   2   6 -28    0.16    0.19 
   3   6 -28    1.02    0.23 
   4   6 -28    0.39    0.19 
  -4   7 -28    1.06    0.45 
  -3   7 -28   -0.08    0.16 
  -2   7 -28    1.44    0.28 
  -1   7 -28    0.97    0.24 
   0   7 -28    2.54    0.34 
   1   7 -28    1.48    0.26 
   2   7 -28    0.43    0.20 
   3   7 -28    1.55    0.24 
   4   7 -28    1.23    0.40 
  -4   8 -28    0.47    0.37 
  -3   8 -28    0.68    0.39 
  -2   8 -28    1.14    0.23 
  -1   8 -28    0.25    0.19 
   0   8 -28    1.01    0.24 
   1   8 -28    1.66    0.26 
   2   8 -28   -0.04    0.19 
   3   8 -28   -0.14    0.27 
  -4   9 -28    0.93    0.39 
  -3   9 -28    1.53    0.44 
  -2   9 -28    0.39    0.34 
  -1   9 -28    0.01    0.17 
   0   9 -28    2.22    0.28 
   1   9 -28    2.15    0.29 
   2   9 -28    0.04    0.26 
  -3  10 -28   -0.62    0.28 
  -2  10 -28    0.68    0.34 
  -1  10 -28    0.12    0.31 
   0  10 -28    0.62    0.31 
   1  10 -28   -0.05    0.24 
   0  -5 -27    2.82    0.29 
   1  -5 -27    0.82    0.22 
   2  -5 -27    5.38    0.43 
   3  -5 -27    0.33    0.20 
  -2  -4 -27    0.38    0.34 
  -1  -4 -27    1.38    0.25 
   0  -4 -27    5.30    0.45 
   1  -4 -27    1.08    0.24 
   2  -4 -27    3.67    0.37 
   3  -4 -27    0.08    0.20 
   4  -4 -27    0.80    0.25 
  -3  -3 -27    1.96    0.47 
  -2  -3 -27    0.17    0.21 
  -1  -3 -27   -0.02    0.18 
   0  -3 -27    1.22    0.24 
   1  -3 -27    0.49    0.21 
   2  -3 -27    0.24    0.20 
   3  -3 -27   -0.24    0.18 
   4  -3 -27   -0.09    0.19 
   5  -3 -27    1.57    0.29 
  -4  -2 -27    0.48    0.36 
  -3  -2 -27    2.46    0.29 
  -2  -2 -27    0.24    0.21 
  -1  -2 -27    0.38    0.22 
   0  -2 -27    0.42    0.22 
   1  -2 -27   -0.17    0.18 
   2  -2 -27   -0.03    0.22 
   3  -2 -27    0.26    0.21 
   4  -2 -27    0.48    0.23 
   5  -2 -27    5.19    0.57 
  -4  -1 -27    1.39    0.46 
  -3  -1 -27    0.15    0.18 
  -2  -1 -27    0.64    0.24 
  -1  -1 -27    5.86    0.52 
   0  -1 -27    0.74    0.34 
   1  -1 -27    2.03    0.37 
   2  -1 -27    1.65    0.59 
   3  -1 -27   -0.09    0.21 
   4  -1 -27    0.84    0.25 
   5  -1 -27    2.21    0.34 
   6  -1 -27    0.58    0.22 
  -5   0 -27    0.59    0.36 
  -4   0 -27    3.70    0.37 
  -3   0 -27    0.49    0.22 
  -2   0 -27    0.62    0.25 
  -1   0 -27    0.24    0.26 
   0   0 -27    0.14    0.23 
   1   0 -27    4.34    0.46 
   2   0 -27    3.12    0.40 
   3   0 -27    5.61    0.84 
   4   0 -27    0.74    0.24 
   5   0 -27    1.24    0.26 
   6   0 -27    0.51    0.23 
  -5   1 -27    1.70    0.48 
  -4   1 -27    0.54    0.22 
  -3   1 -27   -0.06    0.20 
  -2   1 -27    3.70    0.50 
  -1   1 -27    0.93    0.29 
   0   1 -27    6.30    0.58 
   1   1 -27    0.76    0.28 
   2   1 -27    0.73    0.26 
   3   1 -27    2.60    0.35 
   4   1 -27    0.05    0.20 
   5   1 -27    0.01    0.20 
   6   1 -27    1.61    0.30 
  -5   2 -27    0.17    0.38 
  -4   2 -27    0.81    0.23 
  -3   2 -27    5.77    0.53 
  -2   2 -27    0.96    0.26 
  -1   2 -27    5.02    0.51 
   0   2 -27    4.04    0.44 
   1   2 -27    0.40    0.23 
   2   2 -27    2.36    0.34 
   3   2 -27    4.17    0.44 
   4   2 -27    1.35    0.28 
   5   2 -27    1.17    0.26 
   6   2 -27    0.41    0.20 
  -6   3 -27    0.26    0.40 
  -5   3 -27   -0.10    0.35 
  -4   3 -27    1.94    0.29 
  -3   3 -27    0.55    0.32 
  -2   3 -27    2.60    0.38 
  -1   3 -27    0.11    0.21 
   0   3 -27   -0.10    0.21 
   1   3 -27    0.79    0.28 
   2   3 -27    4.25    0.46 
   3   3 -27    0.51    0.28 
   4   3 -27    0.17    0.21 
   5   3 -27    0.48    0.20 
   6   3 -27    3.37    0.41 
  -6   4 -27    0.22    0.44 
  -5   4 -27   -0.19    0.39 
  -4   4 -27    0.44    0.23 
  -3   4 -27    0.45    0.28 
  -2   4 -27    6.89    0.62 
  -1   4 -27   -0.27    0.20 
   0   4 -27    0.05    0.21 
   1   4 -27    6.98    0.58 
   2   4 -27    9.39    0.65 
   3   4 -27    0.10    0.22 
   4   4 -27    1.38    0.26 
   5   4 -27   -0.23    0.18 
   6   4 -27    1.63    0.27 
  -5   5 -27    1.14    0.46 
  -4   5 -27    0.10    0.19 
  -3   5 -27    0.38    0.23 
  -2   5 -27    0.40    0.24 
  -1   5 -27    2.14    0.34 
   0   5 -27   -0.06    0.20 
   1   5 -27    0.47    0.24 
   2   5 -27    4.66    0.46 
   3   5 -27    0.15    0.20 
   4   5 -27   -0.22    0.18 
   5   5 -27    0.23    0.20 
  -5   6 -27    1.77    0.52 
  -4   6 -27    2.27    0.33 
  -3   6 -27    7.25    0.64 
  -2   6 -27    1.15    0.28 
  -1   6 -27    0.72    0.24 
   0   6 -27    3.58    0.43 
   1   6 -27    0.27    0.22 
   2   6 -27    0.05    0.20 
   3   6 -27    0.02    0.20 
   4   6 -27    0.79    0.22 
   5   6 -27    0.28    0.29 
  -5   7 -27   -0.42    0.44 
  -4   7 -27    0.16    0.37 
  -3   7 -27    0.02    0.19 
  -2   7 -27    0.56    0.24 
  -1   7 -27    0.35    0.22 
   0   7 -27    3.87    0.43 
   1   7 -27    0.56    0.24 
   2   7 -27    0.89    0.25 
   3   7 -27    1.41    0.26 
   4   7 -27    0.16    0.20 
   5   7 -27    1.35    0.51 
  -5   8 -27    3.26    0.58 
  -4   8 -27    0.13    0.40 
  -3   8 -27    0.41    0.18 
  -2   8 -27    0.95    0.20 
  -1   8 -27    0.17    0.17 
   0   8 -27   17.22    0.87 
   1   8 -27    3.12    0.26 
   2   8 -27    1.53    0.26 
   3   8 -27    0.01    0.22 
   4   8 -27   -0.35    0.26 
  -5   9 -27   -0.42    0.86 
  -4   9 -27    0.47    0.30 
  -3   9 -27    1.81    0.30 
  -2   9 -27    3.10    0.27 
  -1   9 -27    0.72    0.19 
   0   9 -27    0.16    0.17 
   1   9 -27   -0.13    0.16 
   2   9 -27    0.27    0.23 
   3   9 -27    0.52    0.32 
   4   9 -27    1.06    0.37 
  -5  10 -27    0.52    0.26 
  -4  10 -27   -0.24    0.29 
  -3  10 -27    0.13    0.21 
  -2  10 -27    0.25    0.21 
  -1  10 -27   -0.09    0.18 
   0  10 -27    0.06    0.20 
   1  10 -27    0.35    0.21 
   2  10 -27    0.54    0.26 
   3  10 -27    0.32    0.31 
  -4  11 -27    0.15    0.22 
  -3  11 -27    1.85    0.28 
  -2  11 -27    0.00    0.20 
  -1  11 -27    1.41    0.27 
   0  11 -27    1.51    0.27 
   1  11 -27    0.17    0.20 
   2  11 -27    5.96    0.42 
  -2  12 -27    0.03    0.20 
  -1  12 -27    0.12    0.20 
   0  12 -27    0.04    0.21 
  -1  -6 -26    2.79    0.57 
   0  -6 -26    0.97    0.27 
   1  -6 -26    4.58    0.39 
   2  -6 -26    0.28    0.20 
   3  -6 -26    0.15    0.21 
   4  -6 -26    0.62    0.23 
  -3  -5 -26    0.31    0.34 
  -2  -5 -26    0.16    0.35 
  -1  -5 -26    0.31    0.22 
   0  -5 -26   -0.20    0.20 
   1  -5 -26    2.21    0.31 
   2  -5 -26    0.34    0.22 
   3  -5 -26    0.17    0.21 
   4  -5 -26    3.57    0.45 
   5  -5 -26    1.85    0.32 
  -4  -4 -26    0.54    0.35 
  -3  -4 -26   -0.04    0.32 
  -2  -4 -26    0.05    0.22 
  -1  -4 -26    0.32    0.22 
   0  -4 -26    1.75    0.28 
   1  -4 -26    0.10    0.22 
   2  -4 -26    0.53    0.24 
   3  -4 -26    0.30    0.20 
   4  -4 -26    2.79    0.36 
   5  -4 -26    0.22    0.23 
   6  -4 -26    0.76    0.23 
  -4  -3 -26    0.37    0.35 
  -3  -3 -26    0.15    0.22 
  -2  -3 -26   -0.04    0.20 
  -1  -3 -26    1.21    0.29 
   0  -3 -26    2.51    0.36 
   1  -3 -26    0.04    0.28 
   2  -3 -26    3.95    0.47 
   3  -3 -26   -0.17    0.25 
   4  -3 -26    5.12    0.47 
   5  -3 -26    0.29    0.25 
   6  -3 -26    1.41    0.30 
  -5  -2 -26    1.21    0.43 
  -4  -2 -26   -0.46    0.30 
  -3  -2 -26   -0.01    0.21 
  -2  -2 -26    0.12    0.21 
  -1  -2 -26    1.19    0.56 
   0  -2 -26    1.07    0.28 
   1  -2 -26    0.62    0.26 
   2  -2 -26   -0.23    0.21 
   3  -2 -26   -0.05    0.21 
   4  -2 -26    2.00    0.35 
   5  -2 -26    0.29    0.25 
   6  -2 -26    0.43    0.24 
   7  -2 -26    0.08    0.17 
  -5  -1 -26    1.97    0.52 
  -4  -1 -26    1.03    0.27 
  -3  -1 -26    1.14    0.33 
  -2  -1 -26   -0.09    0.23 
  -1  -1 -26   -0.01    0.23 
   0  -1 -26    0.58    0.27 
   1  -1 -26    2.56    0.37 
   2  -1 -26    4.98    0.52 
   3  -1 -26    2.97    0.42 
   4  -1 -26    0.80    0.28 
   5  -1 -26   -0.18    0.24 
   6  -1 -26    0.74    0.28 
   7  -1 -26    0.62    0.22 
  -6   0 -26    0.37    0.36 
  -5   0 -26    0.98    0.46 
  -4   0 -26    1.05    0.27 
  -3   0 -26    0.59    0.27 
  -2   0 -26    0.01    0.22 
  -1   0 -26    1.52    0.32 
   0   0 -26    2.45    0.38 
   1   0 -26    6.36    0.60 
   2   0 -26    0.89    0.28 
   3   0 -26    0.18    0.23 
   4   0 -26    0.25    0.24 
   5   0 -26    1.54    0.31 
   6   0 -26    2.72    0.39 
   7   0 -26    1.42    0.26 
  -6   1 -26    0.11    0.39 
  -5   1 -26    1.80    0.55 
  -4   1 -26   -0.01    0.20 
  -3   1 -26    5.59    0.54 
  -2   1 -26    1.19    0.29 
  -1   1 -26    2.31    0.38 
   0   1 -26    2.20    0.37 
   1   1 -26    5.88    0.58 
   2   1 -26    0.25    0.26 
   3   1 -26    7.90    0.63 
   4   1 -26    0.63    0.26 
   5   1 -26    0.46    0.24 
   6   1 -26    2.64    0.39 
  -6   2 -26    2.23    0.54 
  -5   2 -26    0.15    0.20 
  -4   2 -26    0.65    0.36 
  -3   2 -26    1.48    0.30 
  -2   2 -26    4.86    0.51 
  -1   2 -26    1.31    0.32 
   0   2 -26    0.28    0.24 
   1   2 -26    0.12    0.24 
   2   2 -26   -0.33    0.19 
   3   2 -26    0.16    0.23 
   4   2 -26    0.14    0.25 
   5   2 -26    0.20    0.22 
   6   2 -26   -0.34    0.21 
   7   2 -26    3.12    0.36 
  -6   3 -26   -0.24    0.38 
  -5   3 -26   -0.27    0.20 
  -4   3 -26    0.52    0.25 
  -3   3 -26    1.29    0.31 
  -2   3 -26    0.88    0.28 
  -1   3 -26    1.94    0.35 
   0   3 -26    0.96    0.30 
   1   3 -26    0.78    0.29 
   2   3 -26    0.26    0.24 
   3   3 -26    0.30    0.23 
   4   3 -26    1.30    0.29 
   5   3 -26    3.53    0.37 
   6   3 -26    0.43    0.23 
   7   3 -26    0.70    0.31 
  -6   4 -26    0.02    0.43 
  -5   4 -26    2.35    0.34 
  -4   4 -26    2.51    0.37 
  -3   4 -26    0.09    0.23 
  -2   4 -26   -0.22    0.22 
  -1   4 -26   -0.22    0.23 
   0   4 -26    3.00    0.42 
   1   4 -26    0.01    0.23 
   2   4 -26    2.62    0.37 
   3   4 -26    6.87    0.57 
   4   4 -26    1.45    0.32 
   5   4 -26    2.74    0.33 
   6   4 -26    1.80    0.32 
  -6   5 -26   -0.61    0.47 
  -5   5 -26    0.25    0.22 
  -4   5 -26    1.94    0.35 
  -3   5 -26    2.05    0.34 
  -2   5 -26   10.59    0.75 
  -1   5 -26    0.07    0.24 
   0   5 -26    0.90    0.28 
   1   5 -26    0.47    0.25 
   2   5 -26    0.05    0.21 
   3   5 -26    3.32    0.40 
   4   5 -26    0.52    0.27 
   5   5 -26    0.14    0.22 
   6   5 -26    0.40    0.24 
  -6   6 -26   -0.13    0.45 
  -5   6 -26    0.99    0.48 
  -4   6 -26    1.02    0.29 
  -3   6 -26    0.43    0.19 
  -2   6 -26    1.26    0.22 
  -1   6 -26    3.97    0.47 
   0   6 -26    1.62    0.33 
   1   6 -26    1.04    0.21 
   2   6 -26    2.92    0.39 
   3   6 -26    0.24    0.25 
   4   6 -26    4.34    0.41 
   5   6 -26    0.55    0.28 
   6   6 -26    0.52    0.40 
  -6   7 -26    2.15    0.57 
  -5   7 -26    0.73    0.25 
  -4   7 -26    8.79    0.50 
  -3   7 -26    0.34    0.18 
  -2   7 -26    3.56    0.35 
  -1   7 -26    1.06    0.22 
   0   7 -26    3.74    0.34 
   1   7 -26    7.54    0.63 
   2   7 -26    0.07    0.17 
   3   7 -26    0.96    0.20 
   4   7 -26    0.00    0.21 
   5   7 -26    0.46    0.36 
   6   7 -26    1.24    0.40 
  -6   8 -26    0.41    0.34 
  -5   8 -26    0.05    0.24 
  -4   8 -26    0.24    0.24 
  -3   8 -26    0.79    0.23 
  -2   8 -26    0.28    0.20 
  -1   8 -26    0.84    0.21 
   0   8 -26    3.19    0.31 
   1   8 -26    0.29    0.23 
   2   8 -26    2.11    0.25 
   3   8 -26    2.37    0.26 
   4   8 -26    0.84    0.19 
   5   8 -26   -0.46    0.30 
  -6   9 -26    1.14    0.43 
  -5   9 -26    0.30    0.25 
  -4   9 -26    1.18    0.30 
  -3   9 -26    1.22    0.29 
  -2   9 -26    3.87    0.37 
  -1   9 -26    0.16    0.20 
   0   9 -26    3.14    0.43 
   1   9 -26    0.20    0.19 
   2   9 -26    1.62    0.26 
   3   9 -26    2.21    0.29 
   4   9 -26    0.85    0.24 
   5   9 -26    2.62    0.47 
  -6  10 -26    0.33    0.35 
  -5  10 -26    0.07    0.25 
  -4  10 -26    1.15    0.29 
  -3  10 -26   -0.07    0.22 
  -2  10 -26    4.22    0.45 
  -1  10 -26    0.31    0.18 
   0  10 -26    0.66    0.21 
   1  10 -26    3.50    0.35 
   2  10 -26    4.67    0.59 
   3  10 -26    0.10    0.30 
   4  10 -26    1.21    0.28 
  -5  11 -26    1.55    0.35 
  -4  11 -26    0.81    0.27 
  -3  11 -26    0.37    0.24 
  -2  11 -26    0.39    0.23 
  -1  11 -26    1.07    0.27 
   0  11 -26    2.56    0.35 
   1  11 -26    1.04    0.36 
   2  11 -26   -0.01    0.29 
   3  11 -26    2.19    0.38 
  -4  12 -26    0.06    0.24 
  -3  12 -26    3.67    0.40 
  -2  12 -26    3.07    0.38 
  -1  12 -26    0.33    0.22 
   0  12 -26    1.07    0.26 
   1  12 -26    2.12    0.41 
   2  12 -26    1.33    0.32 
  -3  13 -26    0.20    0.21 
  -2  13 -26    0.15    0.21 
  -1  13 -26    0.42    0.22 
   0  13 -26    0.67    0.23 
   1  -8 -25    0.80    0.40 
   2  -8 -25    0.27    0.29 
  -2  -7 -25    0.13    0.33 
  -1  -7 -25    1.13    0.42 
   0  -7 -25   -0.13    0.35 
   1  -7 -25    0.88    0.24 
   2  -7 -25    3.39    0.36 
   3  -7 -25    2.70    0.36 
   4  -7 -25    0.72    0.26 
  -3  -6 -25    1.12    0.42 
  -2  -6 -25    1.96    0.53 
  -1  -6 -25   -0.36    0.29 
   0  -6 -25    0.22    0.22 
   1  -6 -25   -0.07    0.20 
   2  -6 -25    2.12    0.31 
   3  -6 -25    0.65    0.25 
   4  -6 -25    1.93    0.34 
   5  -6 -25    0.70    0.26 
   6  -6 -25    0.89    0.26 
  -4  -5 -25    0.05    0.32 
  -3  -5 -25    0.32    0.38 
  -2  -5 -25    0.73    0.28 
  -1  -5 -25    0.04    0.24 
   0  -5 -25    3.09    0.37 
   1  -5 -25    1.16    0.28 
   2  -5 -25   -0.08    0.22 
   3  -5 -25    1.92    0.32 
   4  -5 -25    0.67    0.25 
   5  -5 -25    0.86    0.28 
   6  -5 -25    7.65    0.69 
  -5  -4 -25    0.36    0.34 
  -4  -4 -25   -0.25    0.33 
  -3  -4 -25    0.52    0.47 
  -2  -4 -25    0.53    0.30 
  -1  -4 -25    0.63    0.25 
   0  -4 -25    5.13    0.53 
   1  -4 -25    2.09    0.35 
   2  -4 -25    1.67    0.34 
   3  -4 -25    0.28    0.25 
   4  -4 -25    2.88    0.38 
   5  -4 -25   16.18    1.25 
   6  -4 -25    2.03    0.36 
   7  -4 -25    0.87    0.25 
  -5  -3 -25    1.23    0.44 
  -4  -3 -25    2.89    0.64 
  -3  -3 -25    0.73    0.26 
  -2  -3 -25   -0.07    0.22 
  -1  -3 -25    0.85    0.27 
   0  -3 -25   -0.27    0.22 
   1  -3 -25    1.62    0.32 
   2  -3 -25   -0.27    0.22 
   3  -3 -25    0.05    0.25 
   4  -3 -25    0.34    0.26 
   5  -3 -25   -0.08    0.77 
   6  -3 -25    2.87    0.42 
   7  -3 -25    0.19    0.22 
  -6  -2 -25   -0.02    0.37 
  -5  -2 -25    3.88    0.70 
  -4  -2 -25    8.99    0.64 
  -3  -2 -25    0.25    0.23 
  -2  -2 -25    0.29    0.24 
  -1  -2 -25    0.24    0.23 
   0  -2 -25   -0.26    0.23 
   1  -2 -25    6.43    0.61 
   2  -2 -25    2.39    0.39 
   3  -2 -25   12.53    0.90 
   4  -2 -25    0.36    0.27 
   5  -2 -25    1.13    0.29 
   6  -2 -25    0.41    0.27 
   7  -2 -25    0.41    0.24 
  -6  -1 -25    2.34    0.54 
  -5  -1 -25    1.53    0.54 
  -4  -1 -25    0.11    0.23 
  -3  -1 -25   -0.08    0.22 
  -2  -1 -25   -0.11    0.23 
  -1  -1 -25    0.18    0.23 
   0  -1 -25    3.38    0.45 
   1  -1 -25    1.44    0.35 
   2  -1 -25    3.25    0.45 
   3  -1 -25    0.71    0.30 
   4  -1 -25    0.23    0.26 
   5  -1 -25    2.45    0.36 
   6  -1 -25    0.46    0.29 
   7  -1 -25    0.87    0.29 
   8  -1 -25    1.85    0.29 
  -7   0 -25   -0.27    0.43 
  -6   0 -25    4.27    0.74 
  -5   0 -25    1.22    0.26 
  -4   0 -25    0.17    0.32 
  -3   0 -25    0.29    0.25 
  -2   0 -25    4.55    0.49 
  -1   0 -25    5.66    0.58 
   0   0 -25    9.00    0.77 
   1   0 -25    3.01    0.44 
   2   0 -25   11.08    0.81 
   3   0 -25    0.13    0.26 
   4   0 -25    0.46    0.27 
   5   0 -25    6.46    0.58 
   6   0 -25    1.98    0.42 
   7   0 -25    8.34    0.77 
   8   0 -25    2.16    0.31 
  -7   1 -25    5.21    0.71 
  -6   1 -25   -0.24    0.39 
  -5   1 -25    0.21    0.24 
  -4   1 -25    2.16    0.36 
  -3   1 -25    0.06    0.23 
  -2   1 -25    3.25    0.45 
  -1   1 -25    0.13    0.27 
   0   1 -25    6.89    0.65 
   1   1 -25    2.60    0.43 
   2   1 -25    1.18    0.33 
   3   1 -25    5.34    0.53 
   4   1 -25    0.72    0.28 
   5   1 -25   -0.10    0.23 
   6   1 -25    5.12    0.63 
   7   1 -25   -0.19    0.19 
   8   1 -25   -0.04    0.21 
  -7   2 -25    0.59    0.46 
  -6   2 -25    1.22    0.49 
  -5   2 -25    2.20    0.44 
  -4   2 -25    0.14    0.25 
  -3   2 -25    1.92    0.36 
  -2   2 -25    3.54    0.45 
  -1   2 -25    3.05    0.46 
   0   2 -25    0.77    0.29 
   1   2 -25    0.67    0.28 
   2   2 -25    0.57    0.27 
   3   2 -25    0.14    0.23 
   4   2 -25   -0.07    0.24 
   5   2 -25    4.27    0.47 
   6   2 -25    6.46    0.49 
   7   2 -25    1.06    0.29 
  -7   3 -25   -1.44    0.44 
  -6   3 -25    0.91    0.47 
  -5   3 -25   -0.01    0.22 
  -4   3 -25    1.27    0.32 
  -3   3 -25    0.33    0.27 
  -2   3 -25    2.32    0.39 
  -1   3 -25    1.02    0.32 
   0   3 -25    1.61    0.33 
   1   3 -25    0.68    0.30 
   2   3 -25    2.87    0.43 
   3   3 -25    0.83    0.27 
   4   3 -25    0.20    0.25 
   5   3 -25    1.27    0.32 
   6   3 -25   -0.49    0.19 
   7   3 -25   -0.10    0.32 
  -7   4 -25   -0.06    0.61 
  -6   4 -25    0.64    0.45 
  -5   4 -25    0.17    0.23 
  -4   4 -25    0.12    0.25 
  -3   4 -25    7.82    0.70 
  -2   4 -25    1.15    0.33 
  -1   4 -25    0.27    0.27 
   0   4 -25    1.11    0.34 
   1   4 -25    0.19    0.26 
   2   4 -25    0.53    0.28 
   3   4 -25    0.21    0.22 
   4   4 -25    6.34    0.54 
   6   4 -25   -0.09    0.20 
   7   4 -25    0.15    0.47 
  -6   5 -25    0.24    0.46 
  -5   5 -25    0.46    0.21 
  -4   5 -25   -0.37    0.21 
  -3   5 -25    1.81    0.27 
  -2   5 -25    0.06    0.19 
  -1   5 -25    6.81    0.46 
   0   5 -25    0.70    0.21 
   1   5 -25    1.08    0.22 
   2   5 -25    0.75    0.22 
   3   5 -25    1.46    0.31 
   4   5 -25    0.04    0.22 
   5   5 -25    0.90    0.27 
   6   5 -25   -0.13    0.23 
  -6   6 -25    1.74    0.30 
  -5   6 -25    1.34    0.24 
  -4   6 -25    0.80    0.22 
  -3   6 -25    1.09    0.24 
  -2   6 -25    0.27    0.21 
  -1   6 -25    0.13    0.21 
   0   6 -25    0.27    0.21 
   1   6 -25    1.71    0.25 
   2   6 -25    0.10    0.19 
   3   6 -25    4.74    0.48 
   4   6 -25    0.34    0.26 
   5   6 -25   -0.09    0.23 
   6   6 -25    2.55    0.53 
  -7   7 -25    0.45    0.35 
  -6   7 -25    2.90    0.40 
  -5   7 -25    0.25    0.25 
  -4   7 -25    0.03    0.18 
  -3   7 -25    1.27    0.24 
  -2   7 -25    0.70    0.23 
  -1   7 -25    2.24    0.29 
   0   7 -25    2.47    0.30 
   1   7 -25    1.95    0.29 
   2   7 -25   -0.03    0.22 
   3   7 -25    0.04    0.21 
   4   7 -25    0.54    0.22 
   5   7 -25    0.97    0.21 
   6   7 -25    0.77    0.41 
  -7   8 -25    1.27    0.33 
  -6   8 -25    0.34    0.28 
  -5   8 -25   -0.39    0.24 
  -4   8 -25    0.26    0.20 
  -3   8 -25    0.16    0.19 
  -2   8 -25   11.20    0.64 
  -1   8 -25    1.43    0.27 
   0   8 -25    4.53    0.46 
   1   8 -25    2.76    0.35 
   2   8 -25    3.80    0.39 
   3   8 -25    0.51    0.23 
   4   8 -25    1.74    0.29 
   5   8 -25    0.28    0.32 
   6   8 -25    6.11    0.48 
  -7   9 -25    0.82    0.31 
  -6   9 -25    0.53    0.33 
  -5   9 -25   11.99    0.76 
  -4   9 -25    0.65    0.27 
  -3   9 -25    0.27    0.19 
  -2   9 -25    0.72    0.22 
  -1   9 -25    1.45    0.25 
   0   9 -25   -0.25    0.21 
   1   9 -25    0.94    0.26 
   2   9 -25    0.90    0.25 
   3   9 -25    2.73    0.38 
   4   9 -25   -0.24    0.31 
   5   9 -25    0.79    0.33 
   6   9 -25   -0.07    0.19 
  -7  10 -25    0.15    0.24 
  -5  10 -25   -0.44    0.26 
  -4  10 -25    0.28    0.26 
  -3  10 -25    0.92    0.30 
  -2  10 -25    1.70    0.26 
  -1  10 -25    0.33    0.20 
   0  10 -25    3.00    0.55 
   1  10 -25    2.25    0.32 
   2  10 -25    2.82    0.36 
   3  10 -25   -0.15    0.30 
   4  10 -25    0.27    0.30 
   5  10 -25    0.33    0.28 
  -6  11 -25    0.07    0.27 
  -5  11 -25    0.22    0.28 
  -4  11 -25    0.59    0.26 
  -3  11 -25    0.14    0.24 
  -2  11 -25    0.38    0.28 
  -1  11 -25    0.91    0.41 
   0  11 -25    3.66    0.63 
   1  11 -25    2.30    0.52 
   2  11 -25    0.58    0.34 
   3  11 -25    0.09    0.30 
   4  11 -25    0.42    0.33 
  -6  12 -25    0.75    0.32 
  -5  12 -25    0.82    0.36 
  -4  12 -25    0.06    0.24 
  -3  12 -25    0.80    0.27 
  -2  12 -25    1.25    0.31 
  -1  12 -25   -0.21    0.31 
   0  12 -25    1.70    0.45 
   1  12 -25    1.30    0.41 
   2  12 -25   -0.28    0.27 
   3  12 -25    0.62    0.31 
  -5  13 -25    0.73    0.32 
  -4  13 -25    0.22    0.29 
  -3  13 -25    2.02    0.33 
  -2  13 -25    1.04    0.27 
  -1  13 -25    0.76    0.26 
   0  13 -25    0.72    0.37 
   1  13 -25    0.05    0.29 
   2  13 -25    6.62    0.69 
  -3  14 -25    3.81    0.46 
  -2  14 -25    0.42    0.23 
  -1  14 -25    0.69    0.26 
   0  14 -25    0.76    0.35 
   1  -9 -24    4.48    0.62 
  -2  -8 -24    3.69    0.62 
  -1  -8 -24   -0.12    0.36 
   0  -8 -24    0.76    0.43 
   1  -8 -24    2.01    0.29 
   2  -8 -24    0.98    0.25 
   3  -8 -24    2.84    0.40 
   4  -8 -24    2.36    0.37 
   5  -8 -24    1.53    0.30 
  -3  -7 -24   -0.19    0.32 
  -2  -7 -24   -0.01    0.37 
  -1  -7 -24    0.76    0.45 
   0  -7 -24    0.09    0.26 
   1  -7 -24   -0.01    0.21 
   2  -7 -24    0.58    0.24 
   3  -7 -24    1.86    0.32 
   4  -7 -24    0.53    0.25 
   5  -7 -24    0.19    0.23 
   6  -7 -24    0.96    0.27 
  -4  -6 -24    0.19    0.37 
  -3  -6 -24    1.06    0.45 
  -2  -6 -24    0.07    0.42 
  -1  -6 -24    4.23    0.43 
   0  -6 -24    0.15    0.26 
   1  -6 -24    1.20    0.74 
   2  -6 -24    0.43    0.25 
   3  -6 -24    0.61    0.27 
   4  -6 -24    3.64    0.42 
   5  -6 -24    1.44    0.34 
   6  -6 -24    5.55    0.59 
   7  -6 -24    0.60    0.24 
  -5  -5 -24   -0.04    0.34 
  -4  -5 -24   -0.58    0.29 
  -3  -5 -24    0.61    0.46 
  -2  -5 -24    0.43    0.25 
  -1  -5 -24   11.03    0.76 
   0  -5 -24    1.34    0.31 
   1  -5 -24    3.10    0.40 
   2  -5 -24    4.49    0.48 
   3  -5 -24    0.16    0.25 
   4  -5 -24   -0.11    0.24 
   5  -5 -24    2.81    0.61 
   6  -5 -24    3.85    0.49 
   7  -5 -24    1.20    0.29 
  -6  -4 -24    1.74    0.54 
  -5  -4 -24   -0.02    0.34 
  -4  -4 -24    0.86    0.46 
  -3  -4 -24    0.53    0.27 
  -2  -4 -24    2.79    0.37 
  -1  -4 -24    1.28    0.32 
   0  -4 -24   -0.37    0.21 
   1  -4 -24   -0.04    0.24 
   2  -4 -24    0.13    0.25 
   3  -4 -24   -0.01    0.25 
   4  -4 -24    0.15    0.26 
   5  -4 -24    4.43    0.58 
   6  -4 -24    3.73    0.53 
   7  -4 -24   -0.07    0.19 
   8  -4 -24   -0.10    0.19 
  -6  -3 -24    0.45    0.39 
  -5  -3 -24    0.00    0.39 
  -4  -3 -24   -0.11    0.25 
  -3  -3 -24    0.81    0.30 
  -2  -3 -24    5.65    0.56 
  -1  -3 -24    0.36    0.24 
   0  -3 -24   -0.22    0.22 
   1  -3 -24    0.64    0.30 
   2  -3 -24    9.59    0.78 
   3  -3 -24    3.88    0.49 
   4  -3 -24    6.28    0.62 
   5  -3 -24    4.34    0.49 
   6  -3 -24   -0.13    0.24 
   7  -3 -24    0.29    0.23 
   8  -3 -24    1.39    0.28 
  -7  -2 -24   -0.51    0.35 
  -6  -2 -24    3.70    0.67 
  -5  -2 -24    0.01    0.41 
  -4  -2 -24   -0.60    0.21 
  -3  -2 -24    1.81    0.34 
  -2  -2 -24    0.39    0.27 
  -1  -2 -24    1.17    0.33 
   0  -2 -24   -0.39    0.23 
   1  -2 -24    2.35    0.43 
   2  -2 -24    1.49    0.37 
   3  -2 -24    0.73    0.30 
   4  -2 -24    6.06    0.59 
   5  -2 -24    0.79    0.30 
   6  -2 -24    7.29    0.77 
   7  -2 -24    0.06    0.24 
   8  -2 -24    0.27    0.23 
  -7  -1 -24    0.34    0.41 
  -6  -1 -24   -0.28    0.41 
  -5  -1 -24    8.29    0.62 
  -4  -1 -24    0.59    0.26 
  -3  -1 -24    0.59    0.28 
  -2  -1 -24    0.08    0.26 
  -1  -1 -24   -0.03    0.25 
   0  -1 -24    3.68    0.49 
   1  -1 -24    8.47    0.74 
   2  -1 -24    2.83    0.46 
   3  -1 -24    4.64    0.54 
   4  -1 -24    0.33    0.27 
   5  -1 -24   12.29    0.88 
   6  -1 -24    2.15    0.44 
   7  -1 -24   -0.17    0.23 
   8  -1 -24    2.39    0.37 
  -7   0 -24    0.25    0.49 
  -6   0 -24    1.18    0.49 
  -5   0 -24    1.74    0.33 
  -4   0 -24   -0.14    0.25 
  -3   0 -24    1.94    0.35 
  -2   0 -24    0.12    0.23 
  -1   0 -24    7.27    0.65 
   0   0 -24    0.56    0.32 
   1   0 -24    3.85    0.48 
   2   0 -24   -0.04    0.26 
   3   0 -24    2.34    0.40 
   4   0 -24    0.18    0.26 
   5   0 -24    0.61    0.28 
   6   0 -24    0.43    0.27 
   7   0 -24    2.29    0.42 
   8   0 -24    0.18    0.23 
  -7   1 -24   -0.47    0.42 
  -6   1 -24    0.44    0.43 
  -5   1 -24    1.15    0.29 
  -4   1 -24    4.10    0.48 
  -3   1 -24    0.78    0.28 
  -2   1 -24    3.32    0.46 
  -1   1 -24   13.01    0.86 
   0   1 -24    4.24    0.53 
   1   1 -24    0.04    0.28 
   2   1 -24    0.80    0.34 
   3   1 -24   -0.43    0.25 
   4   1 -24    0.36    0.27 
   5   1 -24   19.13    1.12 
   6   1 -24    4.38    0.47 
   7   1 -24    2.68    0.43 
   8   1 -24    2.01    0.34 
  -7   2 -24   -0.68    0.44 
  -6   2 -24   -0.12    0.43 
  -5   2 -24    4.80    0.49 
  -4   2 -24   -0.16    0.24 
  -3   2 -24    0.36    0.25 
  -2   2 -24    1.79    0.35 
  -1   2 -24    1.37    0.36 
   0   2 -24    0.46    0.28 
   1   2 -24    7.65    0.69 
   2   2 -24    3.58    0.46 
   3   2 -24    5.97    0.58 
   4   2 -24    0.85    0.30 
   5   2 -24   -0.13    0.25 
   6   2 -24    0.17    0.26 
   7   2 -24    0.16    0.24 
   8   2 -24    1.42    0.30 
  -7   3 -24    1.36    0.56 
  -6   3 -24    2.32    0.64 
  -5   3 -24    1.72    0.33 
  -4   3 -24    0.02    0.24 
  -3   3 -24    5.88    0.57 
  -2   3 -24    3.78    0.46 
  -1   3 -24    0.97    0.30 
   0   3 -24    0.15    0.29 
   1   3 -24    2.57    0.41 
   2   3 -24    3.06    0.43 
   3   3 -24    0.45    0.28 
   4   3 -24    4.22    0.78 
   5   3 -24    0.75    0.27 
   6   3 -24    5.74    0.54 
   7   3 -24    0.67    0.30 
  -7   4 -24    1.90    0.70 
  -6   4 -24    0.36    0.25 
  -5   4 -24    4.25    0.35 
  -4   4 -24    1.63    0.25 
  -3   4 -24    1.63    0.26 
  -2   4 -24    0.35    0.21 
  -1   4 -24    0.86    0.22 
   0   4 -24    0.04    0.18 
   1   4 -24    2.40    0.28 
   2   4 -24    0.29    0.20 
   3   4 -24    0.64    0.22 
   4   4 -24    3.49    0.29 
   5   4 -24    1.29    0.30 
   6   4 -24    1.54    0.29 
   7   4 -24    0.77    0.39 
  -7   5 -24    3.16    0.36 
  -6   5 -24    1.76    0.35 
  -5   5 -24    0.03    0.19 
  -4   5 -24    6.20    0.46 
  -3   5 -24    6.02    0.46 
  -2   5 -24    1.11    0.24 
  -1   5 -24   -0.03    0.19 
   0   5 -24    0.66    0.22 
   1   5 -24    7.87    0.51 
   2   5 -24    1.56    0.28 
   3   5 -24    0.06    0.22 
   4   5 -24   -0.20    0.21 
   5   5 -24    0.17    0.21 
   6   5 -24   -0.43    0.22 
   7   5 -24    1.54    0.55 
  -8   6 -24    1.76    0.39 
  -7   6 -24   -0.03    0.28 
  -6   6 -24    1.35    0.37 
  -5   6 -24    0.43    0.21 
  -4   6 -24    0.02    0.19 
  -3   6 -24    0.25    0.20 
  -2   6 -24    1.24    0.26 
  -1   6 -24    0.76    0.23 
   0   6 -24    0.10    0.20 
   1   6 -24    0.79    0.26 
   2   6 -24    0.30    0.22 
   3   6 -24    0.05    0.20 
   4   6 -24    1.67    0.28 
   5   6 -24    0.42    0.22 
   6   6 -24    0.09    0.25 
   7   6 -24    1.60    0.50 
  -8   7 -24    3.68    0.45 
  -7   7 -24    0.83    0.33 
  -6   7 -24    1.28    0.35 
  -5   7 -24    0.31    0.19 
  -4   7 -24    0.64    0.23 
  -3   7 -24    6.41    0.48 
  -2   7 -24    0.13    0.22 
  -1   7 -24    1.77    0.30 
   0   7 -24   -0.06    0.22 
   1   7 -24    0.13    0.22 
   2   7 -24    7.25    0.58 
   3   7 -24    3.65    0.40 
   4   7 -24    2.29    0.35 
   5   7 -24    8.92    0.66 
   6   7 -24    0.38    0.26 
   7   7 -24    1.88    0.49 
  -8   8 -24    0.21    0.24 
  -7   8 -24    0.53    0.32 
  -6   8 -24   -0.23    0.30 
  -5   8 -24    0.42    0.34 
  -4   8 -24    7.50    0.52 
  -3   8 -24    2.23    0.30 
  -2   8 -24    0.57    0.24 
  -1   8 -24    4.43    0.46 
   0   8 -24    0.17    0.24 
   1   8 -24    1.15    0.29 
   2   8 -24    0.15    0.23 
   3   8 -24    5.68    0.50 
   4   8 -24    1.48    0.29 
   5   8 -24    1.60    0.45 
   6   8 -24    0.76    0.36 
   7   8 -24    0.40    0.22 
  -8   9 -24    1.80    0.36 
  -7   9 -24    0.59    0.34 
  -6   9 -24    1.02    0.35 
  -5   9 -24    4.64    0.50 
  -4   9 -24    0.52    0.21 
  -3   9 -24    4.95    0.42 
  -2   9 -24    0.20    0.21 
  -1   9 -24    0.45    0.25 
   0   9 -24    0.16    0.23 
   1   9 -24    0.00    0.22 
   2   9 -24   -0.17    0.21 
   3   9 -24    3.51    0.39 
   4   9 -24    0.09    0.34 
   5   9 -24    0.82    0.37 
   6   9 -24    0.02    0.27 
  -8  10 -24    0.25    0.24 
  -7  10 -24   -0.11    0.29 
  -6  10 -24    1.43    0.43 
  -5  10 -24    5.80    0.55 
  -4  10 -24   -0.26    0.27 
  -3  10 -24    0.93    0.23 
  -2  10 -24    5.81    0.46 
  -1  10 -24    4.96    0.50 
   0  10 -24    2.46    0.36 
   1  10 -24    2.81    0.37 
   2  10 -24    0.12    0.24 
   3  10 -24    1.16    0.43 
   4  10 -24   -0.27    0.33 
   5  10 -24    1.89    0.43 
   6  10 -24    1.39    0.34 
  -7  11 -24    0.16    0.27 
  -6  11 -24    1.81    0.47 
  -5  11 -24    2.83    0.46 
  -4  11 -24    0.24    0.24 
  -3  11 -24   -0.10    0.28 
  -2  11 -24    0.92    0.33 
  -1  11 -24    2.78    0.59 
   0  11 -24    2.50    0.58 
   1  11 -24   -0.24    0.33 
   2  11 -24    0.23    0.37 
   3  11 -24    0.87    0.41 
   4  11 -24    1.13    0.39 
   5  11 -24    0.03    0.27 
  -7  12 -24    0.34    0.28 
  -6  12 -24    0.43    0.32 
  -5  12 -24    5.18    0.67 
  -4  12 -24    0.21    0.28 
  -3  12 -24    2.17    0.37 
  -2  12 -24    3.66    0.46 
  -1  12 -24    5.08    0.74 
   0  12 -24    2.27    0.54 
   1  12 -24    2.56    0.77 
   2  12 -24    0.42    0.37 
   3  12 -24    3.23    0.57 
   4  12 -24    0.86    0.36 
  -6  13 -24    0.52    0.32 
  -5  13 -24    0.08    0.33 
  -4  13 -24    3.44    0.40 
  -3  13 -24    0.08    0.26 
  -2  13 -24    2.45    0.37 
  -1  13 -24   -0.04    0.32 
   0  13 -24    0.21    0.36 
   1  13 -24    1.19    0.43 
   2  13 -24    0.73    0.36 
   3  13 -24    1.75    0.44 
  -5  14 -24    2.14    0.44 
  -4  14 -24    0.05    0.31 
  -3  14 -24    0.35    0.25 
  -2  14 -24    0.38    0.24 
  -1  14 -24    2.32    0.50 
   0  14 -24   -0.04    0.29 
   1  14 -24    0.17    0.33 
   2  14 -24    0.44    0.34 
  -3  15 -24    1.07    0.35 
  -2  15 -24    0.58    0.24 
  -1  15 -24    0.06    0.22 
   0  15 -24   -0.30    0.27 
   1 -10 -23    0.06    0.41 
  -2  -9 -23    0.01    0.33 
  -1  -9 -23    0.30    0.36 
   0  -9 -23    0.26    0.42 
   1  -9 -23    1.42    0.52 
   2  -9 -23    2.52    0.31 
   4  -9 -23    1.89    0.32 
   5  -9 -23   -0.07    0.23 
  -3  -8 -23    0.11    0.33 
  -2  -8 -23    1.62    0.53 
  -1  -8 -23    0.58    0.44 
   0  -8 -23   -0.24    0.42 
   1  -8 -23    0.05    0.23 
   2  -8 -23    0.98    0.27 
   3  -8 -23    0.20    0.24 
   4  -8 -23    0.56    0.26 
   5  -8 -23    3.96    0.48 
   6  -8 -23    0.02    0.21 
  -4  -7 -23    1.26    0.47 
  -3  -7 -23    0.93    0.49 
  -2  -7 -23    5.21    0.88 
   0  -7 -23    1.05    0.28 
   1  -7 -23    0.68    0.27 
   2  -7 -23    0.38    0.27 
   3  -7 -23    1.36    0.32 
   4  -7 -23    2.14    0.41 
   5  -7 -23    1.70    0.37 
   6  -7 -23    0.09    0.22 
   7  -7 -23    0.54    0.24 
  -5  -6 -23    0.47    0.37 
  -4  -6 -23    1.10    0.49 
  -3  -6 -23    0.31    0.51 
  -2  -6 -23    1.26    0.61 
  -1  -6 -23    0.58    0.26 
   0  -6 -23    6.49    0.58 
   1  -6 -23    3.79    0.45 
   2  -6 -23    0.86    0.31 
   3  -6 -23    0.34    0.27 
   4  -6 -23    1.38    0.33 
   5  -6 -23    1.12    0.36 
   6  -6 -23    2.77    0.44 
   7  -6 -23   -0.26    0.20 
   8  -6 -23    1.22    0.26 
  -6  -5 -23   -0.50    0.29 
  -5  -5 -23    2.96    0.63 
  -4  -5 -23    0.41    0.44 
  -3  -5 -23    0.07    0.47 
  -2  -5 -23    0.53    0.28 
  -1  -5 -23    0.01    0.23 
   0  -5 -23    0.89    0.30 
   1  -5 -23    1.46    0.34 
   2  -5 -23    0.62    0.30 
   3  -5 -23    5.98    0.57 
   4  -5 -23    0.27    0.26 
   5  -5 -23    3.54    0.54 
   6  -5 -23   -0.07    0.26 
   7  -5 -23    0.34    0.26 
   8  -5 -23    0.17    0.20 
  -6  -4 -23    4.05    0.72 
  -5  -4 -23    2.96    0.69 
  -4  -4 -23    7.25    1.10 
  -3  -4 -23    3.93    0.45 
  -2  -4 -23    2.23    0.37 
  -1  -4 -23    5.52    0.57 
   0  -4 -23   -0.19    0.24 
   1  -4 -23    0.40    0.29 
   2  -4 -23    0.83    0.30 
   3  -4 -23    5.32    0.58 
   4  -4 -23    5.25    0.55 
   5  -4 -23   10.37    0.73 
   6  -4 -23   -0.25    0.24 
   7  -4 -23    0.67    0.30 
   8  -4 -23    0.32    0.23 
  -7  -3 -23   -0.13    0.39 
  -6  -3 -23    5.19    0.82 
  -5  -3 -23   -0.11    0.40 
  -4  -3 -23    0.95    0.30 
  -3  -3 -23    0.40    0.30 
  -2  -3 -23    0.01    0.25 
  -1  -3 -23    2.50    0.41 
   0  -3 -23    0.00    0.25 
   1  -3 -23    0.96    0.32 
   2  -3 -23    1.90    0.39 
   3  -3 -23    0.30    0.28 
   4  -3 -23    1.44    0.36 
   5  -3 -23   -0.03    0.27 
   6  -3 -23    6.50    0.75 
   7  -3 -23    1.36    0.35 
   8  -3 -23    3.42    0.46 
   9  -3 -23    0.26    0.20 
  -7  -2 -23    0.48    0.46 
  -6  -2 -23    2.49    0.62 
  -5  -2 -23    1.28    0.31 
  -4  -2 -23   -0.24    0.26 
  -3  -2 -23    2.72    0.41 
  -2  -2 -23    0.95    0.30 
  -1  -2 -23   24.51    1.36 
   0  -2 -23    3.62    0.47 
   1  -2 -23   20.87    1.19 
   2  -2 -23    5.00    0.55 
   3  -2 -23    4.51    0.51 
   4  -2 -23   -0.21    0.25 
   5  -2 -23    4.01    0.47 
   6  -2 -23    5.63    0.70 
   7  -2 -23    6.14    0.71 
   8  -2 -23    3.25    0.46 
   9  -2 -23    1.67    0.30 
  -7  -1 -23    0.36    0.48 
  -6  -1 -23    0.18    0.50 
  -5  -1 -23    0.14    0.28 
  -4  -1 -23    1.48    0.34 
  -3  -1 -23    1.80    0.37 
  -2  -1 -23    1.18    0.31 
  -1  -1 -23   -0.06    0.25 
   0  -1 -23    0.84    0.48 
   1  -1 -23    1.58    0.45 
   2  -1 -23    0.04    0.31 
   3  -1 -23   -0.05    0.25 
   4  -1 -23    3.40    0.45 
   5  -1 -23    1.41    0.33 
   6  -1 -23    1.65    0.33 
   7  -1 -23    0.04    0.26 
   8  -1 -23    0.66    0.28 
   9  -1 -23    0.71    0.26 
  -7   0 -23    1.21    0.51 
  -6   0 -23   -0.32    0.41 
  -5   0 -23   -0.30    0.24 
  -4   0 -23    2.41    0.40 
  -3   0 -23    4.82    0.53 
  -2   0 -23    9.84    0.75 
  -1   0 -23    1.97    0.40 
   0   0 -23    0.36    0.27 
   1   0 -23    2.65    0.41 
   2   0 -23    0.89    0.33 
   3   0 -23    0.10    0.28 
   4   0 -23    0.15    0.27 
   5   0 -23    4.50    0.52 
   6   0 -23    0.31    0.33 
   7   0 -23    0.45    0.30 
   8   0 -23    2.38    0.41 
   9   0 -23    0.26    0.23 
  -7   1 -23    0.23    0.45 
  -6   1 -23    8.34    1.13 
  -5   1 -23    0.18    0.25 
  -4   1 -23    6.35    0.60 
  -3   1 -23    3.16    0.45 
  -2   1 -23    3.62    0.50 
  -1   1 -23    6.18    0.59 
   0   1 -23    6.73    0.62 
   1   1 -23    1.57    0.36 
   2   1 -23   16.55    1.00 
   3   1 -23    0.69    0.61 
   4   1 -23   -0.22    0.25 
   5   1 -23    0.59    0.30 
   6   1 -23    2.16    0.36 
   7   1 -23    2.18    0.41 
   8   1 -23   -0.29    0.23 
  -7   2 -23    0.66    0.53 
  -6   2 -23    2.29    0.35 
  -5   2 -23    2.53    0.38 
  -4   2 -23    0.82    0.32 
  -3   2 -23    0.81    0.32 
  -2   2 -23    0.26    0.27 
  -1   2 -23    0.29    0.28 
   0   2 -23    0.24    0.30 
   1   2 -23    2.76    0.44 
   2   2 -23    5.14    0.55 
   3   2 -23   -0.81    1.72 
   4   2 -23   -0.20    0.27 
   5   2 -23   10.66    0.82 
   6   2 -23    2.12    0.35 
   7   2 -23    0.12    0.39 
   8   2 -23   -0.11    0.24 
  -7   3 -23    0.11    0.51 
  -6   3 -23    0.81    0.23 
  -5   3 -23    4.23    0.37 
  -4   3 -23    0.27    0.21 
  -3   3 -23    3.86    0.37 
  -2   3 -23    0.33    0.22 
  -1   3 -23    2.93    0.31 
   0   3 -23    4.07    0.35 
   1   3 -23    0.46    0.23 
   2   3 -23    0.16    0.21 
   3   3 -23    1.77    0.32 
   4   3 -23    0.06    0.20 
   5   3 -23    5.09    0.52 
   6   3 -23    0.21    0.25 
   7   3 -23    1.05    0.28 
   8   3 -23    2.34    0.39 
  -8   4 -23    0.69    0.31 
  -7   4 -23    5.54    0.51 
  -6   4 -23    0.36    0.19 
  -5   4 -23    0.96    0.22 
  -4   4 -23    0.26    0.21 
  -3   4 -23    0.45    0.27 
  -2   4 -23    1.27    0.26 
  -1   4 -23    1.19    0.24 
   0   4 -23    3.83    0.37 
   1   4 -23    3.64    0.37 
   2   4 -23    2.49    0.36 
   3   4 -23    0.09    0.24 
   4   4 -23   12.30    1.06 
   5   4 -23    0.12    0.20 
   6   4 -23    0.05    0.18 
   7   4 -23    1.41    0.30 
  -8   5 -23    0.81    0.33 
  -7   5 -23   -0.69    0.53 
  -6   5 -23    0.27    0.28 
  -5   5 -23   -0.10    0.18 
  -4   5 -23   -0.07    0.20 
  -3   5 -23    0.71    0.23 
  -2   5 -23    0.50    0.21 
  -1   5 -23   -0.04    0.20 
   0   5 -23    0.93    0.31 
   1   5 -23    0.18    0.24 
   2   5 -23    0.36    0.42 
   3   5 -23    0.25    0.26 
   4   5 -23    0.56    0.26 
   5   5 -23   -0.11    0.23 
   6   5 -23    0.38    0.21 
   7   5 -23    0.35    0.26 
  -9   6 -23    4.04    0.53 
  -8   6 -23   -0.20    0.28 
  -7   6 -23    5.36    0.55 
  -6   6 -23    0.58    0.33 
  -5   6 -23    0.07    0.21 
  -4   6 -23    2.08    0.31 
  -3   6 -23   -0.20    0.20 
  -2   6 -23   -0.22    0.42 
  -1   6 -23    1.13    0.27 
   0   6 -23    0.84    0.28 
   1   6 -23    1.10    0.32 
   2   6 -23    2.65    0.37 
   3   6 -23    1.75    0.33 
   4   6 -23    2.67    0.35 
   5   6 -23    0.58    0.24 
   6   6 -23    2.82    0.34 
   7   6 -23    0.35    0.27 
  -9   7 -23   -0.22    0.24 
  -8   7 -23    0.10    0.29 
  -7   7 -23    1.16    0.40 
  -6   7 -23    1.43    0.38 
  -5   7 -23   11.70    0.66 
  -4   7 -23   -0.10    0.19 
  -3   7 -23    0.73    0.23 
  -2   7 -23    0.73    0.24 
  -1   7 -23    2.61    0.39 
   0   7 -23   -0.19    0.27 
   1   7 -23   -0.20    0.23 
   2   7 -23    0.01    0.23 
   3   7 -23    0.09    0.23 
   4   7 -23    0.21    0.25 
   5   7 -23    1.11    0.29 
   6   7 -23    0.58    0.39 
   7   7 -23    0.23    0.24 
   8   7 -23    2.13    0.34 
  -9   8 -23    0.06    0.23 
  -8   8 -23    0.72    0.33 
  -7   8 -23    0.97    0.44 
  -6   8 -23    3.97    0.50 
  -5   8 -23    0.15    0.20 
  -4   8 -23    0.90    0.24 
  -3   8 -23    2.40    0.32 
  -2   8 -23    0.29    0.24 
  -1   8 -23    0.40    0.27 
   0   8 -23    1.95    0.35 
   1   8 -23    0.53    0.27 
   2   8 -23   25.03    1.38 
   3   8 -23    6.17    0.52 
   4   8 -23    1.62    0.48 
   5   8 -23    0.25    0.38 
   6   8 -23    0.43    0.34 
   7   8 -23    2.10    0.36 
   8   8 -23   -0.03    0.26 
  -8   9 -23    0.70    0.33 
  -7   9 -23    0.05    0.32 
  -6   9 -23    0.63    0.31 
  -5   9 -23    1.01    0.33 
  -4   9 -23    0.22    0.21 
  -3   9 -23    5.21    0.44 
  -2   9 -23   -0.09    0.20 
  -1   9 -23    3.28    0.44 
   0   9 -23   14.28    0.88 
   1   9 -23    4.21    0.47 
   2   9 -23    0.29    0.25 
   3   9 -23    2.24    0.35 
   4   9 -23    0.21    0.39 
   5   9 -23   -0.51    0.27 
   6   9 -23    3.40    0.54 
   7   9 -23    0.09    0.23 
  -8  10 -23   12.51    1.03 
  -7  10 -23   -0.16    0.30 
  -6  10 -23    4.23    0.70 
  -5  10 -23    0.12    0.27 
  -4  10 -23    1.25    0.34 
  -3  10 -23    7.96    0.55 
  -2  10 -23    0.71    0.29 
  -1  10 -23    0.62    0.27 
   0  10 -23    0.11    0.25 
   1  10 -23    0.78    0.28 
   2  10 -23    0.35    0.27 
   3  10 -23    0.38    0.39 
   4  10 -23    0.07    0.37 
   5  10 -23    5.47    0.70 
   6  10 -23    4.00    0.57 
  -8  11 -23    2.05    0.44 
  -7  11 -23   -0.16    0.31 
  -6  11 -23   12.66    1.13 
  -5  11 -23   -0.27    0.28 
  -4  11 -23    4.23    0.58 
  -3  11 -23    1.63    0.36 
  -2  11 -23    0.23    0.39 
  -1  11 -23    0.14    0.24 
   0  11 -23    0.69    0.27 
   1  11 -23   -0.21    0.36 
   2  11 -23    5.40    0.83 
   3  11 -23    0.32    0.37 
   4  11 -23    3.64    0.68 
   5  11 -23   -0.32    0.32 
  -7  12 -23    2.24    0.48 
  -6  12 -23    4.57    0.65 
  -5  12 -23    1.39    0.63 
  -4  12 -23    1.44    0.36 
  -3  12 -23    3.22    0.49 
  -2  12 -23    3.11    0.63 
  -1  12 -23    1.06    0.48 
   0  12 -23    7.96    1.02 
   1  12 -23    1.81    0.54 
   2  12 -23   -0.34    0.29 
   3  12 -23   -0.04    0.33 
   4  12 -23    2.33    0.52 
   5  12 -23    0.47    0.35 
  -7  13 -23    0.51    0.32 
  -6  13 -23    1.60    0.44 
  -5  13 -23   -0.21    0.29 
  -4  13 -23    0.81    0.30 
  -3  13 -23    2.13    0.36 
  -2  13 -23    0.92    0.41 
  -1  13 -23    0.57    0.39 
   0  13 -23    2.22    0.56 
   2  13 -23    0.69    0.41 
   3  13 -23   -0.30    0.28 
   4  13 -23    0.36    0.33 
  -6  14 -23    0.74    0.35 
  -5  14 -23    1.56    0.41 
  -4  14 -23   -0.34    0.27 
  -3  14 -23    3.02    0.40 
  -2  14 -23   -0.46    0.29 
  -1  14 -23    0.79    0.42 
   0  14 -23    2.02    0.51 
   1  14 -23    1.18    0.44 
   2  14 -23    2.58    0.53 
   3  14 -23    0.57    0.39 
  -4  15 -23    0.11    0.32 
  -3  15 -23   -0.28    0.23 
  -2  15 -23    2.93    0.43 
  -1  15 -23    0.12    0.34 
   0  15 -23    0.03    0.30 
   1  15 -23    0.35    0.33 
  -1 -10 -22    3.45    0.61 
   0 -10 -22    2.11    0.54 
   1 -10 -22    3.22    0.63 
   2 -10 -22    0.33    0.51 
   3 -10 -22    2.70    0.37 
   4 -10 -22    0.05    0.22 
   5 -10 -22    0.82    0.26 
  -3  -9 -22    0.12    0.37 
  -2  -9 -22   -0.01    0.37 
  -1  -9 -22    1.59    0.55 
   0  -9 -22    1.66    0.58 
   1  -9 -22    0.09    0.27 
   2  -9 -22    6.23    0.45 
   3  -9 -22    1.84    0.29 
   4  -9 -22    0.23    0.24 
   5  -9 -22    0.24    0.24 
   6  -9 -22    2.39    0.36 
  -4  -8 -22    0.87    0.42 
  -3  -8 -22    2.21    0.59 
  -2  -8 -22    4.37    0.80 
   0  -8 -22    1.89    0.32 
   1  -8 -22    2.26    0.36 
   2  -8 -22   -0.16    0.24 
   3  -8 -22    0.31    0.26 
   4  -8 -22   -0.26    0.23 
   5  -8 -22    0.02    0.25 
   6  -8 -22    1.45    0.33 
   7  -8 -22    0.32    0.25 
  -5  -7 -22    0.21    0.35 
  -4  -7 -22    1.42    0.54 
  -3  -7 -22   -0.35    0.59 
  -2  -7 -22    2.73    0.69 
  -1  -7 -22    6.97    0.58 
   0  -7 -22   -0.60    0.45 
   1  -7 -22   -0.04    0.25 
   2  -7 -22    8.21    0.68 
   3  -7 -22    4.44    0.51 
   4  -7 -22   -0.16    0.25 
   5  -7 -22    2.04    0.41 
   6  -7 -22   11.45    0.99 
   7  -7 -22    5.04    0.56 
   8  -7 -22    0.22    0.22 
  -6  -6 -22   -0.36    0.32 
  -5  -6 -22    2.44    0.58 
  -4  -6 -22    1.69    0.79 
  -3  -6 -22    0.37    0.50 
  -2  -6 -22    0.62    0.30 
  -1  -6 -22    0.83    0.29 
   0  -6 -22    0.11    0.26 
   1  -6 -22    0.55    0.28 
   2  -6 -22    5.54    0.56 
   3  -6 -22    0.49    0.27 
   4  -6 -22    1.50    0.35 
   5  -6 -22    3.35    0.55 
   6  -6 -22    1.26    0.35 
   7  -6 -22    0.15    0.25 
   8  -6 -22    2.37    0.38 
  -6  -5 -22   10.65    1.25 
  -5  -5 -22    1.82    0.56 
  -4  -5 -22    0.16    0.48 
  -3  -5 -22    1.50    0.37 
  -2  -5 -22    0.68    0.28 
  -1  -5 -22   -0.38    0.22 
   0  -5 -22   -0.01    0.26 
   1  -5 -22    0.11    0.25 
   2  -5 -22    1.12    0.33 
   3  -5 -22    0.41    0.28 
   4  -5 -22    2.00    0.39 
   5  -5 -22    4.67    0.66 
   6  -5 -22    0.48    0.31 
   7  -5 -22    2.46    0.43 
   8  -5 -22   -0.07    0.20 
   9  -5 -22    0.02    0.21 
  -7  -4 -22    0.55    0.43 
  -6  -4 -22    0.00    0.44 
  -5  -4 -22    0.14    0.42 
  -4  -4 -22    0.41    0.48 
  -3  -4 -22    0.54    0.29 
  -2  -4 -22    1.03    0.30 
  -1  -4 -22    0.80    0.30 
   0  -4 -22    0.33    0.29 
   1  -4 -22    4.10    0.50 
   2  -4 -22    4.01    0.48 
   3  -4 -22    2.63    0.42 
   4  -4 -22    4.44    0.51 
   5  -4 -22    0.39    0.30 
   6  -4 -22   -0.45    0.24 
   7  -4 -22    0.29    0.29 
   8  -4 -22    0.28    0.25 
   9  -4 -22    1.73    0.32 
  -8  -3 -22    0.89    0.58 
  -7  -3 -22   10.76    1.16 
  -6  -3 -22    4.46    0.82 
  -5  -3 -22    3.87    0.83 
  -4  -3 -22    5.22    0.54 
  -3  -3 -22    0.88    0.30 
  -2  -3 -22    0.33    0.27 
  -1  -3 -22    0.24    0.26 
   0  -3 -22   12.37    0.98 
   1  -3 -22   -0.23    0.27 
   2  -3 -22    1.90    0.53 
   3  -3 -22    0.09    0.30 
   4  -3 -22    2.72    0.41 
   5  -3 -22    1.52    0.37 
   6  -3 -22    2.79    0.50 
   7  -3 -22    0.43    0.30 
   8  -3 -22    2.89    0.46 
  -8  -2 -22    0.05    0.47 
  -7  -2 -22    0.99    0.46 
  -6  -2 -22    5.62    0.97 
  -5  -2 -22    0.54    0.33 
  -4  -2 -22    0.14    0.26 
  -3  -2 -22    0.29    0.28 
  -2  -2 -22    0.12    0.32 
  -1  -2 -22    2.22    0.39 
   0  -2 -22    3.60    0.49 
   1  -2 -22    2.24    0.38 
   2  -2 -22    1.87    0.39 
   3  -2 -22    0.94    0.31 
   4  -2 -22    2.20    0.39 
   5  -2 -22    4.03    0.49 
   6  -2 -22    1.66    0.42 
   7  -2 -22    2.92    0.50 
   8  -2 -22    0.03    0.42 
   9  -2 -22    0.19    0.25 
  10  -2 -22    1.16    0.26 
  -8  -1 -22   -0.22    0.51 
  -7  -1 -22   -0.09    0.46 
  -6  -1 -22    0.35    0.48 
  -5  -1 -22    3.70    0.44 
  -4  -1 -22    0.71    0.29 
  -3  -1 -22   -0.28    0.23 
  -2  -1 -22   24.92    1.37 
  -1  -1 -22   12.84    0.89 
   0  -1 -22    0.21    0.29 
   1  -1 -22    4.79    0.55 
   2  -1 -22    0.45    0.31 
   3  -1 -22    2.89    0.42 
   4  -1 -22    6.21    0.71 
   5  -1 -22    7.21    0.65 
   6  -1 -22    0.26    0.33 
   7  -1 -22    3.85    0.59 
   8  -1 -22    0.33    0.29 
   9  -1 -22    0.05    0.23 
  -8   0 -22    1.11    0.59 
  -7   0 -22    2.43    0.61 
  -6   0 -22    0.35    0.53 
  -5   0 -22    0.67    0.27 
  -4   0 -22    2.97    0.42 
  -3   0 -22    5.47    0.55 
  -2   0 -22    8.62    0.73 
  -1   0 -22    5.04    0.53 
   0   0 -22    4.55    0.52 
   1   0 -22    9.93    0.76 
   2   0 -22    7.28    0.65 
   3   0 -22    9.04    0.71 
   4   0 -22    0.99    0.35 
   5   0 -22    2.83    0.42 
   6   0 -22    1.36    0.37 
   7   0 -22    0.08    0.30 
   8   0 -22    5.77    0.65 
   9   0 -22    0.21    0.22 
  -8   1 -22    0.28    0.58 
  -7   1 -22   -0.83    0.45 
  -6   1 -22    3.02    0.41 
  -5   1 -22    0.20    0.29 
  -4   1 -22    0.11    0.25 
  -3   1 -22   17.04    1.05 
  -2   1 -22   14.36    0.92 
  -1   1 -22   12.40    0.85 
   0   1 -22    3.09    0.46 
   1   1 -22    1.71    0.36 
   2   1 -22    8.32    0.70 
   3   1 -22    3.66    0.47 
   4   1 -22    4.92    0.54 
   5   1 -22    4.32    0.47 
   6   1 -22    3.08    0.43 
   7   1 -22    0.31    0.29 
   8   1 -22   -0.15    0.24 
   9   1 -22    0.77    0.29 
  -8   2 -22   -1.04    0.66 
  -7   2 -22    6.55    0.55 
  -6   2 -22    0.41    0.20 
  -5   2 -22    0.54    0.22 
  -4   2 -22    2.56    0.36 
  -3   2 -22    3.74    0.35 
  -2   2 -22    0.43    0.22 
  -1   2 -22    0.27    0.22 
   0   2 -22    3.13    0.44 
   1   2 -22    8.91    0.74 
   2   2 -22   -0.32    0.23 
   3   2 -22    0.23    0.28 
   4   2 -22    4.20    0.51 
   5   2 -22    0.24    0.29 
   6   2 -22   -0.34    0.26 
   7   2 -22    0.69    0.25 
   8   2 -22    0.53    0.29 
  -8   3 -22   -0.25    0.30 
  -7   3 -22    6.58    0.65 
  -6   3 -22    7.61    0.52 
  -5   3 -22    1.87    0.29 
  -4   3 -22   -0.23    0.25 
  -3   3 -22   -0.13    0.20 
  -2   3 -22    2.03    0.29 
  -1   3 -22    3.60    0.36 
   0   3 -22    0.12    0.22 
   1   3 -22   11.20    0.63 
   2   3 -22    2.74    0.37 
   3   3 -22    2.53    0.34 
   4   3 -22    0.11    0.26 
   5   3 -22    0.35    0.23 
   6   3 -22    1.59    0.26 
   7   3 -22    3.76    0.42 
   8   3 -22   -0.22    0.30 
  -9   4 -22    1.06    0.31 
  -8   4 -22    0.22    0.32 
  -7   4 -22    1.23    0.38 
  -6   4 -22    3.51    0.36 
  -5   4 -22    1.84    0.29 
  -4   4 -22    2.18    0.31 
  -3   4 -22    3.44    0.37 
  -2   4 -22    0.29    0.22 
  -1   4 -22    1.82    0.27 
   0   4 -22    0.80    0.27 
   1   4 -22   -0.35    0.24 
   2   4 -22   17.72    0.99 
   3   4 -22    4.64    0.46 
   4   4 -22   -0.35    0.47 
   5   4 -22    2.52    0.36 
   6   4 -22    7.58    0.52 
   7   4 -22    1.41    0.25 
   8   4 -22    0.79    0.33 
  -9   5 -22    1.31    0.35 
  -8   5 -22    5.96    0.81 
  -7   5 -22    0.30    0.30 
  -6   5 -22    0.78    0.24 
  -5   5 -22    0.80    0.24 
  -4   5 -22    1.28    0.31 
  -3   5 -22    3.87    0.39 
  -2   5 -22    2.71    0.33 
  -1   5 -22    4.06    0.45 
   0   5 -22    4.83    0.47 
   1   5 -22    3.81    0.43 
   2   5 -22    3.33    0.40 
   3   5 -22    9.82    0.68 
   4   5 -22    5.53    0.50 
   5   5 -22   16.06    0.94 
   6   5 -22    0.31    0.24 
   7   5 -22    0.76    0.31 
   8   5 -22   -0.39    0.31 
  -9   6 -22    0.23    0.29 
  -8   6 -22    0.53    0.44 
  -7   6 -22    0.08    0.32 
  -6   6 -22    0.53    0.31 
  -5   6 -22    0.95    0.24 
  -4   6 -22   -0.20    0.34 
  -3   6 -22    0.48    0.23 
  -2   6 -22    0.38    0.24 
  -1   6 -22   11.00    0.78 
   0   6 -22    0.92    0.29 
   1   6 -22    0.80    0.26 
   2   6 -22   -0.27    0.23 
   3   6 -22    1.65    0.36 
   4   6 -22    0.84    0.27 
   5   6 -22    0.41    0.26 
   6   6 -22    1.99    0.33 
   7   6 -22    0.11    0.36 
   8   6 -22    0.30    0.34 
  -9   7 -22    1.23    0.35 
  -7   7 -22    1.58    0.49 
  -6   7 -22    0.12    0.28 
  -5   7 -22    5.94    0.48 
  -4   7 -22    3.19    0.36 
  -3   7 -22    1.16    0.27 
  -2   7 -22    0.26    0.24 
  -1   7 -22    0.39    0.25 
   0   7 -22    0.67    0.28 
   1   7 -22    0.95    0.29 
   2   7 -22   15.85    0.90 
   3   7 -22    2.89    0.38 
   4   7 -22    0.41    0.27 
   5   7 -22   -0.20    0.24 
   6   7 -22    2.12    0.54 
   7   7 -22    0.71    0.48 
   8   7 -22    0.36    0.32 
  -9   8 -22    0.78    0.32 
  -8   8 -22    2.13    0.47 
  -7   8 -22    0.05    0.32 
  -6   8 -22    0.77    0.35 
  -5   8 -22    2.34    0.32 
  -4   8 -22    1.43    0.29 
  -3   8 -22    2.48    0.36 
  -2   8 -22    0.40    0.25 
  -1   8 -22    2.33    0.38 
   0   8 -22    3.33    0.44 
   1   8 -22   -0.59    0.26 
   2   8 -22    1.19    0.31 
   3   8 -22    1.01    0.30 
   4   8 -22    3.67    0.42 
   5   8 -22    0.90    0.47 
   6   8 -22    0.64    0.39 
   7   8 -22    5.22    0.70 
   8   8 -22    0.13    0.29 
  -9   9 -22    1.58    0.37 
  -8   9 -22    1.61    0.45 
  -7   9 -22    1.86    0.49 
  -6   9 -22    0.00    0.33 
  -5   9 -22    0.35    0.28 
  -4   9 -22    2.39    0.34 
  -3   9 -22    0.94    0.27 
  -2   9 -22    0.38    0.26 
  -1   9 -22    0.56    0.29 
   0   9 -22    0.95    0.32 
   1   9 -22    9.19    0.72 
   2   9 -22    4.03    0.45 
   3   9 -22    3.23    0.42 
   4   9 -22    1.52    0.56 
   5   9 -22    0.70    0.44 
   6   9 -22    5.04    0.77 
   7   9 -22    8.81    0.90 
   8   9 -22   -0.19    0.26 
  -9  10 -22    0.75    0.29 
  -8  10 -22    0.91    0.36 
  -7  10 -22    0.46    0.38 
  -6  10 -22    3.78    0.61 
  -5  10 -22    3.47    0.50 
  -4  10 -22    1.60    0.38 
  -3  10 -22    7.66    0.66 
  -2  10 -22    3.65    0.45 
  -1  10 -22    2.61    0.39 
   0  10 -22    6.34    0.57 
   1  10 -22    3.32    0.42 
   2  10 -22    0.77    0.30 
   3  10 -22    5.28    0.83 
   4  10 -22    0.33    0.41 
   5  10 -22    6.81    0.86 
   6  10 -22    0.43    0.37 
   7  10 -22    2.40    0.47 
  -8  11 -22    0.67    0.39 
  -7  11 -22    0.85    0.40 
  -6  11 -22    0.10    0.34 
  -5  11 -22    0.33    0.29 
  -4  11 -22    2.18    0.41 
  -3  11 -22    4.38    0.78 
  -2  11 -22    0.71    0.27 
  -1  11 -22    0.47    0.28 
   0  11 -22   -0.11    0.23 
   1  11 -22    0.98    0.29 
   2  11 -22    1.53    0.55 
   3  11 -22   -0.57    0.34 
   4  11 -22   -0.24    0.36 
   5  11 -22    4.53    0.69 
   6  11 -22    2.55    0.49 
  -8  12 -22   -0.31    0.27 
  -7  12 -22    3.04    0.56 
  -6  12 -22    2.28    0.69 
  -5  12 -22   -0.23    0.27 
  -4  12 -22   -0.58    0.29 
  -3  12 -22    5.23    0.87 
  -2  12 -22    2.44    0.58 
  -1  12 -22    7.98    1.02 
   0  12 -22    1.16    0.55 
   1  12 -22    1.38    0.54 
   2  12 -22    1.04    0.47 
   3  12 -22    1.47    0.54 
   4  12 -22    0.10    0.38 
   5  12 -22    1.35    0.43 
   6  12 -22    2.12    0.48 
  -7  13 -22    0.05    0.32 
  -6  13 -22   -0.58    0.26 
  -4  13 -22   14.59    1.25 
  -3  13 -22    2.95    0.63 
  -2  13 -22    2.05    0.55 
  -1  13 -22   -0.10    0.39 
   0  13 -22    1.17    0.51 
   1  13 -22    6.42    0.87 
   2  13 -22    2.19    0.59 
   3  13 -22    0.32    0.39 
   4  13 -22    2.20    0.48 
   5  13 -22    0.25    0.32 
  -7  14 -22    0.07    0.31 
  -6  14 -22    0.08    0.32 
  -5  14 -22   -0.07    0.32 
  -4  14 -22    1.51    0.42 
  -3  14 -22    1.32    0.48 
  -2  14 -22    0.27    0.39 
  -1  14 -22    2.07    0.59 
   0  14 -22    0.49    0.52 
   1  14 -22    0.71    0.44 
   2  14 -22    0.14    0.35 
   3  14 -22    0.21    0.33 
   4  14 -22    0.09    0.32 
  -6  15 -22   -0.01    0.31 
  -5  15 -22    0.36    0.33 
  -4  15 -22    0.67    0.39 
  -3  15 -22    0.77    0.30 
  -2  15 -22    0.21    0.38 
  -1  15 -22    9.73    1.02 
   0  15 -22    4.97    0.72 
   1  15 -22   -0.12    0.34 
   2  15 -22    0.16    0.36 
   3  15 -22    1.17    0.40 
  -4  16 -22    0.95    0.36 
  -3  16 -22    0.09    0.31 
  -2  16 -22   -0.06    0.22 
  -1  16 -22    0.06    0.32 
   0  16 -22   -0.60    0.28 
   1  16 -22    0.43    0.37 
  -1 -11 -21   -0.18    0.35 
   0 -11 -21    0.10    0.40 
   1 -11 -21    3.44    0.40 
   2 -11 -21    0.54    0.30 
   3 -11 -21    0.30    0.33 
   4 -11 -21    1.11    0.23 
   5 -11 -21    0.20    0.21 
  -3 -10 -21    0.04    0.31 
  -2 -10 -21    0.57    0.44 
  -1 -10 -21    0.19    0.29 
   0 -10 -21    0.92    0.34 
   1 -10 -21    2.19    0.40 
   2 -10 -21   -0.13    0.24 
   3 -10 -21    0.18    0.23 
   4 -10 -21    0.33    0.23 
   5 -10 -21    4.38    0.40 
   6 -10 -21    9.58    0.60 
  -4  -9 -21    0.60    0.39 
  -3  -9 -21    1.11    0.49 
  -2  -9 -21    2.11    0.63 
  -1  -9 -21    0.57    0.34 
   0  -9 -21    4.40    0.59 
   1  -9 -21    0.17    0.26 
   2  -9 -21    0.04    0.22 
   3  -9 -21    1.05    0.24 
   4  -9 -21    0.49    0.23 
   5  -9 -21    2.71    0.34 
   6  -9 -21    0.25    0.22 
   7  -9 -21   -0.18    0.17 
  -5  -8 -21    0.04    0.32 
  -4  -8 -21    4.78    0.82 
  -3  -8 -21    2.75    0.88 
  -2  -8 -21    0.40    0.48 
  -1  -8 -21    7.64    0.71 
   0  -8 -21    4.45    0.40 
   1  -8 -21    2.40    0.34 
   2  -8 -21    0.28    0.25 
   3  -8 -21    3.72    0.40 
   4  -8 -21    0.51    0.25 
   5  -8 -21    0.34    0.23 
   6  -8 -21    0.80    0.35 
   7  -8 -21   -0.20    0.20 
   8  -8 -21    0.87    0.28 
  -6  -7 -21    0.61    0.38 
  -5  -7 -21    0.45    0.42 
  -4  -7 -21    0.56    0.50 
  -3  -7 -21    0.62    0.52 
  -2  -7 -21   -0.02    0.45 
  -1  -7 -21    3.64    0.45 
   0  -7 -21    0.29    0.25 
   1  -7 -21    5.66    0.49 
   2  -7 -21    0.29    0.27 
   3  -7 -21    2.17    0.32 
   4  -7 -21    0.20    0.25 
   5  -7 -21    0.02    0.23 
   6  -7 -21    0.58    0.27 
   7  -7 -21    0.33    0.30 
   8  -7 -21    1.02    0.23 
   9  -7 -21    0.58    0.23 
  -7  -6 -21    1.23    0.43 
  -6  -6 -21    0.34    0.41 
  -5  -6 -21    1.00    0.61 
  -4  -6 -21   12.08    1.52 
  -3  -6 -21    0.71    0.57 
  -2  -6 -21    7.68    0.65 
  -1  -6 -21    1.81    0.35 
   0  -6 -21    0.94    0.31 
   1  -6 -21    3.07    0.44 
   2  -6 -21    0.46    0.26 
   3  -6 -21    1.17    0.26 
   4  -6 -21   11.27    0.67 
   5  -6 -21    0.37    0.26 
   6  -6 -21    5.84    0.55 
   7  -6 -21    1.27    0.30 
   8  -6 -21    1.25    0.26 
   9  -6 -21    0.99    0.28 
  -7  -5 -21    1.33    0.48 
  -6  -5 -21   -0.13    0.40 
  -5  -5 -21    0.72    0.47 
  -4  -5 -21    1.44    0.65 
  -3  -5 -21   -0.23    0.30 
  -2  -5 -21    1.48    0.32 
  -1  -5 -21    0.21    0.27 
   0  -5 -21    0.08    0.25 
   1  -5 -21    1.63    0.36 
   2  -5 -21    3.09    2.18 
   3  -5 -21    1.09    0.34 
   4  -5 -21    3.23    0.45 
   5  -5 -21    0.50    0.30 
   6  -5 -21    3.03    0.46 
   7  -5 -21    0.65    0.29 
   8  -5 -21    3.34    0.59 
   9  -5 -21   -0.07    0.21 
  -8  -4 -21    0.27    0.46 
  -7  -4 -21    1.51    0.53 
  -6  -4 -21   -0.43    0.39 
  -5  -4 -21    0.61    0.51 
  -4  -4 -21    0.86    0.32 
  -3  -4 -21    0.22    0.27 
  -2  -4 -21    1.89    0.35 
  -1  -4 -21    4.19    0.51 
   0  -4 -21    0.04    0.28 
   1  -4 -21    7.67    0.67 
   2  -4 -21    3.69    0.47 
   3  -4 -21   -0.26    0.27 
   4  -4 -21    7.82    0.66 
   5  -4 -21    1.46    0.35 
   6  -4 -21    6.71    0.79 
   7  -4 -21   21.74    1.63 
   8  -4 -21    0.74    0.32 
   9  -4 -21    2.82    0.43 
  10  -4 -21    3.33    0.47 
  -8  -3 -21   -0.09    0.44 
  -7  -3 -21    1.35    0.55 
  -6  -3 -21    2.17    0.66 
  -5  -3 -21    0.77    0.59 
  -4  -3 -21   -0.30    0.27 
  -3  -3 -21    0.40    0.27 
  -2  -3 -21   -0.46    0.24 
  -1  -3 -21    0.15    0.29 
   0  -3 -21   -0.07    0.28 
   1  -3 -21    1.59    0.35 
   2  -3 -21    0.13    0.31 
   3  -3 -21    0.02    0.28 
   4  -3 -21    3.34    0.46 
   5  -3 -21    1.94    0.35 
   6  -3 -21   -0.08    0.30 
   7  -3 -21    1.95    0.44 
   8  -3 -21    0.20    0.27 
   9  -3 -21    0.04    0.23 
  10  -3 -21   -0.01    0.25 
  -8  -2 -21    0.36    0.59 
  -7  -2 -21    0.31    0.48 
  -6  -2 -21   -0.03    0.48 
  -5  -2 -21    0.89    0.33 
  -4  -2 -21   11.72    0.82 
  -3  -2 -21    4.15    0.49 
  -2  -2 -21   13.37    0.91 
  -1  -2 -21    5.90    0.60 
   0  -2 -21    0.49    0.32 
   1  -2 -21   17.46    1.08 
   2  -2 -21    0.41    0.30 
   3  -2 -21   12.47    0.90 
   4  -2 -21    6.93    0.64 
   5  -2 -21    0.78    0.40 
   6  -2 -21    0.60    0.33 
   7  -2 -21    4.72    0.64 
   8  -2 -21    0.79    0.35 
   9  -2 -21    0.01    0.23 
  10  -2 -21    0.80    0.24 
  -8  -1 -21    0.60    0.55 
  -7  -1 -21    0.66    0.54 
  -6  -1 -21    0.57    0.55 
  -5  -1 -21    2.11    0.35 
  -4  -1 -21    4.48    0.80 
  -3  -1 -21    5.29    0.56 
  -2  -1 -21    8.72    0.73 
  -1  -1 -21    2.30    0.42 
   0  -1 -21    6.10    0.61 
   1  -1 -21    0.81    0.33 
   2  -1 -21   -0.11    0.27 
   3  -1 -21    2.27    0.39 
   4  -1 -21    0.61    0.30 
   5  -1 -21    3.04    0.53 
   6  -1 -21    0.73    0.30 
   7  -1 -21    4.40    0.65 
   8  -1 -21    0.03    0.28 
   9  -1 -21    3.12    0.46 
  10  -1 -21    0.78    0.25 
  -8   0 -21    1.78    0.62 
  -7   0 -21    1.87    0.65 
  -6   0 -21   -0.40    0.26 
  -5   0 -21    0.11    0.25 
  -4   0 -21    1.20    0.33 
  -3   0 -21   -0.05    0.29 
  -2   0 -21    9.30    0.72 
  -1   0 -21    3.46    0.47 
   0   0 -21   11.62    0.87 
   1   0 -21    1.40    0.37 
   2   0 -21    0.97    0.33 
   3   0 -21   26.34    1.36 
   4   0 -21   17.17    1.03 
   5   0 -21    0.35    0.28 
   6   0 -21   -0.15    0.27 
   7   0 -21    0.15    0.31 
   8   0 -21    0.75    0.32 
   9   0 -21    4.10    0.50 
  -8   1 -21    0.32    0.61 
  -7   1 -21   -0.34    0.26 
  -6   1 -21    1.81    0.26 
  -5   1 -21    0.20    0.21 
  -4   1 -21    0.39    0.23 
  -3   1 -21    2.75    0.30 
  -2   1 -21    2.88    0.44 
  -1   1 -21    0.73    0.33 
   0   1 -21   16.77    1.09 
   1   1 -21    6.95    0.64 
   2   1 -21   23.85    1.27 
   3   1 -21   -0.30    0.27 
   4   1 -21    1.13    0.31 
   5   1 -21    7.85    0.66 
   6   1 -21    0.29    0.27 
   7   1 -21    1.57    0.38 
   8   1 -21    9.70    0.89 
   9   1 -21    2.34    0.39 
  -8   2 -21   -0.10    0.28 
  -7   2 -21    2.58    0.41 
  -6   2 -21    1.31    0.26 
  -5   2 -21    0.16    0.32 
  -4   2 -21    0.26    0.20 
  -3   2 -21    1.40    0.27 
  -2   2 -21    2.51    0.32 
  -1   2 -21   -0.02    0.22 
   0   2 -21   21.45    0.98 
   1   2 -21    8.24    0.53 
   2   2 -21    7.69    0.49 
   3   2 -21   19.07    0.99 
   4   2 -21    0.53    0.27 
   5   2 -21    2.85    0.32 
   6   2 -21    0.07    0.20 
   7   2 -21    2.60    0.29 
   8   2 -21    4.81    0.66 
  -9   3 -21    0.24    0.30 
  -8   3 -21    2.79    0.50 
  -7   3 -21    0.07    0.29 
  -6   3 -21   -0.27    0.20 
  -5   3 -21    0.95    0.25 
  -4   3 -21    9.01    0.58 
  -3   3 -21    0.05    0.22 
  -2   3 -21   -0.22    0.21 
  -1   3 -21    2.31    0.33 
   0   3 -21    0.92    0.26 
   1   3 -21    0.32    0.27 
   2   3 -21    0.12    0.24 
   3   3 -21    0.10    0.24 
   4   3 -21   -0.30    0.22 
   5   3 -21   -0.27    0.23 
   6   3 -21    4.44    0.46 
   7   3 -21    1.73    0.28 
   8   3 -21    0.44    0.33 
  -9   4 -21    1.04    0.37 
  -8   4 -21    2.89    0.55 
  -7   4 -21    6.61    0.63 
  -6   4 -21    0.16    0.21 
  -5   4 -21   -0.17    0.21 
  -4   4 -21    8.33    0.56 
  -3   4 -21    0.44    0.24 
  -2   4 -21    0.81    0.24 
  -1   4 -21    7.29    0.54 
   0   4 -21   16.43    0.96 
   1   4 -21    0.59    0.28 
   2   4 -21    1.13    0.32 
   3   4 -21    1.51    0.35 
   4   4 -21   -0.09    0.25 
   5   4 -21   -0.14    0.46 
   6   4 -21    3.93    0.44 
   7   4 -21    0.72    0.24 
   8   4 -21   -0.66    0.34 
   9   4 -21    0.08    0.30 
 -10   5 -21    0.35    0.28 
  -9   5 -21   -0.19    0.27 
  -8   5 -21    0.38    0.37 
  -7   5 -21    0.09    0.31 
  -6   5 -21    2.52    0.33 
  -5   5 -21    0.48    0.25 
  -4   5 -21    0.86    0.25 
  -3   5 -21    3.65    0.39 
  -2   5 -21    3.41    0.38 
  -1   5 -21   -0.26    0.24 
   0   5 -21   10.01    0.73 
   1   5 -21   35.80    1.72 
   2   5 -21    4.53    0.49 
   3   5 -21    0.89    0.29 
   4   5 -21    3.54    0.43 
   5   5 -21   13.31    0.83 
   6   5 -21    0.50    0.26 
   7   5 -21    2.74    0.59 
   8   5 -21   -0.16    0.50 
   9   5 -21    0.52    0.32 
 -10   6 -21    0.52    0.29 
  -9   6 -21    1.86    0.44 
  -8   6 -21    0.20    0.33 
  -7   6 -21    2.89    0.49 
  -6   6 -21    7.62    0.53 
  -5   6 -21    7.05    0.56 
  -4   6 -21    9.62    0.64 
  -3   6 -21    0.14    0.20 
  -2   6 -21   15.67    0.94 
  -1   6 -21    0.15    0.25 
   0   6 -21    0.92    0.31 
   1   6 -21   11.73    0.76 
   2   6 -21    2.07    0.35 
   3   6 -21    1.44    0.33 
   4   6 -21    0.05    0.26 
   5   6 -21    9.11    0.70 
   6   6 -21    1.11    0.30 
   7   6 -21    4.32    0.73 
   8   6 -21    1.12    0.39 
   9   6 -21    4.60    0.57 
 -10   7 -21   -0.26    0.23 
  -9   7 -21    0.70    0.36 
  -8   7 -21   -0.20    0.31 
  -7   7 -21   -0.32    0.31 
  -6   7 -21    1.21    0.39 
  -5   7 -21    0.42    0.24 
  -4   7 -21    3.59    0.37 
  -3   7 -21    7.45    0.55 
  -2   7 -21    1.36    0.32 
  -1   7 -21   -0.01    0.25 
   0   7 -21   -0.02    0.25 
   1   7 -21    2.32    0.36 
   2   7 -21    1.32    0.30 
   3   7 -21   -0.27    0.23 
   4   7 -21    0.23    0.26 
   5   7 -21    2.83    0.40 
   6   7 -21    1.95    0.57 
   7   7 -21   -0.29    0.34 
   8   7 -21    2.00    0.38 
   9   7 -21    0.23    0.29 
 -10   8 -21    0.87    0.31 
  -9   8 -21    0.37    0.30 
  -8   8 -21   13.57    1.17 
  -7   8 -21   -0.15    0.31 
  -6   8 -21    0.83    0.34 
  -5   8 -21    4.22    0.42 
  -4   8 -21    8.25    0.61 
  -3   8 -21    9.68    0.72 
  -2   8 -21    0.04    0.25 
  -1   8 -21    0.19    0.25 
   0   8 -21    9.63    0.72 
   1   8 -21   10.76    0.74 
   2   8 -21    0.31    0.30 
   3   8 -21    2.63    0.43 
   4   8 -21    0.06    0.27 
   5   8 -21    2.86    0.65 
   6   8 -21    1.64    0.57 
   7   8 -21   -0.24    0.36 
   8   8 -21    4.14    0.60 
   9   8 -21    0.93    0.44 
 -10   9 -21    0.85    0.31 
  -9   9 -21    0.66    0.33 
  -8   9 -21   -0.11    0.32 
  -7   9 -21    0.10    0.33 
  -6   9 -21    1.11    0.34 
  -5   9 -21    1.41    0.41 
  -4   9 -21    0.58    0.25 
  -3   9 -21    0.14    0.24 
  -2   9 -21    5.04    0.54 
  -1   9 -21    0.57    0.25 
   0   9 -21    3.29    0.42 
   1   9 -21    0.65    0.30 
   2   9 -21    2.51    0.47 
   3   9 -21    0.52    0.31 
   4   9 -21    1.90    0.57 
   5   9 -21    0.68    0.44 
   6   9 -21    6.47    0.85 
   7   9 -21    0.79    0.41 
   8   9 -21    2.13    0.46 
  -9  10 -21    1.76    0.40 
  -7  10 -21    1.70    0.56 
  -6  10 -21    0.09    0.37 
  -5  10 -21    3.40    0.50 
  -4  10 -21    7.06    0.71 
  -3  10 -21    1.01    0.31 
  -2  10 -21    0.28    0.33 
  -1  10 -21    0.07    0.30 
   0  10 -21    9.11    0.93 
   1  10 -21   17.24    1.05 
   2  10 -21   -0.24    0.26 
   3  10 -21    0.19    0.41 
   4  10 -21    4.67    0.82 
   5  10 -21    0.79    0.49 
   6  10 -21    2.95    0.63 
   7  10 -21    1.71    0.46 
   8  10 -21    0.16    0.29 
  -9  11 -21    5.15    0.65 
  -8  11 -21    6.36    0.81 
  -7  11 -21    0.09    0.35 
  -6  11 -21    7.22    0.92 
  -5  11 -21   -0.13    0.30 
  -4  11 -21   26.12    1.49 
  -3  11 -21    5.13    0.85 
  -2  11 -21    0.09    0.26 
  -1  11 -21    1.50    0.35 
   0  11 -21    0.95    0.31 
   1  11 -21    4.65    0.51 
   2  11 -21   -0.37    0.37 
   3  11 -21    0.17    0.44 
   4  11 -21    4.70    0.80 
   5  11 -21    0.44    0.38 
   6  11 -21    0.25    0.39 
   7  11 -21   -0.14    0.31 
  -9  12 -21   -0.07    0.23 
  -8  12 -21    0.60    0.37 
  -7  12 -21    2.13    0.59 
  -6  12 -21    1.15    0.44 
  -5  12 -21    2.69    0.45 
  -4  12 -21    0.15    0.29 
  -2  12 -21    0.00    0.41 
  -1  12 -21    1.10    0.49 
   0  12 -21    3.08    0.69 
   1  12 -21    3.63    0.73 
   2  12 -21    5.91    0.90 
   3  12 -21    2.77    0.65 
   4  12 -21    0.40    0.45 
   5  12 -21    1.14    0.44 
   6  12 -21    0.34    0.33 
  -8  13 -21    4.08    0.57 
  -7  13 -21    0.74    0.42 
  -5  13 -21    0.44    0.36 
  -4  13 -21    0.88    0.32 
  -3  13 -21    1.11    0.48 
  -2  13 -21    1.09    0.54 
  -1  13 -21    0.15    0.40 
   0  13 -21    3.05    0.66 
   1  13 -21    0.30    0.44 
   2  13 -21    0.41    0.48 
   3  13 -21   -0.23    0.36 
   4  13 -21    0.68    0.44 
   5  13 -21    1.52    0.52 
  -7  14 -21    2.98    0.57 
  -6  14 -21    0.66    0.38 
  -5  14 -21    0.27    0.41 
  -4  14 -21    0.56    0.32 
  -3  14 -21    0.13    0.36 
  -2  14 -21    0.31    0.41 
  -1  14 -21    0.90    0.43 
   0  14 -21    4.20    0.73 
   1  14 -21    2.98    0.66 
   2  14 -21    0.13    0.39 
   3  14 -21    2.51    0.57 
   4  14 -21    0.76    0.45 
  -6  15 -21   -0.02    0.35 
  -5  15 -21    0.04    0.34 
  -4  15 -21   -0.26    0.35 
  -3  15 -21   -0.12    0.34 
  -2  15 -21    0.17    0.40 
  -1  15 -21    0.06    0.39 
   0  15 -21    1.10    0.48 
   1  15 -21    2.09    0.53 
   2  15 -21    0.38    0.35 
   3  15 -21    0.09    0.34 
  -5  16 -21    0.07    0.31 
  -4  16 -21    1.61    0.47 
  -3  16 -21    0.07    0.28 
  -2  16 -21    4.46    0.67 
  -1  16 -21    0.14    0.38 
   0  16 -21    0.91    0.44 
   1  16 -21    0.47    0.42 
   2  16 -21    1.14    0.45 
  -3  17 -21    0.00    0.49 
  -2  17 -21   -0.22    0.33 
  -1  17 -21    1.45    0.45 
  -1 -12 -20    0.76    0.42 
   0 -12 -20    0.20    0.25 
   1 -12 -20    0.36    0.27 
   2 -12 -20    0.65    0.34 
   3 -12 -20    2.51    0.46 
   4 -12 -20    0.03    0.30 
   5 -12 -20    1.89    0.28 
  -2 -11 -20    0.15    0.26 
  -1 -11 -20    4.09    0.45 
   0 -11 -20    0.95    0.31 
   1 -11 -20    0.27    0.27 
   2 -11 -20   -0.30    0.28 
   3 -11 -20    0.59    0.25 
   4 -11 -20    0.95    0.24 
   5 -11 -20    0.17    0.19 
   6 -11 -20   -0.07    0.19 
  -4 -10 -20   -0.12    0.31 
  -3 -10 -20   -0.05    0.27 
  -2 -10 -20    2.24    0.43 
  -1 -10 -20    8.61    0.74 
   0 -10 -20    6.00    0.62 
   1 -10 -20    7.61    0.72 
   2 -10 -20    0.52    0.23 
   3 -10 -20   -0.18    0.20 
   4 -10 -20    0.66    0.24 
   5 -10 -20    0.54    0.21 
   6 -10 -20    0.28    0.22 
   7 -10 -20    1.72    0.26 
  -5  -9 -20    0.47    0.38 
  -4  -9 -20    0.06    0.37 
  -3  -9 -20    1.25    0.39 
  -2  -9 -20    1.21    0.39 
  -1  -9 -20    2.13    0.43 
   0  -9 -20   -0.37    0.46 
   1  -9 -20    1.01    0.31 
   2  -9 -20    0.25    0.23 
   3  -9 -20    0.15    0.23 
   4  -9 -20    0.04    0.28 
   5  -9 -20    0.13    0.23 
   6  -9 -20   17.02    1.00 
   7  -9 -20    3.13    0.37 
   8  -9 -20    0.48    0.20 
  -6  -8 -20    1.67    0.51 
  -5  -8 -20    1.00    0.49 
  -4  -8 -20    2.83    0.60 
  -3  -8 -20    0.11    0.30 
  -2  -8 -20    0.04    0.35 
  -1  -8 -20    1.16    0.42 
   0  -8 -20    4.44    0.42 
   1  -8 -20    0.99    0.28 
   2  -8 -20    5.67    0.47 
   3  -8 -20   -0.09    0.22 
   4  -8 -20    0.74    0.28 
   5  -8 -20    6.45    0.58 
   6  -8 -20    0.15    0.24 
   7  -8 -20    0.00    0.26 
   8  -8 -20    0.74    0.24 
   9  -8 -20   -0.07    0.19 
  -7  -7 -20    0.30    0.39 
  -5  -7 -20   -1.23    0.45 
  -4  -7 -20    8.55    1.23 
  -3  -7 -20    7.83    0.77 
  -2  -7 -20   -0.04    0.36 
  -1  -7 -20    4.21    0.42 
   0  -7 -20    0.82    0.28 
   1  -7 -20    0.48    0.26 
   2  -7 -20    2.11    0.33 
   3  -7 -20    0.27    0.25 
   4  -7 -20    5.96    0.50 
   5  -7 -20    7.30    0.62 
   6  -7 -20   -0.12    0.25 
   7  -7 -20    0.02    0.24 
   8  -7 -20    0.34    0.21 
   9  -7 -20   -0.09    0.18 
  -7  -6 -20    0.15    0.41 
  -6  -6 -20   -0.26    0.36 
  -5  -6 -20    0.18    0.49 
  -4  -6 -20    4.10    0.86 
  -3  -6 -20    0.73    0.55 
  -2  -6 -20    0.22    0.26 
  -1  -6 -20    0.61    0.26 
   0  -6 -20   -0.19    0.26 
   1  -6 -20    3.35    0.49 
   2  -6 -20    1.62    0.45 
   3  -6 -20    0.17    0.23 
   4  -6 -20    0.38    0.26 
   5  -6 -20    0.31    0.30 
   6  -6 -20    6.92    0.64 
   7  -6 -20    0.17    0.30 
   8  -6 -20    8.82    0.66 
   9  -6 -20    0.50    0.21 
  10  -6 -20    1.25    0.27 
  -8  -5 -20   -0.28    0.42 
  -7  -5 -20    0.20    0.43 
  -6  -5 -20    1.42    0.59 
  -5  -5 -20    1.75    0.66 
  -4  -5 -20   25.19    2.31 
  -3  -5 -20    0.33    0.32 
  -2  -5 -20   -1.28    0.29 
  -1  -5 -20    5.76    0.59 
   0  -5 -20    7.00    0.64 
   1  -5 -20   14.84    0.96 
   2  -5 -20    0.72    0.28 
   3  -5 -20    0.06    0.25 
   4  -5 -20    0.91    0.33 
   5  -5 -20   -0.22    0.26 
   6  -5 -20    0.31    0.29 
   7  -5 -20    9.33    0.73 
   8  -5 -20   23.26    1.31 
   9  -5 -20   -0.04    0.24 
  10  -5 -20    1.63    0.31 
  -7  -4 -20    0.69    0.49 
  -6  -4 -20    0.11    0.47 
  -5  -4 -20    1.73    0.66 
  -4  -4 -20    5.05    0.53 
  -3  -4 -20    0.34    0.28 
  -2  -4 -20    1.59    0.34 
  -1  -4 -20    0.19    0.28 
   0  -4 -20    0.21    0.29 
   1  -4 -20   -0.27    0.25 
   2  -4 -20    3.64    0.45 
   3  -4 -20    1.35    0.36 
   4  -4 -20    1.26    0.33 
   5  -4 -20    0.75    0.32 
   6  -4 -20    2.87    0.45 
   7  -4 -20    1.61    0.36 
   8  -4 -20   -0.26    0.25 
   9  -4 -20    0.31    0.27 
  10  -4 -20    0.20    0.22 
  -8  -3 -20    0.22    0.46 
  -7  -3 -20    0.98    0.68 
  -6  -3 -20    0.46    0.58 
  -5  -3 -20   -0.24    0.31 
  -4  -3 -20    0.30    0.28 
  -3  -3 -20    2.23    0.40 
  -2  -3 -20    9.88    0.78 
  -1  -3 -20    0.47    0.31 
   0  -3 -20    1.22    0.37 
   1  -3 -20    0.08    0.30 
   2  -3 -20    1.92    0.40 
   3  -3 -20    2.97    0.45 
   4  -3 -20    8.07    0.69 
   5  -3 -20    5.93    0.60 
   6  -3 -20    3.30    0.56 
   7  -3 -20    3.04    0.52 
   8  -3 -20    2.24    0.37 
   9  -3 -20   -0.49    0.45 
  10  -3 -20   -0.21    0.19 
  -8  -2 -20    1.31    0.56 
  -7  -2 -20    0.32    0.49 
  -6  -2 -20    4.18    0.93 
  -5  -2 -20    0.41    0.31 
  -4  -2 -20    9.99    0.75 
  -3  -2 -20    2.31    0.40 
  -2  -2 -20    0.41    0.29 
  -1  -2 -20    0.37    0.31 
   0  -2 -20    2.36    0.42 
   1  -2 -20   11.93    0.88 
   2  -2 -20    0.39    0.32 
   3  -2 -20    4.38    0.52 
   4  -2 -20    1.77    0.38 
   5  -2 -20    0.47    0.30 
   6  -2 -20    0.03    0.37 
   7  -2 -20    2.14    0.45 
   8  -2 -20    5.89    0.75 
  10  -2 -20    0.63    0.26 
  -8  -1 -20    2.33    0.69 
  -7  -1 -20    0.12    0.54 
  -6  -1 -20   14.39    0.99 
  -5  -1 -20   -0.13    0.32 
  -4  -1 -20    0.90    0.31 
  -3  -1 -20    7.87    0.67 
  -2  -1 -20    1.29    0.35 
  -1  -1 -20    0.10    0.29 
   0  -1 -20   -0.27    0.26 
   1  -1 -20   -0.17    0.27 
   2  -1 -20    0.69    0.31 
   3  -1 -20    7.77    0.67 
   4  -1 -20    7.36    0.64 
   5  -1 -20    0.71    0.29 
   6  -1 -20    0.84    0.40 
   7  -1 -20    0.63    0.38 
   8  -1 -20    1.89    0.43 
   9  -1 -20    2.18    0.54 
  10  -1 -20    2.60    0.40 
  -8   0 -20    0.92    0.60 
  -7   0 -20   14.95    0.92 
  -6   0 -20    0.71    0.23 
  -5   0 -20   -0.21    0.22 
  -4   0 -20    0.58    0.24 
  -3   0 -20   22.27    1.21 
  -2   0 -20    4.14    0.48 
  -1   0 -20   10.17    0.78 
   0   0 -20    5.50    0.56 
   1   0 -20    3.64    0.47 
   2   0 -20    2.25    0.39 
   3   0 -20   14.29    0.93 
   4   0 -20    7.81    0.66 
   5   0 -20    1.93    0.36 
   6   0 -20   -0.23    0.29 
   7   0 -20    5.67    0.74 
   8   0 -20    1.98    0.44 
   9   0 -20    0.27    0.27 
  10   0 -20    1.74    0.33 
  -9   1 -20    0.07    0.31 
  -8   1 -20    0.19    0.27 
  -7   1 -20    4.93    0.53 
  -6   1 -20   -0.46    0.19 
  -5   1 -20   -0.05    0.21 
  -4   1 -20   -0.14    0.20 
  -3   1 -20    0.51    0.23 
  -2   1 -20    0.47    0.23 
  -1   1 -20    0.65    0.24 
   0   1 -20    0.15    0.28 
   1   1 -20   13.29    0.90 
   2   1 -20   13.17    0.87 
   3   1 -20    5.11    0.41 
   4   1 -20    6.39    0.44 
   5   1 -20    0.39    0.24 
   6   1 -20    0.14    0.21 
   7   1 -20   14.07    0.84 
   8   1 -20    0.27    0.23 
   9   1 -20    0.87    0.31 
 -10   2 -20    0.13    0.36 
  -9   2 -20    0.91    0.37 
  -8   2 -20   -0.21    0.29 
  -7   2 -20    1.30    0.37 
  -6   2 -20   -0.09    0.28 
  -5   2 -20    0.33    0.23 
  -4   2 -20    0.35    0.23 
  -3   2 -20   16.65    0.85 
  -2   2 -20    9.74    0.61 
  -1   2 -20    6.46    0.48 
   0   2 -20    3.24    0.34 
   1   2 -20    3.84    0.42 
   2   2 -20    8.11    0.60 
   3   2 -20    0.45    0.27 
   4   2 -20    1.97    0.34 
   5   2 -20    0.83    0.26 
   6   2 -20    0.67    0.24 
   7   2 -20    0.34    0.22 
   8   2 -20    0.71    0.25 
   9   2 -20    0.11    0.24 
 -10   3 -20    0.71    0.31 
  -8   3 -20    1.23    0.38 
  -7   3 -20   -0.60    0.28 
  -6   3 -20    1.36    0.30 
  -5   3 -20    8.37    0.57 
  -4   3 -20    0.12    0.22 
  -3   3 -20    6.69    0.51 
  -2   3 -20   14.59    0.77 
  -1   3 -20   18.13    0.87 
   0   3 -20    0.13    0.26 
   1   3 -20    0.64    0.26 
   2   3 -20   -0.04    0.26 
   3   3 -20    0.24    0.27 
   4   3 -20    5.42    0.50 
   5   3 -20    0.28    0.26 
   6   3 -20    3.54    0.50 
   7   3 -20    0.13    0.23 
   8   3 -20    0.40    0.31 
   9   3 -20    2.84    0.51 
 -10   4 -20    0.22    0.30 
  -9   4 -20   -0.15    0.30 
  -8   4 -20    0.81    0.41 
  -7   4 -20    1.29    0.38 
  -6   4 -20   -0.02    0.24 
  -5   4 -20    4.77    0.43 
  -4   4 -20    0.42    0.23 
  -3   4 -20    0.47    0.24 
  -2   4 -20    0.09    0.22 
  -1   4 -20   15.44    0.90 
   0   4 -20    1.79    0.33 
   1   4 -20    0.05    0.25 
   2   4 -20    0.73    0.30 
   3   4 -20    3.04    0.39 
   4   4 -20    1.37    0.32 
   5   4 -20    0.28    0.27 
   6   4 -20    2.89    0.41 
   7   4 -20    1.26    0.30 
   8   4 -20    2.91    0.59 
   9   4 -20    0.28    0.35 
  10   4 -20    0.07    0.29 
 -10   5 -20    5.69    0.68 
  -9   5 -20   -0.69    0.25 
  -8   5 -20   -0.12    0.31 
  -7   5 -20    0.86    0.39 
  -6   5 -20    3.59    0.40 
  -5   5 -20    4.86    0.44 
  -4   5 -20    1.33    0.29 
  -3   5 -20    0.53    0.24 
  -2   5 -20    0.01    0.24 
  -1   5 -20    4.64    0.47 
   0   5 -20    1.57    0.33 
   1   5 -20    0.58    0.30 
   2   5 -20   49.63    2.25 
   3   5 -20    3.54    0.44 
   4   5 -20    8.30    0.65 
   5   5 -20    4.98    0.50 
   6   5 -20    7.37    0.63 
   7   5 -20   -0.08    0.37 
   8   5 -20    6.05    0.61 
   9   5 -20    1.60    0.49 
  10   5 -20    1.77    0.36 
 -10   6 -20    0.20    0.29 
  -9   6 -20    0.00    0.30 
  -8   6 -20    0.16    0.39 
  -7   6 -20    0.19    0.28 
  -6   6 -20    0.84    0.32 
  -5   6 -20    0.23    0.22 
  -4   6 -20    3.27    0.36 
  -3   6 -20    1.47    0.29 
  -2   6 -20    1.97    0.35 
  -1   6 -20    6.12    0.55 
   0   6 -20    1.86    0.33 
   1   6 -20    1.26    0.35 
   2   6 -20   -0.24    0.23 
   3   6 -20    4.03    0.46 
   4   6 -20    0.02    0.27 
   5   6 -20    0.65    0.45 
   6   6 -20    0.92    0.29 
   7   6 -20    6.93    0.90 
   8   6 -20    0.09    0.36 
   9   6 -20    1.46    0.46 
  10   6 -20    3.13    0.57 
 -10   7 -20    1.94    0.46 
  -9   7 -20    1.23    0.42 
  -8   7 -20    0.03    0.36 
  -7   7 -20    2.59    0.64 
  -6   7 -20    1.99    0.43 
  -5   7 -20   -0.37    0.21 
  -4   7 -20    3.21    0.37 
  -3   7 -20    8.11    0.66 
  -2   7 -20    0.06    0.25 
  -1   7 -20    5.51    0.54 
   0   7 -20   11.76    0.83 
   1   7 -20   30.65    1.55 
   2   7 -20    1.49    0.33 
   3   7 -20    0.14    0.25 
   4   7 -20   12.29    0.79 
   5   7 -20    1.44    0.33 
   6   7 -20   12.17    1.30 
   7   7 -20    7.93    0.98 
   8   7 -20    1.04    0.47 
   9   7 -20    0.86    0.40 
 -10   8 -20   -0.24    0.24 
  -9   8 -20   -0.01    0.31 
  -8   8 -20    0.72    0.44 
  -7   8 -20    0.37    0.38 
  -6   8 -20    1.09    0.35 
  -5   8 -20    0.94    0.27 
  -4   8 -20   -0.02    0.22 
  -3   8 -20    2.29    0.37 
  -2   8 -20    3.62    0.45 
  -1   8 -20    2.94    0.41 
   0   8 -20    1.42    0.33 
   1   8 -20    3.76    0.46 
   2   8 -20    0.27    0.26 
   3   8 -20    9.54    0.74 
   4   8 -20    0.27    0.31 
   5   8 -20    8.88    1.13 
   6   8 -20    2.63    0.65 
   7   8 -20    5.30    0.82 
   8   8 -20    1.39    0.49 
   9   8 -20    1.01    0.38 
 -10   9 -20    1.50    0.40 
  -9   9 -20    0.40    0.33 
  -8   9 -20    2.21    0.59 
  -7   9 -20    2.83    0.64 
  -6   9 -20   -0.40    0.30 
  -5   9 -20    1.66    0.45 
  -4   9 -20    4.46    0.42 
  -3   9 -20    9.65    0.74 
  -2   9 -20   35.10    1.72 
  -1   9 -20   -0.46    0.24 
   0   9 -20   -0.53    0.23 
   1   9 -20   30.90    1.53 
   2   9 -20    0.44    0.29 
   3   9 -20    0.80    0.31 
   4   9 -20    0.86    0.51 
   5   9 -20    7.74    1.03 
   6   9 -20    1.34    0.54 
   7   9 -20   -0.20    0.34 
   8   9 -20    3.80    0.65 
 -10  10 -20    0.40    0.26 
  -9  10 -20    3.03    0.61 
  -8  10 -20   -0.23    0.35 
  -7  10 -20    3.02    0.69 
  -6  10 -20    2.29    0.60 
  -5  10 -20    0.30    0.34 
  -4  10 -20    2.81    0.72 
  -3  10 -20    2.19    0.37 
  -2  10 -20    6.40    0.59 
  -1  10 -20    1.37    0.32 
   0  10 -20    7.02    0.61 
   1  10 -20    4.88    0.52 
   2  10 -20    0.75    0.35 
   3  10 -20    5.86    0.97 
   4  10 -20    1.43    0.57 
   5  10 -20    4.75    0.83 
   6  10 -20    0.13    0.38 
   7  10 -20    2.46    0.58 
   8  10 -20    0.61    0.37 
 -10  11 -20    0.68    0.28 
  -9  11 -20   -0.68    0.25 
  -8  11 -20    0.61    0.45 
  -7  11 -20    1.19    0.50 
  -6  11 -20    2.25    0.62 
  -5  11 -20    0.24    0.29 
  -4  11 -20   20.86    1.74 
  -3  11 -20   -0.69    0.45 
  -2  11 -20    2.70    0.53 
  -1  11 -20    2.35    0.46 
   0  11 -20    3.78    0.59 
   1  11 -20   12.20    0.83 
   2  11 -20    2.23    0.63 
   3  11 -20   -0.62    0.38 
   4  11 -20    1.31    0.53 
   5  11 -20    0.01    0.36 
   6  11 -20    0.27    0.60 
   7  11 -20    0.28    0.38 
  -9  12 -20    0.06    0.33 
  -8  12 -20    0.07    0.38 
  -7  12 -20   -0.05    0.35 
  -6  12 -20    0.01    0.42 
  -5  12 -20    2.85    0.39 
  -4  12 -20    2.41    0.61 
  -3  12 -20    2.63    0.71 
  -2  12 -20    0.75    0.53 
  -1  12 -20   13.04    1.49 
   0  12 -20   -0.01    0.38 
   1  12 -20    0.30    0.46 
   2  12 -20    0.56    0.48 
   3  12 -20    3.41    0.72 
   4  12 -20    0.99    0.51 
   5  12 -20   -0.16    0.39 
   6  12 -20    2.09    0.52 
   7  12 -20   -0.13    0.31 
  -9  13 -20    3.71    0.58 
  -8  13 -20    0.07    0.36 
  -7  13 -20    1.12    0.46 
  -6  13 -20    1.36    0.36 
  -5  13 -20    0.21    0.40 
  -4  13 -20    0.55    0.43 
  -3  13 -20    4.34    0.79 
  -2  13 -20    0.16    0.40 
  -1  13 -20    3.13    0.69 
   0  13 -20   14.31    1.48 
   1  13 -20    0.36    0.42 
   2  13 -20    1.50    0.54 
   3  13 -20    1.88    0.56 
   4  13 -20    1.40    0.52 
   5  13 -20    2.47    0.57 
   6  13 -20    1.00    0.41 
  -8  14 -20    0.29    0.35 
  -7  14 -20    0.08    0.34 
  -6  14 -20    0.15    0.34 
  -5  14 -20   -0.13    0.35 
  -4  14 -20   -0.39    0.29 
  -3  14 -20   -0.32    0.41 
  -2  14 -20    3.66    0.74 
  -1  14 -20    0.26    0.40 
   0  14 -20    1.21    0.52 
   1  14 -20    0.84    0.48 
   2  14 -20   -0.43    0.35 
   3  14 -20    1.09    0.49 
   4  14 -20   -0.05    0.37 
   5  14 -20    0.11    0.36 
  -7  15 -20    1.92    0.51 
  -6  15 -20    0.60    0.37 
  -5  15 -20    0.34    0.37 
  -4  15 -20    0.48    0.32 
  -3  15 -20    3.46    0.67 
  -2  15 -20   -0.18    0.37 
  -1  15 -20    1.94    0.57 
   0  15 -20   -0.21    0.36 
   1  15 -20    0.92    0.50 
   2  15 -20    0.80    0.47 
   3  15 -20    4.27    0.69 
   4  15 -20   -0.14    0.34 
  -6  16 -20    0.18    0.36 
  -5  16 -20   -0.01    0.34 
  -4  16 -20    0.70    0.44 
  -3  16 -20    0.41    0.36 
  -2  16 -20    0.43    0.42 
  -1  16 -20   -0.57    0.33 
   0  16 -20    0.36    0.39 
   1  16 -20    0.38    0.36 
   2  16 -20    0.20    0.36 
   3  16 -20    0.47    0.38 
  -4  17 -20    0.92    0.42 
  -3  17 -20    1.05    0.43 
  -2  17 -20    0.82    0.41 
  -1  17 -20    4.36    0.65 
   0  17 -20    2.19    0.52 
   1  17 -20    1.39    0.62 
   0 -13 -19   -0.29    0.22 
   1 -13 -19    0.28    0.27 
   2 -13 -19    2.99    0.51 
   3 -13 -19    1.17    0.38 
   4 -13 -19    0.37    0.31 
  -2 -12 -19    3.03    0.37 
  -1 -12 -19   -0.12    0.40 
   0 -12 -19    2.93    0.41 
   1 -12 -19    4.45    0.51 
   2 -12 -19    1.07    0.34 
   3 -12 -19    0.90    0.40 
   4 -12 -19    5.48    0.43 
   5 -12 -19    2.41    0.29 
   6 -12 -19    3.82    0.35 
  -3 -11 -19   -0.21    0.23 
  -2 -11 -19    0.05    0.25 
  -1 -11 -19    4.06    0.50 
   0 -11 -19    3.13    0.46 
   1 -11 -19    4.16    0.52 
   2 -11 -19   -0.23    0.25 
   3 -11 -19    0.85    0.27 
   4 -11 -19   -0.14    0.21 
   5 -11 -19   -0.21    0.20 
   6 -11 -19    2.38    0.29 
   7 -11 -19    0.51    0.20 
  -5 -10 -19    1.04    0.43 
  -4 -10 -19    2.03    0.34 
  -3 -10 -19    0.45    0.29 
  -2 -10 -19   -0.36    0.27 
  -1 -10 -19    4.70    0.58 
   0 -10 -19    0.64    0.36 
   1 -10 -19    0.58    0.25 
   2 -10 -19    1.76    0.34 
   3 -10 -19    0.81    0.25 
   4 -10 -19    0.51    0.27 
   5 -10 -19    0.74    0.25 
   6 -10 -19    1.19    0.27 
   7 -10 -19   -0.33    0.20 
   8 -10 -19    1.23    0.27 
  -6  -9 -19    1.18    0.44 
  -5  -9 -19    1.63    0.32 
  -4  -9 -19    0.61    0.30 
  -3  -9 -19    2.59    0.46 
  -2  -9 -19    1.10    0.42 
  -1  -9 -19   -0.03    0.31 
   0  -9 -19    1.24    0.32 
   1  -9 -19    4.47    0.41 
   2  -9 -19    0.61    0.25 
   3  -9 -19   -0.32    0.22 
   4  -9 -19   -0.07    0.24 
   5  -9 -19    6.03    0.55 
   6  -9 -19   -0.01    0.27 
   7  -9 -19    0.13    0.24 
   8  -9 -19    0.82    0.25 
   9  -9 -19    0.26    0.18 
  -6  -8 -19   -0.01    0.39 
  -5  -8 -19    0.82    0.36 
  -4  -8 -19    0.95    0.36 
  -3  -8 -19    0.57    0.36 
  -2  -8 -19    7.75    0.78 
  -1  -8 -19    3.88    0.58 
   0  -8 -19    0.58    0.26 
   1  -8 -19    1.31    0.29 
   2  -8 -19    0.39    0.25 
   3  -8 -19    0.10    0.22 
   4  -8 -19   -0.04    0.24 
   5  -8 -19    1.29    0.31 
   6  -8 -19   11.51    0.79 
   7  -8 -19    4.31    0.53 
   8  -8 -19    2.34    0.37 
   9  -8 -19   -0.10    0.19 
  -7  -7 -19    1.22    0.52 
  -6  -7 -19    2.78    0.70 
  -5  -7 -19    1.28    0.39 
  -4  -7 -19    0.36    0.41 
  -3  -7 -19    0.50    0.41 
  -2  -7 -19    3.68    0.59 
  -1  -7 -19    0.12    0.26 
   0  -7 -19    2.80    0.41 
   1  -7 -19    1.87    0.45 
   2  -7 -19    0.85    0.32 
   3  -7 -19    0.27    0.30 
   4  -7 -19   -0.41    0.24 
   5  -7 -19    0.59    0.28 
   6  -7 -19    3.40    0.44 
   7  -7 -19    0.22    0.24 
   8  -7 -19    3.44    0.40 
   9  -7 -19   -0.39    0.17 
  10  -7 -19   -0.01    0.19 
  -8  -6 -19    0.89    0.44 
  -7  -6 -19    0.17    0.39 
  -6  -6 -19    2.39    0.71 
  -5  -6 -19    0.38    0.39 
  -4  -6 -19   13.69    1.09 
  -3  -6 -19    7.55    0.83 
  -2  -6 -19   -0.18    0.27 
  -1  -6 -19    0.23    0.26 
   0  -6 -19    0.41    0.26 
   1  -6 -19   22.01    1.05 
   2  -6 -19    3.44    0.38 
   3  -6 -19    0.08    0.23 
   4  -6 -19    2.60    0.36 
   5  -6 -19    1.57    0.34 
   6  -6 -19    1.21    0.33 
   7  -6 -19    3.94    0.45 
   8  -6 -19    1.35    0.38 
   9  -6 -19    5.35    0.50 
  10  -6 -19   -0.07    0.18 
  -8  -5 -19    0.17    0.45 
  -7  -5 -19    0.08    0.45 
  -6  -5 -19   -0.22    0.49 
  -5  -5 -19    3.65    0.88 
  -4  -5 -19    1.08    0.52 
  -3  -5 -19    4.65    0.58 
  -2  -5 -19    0.40    0.27 
  -1  -5 -19    2.66    0.38 
   0  -5 -19    0.52    0.28 
   1  -5 -19    0.52    0.27 
   2  -5 -19    1.31    0.32 
   3  -5 -19    0.15    0.25 
   4  -5 -19    3.97    0.42 
   5  -5 -19    0.63    0.31 
   6  -5 -19    0.58    0.28 
   7  -5 -19    1.13    0.32 
   8  -5 -19    4.65    0.48 
   9  -5 -19    0.73    0.26 
  -8  -4 -19    1.02    0.54 
  -7  -4 -19   -0.15    0.47 
  -6  -4 -19    0.51    0.53 
  -5  -4 -19    2.42    0.76 
  -4  -4 -19   30.53    1.66 
  -3  -4 -19    7.53    0.63 
  -2  -4 -19    3.60    0.46 
  -1  -4 -19    3.57    0.49 
   0  -4 -19    0.34    0.29 
   1  -4 -19   -0.07    0.30 
   2  -4 -19    0.97    0.33 
   3  -4 -19    2.61    0.39 
   4  -4 -19    3.15    0.39 
   5  -4 -19   18.60    0.95 
   6  -4 -19    1.25    0.35 
   7  -4 -19   16.94    1.04 
   8  -4 -19    7.27    0.63 
   9  -4 -19    2.95    0.38 
  10  -4 -19    0.26    0.23 
  11  -4 -19    0.76    0.24 
  -8  -3 -19    1.77    0.66 
  -7  -3 -19    0.45    0.53 
  -6  -3 -19    2.36    0.81 
  -5  -3 -19   -0.15    0.30 
  -4  -3 -19   12.86    0.85 
  -3  -3 -19   -0.07    0.27 
  -2  -3 -19    4.97    0.57 
  -1  -3 -19   -0.01    0.29 
   0  -3 -19   -0.12    0.28 
   1  -3 -19    0.91    0.31 
   2  -3 -19   -0.16    0.27 
   3  -3 -19    0.40    0.31 
   4  -3 -19    4.67    0.53 
   5  -3 -19    0.21    0.27 
   6  -3 -19    5.23    0.56 
   7  -3 -19    7.29    0.64 
   8  -3 -19    2.93    0.41 
   9  -3 -19    3.11    0.52 
  10  -3 -19    2.25    0.37 
  11  -3 -19    0.33    0.23 
  -8  -2 -19    0.97    0.59 
  -7  -2 -19    7.07    1.10 
  -6  -2 -19    0.39    0.56 
  -5  -2 -19   -0.03    0.29 
  -4  -2 -19    1.03    0.33 
  -3  -2 -19   20.34    1.19 
  -2  -2 -19    5.17    0.55 
  -1  -2 -19    1.35    0.35 
   0  -2 -19    1.98    0.39 
   1  -2 -19   21.12    1.18 
   2  -2 -19    0.24    0.30 
   3  -2 -19   17.50    1.06 
   4  -2 -19   19.28    1.15 
   5  -2 -19    0.79    0.31 
   6  -2 -19    1.29    0.35 
   7  -2 -19    0.64    0.32 
   8  -2 -19    1.43    0.37 
   9  -2 -19    0.29    0.29 
  10  -2 -19    1.12    0.31 
  -8  -1 -19    1.72    0.31 
  -7  -1 -19    0.77    0.30 
  -6  -1 -19    0.04    0.22 
  -5  -1 -19    0.27    0.22 
  -4  -1 -19    6.45    0.60 
  -3  -1 -19    1.40    0.34 
  -2  -1 -19    4.83    0.51 
  -1  -1 -19    0.72    0.32 
   0  -1 -19    4.48    1.58 
   1  -1 -19    1.80    0.47 
   2  -1 -19    0.97    0.41 
   3  -1 -19    3.61    0.47 
   4  -1 -19   16.83    1.02 
   5  -1 -19    8.83    0.72 
   6  -1 -19    0.14    0.28 
   7  -1 -19    0.39    0.42 
   8  -1 -19    0.42    0.34 
   9  -1 -19    0.10    0.30 
  10  -1 -19    1.82    0.35 
  -9   0 -19    2.25    0.42 
  -8   0 -19    2.79    0.41 
  -7   0 -19    0.82    0.32 
  -6   0 -19    6.72    0.51 
  -5   0 -19    6.59    0.48 
  -4   0 -19   -0.06    0.23 
  -3   0 -19    0.57    0.24 
  -2   0 -19    9.33    0.71 
  -1   0 -19    0.76    0.35 
   0   0 -19    0.99    0.31 
   1   0 -19    0.02    0.25 
   2   0 -19    4.45    0.83 
   3   0 -19   26.28    1.71 
   4   0 -19    4.27    0.50 
   5   0 -19    0.95    0.25 
   6   0 -19    3.23    0.32 
   7   0 -19    8.62    0.84 
   8   0 -19    0.21    0.23 
   9   0 -19    1.23    0.34 
  10   0 -19    1.73    0.38 
 -10   1 -19    3.95    0.49 
  -8   1 -19    3.71    0.51 
  -7   1 -19   -0.16    0.28 
  -6   1 -19   -0.44    0.22 
  -5   1 -19    0.40    0.24 
  -4   1 -19   11.51    0.64 
  -3   1 -19    0.84    0.24 
  -2   1 -19    3.46    0.40 
  -1   1 -19    0.02    0.21 
   0   1 -19    3.74    0.35 
   1   1 -19    0.57    0.23 
   2   1 -19    1.63    0.31 
   3   1 -19   -0.13    0.26 
   4   1 -19    1.98    0.47 
   5   1 -19    1.35    0.32 
   6   1 -19    9.86    0.59 
   7   1 -19    3.83    0.83 
   8   1 -19    1.98    0.32 
   9   1 -19    1.28    0.31 
 -10   2 -19    2.41    0.46 
  -9   2 -19    0.62    0.40 
  -8   2 -19    0.31    0.31 
  -7   2 -19    3.95    0.51 
  -6   2 -19    0.38    0.23 
  -5   2 -19    0.24    0.21 
  -4   2 -19    7.42    0.54 
  -3   2 -19    0.65    0.25 
  -2   2 -19   16.41    0.81 
  -1   2 -19   16.57    0.79 
   0   2 -19    1.03    0.29 
   1   2 -19    2.26    0.34 
   2   2 -19    2.34    0.35 
   3   2 -19   13.48    0.77 
   4   2 -19    3.44    0.42 
   5   2 -19    8.77    0.66 
   6   2 -19    0.46    0.28 
   7   2 -19   10.82    0.70 
   8   2 -19    0.26    0.25 
   9   2 -19    0.69    0.26 
  10   2 -19   -0.32    0.28 
 -11   3 -19    0.32    0.36 
 -10   3 -19   -0.10    0.30 
  -9   3 -19    0.60    0.38 
  -8   3 -19   -0.12    0.29 
  -7   3 -19    2.34    0.43 
  -6   3 -19    2.85    0.35 
  -5   3 -19    0.03    0.23 
  -4   3 -19    0.09    0.22 
  -3   3 -19   11.16    0.82 
  -2   3 -19    3.27    0.36 
  -1   3 -19    9.75    0.69 
   0   3 -19   13.26    0.79 
   1   3 -19   15.34    0.87 
   2   3 -19    3.05    0.40 
   3   3 -19    0.18    0.29 
   4   3 -19   22.32    1.16 
   5   3 -19   22.71    1.19 
   6   3 -19    0.15    0.26 
   7   3 -19    4.96    0.49 
   8   3 -19    1.77    0.33 
   9   3 -19    0.02    0.37 
  10   3 -19   -0.40    0.30 
 -11   4 -19    1.71    0.36 
 -10   4 -19    1.68    0.44 
  -9   4 -19    2.67    0.56 
  -8   4 -19    1.42    0.49 
  -7   4 -19    0.79    0.39 
  -6   4 -19    0.34    0.24 
  -5   4 -19    8.20    0.57 
  -4   4 -19   16.47    0.84 
  -3   4 -19   23.49    1.05 
  -2   4 -19    0.16    0.30 
  -1   4 -19    2.11    0.36 
   0   4 -19    1.75    0.33 
   1   4 -19   15.04    0.91 
   2   4 -19   15.33    0.90 
   3   4 -19   20.72    1.10 
   4   4 -19    6.41    0.57 
   5   4 -19   -0.57    0.24 
   6   4 -19    6.26    0.56 
   7   4 -19    9.59    0.71 
   8   4 -19    2.28    0.55 
   9   4 -19   13.72    1.17 
  10   4 -19    0.31    0.36 
 -11   5 -19   -0.10    0.23 
 -10   5 -19    1.06    0.39 
  -9   5 -19    0.85    0.43 
  -8   5 -19    1.19    0.47 
  -7   5 -19    0.49    0.35 
  -6   5 -19    1.75    0.31 
  -5   5 -19    0.24    0.22 
  -4   5 -19    0.31    0.23 
  -3   5 -19   14.64    0.79 
  -2   5 -19    2.28    0.40 
  -1   5 -19    8.70    0.66 
   0   5 -19   -0.06    0.25 
   1   5 -19    2.24    0.37 
   2   5 -19    5.82    0.59 
   3   5 -19    0.87    0.31 
   4   5 -19    9.16    0.71 
   5   5 -19    5.55    0.51 
   6   5 -19    0.82    0.39 
   7   5 -19   -0.18    0.32 
   8   5 -19    1.73    0.53 
   9   5 -19    1.03    0.43 
  10   5 -19    0.09    0.33 
 -11   6 -19   -0.03    0.25 
 -10   6 -19    0.38    0.36 
  -9   6 -19   -0.28    0.32 
  -8   6 -19    9.01    1.11 
  -7   6 -19   -0.24    0.32 
  -6   6 -19   13.41    0.74 
  -5   6 -19    0.51    0.26 
  -4   6 -19    7.23    0.55 
  -3   6 -19   26.32    1.35 
  -2   6 -19   15.43    0.92 
  -1   6 -19   12.30    0.83 
   0   6 -19    8.23    1.00 
   1   6 -19    0.71    0.29 
   2   6 -19    6.83    0.58 
   3   6 -19    0.55    0.27 
   4   6 -19    2.15    0.38 
   5   6 -19    2.44    0.39 
   6   6 -19    6.63    1.46 
   7   6 -19    7.84    1.01 
   8   6 -19    9.49    1.11 
   9   6 -19    0.67    0.56 
  10   6 -19    1.06    0.38 
 -11   7 -19    1.28    0.34 
 -10   7 -19    0.09    0.30 
  -9   7 -19    2.42    0.55 
  -8   7 -19    0.34    0.42 
  -7   7 -19    0.39    0.38 
  -6   7 -19    2.36    0.33 
  -5   7 -19   -0.04    0.23 
  -4   7 -19    0.28    0.24 
  -3   7 -19    4.18    0.48 
  -2   7 -19    6.22    0.58 
  -1   7 -19    0.14    0.26 
   0   7 -19    0.22    0.27 
   1   7 -19    0.04    0.24 
   2   7 -19    7.96    0.63 
   3   7 -19    0.53    0.30 
   4   7 -19    3.75    0.48 
   5   7 -19    2.94    0.45 
   6   7 -19    2.43    0.65 
   7   7 -19    4.18    0.79 
   8   7 -19   10.25    1.16 
   9   7 -19    0.18    0.36 
  10   7 -19    4.68    0.60 
 -11   8 -19   -0.15    0.24 
 -10   8 -19    2.22    0.48 
  -9   8 -19    1.11    0.46 
  -8   8 -19    0.40    0.39 
  -7   8 -19   -0.14    0.39 
  -6   8 -19    0.10    0.32 
  -5   8 -19   20.56    0.99 
  -4   8 -19    0.05    0.26 
  -3   8 -19    0.93    0.31 
  -2   8 -19    9.56    0.73 
  -1   8 -19   10.44    0.77 
   0   8 -19    0.21    0.27 
   1   8 -19    1.32    0.32 
   2   8 -19   -0.05    0.27 
   3   8 -19   -0.25    0.28 
   4   8 -19   19.37    1.17 
   5   8 -19    0.32    0.53 
   6   8 -19    1.29    0.53 
   7   8 -19    4.92    0.84 
   8   8 -19    1.00    0.47 
   9   8 -19    0.19    0.35 
 -11   9 -19    0.36    0.27 
 -10   9 -19    2.50    0.52 
  -9   9 -19    1.49    0.50 
  -8   9 -19    1.26    0.53 
  -7   9 -19   -0.18    0.35 
  -6   9 -19   11.70    0.87 
  -5   9 -19    5.56    0.43 
  -4   9 -19    2.68    0.42 
  -3   9 -19    2.54    0.38 
  -2   9 -19    0.44    0.28 
  -1   9 -19    3.80    0.49 
   0   9 -19   24.21    1.39 
   1   9 -19   -0.02    0.27 
   2   9 -19    3.20    0.43 
   3   9 -19    3.14    0.45 
   4   9 -19    1.47    0.61 
   5   9 -19    2.23    0.63 
   6   9 -19    0.36    0.43 
   7   9 -19   -0.06    0.37 
   8   9 -19    0.58    0.44 
   9   9 -19    0.13    0.33 
 -10  10 -19    0.17    0.28 
  -9  10 -19    0.62    0.39 
  -8  10 -19    1.07    0.46 
  -7  10 -19    5.36    0.86 
  -6  10 -19   14.69    0.97 
  -5  10 -19   -0.36    0.33 
  -4  10 -19    0.68    0.28 
  -3  10 -19   29.11    1.50 
  -2  10 -19    0.51    0.28 
  -1  10 -19    9.92    0.75 
   0  10 -19    0.67    0.34 
   1  10 -19    8.74    0.72 
   2  10 -19    0.01    0.31 
   3  10 -19   -0.68    0.42 
   4  10 -19    0.08    0.49 
   5  10 -19    6.24    0.97 
   6  10 -19    0.89    0.48 
   7  10 -19    6.38    0.95 
   8  10 -19   -0.12    0.35 
 -10  11 -19    0.36    0.28 
  -9  11 -19    0.42    0.41 
  -8  11 -19    2.02    0.58 
  -7  11 -19   -0.51    0.32 
  -6  11 -19    3.99    0.54 
  -5  11 -19    0.67    0.37 
  -4  11 -19   23.13    2.34 
  -3  11 -19    1.04    0.50 
  -2  11 -19    0.33    0.28 
  -1  11 -19    0.70    0.30 
   0  11 -19    3.77    0.47 
   1  11 -19    1.43    0.40 
   3  11 -19   -0.09    0.50 
   4  11 -19    1.13    0.54 
   5  11 -19   -0.42    0.38 
   6  11 -19    0.81    0.49 
   7  11 -19    0.98    0.46 
   8  11 -19    0.53    0.36 
 -10  12 -19    0.38    0.28 
  -9  12 -19    3.03    0.61 
  -8  12 -19   -0.41    0.34 
  -7  12 -19    0.66    0.34 
  -6  12 -19    3.51    0.49 
  -5  12 -19    5.68    0.63 
  -4  12 -19    0.69    0.49 
  -3  12 -19    4.55    0.83 
  -2  12 -19   -0.32    0.39 
   0  12 -19    3.78    0.77 
   1  12 -19    4.18    0.84 
   2  12 -19    0.17    0.43 
   3  12 -19    0.37    0.48 
   4  12 -19    0.50    0.50 
   5  12 -19    3.39    0.69 
   6  12 -19   11.23    1.17 
   7  12 -19    5.73    0.77 
  -9  13 -19    0.66    0.38 
  -8  13 -19    0.37    0.38 
  -7  13 -19    1.58    0.36 
  -6  13 -19    2.55    0.52 
  -5  13 -19    0.05    0.40 
  -4  13 -19    0.02    0.42 
  -3  13 -19    1.99    0.60 
  -2  13 -19    0.11    0.42 
  -1  13 -19    0.76    0.49 
   0  13 -19    0.53    0.48 
   1  13 -19    0.64    0.49 
   2  13 -19   -0.11    0.38 
   3  13 -19    0.00    0.40 
   4  13 -19   -0.12    0.40 
   5  13 -19    0.83    0.46 
   6  13 -19    1.60    0.51 
  -9  14 -19   11.87    1.07 
  -8  14 -19    0.67    0.41 
  -7  14 -19    0.47    0.30 
  -6  14 -19    0.07    0.27 
  -5  14 -19    0.63    0.45 
  -4  14 -19    3.24    0.71 
  -3  14 -19    3.53    0.76 
  -2  14 -19    5.63    0.92 
  -1  14 -19    3.70    0.73 
   0  14 -19    0.49    0.45 
   1  14 -19    1.11    0.57 
   2  14 -19    1.24    0.52 
   3  14 -19    2.04    0.64 
   4  14 -19    4.06    0.70 
   5  14 -19    0.27    0.36 
   6  14 -19    2.51    0.50 
  -8  15 -19    0.24    0.34 
  -7  15 -19    0.76    0.30 
  -6  15 -19    0.18    0.28 
  -5  15 -19    0.52    0.41 
  -4  15 -19    0.01    0.40 
  -3  15 -19    1.32    0.51 
  -2  15 -19   -0.04    0.40 
  -1  15 -19    2.28    0.62 
   0  15 -19    0.54    0.43 
   1  15 -19    0.45    0.43 
   2  15 -19   -0.29    0.36 
   3  15 -19    0.28    0.39 
   4  15 -19    0.63    0.43 
   5  15 -19   -0.11    0.34 
  -7  16 -19   -0.57    0.36 
  -6  16 -19    2.55    0.38 
  -5  16 -19    1.02    0.42 
  -4  16 -19    0.18    0.45 
  -3  16 -19    0.93    0.43 
  -2  16 -19    0.69    0.41 
  -1  16 -19    1.16    0.50 
   0  16 -19    2.65    0.63 
   1  16 -19    1.91    0.54 
   2  16 -19    1.00    0.44 
   3  16 -19    0.43    0.39 
  -5  17 -19   -0.22    0.38 
  -4  17 -19   -0.46    0.37 
  -3  17 -19    1.49    0.53 
  -2  17 -19    1.02    0.45 
  -1  17 -19   -0.65    0.38 
   0  17 -19    2.29    0.57 
   1  17 -19    1.09    0.45 
   2  17 -19    1.29    0.47 
  -3  18 -19   -0.12    0.39 
  -2  18 -19   -0.06    0.39 
  -1  18 -19    0.90    0.43 
  -1 -13 -18    0.37    0.46 
   0 -13 -18    2.56    0.39 
   1 -13 -18    3.85    0.43 
   2 -13 -18    4.70    0.69 
   3 -13 -18    1.35    0.44 
   4 -13 -18    1.90    0.46 
   5 -13 -18    0.23    0.34 
   6 -13 -18   -0.09    0.18 
  -3 -12 -18    0.11    0.23 
  -2 -12 -18    1.03    0.32 
  -1 -12 -18    2.16    0.39 
   0 -12 -18    5.07    0.56 
   1 -12 -18    2.79    0.46 
   2 -12 -18    1.45    0.39 
   3 -12 -18    0.12    0.26 
   4 -12 -18    0.92    0.25 
   5 -12 -18    0.95    0.24 
   6 -12 -18    1.18    0.24 
   7 -12 -18    0.98    0.22 
  -4 -11 -18   -0.09    0.21 
  -3 -11 -18    4.80    0.50 
  -2 -11 -18    0.38    0.30 
  -1 -11 -18    0.14    0.29 
   0 -11 -18   -0.02    0.31 
   1 -11 -18    0.20    0.34 
   2 -11 -18    0.77    0.28 
   3 -11 -18    0.07    0.23 
   4 -11 -18    4.30    0.47 
   5 -11 -18    3.29    0.42 
   6 -11 -18    9.46    0.65 
   7 -11 -18    1.67    0.28 
   8 -11 -18    0.15    0.17 
  -5 -10 -18    2.88    0.37 
  -4 -10 -18    1.39    0.35 
  -3 -10 -18    2.01    0.39 
  -2 -10 -18    0.80    0.36 
  -1 -10 -18    4.04    0.57 
   0 -10 -18    5.32    0.66 
   1 -10 -18    3.99    0.41 
   2 -10 -18    2.19    0.33 
   3 -10 -18    0.36    0.25 
   4 -10 -18    0.65    0.28 
   5 -10 -18   -0.17    0.23 
   6 -10 -18   -0.03    0.22 
   7 -10 -18   -0.07    0.24 
   8 -10 -18    0.52    0.22 
   9 -10 -18    0.56    0.24 
  -6  -9 -18   -0.10    0.24 
  -5  -9 -18    0.78    0.32 
  -4  -9 -18    0.49    0.31 
  -3  -9 -18    5.07    0.63 
  -2  -9 -18    2.78    0.52 
  -1  -9 -18    4.05    0.58 
   0  -9 -18    3.66    0.40 
   1  -9 -18    9.34    0.64 
   2  -9 -18    1.38    0.28 
   3  -9 -18    0.78    0.28 
   4  -9 -18    4.05    0.42 
   5  -9 -18    1.50    0.34 
   6  -9 -18    5.19    0.53 
   7  -9 -18    0.59    0.26 
   8  -9 -18   -0.08    0.26 
   9  -9 -18   -0.09    0.18 
  -7  -8 -18    0.24    0.40 
  -6  -8 -18    0.53    0.29 
  -5  -8 -18    1.50    0.39 
  -4  -8 -18    2.68    0.50 
  -3  -8 -18    0.57    0.38 
  -2  -8 -18    0.06    0.34 
  -1  -8 -18   -0.10    0.25 
   0  -8 -18    5.05    0.52 
   1  -8 -18    0.58    0.59 
   2  -8 -18   -0.14    0.37 
   3  -8 -18    2.26    0.40 
   4  -8 -18    0.19    0.27 
   5  -8 -18   -0.01    0.24 
   6  -8 -18    0.27    0.28 
   7  -8 -18    1.71    0.35 
   8  -8 -18    1.71    0.35 
   9  -8 -18    1.52    0.29 
  10  -8 -18    0.04    0.19 
  -8  -7 -18    0.61    0.41 
  -7  -7 -18    0.80    0.35 
  -6  -7 -18    0.23    0.33 
  -5  -7 -18    7.94    0.79 
  -4  -7 -18   -0.15    0.37 
  -3  -7 -18    2.37    0.50 
  -2  -7 -18   -0.26    0.46 
  -1  -7 -18   -0.07    0.25 
   0  -7 -18   15.62    0.83 
   1  -7 -18    1.93    0.33 
   2  -7 -18    0.68    0.27 
   3  -7 -18    3.37    0.38 
   4  -7 -18    0.14    0.25 
   5  -7 -18    2.74    0.46 
   6  -7 -18    0.85    0.30 
   7  -7 -18   10.32    0.80 
   8  -7 -18   25.98    1.40 
   9  -7 -18    0.21    0.21 
  10  -7 -18    3.64    0.37 
  -8  -6 -18   -0.17    0.42 
  -7  -6 -18    0.20    0.46 
  -6  -6 -18    0.39    0.36 
  -5  -6 -18    0.23    0.36 
  -4  -6 -18    0.08    0.36 
  -3  -6 -18   -0.11    0.46 
  -2  -6 -18    0.74    0.28 
  -1  -6 -18    1.25    0.32 
   0  -6 -18    0.07    0.26 
   1  -6 -18    0.82    0.30 
   2  -6 -18    0.55    0.27 
   3  -6 -18    2.92    0.38 
   4  -6 -18    4.65    0.45 
   5  -6 -18   -0.36    0.26 
   6  -6 -18    2.01    0.38 
   7  -6 -18    0.91    0.30 
   8  -6 -18    3.23    0.44 
   9  -6 -18    0.49    0.26 
  10  -6 -18    1.10    0.26 
  11  -6 -18    0.53    0.22 
  -8  -5 -18    1.11    0.51 
  -7  -5 -18    0.88    0.48 
  -6  -5 -18    1.07    0.42 
  -5  -5 -18    3.79    0.58 
  -4  -5 -18   16.38    1.90 
  -3  -5 -18   16.80    0.89 
  -2  -5 -18    2.85    0.38 
  -1  -5 -18    3.49    0.41 
   0  -5 -18    9.75    0.63 
   1  -5 -18    0.55    0.29 
   2  -5 -18    0.46    0.29 
   3  -5 -18    6.04    0.51 
   4  -5 -18   14.37    0.80 
   5  -5 -18    0.17    0.27 
   6  -5 -18    2.65    0.42 
   7  -5 -18    0.35    0.29 
   8  -5 -18    5.12    0.54 
   9  -5 -18    0.57    0.25 
  10  -5 -18    0.46    0.23 
  11  -5 -18    1.83    0.30 
  -9  -4 -18    0.16    0.64 
  -8  -4 -18    0.63    0.47 
  -7  -4 -18    1.54    0.67 
  -6  -4 -18    0.25    0.53 
  -5  -4 -18   -1.09    0.66 
  -4  -4 -18   17.53    0.91 
  -3  -4 -18    0.35    0.29 
  -2  -4 -18    4.27    0.51 
  -1  -4 -18    1.21    0.35 
   0  -4 -18    1.20    0.34 
   1  -4 -18   -0.84    0.25 
   2  -4 -18    3.00    0.40 
   3  -4 -18   10.60    0.69 
   4  -4 -18    1.61    0.34 
   5  -4 -18    4.18    0.44 
   6  -4 -18   -0.28    0.28 
   7  -4 -18    4.37    0.61 
   8  -4 -18    0.68    0.31 
   9  -4 -18   -0.04    0.25 
  10  -4 -18    0.25    0.25 
  11  -4 -18    0.43    0.23 
  -9  -3 -18   -1.56    0.58 
  -8  -3 -18    1.34    0.66 
  -7  -3 -18    0.51    0.53 
  -6  -3 -18    5.30    1.03 
  -5  -3 -18    6.17    0.58 
  -4  -3 -18   28.08    1.46 
  -3  -3 -18    1.39    0.37 
  -2  -3 -18    1.38    0.35 
  -1  -3 -18    1.34    0.40 
   0  -3 -18    9.93    0.91 
   1  -3 -18    9.64    0.74 
   2  -3 -18    1.42    0.36 
   3  -3 -18    1.02    0.34 
   4  -3 -18    0.97    0.30 
   5  -3 -18    6.48    0.54 
   6  -3 -18    0.32    0.32 
   7  -3 -18    1.41    0.44 
   8  -3 -18    3.34    0.43 
   9  -3 -18    0.47    0.27 
  10  -3 -18    1.76    0.37 
  11  -3 -18    0.25    0.38 
  -8  -2 -18   -0.51    0.30 
  -7  -2 -18   -0.54    0.26 
  -6  -2 -18    0.71    0.37 
  -5  -2 -18   10.50    0.75 
  -4  -2 -18    2.01    0.39 
  -3  -2 -18    1.15    0.35 
  -2  -2 -18   -0.04    0.28 
  -1  -2 -18    3.22    0.45 
   0  -2 -18    0.10    0.26 
   1  -2 -18    6.46    0.61 
   2  -2 -18    3.88    0.47 
   3  -2 -18    3.22    0.48 
   4  -2 -18    1.89    0.40 
   5  -2 -18   21.93    1.27 
   6  -2 -18   -0.50    0.29 
   7  -2 -18    7.39    0.66 
   8  -2 -18    2.13    0.39 
   9  -2 -18    0.16    0.32 
  10  -2 -18   -0.01    0.25 
  11  -2 -18    0.74    0.27 
  -9  -1 -18    0.00    0.33 
  -8  -1 -18    6.89    0.62 
  -7  -1 -18    2.96    0.43 
  -6  -1 -18   -0.11    0.23 
  -5  -1 -18    1.22    0.27 
  -4  -1 -18    5.55    0.44 
  -3  -1 -18    0.64    0.33 
  -2  -1 -18    0.47    0.28 
  -1  -1 -18    0.96    0.31 
   0  -1 -18    0.71    0.29 
   1  -1 -18    7.28    0.61 
   2  -1 -18    4.45    0.50 
   3  -1 -18   20.68    1.13 
   4  -1 -18   20.61    1.12 
   5  -1 -18   -0.21    0.30 
   6  -1 -18   13.09    0.77 
   7  -1 -18   -0.56    0.22 
   8  -1 -18    0.78    0.24 
   9  -1 -18    0.22    0.34 
  10  -1 -18    1.92    0.38 
 -10   0 -18   -0.35    0.28 
  -9   0 -18    1.46    0.43 
  -8   0 -18    3.52    0.48 
  -7   0 -18    2.24    0.42 
  -6   0 -18    1.29    0.26 
  -5   0 -18   10.10    0.62 
  -4   0 -18    0.69    0.29 
  -3   0 -18    0.36    0.25 
  -2   0 -18    2.29    0.29 
  -1   0 -18    7.47    0.64 
   0   0 -18    1.47    0.34 
   1   0 -18   11.61    0.81 
   2   0 -18    2.93    0.43 
   3   0 -18    5.34    0.48 
   4   0 -18    1.23    0.27 
   5   0 -18    3.56    0.45 
   6   0 -18   21.44    0.98 
   7   0 -18    8.01    0.63 
   8   0 -18    0.17    0.24 
   9   0 -18    0.18    0.24 
  10   0 -18    0.35    0.22 
 -11   1 -18    0.97    0.29 
 -10   1 -18   -0.13    0.32 
  -9   1 -18    1.56    0.46 
  -8   1 -18    1.08    0.37 
  -7   1 -18    5.06    0.66 
  -6   1 -18   15.23    0.78 
  -5   1 -18    1.58    0.30 
  -4   1 -18    0.01    0.24 
  -3   1 -18    4.71    0.40 
  -2   1 -18    4.33    0.38 
  -1   1 -18    5.98    0.42 
   0   1 -18   22.44    0.99 
   1   1 -18    0.70    0.33 
   2   1 -18    3.26    0.37 
   3   1 -18    8.19    0.58 
   4   1 -18   11.77    0.78 
   5   1 -18    5.05    0.49 
   6   1 -18    1.84    0.34 
   7   1 -18    3.16    0.38 
   8   1 -18    0.19    0.25 
   9   1 -18    0.12    0.24 
  10   1 -18    2.82    0.50 
 -11   2 -18    0.04    0.29 
 -10   2 -18    0.10    0.33 
  -9   2 -18    0.33    0.35 
  -8   2 -18    2.33    0.46 
  -7   2 -18    0.95    0.42 
  -6   2 -18    0.59    0.24 
  -5   2 -18    0.04    0.22 
  -4   2 -18    0.97    0.30 
  -3   2 -18    1.44    0.26 
  -2   2 -18   -0.13    0.21 
  -1   2 -18    0.22    0.22 
   0   2 -18    9.25    0.62 
   1   2 -18   13.24    0.75 
   2   2 -18    1.04    0.29 
   3   2 -18    8.54    0.61 
   4   2 -18    0.77    0.29 
   5   2 -18    0.51    0.29 
   6   2 -18    7.16    0.58 
   7   2 -18    3.36    0.44 
   8   2 -18    6.94    0.59 
   9   2 -18    0.08    0.31 
  10   2 -18    3.51    0.92 
  11   2 -18    0.85    0.32 
 -11   3 -18    2.37    0.45 
 -10   3 -18    1.10    0.40 
  -9   3 -18   -0.20    0.34 
  -8   3 -18    1.49    0.49 
  -7   3 -18    1.79    0.39 
  -6   3 -18    0.09    0.22 
  -5   3 -18   11.63    0.72 
  -4   3 -18   28.10    1.66 
  -3   3 -18    4.90    0.42 
  -2   3 -18   10.14    0.61 
  -1   3 -18    1.78    0.32 
   0   3 -18    1.25    0.30 
   1   3 -18    0.32    0.27 
   2   3 -18   16.14    0.91 
   3   3 -18   23.13    1.19 
   4   3 -18    5.62    0.57 
   5   3 -18    4.44    0.47 
   6   3 -18    0.20    0.27 
   7   3 -18   18.12    1.03 
   8   3 -18    5.70    0.52 
   9   3 -18    2.53    0.58 
  10   3 -18    4.15    0.84 
  11   3 -18    1.78    0.40 
 -11   4 -18    0.22    0.29 
 -10   4 -18    0.71    0.38 
  -9   4 -18   -0.02    0.29 
  -8   4 -18    0.72    0.44 
  -7   4 -18    3.84    0.56 
  -6   4 -18    2.96    0.35 
  -5   4 -18    5.59    0.46 
  -4   4 -18    0.16    0.22 
  -3   4 -18   11.21    0.66 
  -2   4 -18    0.85    0.28 
  -1   4 -18    3.15    0.40 
   0   4 -18   -0.21    0.25 
   1   4 -18   10.47    0.70 
   2   4 -18    0.03    0.26 
   3   4 -18    4.39    0.46 
   4   4 -18    7.20    0.84 
   5   4 -18    0.47    0.27 
   6   4 -18    2.66    0.38 
   7   4 -18    0.66    0.32 
   8   4 -18    1.32    0.51 
   9   4 -18   -0.09    0.36 
  10   4 -18    0.28    0.37 
  11   4 -18   -0.35    0.29 
 -11   5 -18    0.22    0.30 
 -10   5 -18   -0.18    0.31 
  -9   5 -18    2.37    0.57 
  -8   5 -18    0.04    0.36 
  -7   5 -18   11.47    0.89 
  -6   5 -18    0.07    0.24 
  -5   5 -18    0.27    0.24 
  -4   5 -18   -0.08    0.24 
  -3   5 -18    7.99    0.64 
  -2   5 -18   19.41    1.04 
  -1   5 -18   43.78    1.99 
   0   5 -18   13.43    0.82 
   1   5 -18   34.64    1.65 
   2   5 -18    4.52    0.47 
   3   5 -18    4.44    0.53 
   4   5 -18    0.07    0.28 
   5   5 -18    7.16    0.63 
   6   5 -18   24.91    1.38 
   7   5 -18   17.94    1.62 
   8   5 -18   -0.16    0.38 
   9   5 -18    1.75    0.56 
  10   5 -18   -0.11    0.33 
  11   5 -18    4.12    0.54 
 -11   6 -18   -0.20    0.24 
 -10   6 -18    1.05    0.39 
  -9   6 -18    0.28    0.40 
  -8   6 -18    0.52    0.39 
  -7   6 -18    0.21    0.44 
  -6   6 -18    3.12    0.37 
  -5   6 -18    5.66    0.48 
  -4   6 -18    0.77    0.27 
  -3   6 -18    1.78    1.19 
  -2   6 -18    0.21    0.27 
  -1   6 -18    5.60    0.52 
   0   6 -18    0.01    0.26 
   1   6 -18   17.59    0.99 
   2   6 -18   -0.29    0.27 
   3   6 -18    0.26    0.28 
   4   6 -18    2.34    0.37 
   5   6 -18    5.03    0.55 
   6   6 -18    2.61    0.65 
   7   6 -18    3.89    0.78 
   8   6 -18    0.26    0.41 
   9   6 -18    2.32    0.55 
  10   6 -18    0.25    0.35 
 -11   7 -18    0.65    0.32 
 -10   7 -18   -0.11    0.29 
  -9   7 -18    2.24    0.56 
  -8   7 -18    0.47    0.44 
  -7   7 -18    1.12    0.49 
  -6   7 -18    1.86    0.33 
  -5   7 -18    0.05    0.23 
  -4   7 -18    9.92    0.74 
  -3   7 -18   32.36    1.62 
  -2   7 -18    3.14    0.48 
  -1   7 -18    2.65    0.37 
   0   7 -18    0.46    0.24 
   1   7 -18   10.82    0.97 
   2   7 -18   10.39    0.73 
   3   7 -18   11.45    0.81 
   4   7 -18    9.02    0.74 
   5   7 -18    1.11    0.57 
   6   7 -18    1.64    0.64 
   7   7 -18   -0.28    0.39 
   8   7 -18    0.65    0.45 
   9   7 -18    5.58    0.80 
  10   7 -18    1.16    0.41 
 -11   8 -18    0.16    0.28 
 -10   8 -18    0.18    0.36 
  -9   8 -18    0.26    0.39 
  -8   8 -18    0.24    0.39 
  -7   8 -18    0.94    0.62 
  -6   8 -18    1.05    0.36 
  -5   8 -18    1.95    0.30 
  -4   8 -18   16.40    1.04 
  -3   8 -18    2.09    0.36 
  -2   8 -18    2.88    0.42 
  -1   8 -18    2.15    0.36 
   0   8 -18    7.15    0.87 
   1   8 -18   -0.26    0.27 
   2   8 -18   15.47    0.95 
   3   8 -18    2.68    0.42 
   4   8 -18    3.02    0.76 
   5   8 -18    9.35    1.22 
   6   8 -18   -0.62    0.35 
   7   8 -18    1.17    0.54 
   8   8 -18    0.29    0.44 
   9   8 -18   -0.03    0.39 
  10   8 -18    0.14    0.31 
 -11   9 -18   -0.20    0.25 
 -10   9 -18    1.04    0.39 
  -9   9 -18    1.01    0.47 
  -8   9 -18    0.26    0.41 
  -7   9 -18    0.08    0.33 
  -6   9 -18    0.55    0.31 
  -5   9 -18    0.48    0.24 
  -4   9 -18    2.62    0.40 
  -3   9 -18    0.08    0.27 
  -2   9 -18    6.64    0.60 
  -1   9 -18   22.64    1.25 
   0   9 -18   16.27    0.94 
   1   9 -18    0.09    0.27 
   2   9 -18    0.32    0.30 
   3   9 -18    7.64    0.67 
   4   9 -18    5.74    0.96 
   5   9 -18    8.83    1.17 
   6   9 -18    0.06    0.45 
   7   9 -18    1.02    0.51 
   8   9 -18    1.42    0.53 
   9   9 -18    2.74    0.54 
 -11  10 -18    1.29    0.36 
 -10  10 -18    3.00    0.54 
  -9  10 -18    1.99    0.57 
  -8  10 -18    0.12    0.42 
  -7  10 -18    2.95    0.47 
  -6  10 -18    3.95    0.74 
  -5  10 -18    3.69    0.53 
  -4  10 -18    0.11    0.25 
  -3  10 -18   -0.03    0.26 
  -2  10 -18    1.50    0.34 
  -1  10 -18    2.55    0.40 
   0  10 -18   23.53    1.26 
   1  10 -18    3.69    0.47 
   2  10 -18   -0.15    0.29 
   3  10 -18    0.22    0.49 
   5  10 -18    0.25    0.43 
   6  10 -18   -0.43    0.37 
   7  10 -18    0.26    0.41 
   8  10 -18    1.19    0.50 
   9  10 -18    0.73    0.38 
 -10  11 -18    0.06    0.29 
  -9  11 -18    6.27    0.87 
  -8  11 -18    6.14    0.64 
  -7  11 -18    3.18    0.48 
  -6  11 -18    8.72    1.04 
  -5  11 -18    1.61    0.44 
  -4  11 -18    1.30    0.50 
  -3  11 -18    1.50    0.56 
  -2  11 -18    0.35    0.29 
  -1  11 -18   16.53    1.01 
   0  11 -18    1.99    0.39 
   1  11 -18    4.84    0.55 
   2  11 -18    5.99    1.05 
   3  11 -18    0.22    0.74 
   4  11 -18    3.70    0.83 
   5  11 -18    0.37    0.47 
   6  11 -18    1.33    0.53 
   7  11 -18   20.42    2.29 
   8  11 -18    0.52    0.41 
 -10  12 -18    0.91    0.33 
  -9  12 -18    0.26    0.37 
  -8  12 -18    0.79    0.33 
  -7  12 -18   -0.18    0.28 
  -6  12 -18    2.06    0.63 
  -5  12 -18    4.35    0.58 
  -4  12 -18   17.66    1.81 
  -3  12 -18   -0.57    0.41 
  -2  12 -18    0.05    0.41 
  -1  12 -18   12.54    1.50 
   0  12 -18    0.78    0.51 
   1  12 -18    5.15    0.87 
   2  12 -18    0.41    0.50 
   3  12 -18   -0.51    0.43 
   4  12 -18    0.83    0.51 
   5  12 -18   -0.04    0.44 
   6  12 -18   -0.38    0.39 
   7  12 -18    0.55    0.45 
   8  12 -18    0.18    0.35 
 -10  13 -18    0.70    0.28 
  -9  13 -18    0.36    0.33 
  -8  13 -18    0.59    0.30 
  -7  13 -18   -0.04    0.28 
  -6  13 -18    0.27    0.44 
  -5  13 -18    5.17    0.86 
  -4  13 -18    0.74    0.52 
  -3  13 -18    5.53    0.91 
  -2  13 -18    4.23    0.81 
  -1  13 -18    1.10    0.51 
   0  13 -18   -0.06    0.42 
   1  13 -18    2.70    0.67 
   2  13 -18    2.01    0.65 
   3  13 -18    6.17    0.92 
   4  13 -18    1.40    0.61 
   5  13 -18    9.93    1.17 
   6  13 -18    1.46    0.51 
   7  13 -18    1.48    0.48 
  -9  14 -18    0.75    0.39 
  -8  14 -18    1.11    0.32 
  -7  14 -18   -0.08    0.32 
  -6  14 -18    0.36    0.40 
  -5  14 -18    0.25    0.39 
  -4  14 -18    1.63    0.58 
  -3  14 -18   -0.73    0.36 
  -2  14 -18   -0.41    0.40 
  -1  14 -18    0.42    0.44 
   0  14 -18    0.08    0.44 
   1  14 -18    0.12    0.45 
   2  14 -18    0.52    0.52 
   3  14 -18   -0.47    0.38 
   4  14 -18    1.40    0.76 
   5  14 -18    1.10    0.47 
   6  14 -18   -0.04    0.35 
  -8  15 -18    1.07    0.31 
  -7  15 -18    1.60    0.35 
  -6  15 -18    0.22    0.43 
  -5  15 -18    0.47    0.43 
  -4  15 -18    0.41    0.43 
  -3  15 -18    2.68    0.68 
  -2  15 -18   -0.46    0.41 
  -1  15 -18    0.22    0.46 
   0  15 -18    3.36    0.74 
   1  15 -18    4.94    0.83 
   2  15 -18    0.50    0.48 
   3  15 -18    0.84    0.48 
   4  15 -18    1.92    0.59 
   5  15 -18   -0.03    0.34 
  -7  16 -18    0.22    0.29 
  -6  16 -18    0.08    0.40 
  -5  16 -18    0.53    0.40 
  -4  16 -18    0.30    0.41 
  -3  16 -18    0.28    0.58 
  -2  16 -18    5.96    1.05 
  -1  16 -18    0.26    0.58 
   0  16 -18    0.49    0.48 
   1  16 -18    0.28    0.44 
   2  16 -18    0.36    0.40 
   3  16 -18    0.49    0.41 
   4  16 -18    0.20    0.38 
  -6  17 -18   -0.44    0.55 
  -5  17 -18    1.09    0.48 
  -4  17 -18    1.18    0.48 
  -3  17 -18    0.36    0.38 
  -2  17 -18    0.09    0.38 
  -1  17 -18    1.86    0.55 
   0  17 -18    0.81    0.46 
   1  17 -18    0.08    0.41 
   2  17 -18    0.89    0.46 
  -4  18 -18    0.38    0.41 
  -3  18 -18    2.03    0.53 
  -2  18 -18    1.64    0.53 
  -1  18 -18    4.64    0.70 
   0  18 -18    0.34    0.42 
   0 -14 -17    1.34    0.29 
   1 -14 -17    1.04    0.31 
   2 -14 -17    0.50    0.34 
   3 -14 -17   11.15    1.06 
   4 -14 -17    0.11    0.31 
   5 -14 -17   -0.23    0.27 
  -2 -13 -17    0.78    0.30 
  -1 -13 -17    0.52    0.29 
   0 -13 -17    0.11    0.28 
   1 -13 -17    5.22    0.58 
   2 -13 -17    2.17    0.47 
   3 -13 -17    6.41    0.88 
   4 -13 -17    0.68    0.26 
   5 -13 -17   -0.15    0.21 
   6 -13 -17    0.39    0.21 
   7 -13 -17    3.45    0.32 
  -4 -12 -17    1.96    0.34 
  -3 -12 -17    0.25    0.25 
  -2 -12 -17    3.33    0.46 
  -1 -12 -17    2.38    0.43 
   0 -12 -17    1.66    0.70 
   1 -12 -17   -0.02    0.32 
   2 -12 -17    0.35    0.35 
   3 -12 -17    2.05    0.33 
   4 -12 -17   -0.50    0.20 
   5 -12 -17    0.11    0.23 
   6 -12 -17    0.17    0.20 
   7 -12 -17    2.90    0.33 
   8 -12 -17    0.58    0.20 
  -5 -11 -17    0.16    0.23 
  -4 -11 -17    2.34    0.40 
  -3 -11 -17    4.99    0.60 
  -2 -11 -17    2.30    0.45 
  -1 -11 -17    0.97    0.39 
   0 -11 -17    0.85    0.37 
   1 -11 -17    4.77    0.64 
   2 -11 -17    0.50    0.28 
   3 -11 -17    3.75    0.41 
   4 -11 -17    2.21    0.36 
   5 -11 -17    0.98    0.29 
   6 -11 -17    0.23    0.23 
   7 -11 -17    0.25    0.22 
   8 -11 -17   -0.27    0.18 
   9 -11 -17    0.24    0.19 
  -6 -10 -17    0.16    0.23 
  -5 -10 -17    0.14    0.26 
  -4 -10 -17   -0.23    0.27 
  -3 -10 -17   -0.08    0.29 
  -2 -10 -17    6.34    0.72 
  -1 -10 -17    1.77    0.45 
   0 -10 -17   -0.39    0.29 
   1 -10 -17    3.77    0.40 
   2 -10 -17    0.07    0.23 
   3 -10 -17    1.24    0.30 
   4 -10 -17    3.04    0.41 
   5 -10 -17    0.38    0.27 
   6 -10 -17    2.18    0.38 
   7 -10 -17    3.35    0.41 
   8 -10 -17    2.38    0.35 
   9 -10 -17    0.07    0.18 
  -7  -9 -17    0.01    0.23 
  -6  -9 -17    3.02    0.43 
  -5  -9 -17    3.30    0.50 
  -4  -9 -17    1.30    0.40 
  -3  -9 -17    1.02    0.37 
  -2  -9 -17    2.05    0.47 
  -1  -9 -17    0.43    0.35 
   0  -9 -17    6.55    0.52 
   1  -9 -17   -0.06    0.31 
   2  -9 -17    0.04    0.27 
   3  -9 -17    0.12    0.26 
   4  -9 -17    2.59    0.37 
   5  -9 -17    2.62    0.40 
   6  -9 -17    0.40    0.25 
   7  -9 -17    0.19    0.24 
   8  -9 -17    7.40    0.61 
   9  -9 -17    0.38    0.22 
  10  -9 -17    3.41    0.35 
  -8  -8 -17    1.45    0.46 
  -7  -8 -17   -0.34    0.31 
  -6  -8 -17    3.20    0.46 
  -5  -8 -17    0.23    0.34 
  -4  -8 -17    3.12    0.56 
  -3  -8 -17    3.63    0.59 
  -2  -8 -17    0.82    0.47 
  -1  -8 -17    5.04    0.48 
   0  -8 -17    0.50    0.26 
   1  -8 -17    9.79    0.66 
   2  -8 -17    5.62    0.50 
   3  -8 -17    0.00    0.25 
   4  -8 -17    4.35    0.45 
   5  -8 -17    8.98    0.80 
   6  -8 -17   -0.14    0.22 
   7  -8 -17    0.09    0.23 
   8  -8 -17    0.68    0.27 
   9  -8 -17    3.62    0.42 
  10  -8 -17    0.08    0.18 
  -8  -7 -17    0.73    0.38 
  -7  -7 -17    0.14    0.29 
  -6  -7 -17    0.25    0.49 
  -5  -7 -17    0.86    0.40 
  -4  -7 -17    3.71    0.56 
  -3  -7 -17    0.12    0.40 
  -2  -7 -17    0.27    0.40 
  -1  -7 -17    3.15    0.39 
   0  -7 -17    0.68    0.28 
   1  -7 -17    0.67    0.28 
   2  -7 -17    0.49    0.28 
   3  -7 -17    1.97    0.34 
   4  -7 -17    0.87    0.29 
   5  -7 -17    1.38    0.35 
   6  -7 -17    2.64    0.77 
   7  -7 -17   -0.05    0.27 
   8  -7 -17    0.65    0.29 
   9  -7 -17    0.25    0.24 
  10  -7 -17   -0.18    0.18 
  11  -7 -17    0.23    0.21 
  -8  -6 -17    1.98    0.38 
  -7  -6 -17   -0.06    0.34 
  -6  -6 -17    6.10    0.65 
  -5  -6 -17    1.62    0.43 
  -4  -6 -17   -0.11    0.41 
  -3  -6 -17    2.28    0.55 
  -2  -6 -17    9.29    0.63 
  -1  -6 -17   15.04    0.81 
   0  -6 -17    1.09    0.31 
   1  -6 -17    6.88    0.54 
   2  -6 -17    2.73    0.38 
   3  -6 -17    5.63    0.49 
   4  -6 -17    2.54    0.36 
   5  -6 -17   24.81    1.34 
   6  -6 -17    1.56    0.37 
   7  -6 -17    2.25    0.40 
   8  -6 -17   -0.45    0.23 
   9  -6 -17    0.15    0.24 
  10  -6 -17    0.00    0.24 
  11  -6 -17    1.72    0.32 
  -9  -5 -17   -0.53    0.51 
  -8  -5 -17   -0.16    0.34 
  -7  -5 -17    1.94    0.68 
  -6  -5 -17    2.13    0.49 
  -5  -5 -17    1.89    0.53 
  -4  -5 -17   23.79    1.53 
  -3  -5 -17    1.23    0.34 
  -2  -5 -17    2.12    0.35 
  -1  -5 -17    1.04    0.30 
   0  -5 -17    0.71    0.43 
   1  -5 -17    0.91    0.36 
   2  -5 -17    2.70    0.41 
   3  -5 -17    2.39    0.37 
   4  -5 -17    9.16    0.64 
   5  -5 -17    3.93    0.44 
   6  -5 -17    3.00    0.44 
   7  -5 -17   14.33    0.99 
   8  -5 -17    1.74    0.35 
   9  -5 -17   -0.14    0.23 
  10  -5 -17    7.20    0.59 
  11  -5 -17    0.77    0.27 
  -9  -4 -17    0.47    0.91 
  -8  -4 -17    0.48    0.42 
  -7  -4 -17    4.96    0.65 
  -6  -4 -17   -0.02    0.37 
  -5  -4 -17   42.37    2.29 
  -4  -4 -17   15.92    0.85 
  -3  -4 -17   17.81    1.09 
  -2  -4 -17    1.90    0.35 
  -1  -4 -17    3.32    0.44 
   0  -4 -17    2.02    0.35 
   1  -4 -17    4.62    0.46 
   2  -4 -17    2.25    0.33 
   3  -4 -17   30.24    1.30 
   4  -4 -17   12.56    0.74 
   5  -4 -17    0.48    0.30 
   6  -4 -17   -0.06    0.28 
   7  -4 -17    0.12    0.28 
   8  -4 -17    0.05    0.24 
   9  -4 -17    1.66    0.35 
  10  -4 -17   -0.15    0.25 
  11  -4 -17    0.37    0.26 
  -9  -3 -17    0.05    0.64 
  -8  -3 -17    1.99    0.71 
  -7  -3 -17    0.93    0.28 
  -6  -3 -17    0.30    0.28 
  -5  -3 -17    9.20    0.63 
  -4  -3 -17    0.34    0.32 
  -3  -3 -17    0.25    0.31 
  -2  -3 -17    3.87    0.49 
  -1  -3 -17   -0.05    0.26 
   0  -3 -17    1.75    0.36 
   1  -3 -17    0.35    0.25 
   2  -3 -17    0.19    0.28 
   3  -3 -17    0.01    0.24 
   4  -3 -17    0.62    0.30 
   5  -3 -17    1.98    0.35 
   6  -3 -17   26.72    1.39 
   7  -3 -17   13.09    0.90 
   8  -3 -17    3.47    0.47 
   9  -3 -17    0.23    0.29 
  10  -3 -17    0.31    0.26 
  11  -3 -17    0.01    0.24 
  -9  -2 -17    4.76    0.49 
  -8  -2 -17    0.12    0.30 
  -7  -2 -17    1.02    0.36 
  -6  -2 -17   -0.32    0.24 
  -5  -2 -17   63.78    2.53 
  -4  -2 -17   10.48    0.70 
  -3  -2 -17    1.54    0.41 
  -2  -2 -17   21.27    1.18 
  -1  -2 -17    1.51    0.34 
   0  -2 -17    0.04    0.23 
   1  -2 -17    4.34    0.47 
   2  -2 -17    2.02    0.37 
   3  -2 -17   -0.21    0.25 
   4  -2 -17   -0.30    0.25 
   5  -2 -17    2.93    0.41 
   6  -2 -17   -0.10    0.32 
   7  -2 -17    0.38    0.31 
   8  -2 -17    7.78    0.65 
   9  -2 -17    2.40    0.39 
  10  -2 -17    1.87    0.41 
  11  -2 -17    1.41    0.32 
 -10  -1 -17    0.23    0.30 
  -9  -1 -17    0.15    0.34 
  -8  -1 -17    1.65    0.39 
  -7  -1 -17    0.47    0.38 
  -6  -1 -17   -0.11    0.22 
  -5  -1 -17    0.77    0.25 
  -4  -1 -17    8.83    0.54 
  -3  -1 -17    0.25    0.24 
  -2  -1 -17   11.04    0.78 
  -1  -1 -17    0.02    0.26 
   0  -1 -17    1.42    0.33 
   1  -1 -17    0.21    0.27 
   2  -1 -17   12.39    0.79 
   3  -1 -17    0.48    0.28 
   4  -1 -17    0.16    0.25 
   5  -1 -17    2.55    0.31 
   6  -1 -17   -0.18    0.24 
   7  -1 -17   -0.05    0.23 
   8  -1 -17   -0.12    0.29 
   9  -1 -17    5.07    0.47 
  10  -1 -17    1.32    0.43 
  11  -1 -17    0.63    0.45 
 -11   0 -17    0.34    0.43 
 -10   0 -17    2.52    0.52 
  -9   0 -17    1.51    0.46 
  -8   0 -17   -0.03    0.29 
  -7   0 -17    4.26    0.54 
  -6   0 -17    0.08    0.23 
  -5   0 -17   -0.06    0.23 
  -4   0 -17    1.10    0.26 
  -3   0 -17    3.91    0.36 
  -2   0 -17   36.85    1.45 
  -1   0 -17    6.50    0.58 
   0   0 -17    1.92    0.36 
   1   0 -17   14.52    0.88 
   2   0 -17   15.86    1.19 
   3   0 -17    4.99    0.44 
   4   0 -17    0.19    0.27 
   5   0 -17   14.80    0.94 
   6   0 -17   57.88    2.46 
   7   0 -17    0.40    0.24 
   8   0 -17    0.33    0.27 
   9   0 -17    0.21    0.24 
  10   0 -17    0.26    0.23 
  11   0 -17    4.41    0.50 
 -11   1 -17    0.72    0.34 
 -10   1 -17    2.95    0.57 
  -9   1 -17    1.13    0.43 
  -8   1 -17    3.59    0.50 
  -7   1 -17    2.02    0.41 
  -6   1 -17    1.03    0.29 
  -5   1 -17    0.38    0.25 
  -4   1 -17    0.66    0.25 
  -3   1 -17   15.38    0.76 
  -2   1 -17    9.39    0.58 
  -1   1 -17    0.46    0.23 
   0   1 -17    1.01    0.29 
   1   1 -17    0.55    0.26 
   2   1 -17    1.21    0.28 
   3   1 -17    3.28    0.39 
   4   1 -17    2.00    0.35 
   5   1 -17    7.65    0.60 
   6   1 -17    8.47    0.65 
   7   1 -17   35.27    1.80 
   8   1 -17    2.92    0.48 
   9   1 -17    1.91    0.34 
  10   1 -17    0.36    0.37 
  11   1 -17    4.96    0.60 
 -11   2 -17    3.46    0.54 
 -10   2 -17    0.85    0.40 
  -9   2 -17    2.54    0.55 
  -8   2 -17    0.36    0.33 
  -7   2 -17    0.09    0.33 
  -6   2 -17    0.28    0.25 
  -5   2 -17    0.77    0.32 
  -4   2 -17   13.21    0.72 
  -3   2 -17   18.59    0.84 
  -2   2 -17    6.31    0.45 
  -1   2 -17    5.05    0.46 
   0   2 -17    0.63    0.25 
   1   2 -17    1.41    0.29 
   2   2 -17   39.12    1.69 
   3   2 -17    0.37    0.27 
   4   2 -17   24.99    1.26 
   5   2 -17    1.98    0.35 
   6   2 -17   25.23    1.29 
   7   2 -17    0.64    0.30 
   8   2 -17    1.39    0.35 
   9   2 -17   14.87    0.91 
  10   2 -17    2.58    0.56 
  11   2 -17    1.45    0.43 
 -11   3 -17    0.74    0.35 
 -10   3 -17   -0.02    0.32 
  -9   3 -17    0.14    0.38 
  -7   3 -17    0.80    0.34 
  -6   3 -17    3.20    0.37 
  -5   3 -17    0.99    0.29 
  -4   3 -17    0.65    0.24 
  -3   3 -17    0.55    0.22 
  -2   3 -17    1.91    0.33 
  -1   3 -17    1.92    0.33 
   0   3 -17    0.68    0.37 
   1   3 -17    1.81    0.33 
   2   3 -17    7.54    0.58 
   3   3 -17   12.30    0.74 
   4   3 -17   10.86    0.72 
   5   3 -17   -0.03    0.27 
   6   3 -17   11.63    0.80 
   7   3 -17    4.30    0.47 
   8   3 -17    2.88    0.42 
   9   3 -17    3.03    0.65 
  10   3 -17    0.17    0.39 
  11   3 -17    1.35    0.44 
 -12   4 -17   -0.16    0.24 
 -11   4 -17    0.09    0.31 
 -10   4 -17    4.14    0.73 
  -9   4 -17    1.22    0.53 
  -8   4 -17    9.97    1.22 
  -7   4 -17    0.70    0.36 
  -6   4 -17   16.49    0.82 
  -5   4 -17    5.35    0.44 
  -4   4 -17    2.87    0.35 
  -3   4 -17    0.75    0.27 
  -2   4 -17   29.07    1.43 
  -1   4 -17   26.11    1.31 
   0   4 -17   15.70    0.88 
   1   4 -17    0.16    0.24 
   2   4 -17    0.21    0.26 
   3   4 -17    3.04    0.41 
   4   4 -17   -0.08    0.25 
   5   4 -17    0.16    0.33 
   6   4 -17    4.60    0.50 
   7   4 -17   14.43    0.94 
   8   4 -17    0.88    0.50 
   9   4 -17   -0.45    0.34 
  10   4 -17    0.51    0.42 
  11   4 -17   -0.26    0.29 
 -12   5 -17    0.07    0.27 
 -11   5 -17    0.46    0.34 
 -10   5 -17    0.52    0.39 
  -9   5 -17    1.00    0.46 
  -8   5 -17    0.25    0.64 
  -7   5 -17    4.37    0.58 
  -6   5 -17    9.36    0.63 
  -5   5 -17   10.50    0.66 
  -4   5 -17    0.00    0.24 
  -3   5 -17   14.07    0.82 
  -2   5 -17    0.13    0.23 
  -1   5 -17    4.71    0.47 
   0   5 -17    0.08    0.23 
   1   5 -17    8.75    0.65 
   2   5 -17   18.83    1.02 
   3   5 -17    2.41    0.36 
   4   5 -17   21.62    1.51 
   5   5 -17    0.23    0.30 
   6   5 -17    7.21    0.64 
   7   5 -17    6.39    0.96 
   8   5 -17    6.62    0.99 
   9   5 -17   -0.30    0.35 
  10   5 -17   -0.46    0.35 
  11   5 -17    0.10    0.30 
 -12   6 -17   -0.18    0.22 
 -11   6 -17   -0.53    0.25 
 -10   6 -17    0.98    0.44 
  -9   6 -17    0.15    0.36 
  -8   6 -17    0.35    0.57 
  -7   6 -17    4.31    0.75 
  -6   6 -17    0.60    0.28 
  -5   6 -17    0.99    0.28 
  -4   6 -17    6.02    0.55 
  -3   6 -17    9.03    0.68 
  -2   6 -17   48.90    2.16 
  -1   6 -17    1.78    0.33 
   0   6 -17   26.56    1.29 
   1   6 -17    1.47    0.32 
   2   6 -17   17.19    0.98 
   3   6 -17    2.12    0.35 
   4   6 -17    2.53    0.39 
   5   6 -17   24.29    1.27 
   6   6 -17   10.27    1.29 
   7   6 -17   11.13    1.48 
   8   6 -17    1.80    0.62 
   9   6 -17    0.78    0.46 
  10   6 -17    1.60    0.49 
  11   6 -17    6.11    0.68 
 -12   7 -17    0.28    0.26 
 -11   7 -17    1.62    0.42 
 -10   7 -17    2.05    0.54 
  -9   7 -17    5.38    0.90 
  -8   7 -17    1.36    0.51 
  -7   7 -17    0.20    0.39 
  -6   7 -17   -0.14    0.19 
  -5   7 -17    0.08    0.23 
  -4   7 -17   17.39    1.00 
  -3   7 -17    0.40    0.24 
  -2   7 -17   38.56    1.79 
  -1   7 -17    2.95    0.41 
   0   7 -17    5.67    0.50 
   1   7 -17    0.40    0.26 
   2   7 -17   -0.07    0.25 
   3   7 -17   11.72    0.80 
   4   7 -17    5.23    0.82 
   5   7 -17    1.06    0.54 
   6   7 -17   17.85    1.68 
   7   7 -17    3.29    0.73 
   8   7 -17    2.56    0.65 
   9   7 -17    0.55    0.45 
  10   7 -17    2.26    0.53 
 -11   8 -17    1.34    0.40 
 -10   8 -17    0.28    0.36 
  -9   8 -17    0.22    0.44 
  -8   8 -17    0.40    0.36 
  -7   8 -17    5.86    0.62 
  -6   8 -17    1.35    0.33 
  -5   8 -17    1.97    0.35 
  -4   8 -17    0.92    0.29 
  -3   8 -17    2.92    0.47 
  -2   8 -17   16.14    0.96 
  -1   8 -17   11.88    0.80 
   0   8 -17   20.37    1.12 
   1   8 -17    8.47    0.66 
   2   8 -17    7.85    0.64 
   3   8 -17    0.43    0.31 
   4   8 -17    6.22    0.95 
   5   8 -17    8.80    1.24 
   6   8 -17    1.95    0.69 
   7   8 -17    0.58    0.49 
   8   8 -17    0.03    0.39 
   9   8 -17    1.23    0.56 
  10   8 -17    2.13    0.50 
 -11   9 -17    0.34    0.30 
 -10   9 -17    1.67    0.49 
  -9   9 -17    0.24    0.37 
  -8   9 -17    1.68    0.43 
  -7   9 -17    3.22    0.63 
  -6   9 -17    0.89    0.42 
  -5   9 -17   36.51    1.49 
  -4   9 -17    4.89    0.51 
  -3   9 -17    7.32    0.64 
  -2   9 -17    5.48    0.50 
  -1   9 -17   -0.06    0.25 
   0   9 -17    5.78    0.52 
   1   9 -17    9.26    0.71 
   2   9 -17   26.07    1.89 
   3   9 -17    1.17    0.61 
   4   9 -17    4.26    0.89 
   5   9 -17    1.46    0.54 
   6   9 -17    3.17    0.78 
   7   9 -17   -0.17    0.39 
   8   9 -17    0.87    0.50 
   9   9 -17    0.82    0.40 
  10   9 -17   -0.12    0.33 
 -11  10 -17    0.86    0.36 
 -10  10 -17    1.00    0.48 
  -9  10 -17   -0.03    0.32 
  -8  10 -17   -0.45    0.32 
  -7  10 -17    0.54    0.34 
  -6  10 -17    1.22    0.50 
  -5  10 -17    0.52    0.46 
  -4  10 -17   10.56    0.75 
  -3  10 -17    0.33    0.28 
  -2  10 -17    0.84    0.30 
  -1  10 -17   11.64    0.82 
   0  10 -17   15.44    0.96 
   1  10 -17    0.86    0.33 
   2  10 -17    5.69    0.58 
   3  10 -17    7.38    1.17 
   4  10 -17    0.03    0.45 
   5  10 -17    2.84    0.72 
   6  10 -17    2.02    0.64 
   7  10 -17    0.02    0.40 
   9  10 -17   -0.38    0.35 
 -11  11 -17    0.18    0.25 
 -10  11 -17    1.74    0.47 
  -9  11 -17    0.16    0.28 
  -8  11 -17    2.25    0.44 
  -7  11 -17   -0.01    0.31 
  -6  11 -17    3.49    0.85 
  -5  11 -17    1.02    0.51 
  -4  11 -17   -0.48    0.43 
  -3  11 -17    0.32    0.45 
  -2  11 -17   14.94    0.96 
  -1  11 -17    2.33    0.37 
   0  11 -17    3.31    0.45 
   1  11 -17    0.90    0.32 
   2  11 -17    0.30    0.45 
   3  11 -17    0.73    0.57 
   4  11 -17    0.20    0.47 
   5  11 -17   -0.26    0.39 
   6  11 -17    0.26    0.46 
   7  11 -17    0.42    0.43 
   8  11 -17    1.62    0.48 
   9  11 -17   -0.17    0.33 
 -10  12 -17    1.09    0.37 
  -9  12 -17   11.82    1.11 
  -8  12 -17    2.68    0.44 
  -7  12 -17   -0.22    0.36 
  -6  12 -17    0.43    0.51 
  -5  12 -17    3.17    0.97 
  -4  12 -17    2.46    0.65 
  -3  12 -17    0.96    0.50 
  -2  12 -17    1.64    0.57 
  -1  12 -17   24.91    1.93 
   0  12 -17    1.71    0.57 
   1  12 -17    2.27    0.63 
   2  12 -17    0.79    0.59 
   3  12 -17    0.03    0.50 
   4  12 -17   14.04    1.56 
   5  12 -17   -0.21    0.45 
   6  12 -17    4.33    0.80 
   7  12 -17    0.31    0.39 
   8  12 -17    2.15    0.52 
 -10  13 -17    2.16    0.46 
  -9  13 -17    0.90    0.31 
  -8  13 -17    1.62    0.40 
  -7  13 -17    0.01    0.40 
  -6  13 -17    0.46    0.43 
  -5  13 -17   -0.05    0.42 
  -4  13 -17    0.85    0.50 
  -3  13 -17    3.82    2.55 
  -2  13 -17    3.56    0.77 
  -1  13 -17    6.43    0.96 
   0  13 -17    2.89    0.84 
   1  13 -17   -0.50    0.40 
   2  13 -17    1.80    0.60 
   3  13 -17    0.20    0.45 
   4  13 -17    0.73    0.50 
   5  13 -17    1.00    0.47 
   6  13 -17    0.30    0.43 
   7  13 -17    3.50    0.62 
  -9  14 -17   -0.05    0.33 
  -8  14 -17    0.24    0.29 
  -7  14 -17    0.08    0.43 
  -6  14 -17    1.29    0.53 
  -5  14 -17    2.95    0.69 
  -4  14 -17   -0.26    0.44 
  -3  14 -17    0.13    0.46 
  -2  14 -17    0.33    0.52 
  -1  14 -17    1.82    0.62 
   0  14 -17    2.07    0.65 
   1  14 -17    1.36    0.62 
   2  14 -17    3.67    0.78 
   3  14 -17    0.96    0.53 
   4  14 -17    0.63    0.48 
   5  14 -17    1.23    0.55 
   6  14 -17    0.19    0.38 
  -9  15 -17    1.44    0.36 
  -8  15 -17    0.41    0.28 
  -7  15 -17    0.03    0.37 
  -6  15 -17    0.09    0.41 
  -5  15 -17    0.73    0.44 
  -4  15 -17    1.19    0.52 
  -3  15 -17    0.61    0.54 
  -2  15 -17    1.38    0.65 
  -1  15 -17    0.31    0.52 
   0  15 -17    0.11    0.45 
   1  15 -17    0.63    0.52 
   2  15 -17    0.73    0.51 
   4  15 -17    1.03    0.52 
   5  15 -17    0.08    0.42 
  -8  16 -17    1.14    0.31 
  -7  16 -17   -0.13    0.25 
  -6  16 -17    0.48    0.49 
  -5  16 -17    0.42    0.43 
  -4  16 -17    0.05    0.66 
  -3  16 -17    0.80    0.48 
  -2  16 -17    1.80    0.63 
  -1  16 -17    1.01    0.49 
   0  16 -17    0.71    0.52 
   1  16 -17    1.63    0.49 
   2  16 -17   -0.01    0.44 
   3  16 -17    0.03    0.38 
   4  16 -17    0.42    0.44 
  -7  17 -17    0.18    0.26 
  -6  17 -17   -0.17    0.41 
  -5  17 -17    0.22    0.42 
  -4  17 -17    2.20    0.57 
  -3  17 -17    0.19    0.40 
  -2  17 -17    0.43    0.43 
  -1  17 -17    0.24    0.43 
   0  17 -17    3.95    0.68 
   1  17 -17    0.39    0.47 
   2  17 -17   -0.13    0.41 
   3  17 -17    0.59    0.42 
  -5  18 -17    0.48    0.44 
  -4  18 -17    3.72    0.68 
  -3  18 -17    1.39    0.61 
  -2  18 -17    0.73    0.48 
  -1  18 -17    0.48    0.62 
   0  18 -17   -0.33    0.38 
   1  18 -17    0.44    0.47 
   1 -15 -16    1.07    0.35 
   2 -15 -16    9.82    0.96 
   3 -15 -16    0.09    0.27 
  -2 -14 -16    1.06    0.31 
  -1 -14 -16    2.38    0.37 
   0 -14 -16    0.88    0.33 
   1 -14 -16    0.04    0.27 
   2 -14 -16    0.53    0.41 
   3 -14 -16    0.88    0.40 
   4 -14 -16    1.41    0.43 
   5 -14 -16    2.92    0.56 
   6 -14 -16    0.48    0.24 
  -3 -13 -16    1.60    0.32 
  -2 -13 -16    1.36    0.34 
  -1 -13 -16    1.03    0.34 
   0 -13 -16    0.83    0.36 
   1 -13 -16    1.19    0.45 
   2 -13 -16    0.27    0.34 
   3 -13 -16    3.84    0.74 
   4 -13 -16    2.99    0.37 
   5 -13 -16    3.14    0.36 
   6 -13 -16   12.54    0.76 
   7 -13 -16    0.47    0.20 
   8 -13 -16    1.57    0.25 
  -5 -12 -16    4.11    0.43 
  -4 -12 -16    0.45    0.28 
  -3 -12 -16   -0.13    0.26 
  -2 -12 -16    0.76    0.41 
  -1 -12 -16    0.13    0.29 
   0 -12 -16    3.34    0.52 
   1 -12 -16   11.19    0.96 
   2 -12 -16    0.25    0.36 
   3 -12 -16    0.05    0.26 
   4 -12 -16    8.15    0.69 
   5 -12 -16    0.50    0.30 
   6 -12 -16   -0.11    0.21 
   7 -12 -16    0.30    0.21 
   8 -12 -16    3.27    0.35 
   9 -12 -16   -0.03    0.16 
  -6 -11 -16    0.30    0.23 
  -5 -11 -16    3.00    0.42 
  -4 -11 -16    1.16    0.39 
  -3 -11 -16    0.00    0.28 
  -2 -11 -16    0.16    0.32 
  -1 -11 -16    0.55    0.37 
   0 -11 -16    4.04    0.59 
   1 -11 -16    0.41    0.37 
   2 -11 -16    0.17    0.26 
   3 -11 -16    1.04    0.30 
   4 -11 -16    0.35    0.28 
   5 -11 -16    0.04    0.23 
   6 -11 -16   -0.02    0.24 
   7 -11 -16    0.85    0.27 
   8 -11 -16    0.10    0.21 
   9 -11 -16    1.02    0.24 
  -7 -10 -16   -0.24    0.24 
  -6 -10 -16    1.05    0.30 
  -5 -10 -16    0.29    0.30 
  -4 -10 -16    5.01    0.65 
  -3 -10 -16    5.32    0.68 
  -2 -10 -16    8.71    0.87 
  -1 -10 -16    1.33    0.42 
   0 -10 -16    4.36    0.66 
   1 -10 -16    0.06    0.27 
   2 -10 -16    9.37    0.64 
   3 -10 -16    0.41    0.26 
   4 -10 -16    0.04    0.27 
   5 -10 -16    0.41    0.26 
   6 -10 -16    0.80    0.30 
   7 -10 -16    1.50    0.32 
   8 -10 -16    0.24    0.22 
   9 -10 -16    0.54    0.22 
  10 -10 -16    0.26    0.18 
  -7  -9 -16    0.04    0.25 
  -6  -9 -16    0.00    0.33 
  -5  -9 -16    1.69    0.44 
  -4  -9 -16    1.92    0.47 
  -3  -9 -16    4.51    0.66 
  -2  -9 -16    4.95    0.69 
  -1  -9 -16    1.81    0.49 
   0  -9 -16   11.01    0.73 
   1  -9 -16    1.50    0.31 
   2  -9 -16    5.43    0.48 
   3  -9 -16    5.10    0.48 
   4  -9 -16    0.21    0.29 
   5  -9 -16    2.43    0.41 
   6  -9 -16    1.47    0.35 
   7  -9 -16    1.30    0.33 
   8  -9 -16   11.84    0.82 
   9  -9 -16   -0.11    0.22 
  10  -9 -16    6.69    0.53 
  -8  -8 -16    1.14    0.30 
  -7  -8 -16    0.31    0.28 
  -6  -8 -16    1.56    0.42 
  -5  -8 -16    0.64    0.39 
  -4  -8 -16    0.82    0.39 
  -3  -8 -16    0.21    0.77 
  -2  -8 -16   -0.08    0.38 
  -1  -8 -16    2.45    0.39 
   0  -8 -16    4.01    0.43 
   1  -8 -16   10.51    0.66 
   2  -8 -16    0.19    0.26 
   3  -8 -16    0.17    0.25 
   4  -8 -16    0.67    0.29 
   5  -8 -16    1.39    0.33 
   6  -8 -16    2.26    0.94 
   7  -8 -16    0.14    0.27 
   8  -8 -16    1.99    0.34 
   9  -8 -16    0.14    0.24 
  10  -8 -16    1.19    0.28 
  11  -8 -16    0.17    0.18 
  -9  -7 -16   -0.20    0.63 
  -8  -7 -16    0.14    0.27 
  -7  -7 -16    3.70    0.51 
  -6  -7 -16    0.13    0.36 
  -5  -7 -16    8.09    0.79 
  -4  -7 -16    1.81    0.56 
  -3  -7 -16    1.74    0.48 
  -2  -7 -16   15.64    1.26 
  -1  -7 -16   18.57    0.93 
   0  -7 -16    3.42    0.41 
   1  -7 -16    0.18    0.27 
   2  -7 -16    2.64    0.37 
   3  -7 -16    9.04    0.63 
   4  -7 -16    0.33    0.28 
   5  -7 -16    1.51    0.37 
   6  -7 -16    4.48    0.55 
   7  -7 -16    3.93    0.49 
   8  -7 -16    5.56    0.60 
   9  -7 -16   -0.18    0.22 
  10  -7 -16    0.22    0.23 
  11  -7 -16    0.72    0.20 
  -9  -6 -16    0.28    0.31 
  -8  -6 -16   -0.16    0.28 
  -7  -6 -16    0.60    0.37 
  -6  -6 -16    0.49    0.38 
  -5  -6 -16    0.09    0.57 
  -4  -6 -16    0.50    0.41 
  -3  -6 -16    2.39    0.53 
  -2  -6 -16    4.60    0.47 
  -1  -6 -16    4.78    0.53 
   0  -6 -16    2.11    0.33 
   1  -6 -16    8.97    0.71 
   2  -6 -16   -0.71    0.26 
   3  -6 -16    3.81    0.48 
   4  -6 -16    1.58    0.33 
   5  -6 -16    2.35    0.40 
   6  -6 -16    1.12    0.38 
   7  -6 -16    2.94    0.46 
   8  -6 -16    0.10    0.27 
   9  -6 -16    1.81    0.35 
  10  -6 -16    0.03    0.21 
  11  -6 -16   -0.08    0.18 
  12  -6 -16    0.12    0.18 
  -9  -5 -16    0.90    0.34 
  -8  -5 -16    1.20    0.39 
  -7  -5 -16    0.09    0.35 
  -6  -5 -16    7.80    0.77 
  -5  -5 -16    2.70    0.52 
  -4  -5 -16   -0.04    0.41 
  -3  -5 -16    3.76    0.42 
  -2  -5 -16    4.04    0.43 
  -1  -5 -16    3.83    0.45 
   0  -5 -16    2.68    0.36 
   1  -5 -16    1.01    0.30 
   2  -5 -16   11.72    0.73 
   3  -5 -16   16.10    0.85 
   4  -5 -16    3.77    0.41 
   5  -5 -16   -0.10    0.27 
   6  -5 -16    2.05    0.39 
   7  -5 -16    1.48    0.35 
   8  -5 -16    0.20    0.26 
   9  -5 -16    2.36    0.35 
  10  -5 -16    1.88    0.35 
  11  -5 -16    1.16    0.30 
  12  -5 -16    0.10    0.20 
  -9  -4 -16    0.29    0.38 
  -8  -4 -16   -0.05    0.36 
  -7  -4 -16    0.85    0.26 
  -6  -4 -16    6.89    0.56 
  -5  -4 -16    5.36    0.66 
  -4  -4 -16   28.88    1.25 
  -3  -4 -16    0.19    0.27 
  -2  -4 -16    6.50    0.51 
  -1  -4 -16    2.06    0.34 
   0  -4 -16    0.26    0.28 
   1  -4 -16    5.77    0.51 
   2  -4 -16    1.51    0.32 
   3  -4 -16    0.88    0.29 
   4  -4 -16    0.28    0.25 
   5  -4 -16    6.87    0.53 
   6  -4 -16    0.71    0.33 
   7  -4 -16    3.63    0.50 
   8  -4 -16   -0.37    0.24 
   9  -4 -16    3.53    0.44 
  10  -4 -16   -0.29    0.23 
  11  -4 -16    0.39    0.26 
  12  -4 -16    0.24    0.23 
  -9  -3 -16    4.79    0.41 
  -8  -3 -16    4.17    0.43 
  -7  -3 -16    0.54    0.29 
  -6  -3 -16    0.94    0.31 
  -5  -3 -16   45.20    1.56 
  -4  -3 -16    0.60    0.30 
  -3  -3 -16    1.52    0.33 
  -2  -3 -16    0.01    0.29 
  -1  -3 -16   11.35    0.78 
   0  -3 -16    0.16    0.27 
   1  -3 -16    0.60    0.30 
   2  -3 -16    1.82    0.36 
   3  -3 -16    8.32    0.58 
   4  -3 -16    3.72    0.39 
   5  -3 -16    6.13    0.52 
   6  -3 -16    1.65    0.39 
   7  -3 -16    8.26    0.71 
   8  -3 -16   -0.06    0.29 
   9  -3 -16    0.11    0.26 
  10  -3 -16    0.84    0.29 
  11  -3 -16   -0.01    0.24 
 -10  -2 -16    3.10    0.50 
  -9  -2 -16    0.84    0.34 
  -8  -2 -16    1.21    0.35 
  -7  -2 -16    2.92    0.41 
  -6  -2 -16    0.62    0.31 
  -5  -2 -16    1.93    0.30 
  -4  -2 -16   21.73    0.95 
  -3  -2 -16    0.39    0.28 
  -2  -2 -16    1.64    0.35 
  -1  -2 -16   12.82    0.84 
   0  -2 -16    2.80    0.38 
   1  -2 -16    0.13    0.27 
   2  -2 -16   25.53    1.31 
   3  -2 -16    7.25    0.61 
   4  -2 -16    3.58    0.39 
   5  -2 -16    0.71    0.30 
   6  -2 -16    1.43    0.28 
   7  -2 -16    6.27    0.48 
   8  -2 -16    5.84    0.44 
   9  -2 -16    0.60    0.23 
  10  -2 -16    1.23    0.27 
  11  -2 -16    0.31    0.27 
 -11  -1 -16    0.98    0.34 
 -10  -1 -16    0.45    0.58 
  -9  -1 -16    3.94    0.56 
  -8  -1 -16    3.58    0.52 
  -7  -1 -16    3.59    0.50 
  -6  -1 -16    1.49    0.30 
  -5  -1 -16   53.87    2.01 
  -4  -1 -16   20.36    0.92 
  -3  -1 -16   24.85    1.29 
  -2  -1 -16    3.71    0.43 
  -1  -1 -16   -0.11    0.27 
   0  -1 -16    0.12    0.26 
   1  -1 -16   10.01    0.84 
   2  -1 -16   26.12    1.68 
   3  -1 -16    0.41    0.29 
   4  -1 -16    0.87    0.25 
   5  -1 -16   22.26    0.88 
   6  -1 -16   28.07    1.10 
   7  -1 -16    4.03    0.40 
   8  -1 -16    0.20    0.24 
   9  -1 -16   -0.27    0.22 
  10  -1 -16    0.65    0.27 
  11  -1 -16   -0.09    0.22 
 -11   0 -16    3.54    0.56 
 -10   0 -16    1.00    0.43 
  -9   0 -16    1.18    0.45 
  -8   0 -16    0.57    0.68 
  -7   0 -16   -0.20    0.31 
  -6   0 -16    2.31    0.33 
  -5   0 -16   13.93    0.74 
  -4   0 -16    4.56    0.39 
  -3   0 -16    0.72    0.27 
  -2   0 -16    0.69    0.30 
  -1   0 -16    0.56    0.30 
   0   0 -16    1.72    0.36 
   1   0 -16    0.06    0.30 
   2   0 -16   -0.01    0.31 
   3   0 -16    0.01    0.34 
   4   0 -16   20.82    1.07 
   5   0 -16   25.33    1.21 
   6   0 -16    9.94    0.62 
   7   0 -16    3.28    0.38 
   8   0 -16    4.22    0.40 
   9   0 -16    0.21    0.26 
  10   0 -16    4.00    0.43 
  11   0 -16    1.00    0.41 
 -12   1 -16   -0.04    0.26 
 -11   1 -16    3.91    0.63 
 -10   1 -16    4.24    0.66 
  -9   1 -16    0.58    0.41 
  -8   1 -16    5.47    0.67 
  -7   1 -16   -0.67    0.30 
  -6   1 -16    7.58    0.54 
  -5   1 -16   33.19    1.35 
  -4   1 -16    0.23    0.23 
  -3   1 -16    8.08    0.50 
  -2   1 -16   10.64    0.60 
  -1   1 -16    1.63    0.34 
   0   1 -16    0.78    0.32 
   1   1 -16    3.80    0.52 
   2   1 -16   58.52    5.43 
   3   1 -16   59.68    2.43 
   4   1 -16    1.19    0.31 
   5   1 -16   35.86    1.65 
   6   1 -16   12.05    1.03 
   7   1 -16   41.58    1.73 
   8   1 -16    9.29    0.71 
   9   1 -16    1.84    0.34 
  10   1 -16    3.67    0.68 
  11   1 -16    2.65    0.55 
  12   1 -16    0.94    0.37 
 -12   2 -16    3.19    0.48 
 -11   2 -16    1.33    0.44 
 -10   2 -16   -0.05    0.35 
  -9   2 -16    1.72    0.54 
  -8   2 -16   -0.28    0.36 
  -7   2 -16    2.00    0.44 
  -6   2 -16    0.58    0.28 
  -5   2 -16    2.11    0.31 
  -4   2 -16    6.81    0.49 
  -3   2 -16   -0.17    0.21 
  -2   2 -16    1.29    0.31 
  -1   2 -16    9.18    0.80 
   0   2 -16   15.61    1.09 
   1   2 -16    2.12    0.41 
   2   2 -16    3.91    0.46 
   3   2 -16    0.29    0.34 
   4   2 -16   -0.27    0.24 
   5   2 -16    8.15    0.65 
   6   2 -16    0.47    0.45 
   7   2 -16    0.60    0.30 
   8   2 -16    8.94    0.71 
   9   2 -16    2.25    0.37 
  10   2 -16   -0.09    0.38 
  11   2 -16    0.28    0.39 
  12   2 -16    0.53    0.31 
 -12   3 -16    8.42    0.80 
 -11   3 -16    0.83    0.48 
 -10   3 -16    1.63    0.52 
  -9   3 -16    0.87    0.46 
  -8   3 -16    2.97    0.62 
  -7   3 -16   11.65    0.93 
  -6   3 -16    1.56    0.30 
  -5   3 -16    9.18    0.58 
  -4   3 -16    2.82    0.35 
  -3   3 -16   -0.08    0.21 
  -2   3 -16   30.19    1.44 
  -1   3 -16   40.89    1.82 
   0   3 -16    2.17    0.35 
   1   3 -16    0.20    0.25 
   2   3 -16   10.75    0.73 
   3   3 -16   13.95    0.77 
   4   3 -16    0.65    0.29 
   5   3 -16    2.77    0.37 
   6   3 -16   59.30    3.39 
   7   3 -16    3.22    0.41 
   8   3 -16    1.82    0.37 
   9   3 -16    2.39    0.66 
  10   3 -16    1.64    0.52 
  11   3 -16    2.39    0.51 
  12   3 -16    0.15    0.29 
 -12   4 -16    0.53    0.29 
 -11   4 -16   -0.18    0.28 
 -10   4 -16    0.25    0.45 
  -9   4 -16    0.21    0.38 
  -8   4 -16    0.02    0.41 
  -7   4 -16    1.84    0.47 
  -6   4 -16    1.08    0.28 
  -5   4 -16   12.93    0.73 
  -4   4 -16   36.52    1.55 
  -3   4 -16    0.02    0.23 
  -2   4 -16    5.67    0.55 
  -1   4 -16    1.26    0.30 
   0   4 -16    1.93    0.32 
   1   4 -16   29.33    1.42 
   2   4 -16    1.15    0.38 
   3   4 -16    2.03    0.34 
   4   4 -16    2.03    0.34 
   5   4 -16    4.14    0.46 
   6   4 -16    1.52    0.35 
   7   4 -16    3.76    0.48 
   8   4 -16    0.38    0.48 
   9   4 -16    1.57    0.61 
  10   4 -16    0.48    0.42 
  11   4 -16   -0.08    0.36 
  12   4 -16    0.91    0.48 
 -12   5 -16    2.26    0.45 
 -11   5 -16    1.19    0.43 
 -10   5 -16    1.99    0.61 
  -9   5 -16    1.54    0.59 
  -8   5 -16    5.36    0.82 
  -7   5 -16    2.53    0.61 
  -6   5 -16   -0.01    0.23 
  -5   5 -16   -0.23    0.23 
  -4   5 -16    8.39    0.56 
  -3   5 -16   29.58    1.44 
  -2   5 -16    7.46    0.57 
  -1   5 -16    5.50    0.49 
   0   5 -16    0.14    0.38 
   1   5 -16   58.16    3.23 
   2   5 -16   22.96    1.17 
   3   5 -16   11.43    0.77 
   4   5 -16   25.78    1.30 
   5   5 -16    1.32    0.35 
   6   5 -16    1.96    0.40 
   7   5 -16   18.16    1.67 
   8   5 -16    0.37    0.45 
   9   5 -16    6.72    1.01 
  10   5 -16    1.58    0.51 
  11   5 -16    1.63    0.47 
 -12   6 -16    0.00    0.27 
 -11   6 -16    1.38    0.44 
 -10   6 -16   -0.04    0.37 
  -9   6 -16    1.31    0.54 
  -8   6 -16    0.60    0.41 
  -7   6 -16    1.71    0.46 
  -6   6 -16    4.95    0.39 
  -5   6 -16    7.89    0.50 
  -4   6 -16    0.54    0.28 
  -3   6 -16   21.35    1.12 
  -2   6 -16    4.69    0.49 
  -1   6 -16   29.96    1.44 
   0   6 -16    2.25    0.34 
   1   6 -16   22.40    1.18 
   2   6 -16    1.62    0.36 
   3   6 -16    0.38    0.29 
   4   6 -16    0.38    0.31 
   5   6 -16    3.68    0.47 
   6   6 -16    2.92    0.76 
   7   6 -16    6.34    1.01 
   8   6 -16   -0.03    0.44 
   9   6 -16    2.43    0.65 
  10   6 -16   -0.36    0.35 
  11   6 -16    0.50    0.37 
 -12   7 -16   -0.02    0.26 
 -11   7 -16    0.38    0.69 
 -10   7 -16    0.02    0.36 
  -9   7 -16   -0.01    0.36 
  -8   7 -16    6.23    0.66 
  -7   7 -16    0.43    0.34 
  -6   7 -16    4.98    0.47 
  -5   7 -16    0.77    0.26 
  -4   7 -16   22.38    1.19 
  -3   7 -16   20.74    1.11 
  -2   7 -16    1.69    0.33 
  -1   7 -16   32.21    1.58 
   0   7 -16    1.10    0.29 
   1   7 -16    8.19    0.64 
   2   7 -16   15.89    0.95 
   3   7 -16    1.81    0.35 
   4   7 -16    2.23    0.40 
   5   7 -16   13.45    1.54 
   6   7 -16    0.44    0.50 
   7   7 -16    0.87    0.59 
   8   7 -16    7.36    1.06 
   9   7 -16    0.01    0.39 
  10   7 -16    0.76    0.49 
  11   7 -16    2.39    0.51 
 -11   8 -16   -0.03    0.30 
 -10   8 -16    0.00    0.35 
  -9   8 -16    0.10    0.32 
  -8   8 -16   -0.27    0.37 
  -7   8 -16    5.61    0.62 
  -6   8 -16    9.47    1.11 
  -5   8 -16    4.82    0.45 
  -4   8 -16    6.26    0.84 
  -3   8 -16   43.28    1.96 
  -2   8 -16    7.31    0.61 
  -1   8 -16   20.59    1.14 
   0   8 -16   13.84    0.83 
   1   8 -16    4.81    0.49 
   2   8 -16    7.51    0.61 
   3   8 -16   35.99    1.70 
   4   8 -16    2.16    0.71 
   5   8 -16    6.21    1.05 
   6   8 -16   -0.22    0.44 
   7   8 -16    0.07    0.50 
   8   8 -16    3.23    0.76 
   9   8 -16    1.50    0.52 
  10   8 -16    0.14    0.35 
 -12   9 -16    3.51    0.51 
 -11   9 -16    0.49    0.32 
 -10   9 -16    0.94    0.35 
  -9   9 -16   -0.07    0.30 
  -8   9 -16    2.60    0.47 
  -7   9 -16    0.44    0.33 
  -6   9 -16    2.04    0.56 
  -5   9 -16    0.37    0.27 
  -4   9 -16    0.44    0.26 
  -3   9 -16    5.88    0.62 
  -2   9 -16    3.95    0.44 
  -1   9 -16    7.01    0.58 
   0   9 -16    9.02    0.64 
   1   9 -16    2.09    0.36 
   2   9 -16    0.89    0.32 
   3   9 -16    4.14    0.78 
   4   9 -16    2.22    0.66 
   5   9 -16    0.79    0.56 
   6   9 -16    2.04    0.72 
   7   9 -16    3.00    0.73 
   8   9 -16    2.15    0.60 
   9   9 -16    2.92    0.67 
  10   9 -16    1.66    0.50 
 -11  10 -16    0.41    0.35 
 -10  10 -16    0.01    0.29 
  -9  10 -16    3.86    0.52 
  -8  10 -16    0.06    0.32 
  -7  10 -16   15.60    1.50 
  -6  10 -16    1.28    0.50 
  -5  10 -16    0.58    0.47 
  -4  10 -16    2.25    0.38 
  -3  10 -16   16.36    0.90 
  -2  10 -16   11.27    0.85 
  -1  10 -16   -0.53    0.22 
   0  10 -16    2.33    0.38 
   1  10 -16    0.97    0.33 
   2  10 -16    0.74    0.49 
   3  10 -16    0.21    0.52 
   4  10 -16    0.41    0.52 
   5  10 -16    0.13    0.47 
   6  10 -16    1.31    0.55 
   7  10 -16   -0.14    0.46 
   8  10 -16    1.79    0.60 
   9  10 -16    0.32    0.38 
 -11  11 -16   -0.19    0.24 
 -10  11 -16    0.80    0.32 
  -9  11 -16    1.06    0.37 
  -8  11 -16   13.46    1.01 
  -7  11 -16    0.31    0.49 
  -6  11 -16   -0.27    0.36 
  -5  11 -16    0.08    0.41 
  -4  11 -16   -0.10    0.43 
  -3  11 -16    0.74    0.51 
  -2  11 -16   14.14    0.87 
  -1  11 -16   15.52    0.92 
   0  11 -16    1.41    0.34 
   1  11 -16    1.22    0.37 
   2  11 -16    4.32    0.74 
   3  11 -16    9.26    1.17 
   4  11 -16    0.36    0.59 
   5  11 -16    4.87    0.92 
   6  11 -16    0.17    0.50 
   7  11 -16    2.21    0.62 
   8  11 -16    0.22    0.46 
   9  11 -16    0.64    0.39 
 -11  12 -16    2.67    0.52 
 -10  12 -16   -0.35    0.28 
  -9  12 -16    0.41    0.35 
  -8  12 -16    2.08    0.42 
  -7  12 -16    2.33    0.62 
  -6  12 -16    4.03    0.69 
  -5  12 -16    0.47    0.41 
  -4  12 -16    9.13    1.00 
  -3  12 -16    6.58    0.95 
  -2  12 -16    6.70    0.85 
  -1  12 -16    6.79    0.94 
   0  12 -16   10.73    1.18 
   1  12 -16    8.34    1.06 
   2  12 -16   -0.64    0.46 
   3  12 -16    1.37    0.66 
   4  12 -16   -0.03    0.44 
   5  12 -16    0.11    0.46 
   6  12 -16    0.27    0.45 
   7  12 -16    0.60    0.45 
   8  12 -16   -0.58    0.37 
 -10  13 -16    0.91    0.34 
  -9  13 -16   -0.26    0.26 
  -8  13 -16    0.87    0.36 
  -7  13 -16    7.77    1.08 
  -6  13 -16    0.17    0.49 
  -5  13 -16   -0.88    0.43 
  -4  13 -16    0.62    0.47 
  -3  13 -16    0.28    0.46 
  -2  13 -16    1.46    0.57 
  -1  13 -16    1.82    0.61 
   0  13 -16    2.44    0.68 
   1  13 -16    1.82    0.65 
   2  13 -16    2.81    0.70 
   3  13 -16   -0.09    0.46 
   4  13 -16    0.64    0.55 
   5  13 -16    0.39    0.52 
   6  13 -16    1.54    0.66 
   7  13 -16    0.70    0.46 
 -10  14 -16    0.61    0.26 
  -9  14 -16   -0.03    0.29 
  -8  14 -16    6.28    0.67 
  -7  14 -16    0.36    0.46 
  -6  14 -16   -0.21    0.41 
  -5  14 -16    1.80    0.64 
  -4  14 -16    0.09    0.48 
  -3  14 -16    0.98    0.55 
  -2  14 -16    2.21    0.65 
  -1  14 -16   -0.39    0.41 
   0  14 -16    1.55    0.59 
   1  14 -16    0.36    0.53 
   2  14 -16   -0.06    0.46 
   3  14 -16    0.35    0.49 
   4  14 -16    0.07    0.45 
   5  14 -16    1.37    0.57 
   6  14 -16    0.13    0.44 
   7  14 -16    6.00    0.76 
  -9  15 -16    1.25    0.31 
  -8  15 -16    0.33    0.29 
  -7  15 -16   -0.34    0.35 
  -6  15 -16    1.00    0.54 
  -5  15 -16    0.91    0.47 
  -4  15 -16    0.04    0.45 
  -3  15 -16    0.84    0.56 
  -2  15 -16    0.14    0.44 
  -1  15 -16    3.35    0.81 
   0  15 -16    1.48    0.62 
   1  15 -16    2.68    0.69 
   2  15 -16    0.11    0.48 
   3  15 -16   -0.14    0.44 
   4  15 -16   -0.18    0.41 
   5  15 -16    2.33    0.58 
   6  15 -16    1.00    0.64 
  -8  16 -16    0.44    0.28 
  -7  16 -16    0.56    0.44 
  -6  16 -16    0.49    0.42 
  -5  16 -16    0.37    0.64 
  -4  16 -16    0.18    0.45 
  -3  16 -16    1.73    0.57 
  -2  16 -16   -0.59    0.41 
  -1  16 -16    2.87    0.73 
   0  16 -16    0.46    0.49 
   1  16 -16    2.75    0.66 
   2  16 -16    1.82    0.57 
   3  16 -16    2.13    0.59 
   4  16 -16   -0.03    0.40 
   5  16 -16   -0.35    0.38 
  -7  17 -16   -0.37    0.42 
  -6  17 -16   -0.39    0.40 
  -5  17 -16    0.56    0.43 
  -4  17 -16    0.01    0.40 
  -3  17 -16    2.14    0.57 
  -2  17 -16    0.16    0.45 
  -1  17 -16    0.06    0.48 
   0  17 -16    0.03    0.41 
   1  17 -16   -0.04    0.42 
   2  17 -16    0.45    0.47 
   3  17 -16    0.37    0.67 
  -6  18 -16   -0.28    0.51 
  -5  18 -16    3.83    0.66 
  -4  18 -16    1.07    0.82 
  -3  18 -16    2.17    0.56 
  -2  18 -16    0.81    0.50 
  -1  18 -16    4.42    0.74 
   1  18 -16    3.63    0.72 
   2  18 -16    0.85    0.51 
  -3  19 -16    0.87    0.86 
  -1  19 -16    2.87    0.73 
  -1 -15 -15    1.41    0.31 
   0 -15 -15    0.19    0.26 
   1 -15 -15   -0.17    0.30 
   2 -15 -15    1.63    0.45 
   3 -15 -15    0.25    0.34 
   4 -15 -15    1.09    0.41 
   5 -15 -15    0.29    0.34 
  -3 -14 -15    0.25    0.23 
  -2 -14 -15    2.44    0.38 
  -1 -14 -15    1.43    0.35 
   0 -14 -15    1.34    0.37 
   1 -14 -15   -0.12    0.27 
   2 -14 -15    2.77    0.64 
   3 -14 -15    0.10    0.37 
   4 -14 -15   -0.21    0.33 
   5 -14 -15    0.33    0.23 
   6 -14 -15    6.00    0.47 
   7 -14 -15    0.58    0.20 
  -4 -13 -15    0.01    0.20 
  -3 -13 -15   -0.17    0.24 
  -2 -13 -15    1.04    0.32 
  -1 -13 -15    0.35    0.34 
   0 -13 -15    1.18    0.40 
   1 -13 -15    0.87    0.41 
   2 -13 -15    1.24    0.40 
   3 -13 -15    1.64    0.55 
   4 -13 -15    2.82    0.36 
   5 -13 -15    1.22    0.28 
   6 -13 -15    1.34    0.27 
   7 -13 -15    1.43    0.27 
   8 -13 -15    0.28    0.20 
  -5 -12 -15   -0.15    0.21 
  -4 -12 -15    0.12    0.28 
  -3 -12 -15    0.45    0.34 
  -2 -12 -15    2.53    0.47 
  -1 -12 -15    1.35    0.40 
   0 -12 -15    1.83    0.45 
   1 -12 -15    1.83    0.47 
   2 -12 -15    0.97    0.36 
   3 -12 -15   -0.08    0.24 
   4 -12 -15    0.12    0.25 
   5 -12 -15    4.51    0.49 
   6 -12 -15    6.64    0.58 
   7 -12 -15    1.49    0.35 
   8 -12 -15   -0.38    0.17 
   9 -12 -15    0.77    0.23 
  -6 -11 -15    0.25    0.25 
  -5 -11 -15    0.04    0.28 
  -4 -11 -15    0.19    0.30 
  -3 -11 -15    5.96    0.71 
  -2 -11 -15    0.30    0.32 
  -1 -11 -15    3.55    0.57 
   0 -11 -15    3.59    0.58 
   1 -11 -15    2.10    0.50 
   2 -11 -15    0.18    0.26 
   3 -11 -15    3.74    0.41 
   4 -11 -15   -0.43    0.23 
   5 -11 -15    2.18    0.36 
   6 -11 -15    2.67    0.40 
   7 -11 -15    0.34    0.25 
   8 -11 -15    0.31    0.23 
   9 -11 -15    0.09    0.20 
  10 -11 -15   -0.16    0.17 
  -7 -10 -15   -0.05    0.22 
  -6 -10 -15    0.11    0.28 
  -5 -10 -15    2.72    0.47 
  -4 -10 -15    0.94    0.41 
  -3 -10 -15    5.33    0.71 
  -2 -10 -15    0.49    0.37 
  -1 -10 -15    1.25    0.51 
   0 -10 -15    0.42    0.38 
   1 -10 -15    9.04    0.64 
   2 -10 -15    0.23    0.28 
   3 -10 -15    7.14    0.57 
   4 -10 -15   -0.49    0.31 
   5 -10 -15    0.40    0.28 
   6 -10 -15    0.16    0.25 
   7 -10 -15    0.55    0.30 
   8 -10 -15    0.45    0.27 
   9 -10 -15    5.44    0.66 
  10 -10 -15    0.77    0.23 
  -8  -9 -15    0.18    0.26 
  -7  -9 -15    0.84    0.32 
  -6  -9 -15    0.72    0.33 
  -5  -9 -15    0.75    0.37 
  -4  -9 -15   -0.51    0.28 
  -3  -9 -15    3.01    0.55 
  -2  -9 -15    0.63    0.38 
  -1  -9 -15    1.13    0.43 
   0  -9 -15    1.51    0.34 
   1  -9 -15    0.18    0.26 
   2  -9 -15    3.39    0.41 
   3  -9 -15    0.18    0.25 
   4  -9 -15    0.85    0.32 
   5  -9 -15    0.19    0.28 
   6  -9 -15   -0.08    0.25 
   7  -9 -15    3.00    0.44 
   8  -9 -15    5.33    0.55 
   9  -9 -15    0.02    0.22 
  10  -9 -15    0.11    0.20 
  11  -9 -15   -0.04    0.17 
  -8  -8 -15    2.06    0.36 
  -7  -8 -15    2.53    0.46 
  -6  -8 -15    1.46    0.44 
  -5  -8 -15    1.13    0.42 
  -4  -8 -15    7.30    0.93 
  -3  -8 -15    0.84    0.44 
  -2  -8 -15    3.37    0.60 
  -1  -8 -15    6.37    0.74 
   0  -8 -15   10.03    0.67 
   1  -8 -15    3.28    0.40 
   2  -8 -15    0.39    0.26 
   3  -8 -15    3.63    0.41 
   4  -8 -15    2.47    0.39 
   5  -8 -15   -0.23    0.29 
   6  -8 -15    0.21    0.31 
   7  -8 -15    0.63    0.33 
   8  -8 -15    1.87    0.36 
   9  -8 -15    0.26    0.25 
  10  -8 -15    0.27    0.26 
  11  -8 -15    0.71    0.22 
  -9  -7 -15    2.29    0.36 
  -8  -7 -15    0.41    0.31 
  -7  -7 -15    0.15    0.33 
  -6  -7 -15    0.31    0.35 
  -5  -7 -15    0.04    0.38 
  -4  -7 -15    1.27    0.46 
  -3  -7 -15    0.90    0.43 
  -2  -7 -15    0.68    0.41 
  -1  -7 -15   -0.08    0.27 
   0  -7 -15   23.57    1.26 
   1  -7 -15    1.10    0.35 
   2  -7 -15    7.13    0.78 
   3  -7 -15    3.23    0.41 
   4  -7 -15    2.24    0.35 
   5  -7 -15    2.77    0.46 
   6  -7 -15    1.35    0.37 
   7  -7 -15    4.20    0.52 
   8  -7 -15    0.27    0.32 
   9  -7 -15    0.18    0.26 
  10  -7 -15    1.15    0.29 
  11  -7 -15    0.19    0.20 
  12  -7 -15    0.85    0.24 
  -9  -6 -15    0.63    0.31 
  -8  -6 -15   -0.33    0.34 
  -7  -6 -15    0.03    0.35 
  -6  -6 -15    0.42    0.37 
  -5  -6 -15    0.03    0.37 
  -4  -6 -15   25.56    1.59 
  -3  -6 -15   -0.07    0.38 
  -2  -6 -15    0.64    0.30 
  -1  -6 -15    4.07    0.44 
   0  -6 -15    5.10    0.46 
   1  -6 -15    0.57    0.28 
   2  -6 -15    2.81    0.37 
   3  -6 -15   56.39    2.12 
   4  -6 -15    2.83    0.39 
   5  -6 -15    1.60    0.37 
   6  -6 -15    1.54    0.41 
   7  -6 -15    2.52    0.45 
   9  -6 -15    1.26    0.32 
  10  -6 -15    1.92    0.33 
  11  -6 -15    2.64    0.35 
  12  -6 -15    1.89    0.40 
 -10  -5 -15    0.83    0.55 
  -9  -5 -15   -0.29    0.32 
  -8  -5 -15    1.58    0.41 
  -7  -5 -15    1.23    0.30 
  -6  -5 -15   -0.09    0.37 
  -5  -5 -15    0.00    0.39 
  -4  -5 -15   15.29    1.21 
  -3  -5 -15    6.79    0.55 
  -2  -5 -15   24.29    1.10 
  -1  -5 -15   -0.24    0.25 
   0  -5 -15    0.65    0.26 
   1  -5 -15    0.15    0.25 
   2  -5 -15    0.16    0.26 
   3  -5 -15    7.82    0.56 
   4  -5 -15    1.87    0.33 
   5  -5 -15    0.04    0.30 
   6  -5 -15   15.36    1.05 
   7  -5 -15    2.39    0.42 
   8  -5 -15    1.68    0.39 
   9  -5 -15    1.07    0.31 
  10  -5 -15    0.06    0.25 
  11  -5 -15    0.66    0.25 
  12  -5 -15    0.36    0.26 
 -10  -4 -15   -0.11    0.39 
  -9  -4 -15    0.17    0.24 
  -8  -4 -15    1.35    0.30 
  -7  -4 -15    1.88    0.32 
  -6  -4 -15   -0.16    0.25 
  -5  -4 -15   16.19    0.89 
  -4  -4 -15    8.67    0.80 
  -3  -4 -15   36.96    1.53 
  -2  -4 -15   20.80    1.01 
  -1  -4 -15   19.28    0.93 
   0  -4 -15    2.38    0.35 
   1  -4 -15    0.12    0.24 
   2  -4 -15    0.16    0.24 
   3  -4 -15    2.56    0.40 
   4  -4 -15    3.66    0.42 
   5  -4 -15    6.08    0.58 
   6  -4 -15    3.69    0.48 
   7  -4 -15    7.29    0.68 
   8  -4 -15    1.49    0.36 
   9  -4 -15    1.38    0.36 
  10  -4 -15    0.46    0.27 
  11  -4 -15    1.47    0.35 
  12  -4 -15    0.02    0.24 
 -10  -3 -15    0.53    0.34 
  -9  -3 -15    0.46    0.31 
  -8  -3 -15    6.57    0.53 
  -7  -3 -15   21.44    1.07 
  -6  -3 -15    6.07    0.53 
  -5  -3 -15   14.93    1.06 
  -4  -3 -15   15.04    0.67 
  -3  -3 -15   13.18    0.76 
  -2  -3 -15   12.31    1.27 
  -1  -3 -15   30.96    1.66 
   0  -3 -15    0.36    0.25 
   1  -3 -15    4.35    0.75 
   2  -3 -15    7.92    0.65 
   3  -3 -15    1.46    0.34 
   4  -3 -15    4.55    0.45 
   5  -3 -15    9.69    0.73 
   6  -3 -15    0.85    0.37 
   7  -3 -15   17.02    0.85 
   8  -3 -15    0.33    0.24 
   9  -3 -15   15.14    0.78 
  10  -3 -15    0.31    0.21 
  11  -3 -15    0.67    0.29 
  12  -3 -15    0.33    0.28 
 -11  -2 -15    1.75    0.39 
 -10  -2 -15   -0.02    0.37 
  -9  -2 -15    1.89    0.35 
  -8  -2 -15    0.57    0.33 
  -7  -2 -15    0.45    0.32 
  -6  -2 -15    0.61    0.34 
  -5  -2 -15    4.69    0.40 
  -4  -2 -15    2.91    0.34 
  -3  -2 -15   15.36    0.83 
  -2  -2 -15    8.19    0.67 
  -1  -2 -15   26.88    1.71 
   0  -2 -15   14.61    0.89 
   1  -2 -15    0.32    0.27 
   2  -2 -15    1.75    0.35 
   3  -2 -15    3.99    0.45 
   4  -2 -15    1.29    0.32 
   5  -2 -15   11.43    0.55 
   6  -2 -15    1.44    0.28 
   7  -2 -15   16.58    0.86 
   8  -2 -15    3.85    0.39 
   9  -2 -15    0.05    0.26 
  10  -2 -15    1.15    0.27 
  11  -2 -15    5.19    0.45 
 -11  -1 -15   -0.04    0.32 
 -10  -1 -15    0.36    0.40 
  -9  -1 -15   -0.15    0.31 
  -8  -1 -15    1.17    0.43 
  -7  -1 -15    0.26    0.33 
  -6  -1 -15    1.02    0.30 
  -5  -1 -15   11.65    0.65 
  -4  -1 -15   26.15    1.10 
  -3  -1 -15   26.10    1.06 
  -2  -1 -15   20.10    1.35 
  -1  -1 -15    2.97    0.40 
   0  -1 -15   -0.09    0.25 
   1  -1 -15    7.63    0.64 
   2  -1 -15   -0.04    0.29 
   3  -1 -15    1.69    0.53 
   4  -1 -15   -0.39    0.30 
   5  -1 -15   36.93    1.40 
   6  -1 -15    2.29    0.32 
   7  -1 -15    0.01    0.24 
   8  -1 -15    1.40    0.30 
   9  -1 -15    1.21    0.43 
  10  -1 -15    3.87    0.42 
  11  -1 -15    1.89    0.31 
  12  -1 -15    1.49    0.36 
 -12   0 -15    0.67    0.32 
 -11   0 -15    5.99    0.74 
 -10   0 -15    0.44    0.38 
  -9   0 -15    4.66    0.73 
  -8   0 -15    1.49    0.41 
  -7   0 -15    0.42    0.37 
  -6   0 -15    3.88    0.43 
  -5   0 -15    9.78    0.60 
  -4   0 -15   21.47    0.94 
  -3   0 -15   43.74    1.61 
  -2   0 -15    0.58    0.28 
  -1   0 -15    0.49    0.38 
   0   0 -15    0.59    0.73 
   1   0 -15    2.11    0.59 
   2   0 -15   13.16    1.02 
   3   0 -15    0.09    0.31 
   4   0 -15   29.91    1.36 
   5   0 -15    4.72    0.43 
   6   0 -15    1.11    0.29 
   7   0 -15   -0.03    0.28 
   8   0 -15    9.78    0.66 
   9   0 -15    2.70    0.41 
  10   0 -15    6.61    0.55 
  11   0 -15    7.39    0.85 
  12   0 -15    3.93    0.53 
 -12   1 -15    0.12    0.29 
 -11   1 -15    0.29    0.42 
 -10   1 -15    3.45    0.63 
  -9   1 -15    0.57    0.44 
  -8   1 -15    0.12    0.36 
  -7   1 -15    1.91    0.42 
  -6   1 -15    0.92    0.32 
  -5   1 -15    0.43    0.26 
  -4   1 -15    7.66    0.51 
  -3   1 -15   -0.05    0.23 
  -2   1 -15    7.12    0.58 
  -1   1 -15   -0.45    0.44 
   0   1 -15   -0.35    0.53 
   1   1 -15    0.49    0.80 
   2   1 -15    3.51    0.51 
   3   1 -15    7.19    0.68 
   4   1 -15   20.05    1.05 
   5   1 -15    2.74    0.38 
   6   1 -15    5.53    0.46 
   7   1 -15    9.22    0.65 
   8   1 -15   -0.16    0.26 
   9   1 -15    3.51    0.49 
  10   1 -15    2.28    0.58 
  11   1 -15    2.08    0.50 
  12   1 -15   -0.24    0.32 
 -12   2 -15   -0.41    0.25 
 -11   2 -15    0.21    0.31 
 -10   2 -15    0.99    0.46 
  -9   2 -15    0.93    0.49 
  -8   2 -15    8.41    0.98 
  -7   2 -15    0.30    0.34 
  -6   2 -15   45.09    1.71 
  -5   2 -15   10.15    0.63 
  -4   2 -15   21.38    0.97 
  -3   2 -15    2.56    0.30 
  -2   2 -15    0.00    0.31 
  -1   2 -15    6.02    1.47 
   0   2 -15   17.35    2.44 
   1   2 -15    3.16    1.09 
   2   2 -15    5.07    0.79 
   3   2 -15   24.59    1.19 
   4   2 -15    0.20    0.27 
   5   2 -15   24.66    1.23 
   6   2 -15    0.10    0.28 
   7   2 -15    8.95    0.73 
   8   2 -15    0.01    0.30 
   9   2 -15    0.46    0.44 
  10   2 -15    0.35    0.40 
  11   2 -15   -0.15    0.35 
  12   2 -15    0.73    0.37 
 -12   3 -15    0.98    0.34 
 -11   3 -15    0.16    0.36 
 -10   3 -15    0.40    0.42 
  -9   3 -15    1.06    0.52 
  -8   3 -15   -0.24    0.33 
  -7   3 -15    0.00    0.38 
  -6   3 -15    1.28    0.28 
  -5   3 -15    3.56    0.38 
  -4   3 -15    2.03    0.32 
  -3   3 -15    0.07    0.22 
  -2   3 -15    7.73    0.75 
  -1   3 -15    1.87    0.95 
   0   3 -15    1.87    0.94 
   1   3 -15   20.35    2.76 
   2   3 -15    1.95    0.96 
   3   3 -15    3.29    0.37 
   4   3 -15   12.01    1.08 
   5   3 -15    8.78    0.66 
   6   3 -15   12.37    1.02 
   7   3 -15    0.12    0.32 
   8   3 -15    6.24    0.94 
   9   3 -15    1.58    0.54 
  10   3 -15    0.49    0.46 
  11   3 -15    0.05    0.36 
  12   3 -15    0.74    0.37 
 -12   4 -15    0.09    0.29 
 -11   4 -15    0.69    0.37 
  -9   4 -15    0.52    0.59 
  -8   4 -15    9.05    1.02 
  -7   4 -15   16.94    1.17 
  -6   4 -15    0.44    0.25 
  -5   4 -15    0.27    0.23 
  -4   4 -15    5.26    0.46 
  -3   4 -15   10.18    0.77 
  -2   4 -15   37.93    1.70 
  -1   4 -15   10.76    0.93 
   0   4 -15    5.43    1.44 
   1   4 -15    3.92    1.22 
   2   4 -15   12.96    0.76 
   3   4 -15   25.85    1.26 
   4   4 -15    2.41    0.45 
   5   4 -15   47.56    2.10 
   6   4 -15   48.26    2.11 
   7   4 -15   -0.24    0.43 
   8   4 -15    8.25    1.14 
   9   4 -15    2.24    0.64 
  10   4 -15    3.14    0.69 
  11   4 -15   11.62    1.35 
  12   4 -15   -0.27    0.28 
 -12   5 -15    0.87    0.38 
 -11   5 -15    0.03    0.36 
 -10   5 -15    0.10    0.39 
  -9   5 -15    1.24    0.51 
  -8   5 -15   -0.27    0.33 
  -7   5 -15    2.60    0.61 
  -6   5 -15   18.16    0.90 
  -5   5 -15    7.54    0.48 
  -4   5 -15   -0.49    0.21 
  -3   5 -15    3.35    0.38 
  -2   5 -15   11.99    0.76 
  -1   5 -15   28.01    1.35 
   0   5 -15    0.60    0.26 
   1   5 -15   27.88    1.38 
   2   5 -15    0.48    0.30 
   3   5 -15    9.90    0.70 
   4   5 -15    5.86    0.54 
   5   5 -15   21.32    1.19 
   6   5 -15    6.70    1.05 
   7   5 -15   -0.11    0.49 
   8   5 -15    0.07    0.48 
   9   5 -15    0.14    0.42 
  10   5 -15    1.00    0.48 
  11   5 -15    1.38    0.47 
  12   5 -15    0.25    0.32 
 -12   6 -15    0.99    0.36 
 -11   6 -15    0.55    0.42 
 -10   6 -15    5.90    0.92 
  -9   6 -15    1.36    0.39 
  -8   6 -15    4.91    0.60 
  -7   6 -15   17.23    1.20 
  -6   6 -15    2.08    0.30 
  -5   6 -15    2.83    0.33 
  -4   6 -15   26.32    1.34 
  -3   6 -15    0.08    0.22 
  -2   6 -15    0.18    0.31 
  -1   6 -15    1.22    0.27 
   0   6 -15   21.36    1.01 
   1   6 -15   36.64    1.67 
   2   6 -15   13.00    0.84 
   3   6 -15   -0.26    0.26 
   4   6 -15   23.21    1.21 
   5   6 -15   11.32    1.13 
   6   6 -15    0.19    0.50 
   7   6 -15   18.90    1.78 
   8   6 -15   -0.23    0.43 
   9   6 -15    8.94    1.18 
  10   6 -15    0.44    0.47 
  11   6 -15   -0.33    0.35 
 -12   7 -15    3.07    0.56 
 -11   7 -15    3.06    0.65 
 -10   7 -15    0.14    0.34 
  -9   7 -15    0.41    0.35 
  -8   7 -15    3.61    0.53 
  -7   7 -15    2.10    0.44 
  -6   7 -15   -0.36    0.21 
  -5   7 -15    1.56    0.30 
  -4   7 -15   43.04    1.77 
  -3   7 -15    0.05    0.23 
  -2   7 -15   89.96    3.24 
  -1   7 -15    0.57    0.30 
   0   7 -15    3.52    0.39 
   1   7 -15    6.51    0.51 
   2   7 -15   11.54    0.73 
   3   7 -15    9.22    0.77 
   4   7 -15    9.12    1.01 
   5   7 -15    0.86    0.54 
   6   7 -15   16.28    1.81 
   7   7 -15    0.87    0.57 
   8   7 -15    1.05    0.53 
   9   7 -15   -0.70    0.36 
  10   7 -15    2.05    0.56 
  11   7 -15    0.74    0.37 
 -12   8 -15    0.23    0.27 
 -11   8 -15    0.83    0.39 
 -10   8 -15    1.00    0.38 
  -9   8 -15   -0.07    0.31 
  -8   8 -15   12.74    0.98 
  -7   8 -15    0.20    0.34 
  -6   8 -15    0.57    0.42 
  -5   8 -15    4.03    0.65 
  -4   8 -15    5.44    0.54 
  -3   8 -15    8.70    0.62 
  -2   8 -15    5.42    0.48 
  -1   8 -15    0.46    0.25 
   0   8 -15   22.40    1.07 
   1   8 -15   35.09    1.47 
   2   8 -15    0.13    0.28 
   3   8 -15    5.23    0.66 
   4   8 -15    1.27    0.55 
   5   8 -15    2.05    0.66 
   6   8 -15   18.09    1.77 
   7   8 -15    1.66    0.69 
   8   8 -15    2.57    0.69 
   9   8 -15    0.30    0.43 
  10   8 -15    0.69    0.45 
  11   8 -15    0.25    0.34 
 -12   9 -15    1.23    0.37 
 -11   9 -15   -0.22    0.35 
 -10   9 -15    8.59    0.76 
  -9   9 -15    4.51    0.58 
  -8   9 -15   11.62    0.98 
  -7   9 -15    0.23    0.41 
  -6   9 -15   11.65    1.13 
  -5   9 -15    5.04    0.70 
  -4   9 -15   33.63    1.53 
  -3   9 -15   19.47    0.99 
  -2   9 -15   14.89    0.84 
  -1   9 -15   14.51    0.83 
   0   9 -15    5.57    0.55 
   1   9 -15    0.07    0.28 
   2   9 -15    6.55    0.56 
   3   9 -15   21.89    1.58 
   4   9 -15   -0.93    0.40 
   5   9 -15    3.96    0.84 
   6   9 -15   -0.19    0.44 
   7   9 -15    4.85    0.87 
   8   9 -15   -0.11    0.43 
   9   9 -15    0.38    0.42 
  10   9 -15    0.11    0.38 
 -12  10 -15    0.11    0.26 
 -11  10 -15   -0.19    0.23 
 -10  10 -15    2.86    0.50 
  -9  10 -15    3.63    0.53 
  -8  10 -15    1.40    0.39 
  -7  10 -15    0.00    0.39 
  -6  10 -15    1.89    0.50 
  -5  10 -15    3.79    0.65 
  -4  10 -15   14.02    1.09 
  -3  10 -15    0.06    0.30 
  -2  10 -15    3.69    0.44 
  -1  10 -15    6.25    0.54 
   0  10 -15   -0.31    0.25 
   1  10 -15   -0.48    0.30 
   2  10 -15    0.32    0.49 
   3  10 -15   25.08    1.84 
   4  10 -15   10.45    1.19 
   5  10 -15    0.91    0.55 
   6  10 -15    4.64    0.88 
   7  10 -15   -0.12    0.42 
   8  10 -15   -0.02    0.42 
   9  10 -15    0.56    0.45 
  10  10 -15   -0.39    0.32 
 -11  11 -15   -0.41    0.23 
 -10  11 -15   -0.09    0.26 
  -9  11 -15    0.63    0.33 
  -8  11 -15    0.15    0.36 
  -7  11 -15   -0.07    0.40 
  -6  11 -15    0.24    0.46 
  -5  11 -15    1.14    0.45 
  -4  11 -15    4.54    0.72 
  -3  11 -15    0.32    0.42 
  -2  11 -15    0.03    0.42 
  -1  11 -15    5.18    0.50 
   0  11 -15    4.03    0.49 
   1  11 -15    6.99    0.97 
   2  11 -15    0.65    0.55 
   3  11 -15    1.08    0.61 
   4  11 -15   -1.16    0.48 
   5  11 -15    5.35    0.99 
   6  11 -15    0.15    0.46 
   7  11 -15    0.06    0.42 
   8  11 -15   -0.63    0.38 
   9  11 -15    0.61    0.45 
 -11  12 -15    0.86    0.28 
 -10  12 -15   -0.02    0.28 
  -9  12 -15    0.38    0.32 
  -8  12 -15   -0.36    0.31 
  -7  12 -15   -0.33    0.38 
  -6  12 -15    2.92    0.64 
  -5  12 -15    0.13    0.45 
  -4  12 -15    0.52    0.47 
  -3  12 -15    1.15    0.54 
  -2  12 -15    7.83    0.93 
  -1  12 -15    5.41    0.89 
   0  12 -15    2.83    0.72 
   1  12 -15    1.96    0.67 
   2  12 -15   -0.45    0.47 
   3  12 -15    0.42    0.57 
   4  12 -15    1.24    0.61 
   5  12 -15    0.41    0.48 
   6  12 -15    0.32    0.47 
   7  12 -15    1.54    0.60 
   8  12 -15    2.32    0.62 
 -11  13 -15    2.29    0.53 
 -10  13 -15    0.03    0.27 
  -9  13 -15   -0.06    0.46 
  -8  13 -15    0.42    0.48 
  -7  13 -15    1.58    0.66 
  -6  13 -15    1.16    0.55 
  -5  13 -15    5.42    0.84 
  -4  13 -15    4.30    0.71 
  -3  13 -15    0.58    0.51 
  -2  13 -15    1.01    0.54 
  -1  13 -15   22.52    1.77 
   0  13 -15    1.39    0.58 
   1  13 -15    3.68    0.76 
   2  13 -15   -0.43    0.43 
   3  13 -15    0.00    0.48 
   4  13 -15    0.25    0.48 
   5  13 -15    0.14    0.49 
   6  13 -15    1.23    0.57 
   7  13 -15    0.01    0.41 
   8  13 -15    5.04    0.73 
 -10  14 -15    0.70    0.27 
  -9  14 -15    0.22    0.31 
  -8  14 -15    4.08    0.77 
  -7  14 -15    1.19    0.49 
  -6  14 -15    0.56    0.51 
  -5  14 -15    0.26    0.50 
  -4  14 -15    0.99    0.55 
  -3  14 -15   -0.05    0.61 
  -2  14 -15    4.08    0.82 
  -1  14 -15    0.18    0.46 
   0  14 -15    0.79    0.87 
   1  14 -15    2.26    0.71 
   2  14 -15    0.97    0.62 
   3  14 -15    0.63    0.56 
   4  14 -15   -0.41    0.43 
   5  14 -15    4.55    0.86 
   6  14 -15    1.32    0.50 
   7  14 -15   -0.28    0.41 
 -10  15 -15    0.58    0.26 
  -9  15 -15    1.12    0.33 
  -8  15 -15    0.72    0.35 
  -7  15 -15   -0.21    0.57 
  -6  15 -15    0.59    0.47 
  -5  15 -15   -0.18    0.45 
  -4  15 -15    0.86    0.61 
  -3  15 -15    0.33    0.50 
  -2  15 -15    8.32    1.19 
  -1  15 -15    2.78    0.73 
   0  15 -15    3.09    0.74 
   1  15 -15    2.34    0.72 
   2  15 -15   -0.28    0.47 
   3  15 -15   -0.10    0.41 
   4  15 -15    4.32    0.79 
   5  15 -15    1.24    0.52 
   6  15 -15    2.12    0.52 
  -9  16 -15    0.37    0.28 
  -8  16 -15    0.03    0.29 
  -7  16 -15    0.99    0.51 
  -6  16 -15    0.32    0.45 
  -5  16 -15    3.07    0.70 
  -4  16 -15    2.68    0.67 
  -3  16 -15    2.27    0.64 
  -2  16 -15    5.93    0.90 
  -1  16 -15    0.05    0.48 
   0  16 -15    0.26    0.48 
   1  16 -15    0.40    0.51 
   2  16 -15   -0.89    0.46 
   3  16 -15   -0.10    0.43 
   4  16 -15    0.48    0.44 
   5  16 -15    0.25    0.55 
  -8  17 -15    0.46    0.30 
  -7  17 -15   -1.19    0.44 
  -6  17 -15    0.41    0.47 
  -5  17 -15    0.43    0.46 
  -4  17 -15    0.44    0.47 
  -3  17 -15    1.14    0.57 
  -2  17 -15    0.54    0.46 
  -1  17 -15    0.03    0.47 
   0  17 -15    4.32    0.76 
   1  17 -15    0.38    0.45 
   2  17 -15    1.38    0.56 
   3  17 -15    0.09    0.46 
   4  17 -15    0.38    0.47 
  -7  18 -15    0.46    0.59 
  -6  18 -15   -0.44    0.52 
  -5  18 -15    0.02    0.49 
  -4  18 -15    0.79    0.56 
  -3  18 -15    1.93    0.63 
  -2  18 -15    0.47    0.51 
  -1  18 -15    0.57    0.50 
   0  18 -15   -0.29    0.49 
   1  18 -15    0.43    0.50 
   2  18 -15    0.20    0.50 
  -4  19 -15   -1.21    0.57 
  -3  19 -15   -3.37    1.08 
  -1  19 -15    0.06    0.83 
   0  19 -15    0.96    0.60 
   1 -16 -14    0.69    0.35 
   2 -16 -14    0.02    0.29 
   3 -16 -14    0.27    0.29 
   4 -16 -14   -0.07    0.31 
  -2 -15 -14    0.29    0.24 
  -1 -15 -14    2.06    0.38 
   0 -15 -14   -0.10    0.26 
   1 -15 -14   -0.07    0.26 
   2 -15 -14    3.39    0.66 
   3 -15 -14    1.27    0.49 
   4 -15 -14   -0.44    0.30 
   5 -15 -14    0.39    0.38 
   6 -15 -14    0.32    0.35 
  -3 -14 -14    0.32    0.26 
  -2 -14 -14    3.40    0.46 
  -1 -14 -14    0.03    0.27 
   0 -14 -14    3.00    0.51 
   1 -14 -14   -0.11    0.28 
   2 -14 -14    1.46    0.43 
   3 -14 -14   -0.53    0.37 
   4 -14 -14    6.73    0.95 
   5 -14 -14    0.29    0.26 
   6 -14 -14   -0.20    0.19 
   7 -14 -14    0.19    0.21 
   8 -14 -14    0.55    0.21 
  -5 -13 -14    2.07    0.34 
  -4 -13 -14    1.75    0.35 
  -3 -13 -14   -0.31    0.26 
  -2 -13 -14    1.07    0.35 
  -1 -13 -14    0.46    0.33 
   0 -13 -14    2.08    0.45 
   1 -13 -14    2.00    0.47 
   2 -13 -14    0.82    0.42 
   3 -13 -14    0.22    0.28 
   4 -13 -14    2.41    0.40 
   5 -13 -14    1.53    0.35 
   6 -13 -14    4.28    0.45 
   7 -13 -14   -0.01    0.21 
   8 -13 -14   -0.11    0.18 
   9 -13 -14    0.64    0.21 
  -6 -12 -14   -0.07    0.20 
  -5 -12 -14   -0.13    0.23 
  -4 -12 -14    6.58    0.79 
  -3 -12 -14    0.31    0.33 
  -2 -12 -14    2.94    0.51 
  -1 -12 -14    0.54    0.33 
   0 -12 -14    2.12    0.49 
   1 -12 -14    0.78    0.40 
   2 -12 -14    2.54    0.51 
   3 -12 -14    1.17    0.28 
   4 -12 -14    1.94    0.35 
   5 -12 -14    0.68    0.27 
   6 -12 -14   11.31    0.79 
   7 -12 -14    0.05    0.23 
   8 -12 -14    0.29    0.27 
   9 -12 -14   -0.09    0.19 
  10 -12 -14    1.15    0.22 
  -7 -11 -14    0.42    0.28 
  -6 -11 -14    0.20    0.29 
  -5 -11 -14   -0.19    0.34 
  -4 -11 -14    1.24    0.39 
  -3 -11 -14    2.10    0.50 
  -2 -11 -14    0.91    0.41 
  -1 -11 -14    0.24    0.34 
   0 -11 -14    1.19    0.45 
   1 -11 -14    0.08    0.42 
   2 -11 -14    0.23    0.36 
   3 -11 -14    7.11    0.61 
   4 -11 -14    0.60    0.31 
   5 -11 -14    5.21    0.56 
   6 -11 -14    0.33    0.28 
   7 -11 -14    0.08    0.25 
   8 -11 -14    3.20    0.43 
   9 -11 -14    0.61    0.31 
  10 -11 -14    2.48    0.32 
  -8 -10 -14    2.81    0.45 
  -7 -10 -14    0.56    0.29 
  -6 -10 -14    3.92    0.66 
  -5 -10 -14   -0.58    0.28 
  -4 -10 -14    0.45    0.35 
  -3 -10 -14    3.53    0.58 
  -2 -10 -14    2.41    0.60 
  -1 -10 -14    4.12    0.63 
   0 -10 -14    2.76    0.57 
   1 -10 -14    0.29    0.27 
   2 -10 -14   10.82    0.71 
   3 -10 -14    3.79    0.42 
   4 -10 -14    0.23    0.28 
   5 -10 -14    0.09    0.28 
   6 -10 -14    3.60    0.52 
   7 -10 -14    6.56    0.64 
   8 -10 -14    1.01    0.30 
   9 -10 -14    1.15    0.31 
  10 -10 -14    0.45    0.22 
  11 -10 -14   -0.04    0.16 
  -8  -9 -14    0.92    0.30 
  -7  -9 -14    3.15    0.48 
  -6  -9 -14    2.00    0.45 
  -5  -9 -14    3.02    0.53 
  -4  -9 -14    3.29    0.55 
  -3  -9 -14    0.04    0.34 
  -2  -9 -14    8.86    0.95 
  -1  -9 -14   15.48    1.29 
   0  -9 -14    0.18    0.30 
   1  -9 -14   20.06    1.03 
   2  -9 -14    4.87    0.48 
   3  -9 -14    6.23    0.54 
   4  -9 -14   -0.13    0.29 
   5  -9 -14    4.91    0.54 
   6  -9 -14    2.11    0.43 
   7  -9 -14    5.15    0.58 
   8  -9 -14   13.62    0.96 
   9  -9 -14    0.54    0.29 
  10  -9 -14    1.16    0.28 
  11  -9 -14    0.51    0.22 
  -9  -8 -14    0.16    0.26 
  -8  -8 -14    0.02    0.29 
  -7  -8 -14    0.30    0.34 
  -6  -8 -14    0.14    0.33 
  -5  -8 -14    1.10    0.41 
  -4  -8 -14    5.73    0.74 
  -3  -8 -14   -0.43    0.37 
  -2  -8 -14    0.18    0.37 
  -1  -8 -14    0.29    0.41 
   0  -8 -14    1.72    0.33 
   1  -8 -14    0.18    0.27 
   2  -8 -14    6.82    0.75 
   3  -8 -14   10.49    0.67 
   4  -8 -14   -0.22    0.28 
   5  -8 -14   -0.03    0.27 
   6  -8 -14    0.00    0.28 
   7  -8 -14    9.28    0.81 
   8  -8 -14    3.07    0.46 
   9  -8 -14   -0.08    0.25 
  10  -8 -14    0.05    0.24 
  11  -8 -14    0.13    0.18 
  12  -8 -14   -0.01    0.19 
  -9  -7 -14    0.37    0.33 
  -8  -7 -14    1.29    0.63 
  -7  -7 -14   -0.03    0.35 
  -6  -7 -14    0.14    0.37 
  -5  -7 -14    6.02    0.75 
  -4  -7 -14    1.10    0.45 
  -3  -7 -14   30.22    1.81 
  -2  -7 -14    0.97    0.46 
  -1  -7 -14    7.22    0.63 
   0  -7 -14    1.38    0.31 
   1  -7 -14    4.12    0.42 
   2  -7 -14   47.45    1.83 
   3  -7 -14   11.76    0.72 
   4  -7 -14    9.37    0.75 
   5  -7 -14   -0.46    0.28 
   6  -7 -14    0.03    0.30 
   7  -7 -14    9.24    0.79 
   8  -7 -14    3.62    0.57 
   9  -7 -14   17.75    1.08 
  10  -7 -14   11.02    0.80 
  11  -7 -14    0.48    0.24 
  12  -7 -14    3.52    0.41 
 -10  -6 -14   -0.09    0.30 
  -9  -6 -14   -0.39    0.31 
  -8  -6 -14    0.25    0.34 
  -7  -6 -14    0.13    0.36 
  -6  -6 -14    1.13    0.44 
  -5  -6 -14    3.40    0.62 
  -4  -6 -14   24.57    1.53 
  -3  -6 -14   16.13    1.22 
  -2  -6 -14    0.11    0.30 
  -1  -6 -14    0.74    0.28 
   0  -6 -14    3.98    0.42 
   1  -6 -14    4.47    0.43 
   2  -6 -14    1.93    0.32 
   3  -6 -14   -0.13    0.25 
   4  -6 -14    0.80    0.29 
   5  -6 -14    4.44    0.53 
   6  -6 -14    0.46    0.32 
   7  -6 -14    0.51    0.32 
   8  -6 -14   12.94    0.88 
   9  -6 -14    0.21    0.27 
  10  -6 -14    3.02    0.40 
  11  -6 -14   -0.10    0.26 
  12  -6 -14    0.01    0.21 
 -10  -5 -14   -0.49    0.33 
  -9  -5 -14    1.69    0.29 
  -8  -5 -14    3.46    0.38 
  -7  -5 -14    0.52    0.27 
  -6  -5 -14    0.27    0.27 
  -5  -5 -14    1.73    0.33 
  -4  -5 -14    0.27    0.41 
  -3  -5 -14   31.80    1.65 
  -2  -5 -14    7.55    0.57 
  -1  -5 -14   27.45    1.47 
   0  -5 -14    8.57    0.60 
   1  -5 -14   10.77    0.65 
   2  -5 -14    0.28    0.26 
   3  -5 -14   12.02    0.71 
   4  -5 -14    2.67    0.37 
   5  -5 -14   22.42    1.24 
   6  -5 -14    9.62    0.88 
   7  -5 -14    0.51    0.32 
   8  -5 -14    1.01    0.36 
   9  -5 -14    0.16    0.30 
  10  -5 -14    0.06    0.27 
  11  -5 -14   -0.11    0.21 
  12  -5 -14    0.69    0.25 
 -10  -4 -14    0.39    0.25 
  -9  -4 -14    0.01    0.27 
  -8  -4 -14    0.18    0.32 
  -7  -4 -14    0.86    0.37 
  -6  -4 -14    1.26    0.38 
  -5  -4 -14    7.37    0.61 
  -4  -4 -14   -0.11    0.26 
  -3  -4 -14   10.31    0.67 
  -2  -4 -14   15.46    0.81 
  -1  -4 -14    2.29    0.38 
   0  -4 -14   11.17    0.77 
   1  -4 -14    0.27    0.26 
   2  -4 -14   21.84    1.21 
   3  -4 -14    6.11    0.49 
   4  -4 -14    2.48    0.42 
   5  -4 -14    0.72    0.31 
   6  -4 -14    1.26    0.55 
   7  -4 -14    0.09    0.25 
   8  -4 -14    1.19    0.27 
   9  -4 -14   11.28    0.92 
  10  -4 -14    4.97    0.40 
  11  -4 -14    0.26    0.25 
  12  -4 -14    2.35    0.35 
 -11  -3 -14    0.16    0.29 
 -10  -3 -14    3.08    0.47 
  -9  -3 -14    2.20    0.44 
  -8  -3 -14    1.31    0.37 
  -7  -3 -14    0.50    0.36 
  -6  -3 -14    2.86    0.48 
  -5  -3 -14    6.43    0.61 
  -4  -3 -14   26.84    1.00 
  -3  -3 -14   21.83    1.19 
  -2  -3 -14   10.56    1.08 
  -1  -3 -14    4.07    0.72 
   0  -3 -14   16.73    1.32 
   1  -3 -14    1.14    0.36 
   2  -3 -14    0.03    0.29 
   3  -3 -14   15.20    1.35 
   4  -3 -14    1.55    0.34 
   5  -3 -14    0.74    0.32 
   6  -3 -14    0.32    0.24 
   7  -3 -14   32.68    1.38 
   8  -3 -14   22.01    1.05 
   9  -3 -14   -0.44    0.22 
  10  -3 -14    1.83    0.27 
  11  -3 -14    0.38    0.24 
  12  -3 -14    2.94    0.43 
 -11  -2 -14    3.86    0.45 
 -10  -2 -14    2.24    0.55 
  -9  -2 -14    5.30    0.63 
  -8  -2 -14    0.96    0.39 
  -7  -2 -14    4.45    0.60 
  -6  -2 -14    0.40    0.33 
  -5  -2 -14    1.83    0.32 
  -4  -2 -14    8.17    0.53 
  -3  -2 -14    6.58    0.66 
  -2  -2 -14    0.90    0.45 
  -1  -2 -14   10.83    1.08 
   0  -2 -14    9.88    1.76 
   1  -2 -14    3.91    1.26 
   2  -2 -14    2.00    0.56 
   3  -2 -14    0.44    0.29 
   4  -2 -14   35.08    2.10 
   5  -2 -14    2.34    0.33 
   6  -2 -14   11.10    0.63 
   7  -2 -14    4.56    0.44 
   8  -2 -14    1.32    0.31 
   9  -2 -14    6.84    0.51 
  10  -2 -14    1.37    0.28 
  11  -2 -14    0.77    0.27 
  12  -2 -14    3.00    0.48 
 -12  -1 -14    0.69    0.30 
 -11  -1 -14   16.00    1.33 
 -10  -1 -14    1.88    0.50 
  -9  -1 -14   -0.08    0.33 
  -8  -1 -14    0.81    0.39 
  -7  -1 -14   -0.13    0.33 
  -6  -1 -14   17.29    0.88 
  -5  -1 -14    2.66    0.35 
  -4  -1 -14    0.24    0.24 
  -3  -1 -14   29.23    1.91 
  -2  -1 -14   69.76    3.68 
  -1  -1 -14    5.91    1.37 
   0  -1 -14   20.24    2.68 
   1  -1 -14    6.73    1.50 
   2  -1 -14    0.43    0.72 
   3  -1 -14   34.34    1.97 
   4  -1 -14    8.91    0.81 
   5  -1 -14   29.60    1.25 
   6  -1 -14    5.75    0.45 
   7  -1 -14    4.41    0.60 
   8  -1 -14    1.16    0.30 
   9  -1 -14    1.10    0.28 
  10  -1 -14    1.53    0.32 
  11  -1 -14    4.74    0.45 
  12  -1 -14    1.46    0.43 
 -12   0 -14    0.05    0.28 
 -11   0 -14    5.88    0.82 
 -10   0 -14    1.14    0.45 
  -9   0 -14    0.92    0.45 
  -8   0 -14    0.97    0.40 
  -7   0 -14    0.28    0.38 
  -6   0 -14    0.72    0.27 
  -5   0 -14    5.10    0.44 
  -4   0 -14    6.67    0.52 
  -3   0 -14    4.88    0.77 
  -2   0 -14    7.69    1.59 
  -1   0 -14    0.82    0.69 
   1   0 -14    0.59    0.74 
   2   0 -14    8.04    1.61 
   3   0 -14   24.48    3.05 
   4   0 -14    4.19    0.53 
   5   0 -14    2.34    0.46 
   6   0 -14    0.73    0.25 
   7   0 -14    1.21    0.31 
   8   0 -14    0.35    0.23 
   9   0 -14   15.96    0.81 
  10   0 -14   -0.16    0.25 
  11   0 -14    1.21    0.44 
  12   0 -14    0.38    0.36 
  13   0 -14   -0.23    0.28 
 -12   1 -14    3.54    0.57 
 -11   1 -14    0.10    0.35 
 -10   1 -14    0.01    0.34 
  -9   1 -14    2.82    0.63 
  -8   1 -14    3.17    0.53 
  -7   1 -14    0.36    0.32 
  -6   1 -14   11.28    0.68 
  -5   1 -14    0.96    0.27 
  -4   1 -14   30.39    1.21 
  -3   1 -14   36.31    3.46 
  -2   1 -14    0.26    0.70 
  -1   1 -14    1.13    0.82 
   0   1 -14    1.34    0.78 
   1   1 -14   28.35    2.99 
   2   1 -14   -0.15    0.58 
   3   1 -14    2.38    1.02 
   4   1 -14    3.18    0.39 
   5   1 -14    1.69    0.32 
   6   1 -14   16.11    0.72 
   7   1 -14    0.12    0.23 
   8   1 -14   23.41    1.12 
   9   1 -14    2.01    0.33 
  10   1 -14    5.43    0.62 
  11   1 -14    0.66    0.43 
  12   1 -14    0.85    0.41 
 -12   2 -14   -0.06    0.26 
 -11   2 -14    0.75    0.43 
 -10   2 -14    0.36    0.39 
  -9   2 -14    0.78    0.42 
  -8   2 -14    1.24    0.52 
  -7   2 -14   13.61    1.01 
  -6   2 -14    3.36    0.36 
  -5   2 -14   16.04    0.90 
  -4   2 -14   34.12    1.33 
  -3   2 -14   26.67    3.29 
  -2   2 -14   36.53    3.72 
  -1   2 -14    9.71    1.77 
   0   2 -14    9.09    1.69 
   1   2 -14    2.78    0.96 
   2   2 -14   -0.01    0.55 
   3   2 -14    2.52    0.99 
   4   2 -14    9.22    0.63 
   5   2 -14    0.94    0.37 
   6   2 -14    5.61    0.46 
   7   2 -14    0.02    0.21 
   8   2 -14    0.09    0.24 
   9   2 -14    0.06    0.28 
  10   2 -14   -0.03    0.29 
  11   2 -14    1.20    0.48 
  12   2 -14    3.25    0.58 
 -12   3 -14    0.90    0.39 
 -11   3 -14    8.85    1.09 
 -10   3 -14   -0.22    0.35 
  -9   3 -14    0.59    0.42 
  -8   3 -14    1.97    0.59 
  -7   3 -14   -0.07    0.36 
  -6   3 -14   -0.20    0.24 
  -5   3 -14    2.93    0.34 
  -4   3 -14    1.14    0.27 
  -3   3 -14    5.28    1.55 
  -2   3 -14    8.88    1.68 
  -1   3 -14   13.94    1.23 
   0   3 -14    7.42    0.92 
   1   3 -14   32.14    2.06 
   2   3 -14    0.77    0.54 
   3   3 -14    0.73    0.75 
   4   3 -14   45.25    2.08 
   5   3 -14    3.68    0.43 
   6   3 -14   19.88    0.92 
   7   3 -14    5.59    0.49 
   8   3 -14    4.90    0.64 
   9   3 -14    8.22    0.80 
  10   3 -14    0.73    0.36 
  11   3 -14    5.88    0.87 
  12   3 -14    7.79    0.88 
 -12   4 -14    0.02    0.30 
 -11   4 -14    0.86    0.44 
 -10   4 -14    0.33    0.42 
  -9   4 -14    3.50    0.71 
  -8   4 -14    1.12    0.40 
  -7   4 -14    0.63    0.39 
  -6   4 -14    0.15    0.24 
  -5   4 -14    4.31    0.39 
  -4   4 -14   -0.34    0.24 
  -3   4 -14   34.33    1.37 
  -2   4 -14    7.13    1.09 
  -1   4 -14   15.86    1.44 
   0   4 -14    2.90    0.65 
   1   4 -14   10.52    1.18 
   2   4 -14    2.45    0.61 
   3   4 -14    8.69    0.90 
   4   4 -14   41.20    1.89 
   5   4 -14    9.60    0.69 
   6   4 -14   38.16    1.50 
   7   4 -14    0.14    0.32 
   8   4 -14    6.56    0.74 
   9   4 -14   -0.06    0.31 
  10   4 -14    1.39    0.54 
  11   4 -14    0.30    0.41 
  12   4 -14    0.36    0.37 
 -12   5 -14    0.92    0.36 
 -11   5 -14   -0.01    0.35 
 -10   5 -14    3.94    0.75 
  -9   5 -14   -0.02    0.33 
  -8   5 -14    1.02    0.40 
  -7   5 -14    1.55    0.41 
  -6   5 -14    7.56    0.49 
  -5   5 -14   11.76    0.67 
  -4   5 -14   10.74    0.67 
  -3   5 -14    4.64    0.43 
  -2   5 -14    3.89    0.85 
  -1   5 -14   -0.16    0.63 
   0   5 -14   32.11    2.13 
   1   5 -14   -0.23    0.40 
   2   5 -14    0.99    0.37 
   3   5 -14   48.08    4.15 
   4   5 -14    8.76    0.69 
   5   5 -14    0.54    0.31 
   6   5 -14    0.05    0.32 
   7   5 -14   -0.16    0.25 
   8   5 -14    1.26    0.39 
   9   5 -14    0.13    0.33 
  10   5 -14    2.52    0.61 
  12   5 -14    1.04    0.40 
 -12   6 -14    0.07    0.31 
 -11   6 -14    2.12    0.58 
 -10   6 -14    2.74    0.51 
  -9   6 -14    0.61    0.34 
  -8   6 -14    0.54    0.35 
  -7   6 -14   -0.22    0.28 
  -6   6 -14   24.48    1.07 
  -5   6 -14    4.20    0.38 
  -4   6 -14    0.26    0.26 
  -3   6 -14   20.60    0.99 
  -2   6 -14   17.40    0.88 
  -1   6 -14   22.33    1.61 
   0   6 -14   15.33    1.07 
   1   6 -14    5.71    0.62 
   2   6 -14    0.28    0.32 
   3   6 -14   44.22    2.07 
   4   6 -14    4.03    0.54 
   5   6 -14    1.15    0.49 
   6   6 -14    0.76    0.50 
   7   6 -14    1.87    0.46 
   8   6 -14    5.71    0.68 
   9   6 -14    2.94    0.68 
  10   6 -14    0.05    0.47 
  11   6 -14    1.21    0.45 
 -12   7 -14    0.56    0.34 
 -11   7 -14    0.05    0.32 
 -10   7 -14    3.66    0.54 
  -9   7 -14    0.14    0.48 
  -8   7 -14    2.29    0.47 
  -7   7 -14    2.47    0.43 
  -6   7 -14    4.42    0.65 
  -5   7 -14    3.59    0.42 
  -4   7 -14    2.94    0.36 
  -3   7 -14    2.40    0.35 
  -2   7 -14    0.14    0.24 
  -1   7 -14    8.42    0.63 
   0   7 -14    2.33    0.47 
   1   7 -14    0.31    0.47 
   2   7 -14   11.54    0.95 
   3   7 -14    4.62    0.63 
   4   7 -14    1.97    0.51 
   5   7 -14   29.72    2.45 
   6   7 -14    9.65    1.27 
   7   7 -14    8.59    1.25 
   8   7 -14   -0.24    0.46 
   9   7 -14    3.55    0.77 
  10   7 -14    1.26    0.51 
  11   7 -14   -0.43    0.33 
 -12   8 -14    0.38    0.32 
 -11   8 -14   -0.07    0.25 
 -10   8 -14    4.13    0.56 
  -9   8 -14    0.27    0.37 
  -8   8 -14    3.35    0.51 
  -7   8 -14    9.44    1.02 
  -6   8 -14    3.51    0.64 
  -5   8 -14   39.42    1.68 
  -4   8 -14   -0.15    0.23 
  -3   8 -14   27.94    1.30 
  -2   8 -14   16.35    0.88 
  -1   8 -14   10.57    0.70 
   0   8 -14   18.72    0.95 
   1   8 -14    4.77    0.46 
   2   8 -14    0.24    0.31 
   3   8 -14    0.72    0.42 
   4   8 -14   -0.25    0.46 
   5   8 -14   -0.03    0.47 
   6   8 -14    1.01    0.58 
   7   8 -14   -0.26    0.50 
   8   8 -14    0.71    0.52 
   9   8 -14   -0.36    0.40 
  10   8 -14    0.97    0.49 
  11   8 -14    4.35    0.67 
 -12   9 -14    0.75    0.37 
 -11   9 -14    0.29    0.31 
 -10   9 -14    3.36    0.52 
  -9   9 -14    0.86    0.37 
  -8   9 -14   13.42    0.95 
  -7   9 -14    5.67    0.77 
  -6   9 -14    7.99    0.91 
  -5   9 -14    0.43    0.41 
  -4   9 -14    0.67    0.29 
  -3   9 -14    7.18    0.57 
  -2   9 -14    1.67    0.31 
  -1   9 -14   21.30    1.16 
   0   9 -14    4.21    0.51 
   1   9 -14    3.02    0.42 
   2   9 -14    8.36    0.86 
   3   9 -14   11.33    1.13 
   4   9 -14    0.47    0.47 
   5   9 -14    1.48    0.60 
   6   9 -14    3.94    0.88 
   7   9 -14   -0.35    0.43 
   8   9 -14   -0.05    0.47 
   9   9 -14   -0.03    0.37 
  10   9 -14   -0.20    0.35 
 -12  10 -14   -0.17    0.27 
 -11  10 -14    1.55    0.33 
 -10  10 -14    4.78    0.59 
  -9  10 -14    8.92    0.87 
  -8  10 -14    0.17    0.34 
  -7  10 -14    0.36    0.43 
  -6  10 -14    6.17    0.83 
  -5  10 -14    2.73    0.60 
  -4  10 -14    8.10    0.89 
  -3  10 -14    5.50    0.51 
  -2  10 -14    9.29    0.67 
  -1  10 -14    0.73    0.29 
   0  10 -14    2.15    0.35 
   1  10 -14    6.88    0.58 
   2  10 -14    0.62    0.63 
   3  10 -14   17.67    1.50 
   4  10 -14    0.21    0.47 
   5  10 -14    1.25    0.51 
   7  10 -14   -0.55    0.40 
   8  10 -14    0.06    0.42 
   9  10 -14    1.20    0.49 
  10  10 -14    0.00    0.34 
 -12  11 -14    2.04    0.45 
 -11  11 -14    0.50    0.28 
 -10  11 -14    0.86    0.36 
  -9  11 -14   -0.16    0.33 
  -8  11 -14    0.15    0.49 
  -7  11 -14    7.00    0.92 
  -6  11 -14    5.13    0.74 
  -5  11 -14   14.35    1.28 
  -4  11 -14   15.77    1.32 
  -3  11 -14    3.89    0.64 
  -2  11 -14    5.61    0.75 
  -1  11 -14    4.44    0.68 
   0  11 -14    0.53    0.87 
   1  11 -14    7.83    1.00 
   2  11 -14    0.24    0.53 
   3  11 -14   23.53    2.01 
   4  11 -14    7.47    0.99 
   5  11 -14   -0.56    0.46 
   6  11 -14    5.03    0.93 
   7  11 -14    1.19    0.56 
   8  11 -14    1.47    0.57 
   9  11 -14    5.19    0.74 
 -11  12 -14    0.33    0.27 
 -10  12 -14    0.65    0.36 
  -9  12 -14    0.01    0.30 
  -8  12 -14    0.69    0.49 
  -7  12 -14    0.44    0.55 
  -6  12 -14    1.66    0.54 
  -5  12 -14    0.10    0.41 
  -4  12 -14    3.62    0.83 
  -3  12 -14   34.72    2.13 
  -2  12 -14   10.46    1.18 
  -1  12 -14   -0.18    0.48 
   0  12 -14   -0.45    0.45 
   1  12 -14   21.33    1.68 
   2  12 -14    0.79    0.59 
   3  12 -14    1.71    0.59 
   4  12 -14   -0.28    0.49 
   5  12 -14   -0.34    0.45 
   6  12 -14    0.17    0.48 
   7  12 -14   -0.20    0.45 
   8  12 -14    0.02    0.43 
   9  12 -14    0.99    0.50 
 -11  13 -14    0.00    0.26 
 -10  13 -14    0.00    0.30 
  -9  13 -14    2.22    0.44 
  -8  13 -14    2.72    0.66 
  -7  13 -14    0.84    0.51 
  -6  13 -14   -0.06    0.43 
  -5  13 -14    0.12    0.43 
  -4  13 -14    0.20    0.45 
  -3  13 -14    7.48    0.93 
  -2  13 -14    1.64    0.60 
  -1  13 -14    2.59    0.67 
   0  13 -14    0.82    0.56 
   1  13 -14    0.88    0.57 
   2  13 -14    5.92    0.92 
   3  13 -14    0.95    0.70 
   4  13 -14    1.83    0.68 
   5  13 -14    0.44    0.59 
   6  13 -14    2.72    0.71 
   7  13 -14    2.93    0.65 
   8  13 -14    0.43    0.45 
 -10  14 -14    0.08    0.28 
  -9  14 -14    0.24    0.36 
  -8  14 -14    3.86    0.78 
  -7  14 -14    3.04    0.72 
  -6  14 -14    1.89    0.64 
  -5  14 -14    0.13    0.49 
  -4  14 -14    1.37    0.73 
  -3  14 -14    1.37    0.63 
  -2  14 -14    1.52    0.59 
  -1  14 -14    2.45    0.67 
   0  14 -14    0.99    0.60 
   1  14 -14   -0.43    1.89 
   2  14 -14    3.41    0.70 
   3  14 -14   -0.02    0.47 
   4  14 -14    2.41    0.68 
   5  14 -14    4.63    0.89 
   6  14 -14   -0.41    0.47 
   7  14 -14    1.80    0.57 
 -10  15 -14    0.55    0.25 
  -9  15 -14    0.17    0.29 
  -8  15 -14    0.48    0.45 
  -7  15 -14    1.70    0.61 
  -6  15 -14    0.31    0.45 
  -5  15 -14    0.16    0.45 
  -4  15 -14    1.05    0.54 
  -3  15 -14    3.91    0.77 
  -2  15 -14    8.64    1.10 
  -1  15 -14    3.19    0.75 
   0  15 -14    4.30    0.82 
   1  15 -14    0.05    0.56 
   2  15 -14    0.61    0.50 
   3  15 -14    1.65    0.65 
   4  15 -14    0.17    0.54 
   5  15 -14    2.63    0.64 
   6  15 -14    0.58    0.45 
  -9  16 -14   -0.12    0.28 
  -8  16 -14    1.08    0.51 
  -7  16 -14    0.90    0.51 
  -6  16 -14    0.63    0.48 
  -5  16 -14    2.25    0.66 
  -4  16 -14    1.61    0.58 
  -3  16 -14    2.10    0.68 
  -2  16 -14    3.46    0.86 
  -1  16 -14    0.09    0.57 
   0  16 -14    0.82    0.53 
   1  16 -14    4.53    0.87 
   2  16 -14    0.69    0.54 
   3  16 -14   11.13    1.24 
   4  16 -14    0.23    0.46 
   5  16 -14    1.37    0.55 
  -8  17 -14    1.19    0.34 
  -7  17 -14    1.21    0.68 
  -6  17 -14   -0.61    0.47 
  -5  17 -14   -0.73    0.45 
  -4  17 -14    3.32    0.74 
  -3  17 -14    0.50    0.54 
  -2  17 -14    0.11    0.53 
  -1  17 -14   -0.14    0.47 
   0  17 -14    0.81    0.55 
   1  17 -14   -0.21    0.45 
   2  17 -14    2.43    0.61 
   3  17 -14    0.79    0.49 
   4  17 -14    0.16    0.48 
  -7  18 -14    1.15    0.65 
  -6  18 -14    2.42    0.65 
  -5  18 -14   -1.06    0.52 
  -4  18 -14    1.58    0.61 
  -3  18 -14    0.24    0.55 
  -2  18 -14   -0.28    0.50 
  -1  18 -14    4.63    0.80 
   0  18 -14    0.25    0.55 
   1  18 -14    4.61    0.76 
   2  18 -14    1.76    0.61 
   3  18 -14    0.92    0.60 
  -4  19 -14    1.34    0.82 
  -3  19 -14    0.13    0.92 
  -2  19 -14    0.75    1.09 
  -1  19 -14    4.87    1.00 
   0  19 -14    2.20    0.99 
   0 -16 -13   -0.48    0.23 
   1 -16 -13    0.15    0.30 
   2 -16 -13    2.63    0.56 
   3 -16 -13    0.04    0.37 
   4 -16 -13    5.14    0.73 
   5 -16 -13    0.20    0.35 
  -3 -15 -13    0.33    0.23 
  -2 -15 -13    0.04    0.25 
  -1 -15 -13    1.07    0.33 
   0 -15 -13    0.37    0.30 
   1 -15 -13    0.00    0.32 
   2 -15 -13    0.52    0.45 
   3 -15 -13    0.84    0.55 
   4 -15 -13    1.07    0.45 
   5 -15 -13    0.25    0.36 
   6 -15 -13    0.58    0.24 
   7 -15 -13    0.84    0.21 
  -4 -14 -13    5.04    0.52 
  -3 -14 -13    0.31    0.29 
  -2 -14 -13    0.30    0.28 
  -1 -14 -13   -0.33    0.29 
   0 -14 -13   -0.15    0.31 
   1 -14 -13    0.17    0.37 
   2 -14 -13    0.48    0.40 
   3 -14 -13    1.59    0.63 
   4 -14 -13   -0.40    0.25 
   5 -14 -13    2.58    0.37 
   6 -14 -13    1.10    0.28 
   7 -14 -13    0.00    0.21 
   8 -14 -13    0.16    0.19 
  -5 -13 -13    2.58    0.39 
  -4 -13 -13    0.19    0.25 
  -3 -13 -13    0.51    0.33 
  -2 -13 -13    0.37    0.32 
  -1 -13 -13    0.07    0.30 
   0 -13 -13    0.74    0.38 
   1 -13 -13    2.39    0.52 
   2 -13 -13    1.44    0.47 
   3 -13 -13    1.29    0.33 
   4 -13 -13    6.72    0.59 
   5 -13 -13   13.65    0.91 
   6 -13 -13    1.46    0.31 
   7 -13 -13    0.86    0.29 
   8 -13 -13    1.77    0.30 
   9 -13 -13    0.81    0.23 
  -6 -12 -13    1.17    0.32 
  -5 -12 -13    0.57    0.30 
  -4 -12 -13    2.68    0.52 
  -3 -12 -13    0.05    0.31 
  -2 -12 -13   -0.09    0.29 
  -1 -12 -13    0.64    0.34 
   0 -12 -13   -0.12    0.32 
   1 -12 -13    0.12    0.37 
   2 -12 -13    1.16    0.31 
   3 -12 -13    0.24    0.25 
   4 -12 -13    5.41    0.53 
   5 -12 -13    0.18    0.26 
   6 -12 -13    1.74    0.34 
   7 -12 -13    0.28    0.25 
   8 -12 -13    0.02    0.23 
   9 -12 -13    1.57    0.30 
  10 -12 -13    3.30    0.35 
  -7 -11 -13    1.59    0.34 
  -6 -11 -13   -0.37    0.25 
  -5 -11 -13    1.35    0.40 
  -4 -11 -13    0.77    0.38 
  -3 -11 -13    7.50    0.81 
  -2 -11 -13    2.78    0.56 
  -1 -11 -13    0.69    0.40 
   0 -11 -13    2.58    0.55 
   1 -11 -13    1.77    0.49 
   2 -11 -13    0.34    0.28 
   3 -11 -13    4.59    0.47 
   4 -11 -13    7.44    0.69 
   5 -11 -13    0.95    0.43 
   6 -11 -13    1.94    0.40 
   7 -11 -13    0.27    0.25 
   8 -11 -13    0.40    0.28 
   9 -11 -13    0.23    0.25 
  10 -11 -13    0.46    0.23 
  11 -11 -13    0.25    0.17 
  -8 -10 -13    0.80    0.29 
  -7 -10 -13   -0.30    0.26 
  -6 -10 -13    7.78    0.80 
  -5 -10 -13    0.07    0.32 
  -4 -10 -13    1.25    0.46 
  -3 -10 -13   -0.38    0.45 
  -2 -10 -13   -0.11    0.33 
  -1 -10 -13    5.09    0.73 
   0 -10 -13    7.47    0.82 
   1 -10 -13    5.15    0.51 
   2 -10 -13   12.16    0.77 
   3 -10 -13    0.15    0.26 
   4 -10 -13    0.74    0.33 
   5 -10 -13    6.61    0.66 
   6 -10 -13    0.98    0.33 
   7 -10 -13    0.28    0.29 
   8 -10 -13    0.13    0.28 
   9 -10 -13    0.80    0.31 
  10 -10 -13    0.13    0.26 
  11 -10 -13    0.25    0.18 
  -9  -9 -13   -0.18    0.25 
  -8  -9 -13    3.40    0.48 
  -7  -9 -13    0.21    0.34 
  -6  -9 -13    0.62    0.37 
  -5  -9 -13   -0.13    0.32 
  -4  -9 -13    0.25    0.40 
  -3  -9 -13    6.04    0.80 
  -2  -9 -13    0.49    0.43 
  -1  -9 -13    1.36    0.51 
   0  -9 -13    2.47    0.38 
   1  -9 -13   11.01    0.74 
   2  -9 -13    0.39    0.27 
   3  -9 -13    0.81    0.35 
   4  -9 -13    2.75    0.45 
   5  -9 -13    0.35    0.29 
   6  -9 -13    0.94    0.33 
   7  -9 -13    9.14    0.80 
   8  -9 -13    0.22    0.29 
   9  -9 -13   -0.10    0.24 
  10  -9 -13   -0.36    0.23 
  11  -9 -13    0.15    0.20 
  12  -9 -13    1.36    0.22 
  -9  -8 -13    3.80    0.49 
  -8  -8 -13    0.94    0.40 
  -7  -8 -13    0.44    0.37 
  -6  -8 -13    0.94    0.43 
  -5  -8 -13    0.14    0.38 
  -4  -8 -13   24.99    1.51 
  -3  -8 -13    1.19    0.50 
  -2  -8 -13    2.47    0.59 
  -1  -8 -13    0.23    0.49 
   0  -8 -13   18.37    0.92 
   1  -8 -13    0.47    0.27 
   2  -8 -13   32.99    1.39 
   3  -8 -13   36.66    1.52 
   4  -8 -13    1.46    0.39 
   5  -8 -13    5.28    0.60 
   6  -8 -13    0.48    0.34 
   7  -8 -13    0.16    0.27 
   8  -8 -13    0.38    0.45 
   9  -8 -13    0.24    0.28 
  10  -8 -13   10.45    1.29 
  11  -8 -13    4.29    0.50 
  12  -8 -13   -0.22    0.18 
 -10  -7 -13    0.38    0.33 
  -9  -7 -13    0.24    0.30 
  -8  -7 -13    0.07    0.35 
  -7  -7 -13    0.60    0.38 
  -6  -7 -13    0.25    0.52 
  -5  -7 -13    0.12    0.37 
  -4  -7 -13    3.07    0.59 
  -3  -7 -13   -0.14    0.39 
  -2  -7 -13   -0.23    0.32 
  -1  -7 -13    0.50    0.30 
   0  -7 -13   -0.67    0.25 
   1  -7 -13    0.35    0.25 
   2  -7 -13    0.13    0.25 
   3  -7 -13    5.69    0.49 
   4  -7 -13    7.71    0.58 
   5  -7 -13   10.92    1.09 
   6  -7 -13    1.80    0.40 
   7  -7 -13    0.96    0.36 
   8  -7 -13    0.08    0.31 
   9  -7 -13    0.82    0.33 
  10  -7 -13    0.19    0.29 
  11  -7 -13    1.55    0.32 
  12  -7 -13    1.13    0.24 
 -10  -6 -13   -0.03    0.34 
  -9  -6 -13   -0.36    0.25 
  -8  -6 -13    0.24    0.25 
  -7  -6 -13    3.53    0.39 
  -6  -6 -13    0.50    0.27 
  -5  -6 -13    1.04    0.32 
  -4  -6 -13    4.96    0.71 
  -3  -6 -13   16.61    1.24 
  -2  -6 -13   34.96    1.71 
  -1  -6 -13    9.48    0.61 
   0  -6 -13    4.61    0.44 
   1  -6 -13    9.76    0.74 
   2  -6 -13    2.25    0.33 
   3  -6 -13    0.98    0.27 
   4  -6 -13   12.23    0.72 
   5  -6 -13   -0.25    0.26 
   6  -6 -13    6.60    0.66 
   7  -6 -13   31.53    1.73 
   8  -6 -13    1.90    0.40 
   9  -6 -13   -0.01    0.42 
  10  -6 -13    1.30    0.33 
  11  -6 -13   -0.22    0.21 
  12  -6 -13    0.17    0.23 
 -11  -5 -13   -0.44    0.29 
 -10  -5 -13   -0.15    0.23 
  -9  -5 -13    0.04    0.31 
  -8  -5 -13    0.83    0.33 
  -7  -5 -13    2.85    0.46 
  -6  -5 -13    1.82    0.40 
  -5  -5 -13   -0.36    0.30 
  -4  -5 -13   37.92    1.62 
  -3  -5 -13    4.19    0.59 
  -2  -5 -13   30.41    1.60 
  -1  -5 -13   12.07    0.88 
   0  -5 -13    4.41    0.72 
   1  -5 -13   10.01    0.72 
   2  -5 -13    1.33    0.33 
   3  -5 -13    2.33    0.38 
   4  -5 -13    1.91    0.37 
   5  -5 -13    5.33    0.54 
   6  -5 -13   11.62    0.89 
   7  -5 -13    0.22    0.28 
   8  -5 -13   10.10    0.61 
   9  -5 -13    0.05    0.22 
  10  -5 -13    2.55    0.30 
  11  -5 -13    0.61    0.27 
  12  -5 -13   -0.06    0.23 
 -11  -4 -13    4.30    0.40 
 -10  -4 -13    3.55    0.88 
  -9  -4 -13    4.00    0.54 
  -8  -4 -13   -0.10    0.31 
  -7  -4 -13    1.54    0.41 
  -6  -4 -13    0.97    0.36 
  -5  -4 -13   11.16    0.90 
  -4  -4 -13   18.29    1.06 
  -3  -4 -13   49.36    2.24 
  -2  -4 -13    0.47    0.44 
  -1  -4 -13   10.83    1.03 
   0  -4 -13    3.37    1.13 
   1  -4 -13    1.12    0.80 
   2  -4 -13   29.74    1.77 
   3  -4 -13    2.10    0.42 
   4  -4 -13    0.78    0.31 
   5  -4 -13   12.26    0.84 
   6  -4 -13   18.68    1.07 
   7  -4 -13    0.23    0.28 
   8  -4 -13    3.47    0.38 
   9  -4 -13   15.52    0.81 
  10  -4 -13    0.61    0.24 
  11  -4 -13    3.23    0.33 
  12  -4 -13    0.49    0.29 
 -11  -3 -13    0.57    0.27 
 -10  -3 -13    2.98    0.58 
  -9  -3 -13    0.51    0.35 
  -8  -3 -13   10.46    0.89 
  -7  -3 -13    0.43    0.35 
  -6  -3 -13    6.00    0.69 
  -5  -3 -13    0.76    0.35 
  -4  -3 -13   -0.17    0.27 
  -3  -3 -13  297.01   13.84 
  -2  -3 -13   10.35    1.06 
  -1  -3 -13    3.66    1.09 
   0  -3 -13   21.84    2.75 
   1  -3 -13    3.66    1.17 
   2  -3 -13    0.90    0.73 
   3  -3 -13    3.67    0.50 
   4  -3 -13    0.35    0.33 
   5  -3 -13    9.69    0.73 
   6  -3 -13    0.00    0.23 
   7  -3 -13   25.26    1.16 
   8  -3 -13    6.57    0.52 
   9  -3 -13    3.57    0.40 
  10  -3 -13    0.12    0.23 
  11  -3 -13    1.98    0.33 
  12  -3 -13    0.99    0.25 
 -12  -2 -13    0.74    0.29 
 -11  -2 -13    1.04    0.41 
 -10  -2 -13    0.65    0.41 
  -9  -2 -13    1.01    0.33 
  -8  -2 -13    0.18    0.33 
  -7  -2 -13   -0.70    0.31 
  -6  -2 -13   12.61    0.92 
  -5  -2 -13   12.48    0.70 
  -4  -2 -13   25.75    1.28 
  -3  -2 -13  156.95    7.45 
  -2  -2 -13   17.85    2.43 
  -1  -2 -13   28.57    2.88 
   0  -2 -13   -0.04    0.56 
   1  -2 -13    0.73    0.79 
   2  -2 -13    0.74    0.76 
   3  -2 -13   31.74    3.63 
   4  -2 -13    5.39    0.62 
   5  -2 -13    0.83    0.37 
   6  -2 -13    0.33    0.24 
   7  -2 -13    6.13    0.43 
   8  -2 -13    6.86    0.48 
   9  -2 -13   17.54    0.79 
  10  -2 -13    0.77    0.25 
  11  -2 -13    5.22    0.48 
  12  -2 -13    3.33    0.58 
  13  -2 -13    0.24    0.28 
 -12  -1 -13    5.57    0.70 
 -11  -1 -13    0.01    0.29 
 -10  -1 -13    1.00    0.44 
  -9  -1 -13    0.56    0.58 
  -8  -1 -13    2.95    0.53 
  -7  -1 -13    9.44    0.80 
  -6  -1 -13    3.20    0.37 
  -5  -1 -13   57.16    2.32 
  -4  -1 -13    2.05    0.38 
  -3  -1 -13    0.68    0.73 
  -2  -1 -13   -0.15    0.53 
  -1  -1 -13    2.69    0.99 
   0  -1 -13   19.18    2.43 
   1  -1 -13   -0.06    0.57 
   2  -1 -13    1.98    0.95 
   3  -1 -13   -0.56    0.48 
   4  -1 -13    7.76    0.95 
   5  -1 -13    0.40    0.28 
   6  -1 -13    0.90    0.24 
   7  -1 -13    1.50    0.26 
   8  -1 -13   32.95    1.26 
   9  -1 -13    3.38    0.35 
  10  -1 -13   -0.23    0.23 
  11  -1 -13    1.33    0.34 
  12  -1 -13    0.59    0.41 
  13  -1 -13    0.45    0.31 
 -12   0 -13    0.37    0.33 
 -11   0 -13    2.29    0.54 
 -10   0 -13   -0.23    0.37 
  -9   0 -13    0.45    0.42 
  -8   0 -13   10.16    0.82 
  -7   0 -13    1.65    0.42 
  -6   0 -13   12.93    0.72 
  -5   0 -13   12.46    0.79 
  -4   0 -13   22.91    1.77 
  -3   0 -13    3.27    1.07 
  -2   0 -13   25.28    2.93 
  -1   0 -13   12.58    1.96 
   0   0 -13   18.20    2.39 
   1   0 -13    7.91    1.59 
   2   0 -13    5.21    1.30 
   3   0 -13    2.41    1.03 
   4   0 -13   13.14    2.20 
   5   0 -13    0.07    0.22 
   6   0 -13    1.20    0.26 
   7   0 -13   30.67    1.18 
   8   0 -13    0.65    0.24 
   9   0 -13    0.00    0.22 
  10   0 -13    0.03    0.22 
  11   0 -13   -0.23    0.28 
  12   0 -13    2.80    0.73 
  13   0 -13    4.24    0.56 
 -12   1 -13    0.44    0.32 
 -11   1 -13    0.46    0.36 
 -10   1 -13    0.93    0.50 
  -9   1 -13    0.20    0.39 
  -8   1 -13    3.73    0.67 
  -7   1 -13    0.04    0.37 
  -6   1 -13    1.86    0.31 
  -5   1 -13   11.88    0.68 
  -4   1 -13    1.64    0.96 
  -3   1 -13    1.20    0.85 
  -2   1 -13    0.79    0.70 
  -1   1 -13    2.52    0.98 
   0   1 -13   13.62    2.05 
   1   1 -13    1.38    0.81 
   2   1 -13    4.96    1.22 
   3   1 -13    4.51    1.23 
   4   1 -13    5.31    1.26 
   5   1 -13    2.08    0.30 
   6   1 -13    0.11    0.20 
   7   1 -13    0.71    0.24 
   8   1 -13   12.53    0.69 
   9   1 -13   28.11    1.28 
  10   1 -13    1.27    0.37 
  11   1 -13    0.59    0.33 
  12   1 -13   -0.04    0.37 
  13   1 -13    2.53    0.48 
 -13   2 -13    0.52    0.30 
 -12   2 -13   -0.17    0.27 
 -11   2 -13    1.68    0.54 
 -10   2 -13    9.47    1.18 
  -9   2 -13    2.59    0.58 
  -8   2 -13    8.65    1.02 
  -7   2 -13    7.94    0.81 
  -6   2 -13   11.17    0.76 
  -5   2 -13   15.23    0.89 
  -4   2 -13   25.10    3.15 
  -3   2 -13   14.21    1.37 
  -2   2 -13   30.75    1.93 
  -1   2 -13   10.07    1.00 
   0   2 -13    2.15    0.91 
   1   2 -13    0.13    0.58 
   2   2 -13   13.83    1.43 
   3   2 -13    1.58    0.85 
   4   2 -13    0.28    0.70 
   5   2 -13   55.99    2.44 
   6   2 -13   39.87    1.36 
   7   2 -13    2.72    0.37 
   8   2 -13    1.04    0.28 
   9   2 -13    1.22    0.41 
  10   2 -13    7.99    0.79 
  11   2 -13    6.30    0.64 
  12   2 -13   -0.64    0.30 
  13   2 -13    0.65    0.35 
 -13   3 -13    6.06    0.75 
 -12   3 -13    0.72    0.45 
 -11   3 -13    0.32    0.40 
 -10   3 -13   -0.29    0.39 
  -9   3 -13   -0.58    0.33 
  -8   3 -13    1.40    0.54 
  -7   3 -13    0.91    0.40 
  -6   3 -13   -0.22    0.22 
  -5   3 -13    0.31    0.27 
  -4   3 -13    6.20    0.69 
  -3   3 -13    4.28    0.79 
  -2   3 -13    1.07    0.47 
  -1   3 -13    6.86    1.40 
   0   3 -13   16.83    1.32 
   1   3 -13    0.86    0.44 
   2   3 -13    1.65    0.54 
   3   3 -13   29.93    2.09 
   4   3 -13    5.72    0.69 
   5   3 -13   53.77    2.29 
   6   3 -13    6.01    0.66 
   7   3 -13   16.49    0.91 
   8   3 -13   -0.16    0.32 
   9   3 -13    0.40    0.35 
  10   3 -13    0.97    0.36 
  11   3 -13    3.38    0.48 
  12   3 -13    1.56    0.49 
 -13   4 -13    0.28    0.29 
 -12   4 -13    2.14    0.71 
 -11   4 -13    1.52    0.53 
 -10   4 -13    0.24    0.33 
  -9   4 -13    0.04    0.34 
  -8   4 -13    0.47    0.35 
  -7   4 -13   12.64    0.90 
  -6   4 -13   24.62    0.98 
  -5   4 -13   11.05    0.95 
  -4   4 -13    3.23    0.36 
  -3   4 -13    0.99    0.57 
  -2   4 -13    4.34    0.76 
  -1   4 -13   -0.04    0.55 
   0   4 -13   14.60    1.36 
   1   4 -13   57.25    3.27 
   2   4 -13   16.99    1.55 
   3   4 -13    0.52    0.46 
   4   4 -13   12.12    1.07 
   5   4 -13    3.78    0.47 
   6   4 -13    3.20    0.49 
   7   4 -13    0.00    0.33 
   8   4 -13    3.91    0.59 
   9   4 -13    9.39    0.88 
  10   4 -13   -0.03    0.30 
  11   4 -13    2.95    0.67 
  12   4 -13    0.27    0.39 
 -13   5 -13    0.34    0.28 
 -12   5 -13    1.77    0.66 
 -11   5 -13    6.43    0.92 
 -10   5 -13    1.99    0.45 
  -9   5 -13    0.34    0.35 
  -8   5 -13    1.15    0.36 
  -7   5 -13   -0.41    0.44 
  -6   5 -13   12.23    0.67 
  -5   5 -13    0.44    0.24 
  -4   5 -13   11.42    0.70 
  -3   5 -13    2.54    0.70 
  -2   5 -13   11.18    1.28 
  -1   5 -13   -0.04    0.37 
   0   5 -13    0.16    0.42 
   1   5 -13   29.05    1.92 
   2   5 -13    8.07    1.05 
   3   5 -13   16.13    1.06 
   4   5 -13   30.77    1.57 
   5   5 -13    7.33    0.63 
   6   5 -13   31.38    1.78 
   7   5 -13    8.47    1.17 
   8   5 -13    1.61    0.42 
   9   5 -13    0.09    0.31 
  10   5 -13    6.44    0.67 
  11   5 -13    1.81    0.56 
  12   5 -13    0.22    0.38 
 -13   6 -13    0.36    0.26 
 -12   6 -13    0.36    0.33 
 -11   6 -13    0.49    0.44 
 -10   6 -13    1.52    0.42 
  -9   6 -13    3.17    0.52 
  -8   6 -13    0.64    0.35 
  -7   6 -13    1.06    0.36 
  -6   6 -13    0.27    0.27 
  -5   6 -13   19.55    1.01 
  -4   6 -13    9.52    0.65 
  -3   6 -13    0.16    0.24 
  -2   6 -13    7.97    1.15 
  -1   6 -13   -0.12    0.41 
   0   6 -13    0.46    0.42 
   1   6 -13   16.48    1.57 
   2   6 -13    0.70    0.34 
   3   6 -13    8.21    0.81 
   4   6 -13    2.03    0.44 
   5   6 -13    0.80    0.30 
   6   6 -13    4.26    0.60 
   7   6 -13    6.75    0.74 
   8   6 -13    0.91    0.39 
   9   6 -13    0.83    0.39 
  10   6 -13   -0.33    0.40 
  11   6 -13   -0.05    0.39 
  12   6 -13    1.09    0.43 
 -13   7 -13   -0.08    0.22 
 -12   7 -13    0.99    0.38 
 -11   7 -13    1.28    0.37 
 -10   7 -13    0.06    0.33 
  -9   7 -13   -0.61    0.28 
  -8   7 -13    3.45    0.53 
  -7   7 -13    1.40    0.41 
  -6   7 -13   15.39    1.41 
  -5   7 -13   -0.02    0.25 
  -4   7 -13   33.68    1.46 
  -3   7 -13    5.26    0.47 
  -2   7 -13   28.64    1.53 
  -1   7 -13    0.67    0.49 
   0   7 -13   26.79    2.12 
   1   7 -13    0.50    0.37 
   2   7 -13    0.17    0.35 
   3   7 -13    2.74    0.52 
   4   7 -13   -0.16    0.37 
   5   7 -13    0.84    0.50 
   6   7 -13    2.52    0.47 
   7   7 -13    0.43    0.34 
   8   7 -13    2.43    0.48 
   9   7 -13   -0.54    0.41 
  10   7 -13   -0.09    0.45 
  11   7 -13   -0.01    0.37 
 -13   8 -13    0.47    0.30 
 -12   8 -13    0.34    0.29 
 -11   8 -13   -0.04    0.30 
 -10   8 -13   15.61    1.15 
  -9   8 -13   12.14    0.92 
  -8   8 -13    0.27    0.35 
  -7   8 -13    0.58    0.44 
  -6   8 -13    4.87    0.74 
  -5   8 -13    0.23    0.26 
  -4   8 -13    7.92    0.59 
  -3   8 -13    8.50    0.62 
  -2   8 -13    0.20    0.24 
  -1   8 -13    1.30    0.41 
   0   8 -13    0.42    0.35 
   1   8 -13   41.75    2.63 
   2   8 -13    6.83    0.75 
   3   8 -13    6.31    0.75 
   4   8 -13    9.80    1.04 
   5   8 -13    0.15    0.47 
   6   8 -13   20.71    1.67 
   7   8 -13    0.11    0.46 
   8   8 -13    0.68    0.56 
   9   8 -13   -0.26    0.46 
  10   8 -13    0.00    0.40 
  11   8 -13    0.97    0.44 
 -12   9 -13    2.01    0.41 
 -11   9 -13    0.22    0.33 
 -10   9 -13    9.61    0.83 
  -9   9 -13    8.84    0.77 
  -8   9 -13    8.22    0.76 
  -7   9 -13    0.51    0.47 
  -6   9 -13   -0.28    0.37 
  -5   9 -13    4.78    0.76 
  -4   9 -13   18.77    1.00 
  -3   9 -13   21.55    1.09 
  -2   9 -13    8.94    0.62 
  -1   9 -13   16.00    0.88 
   0   9 -13    1.38    0.29 
   1   9 -13    9.77    0.90 
   2   9 -13   -0.28    0.38 
   3   9 -13    3.64    0.68 
   4   9 -13    2.49    0.65 
   5   9 -13    7.59    1.01 
   6   9 -13    4.07    0.76 
   8   9 -13    0.40    0.49 
   9   9 -13   -0.03    0.49 
  10   9 -13    0.45    0.41 
  11   9 -13    3.09    0.59 
 -12  10 -13    0.08    0.27 
 -11  10 -13   -0.14    0.35 
 -10  10 -13    0.05    0.34 
  -9  10 -13    0.48    0.34 
  -8  10 -13    0.51    0.53 
  -7  10 -13    1.15    0.54 
  -6  10 -13    3.98    0.73 
  -5  10 -13    5.45    0.87 
  -4  10 -13   17.86    1.34 
  -3  10 -13    0.22    0.24 
  -2  10 -13    1.01    0.24 
  -1  10 -13    0.64    0.24 
   0  10 -13    2.58    0.40 
   1  10 -13    9.80    0.94 
   2  10 -13   35.03    2.35 
   3  10 -13   13.19    1.37 
   4  10 -13   10.74    1.17 
   5  10 -13    3.68    0.79 
   6  10 -13    1.93    0.66 
   7  10 -13    2.77    0.75 
   8  10 -13    1.58    0.61 
  10  10 -13    0.72    0.41 
 -12  11 -13   -0.02    0.24 
 -11  11 -13    0.59    0.31 
 -10  11 -13    1.90    0.44 
  -9  11 -13    0.34    0.36 
  -8  11 -13    0.25    0.44 
  -7  11 -13    0.69    0.52 
  -6  11 -13    0.78    0.48 
  -5  11 -13    0.84    0.48 
  -4  11 -13    2.51    0.57 
  -3  11 -13    0.52    0.30 
  -2  11 -13    0.95    0.28 
  -1  11 -13    0.45    0.29 
   0  11 -13   -0.04    0.27 
   1  11 -13    4.88    0.81 
   2  11 -13   -0.02    0.47 
   3  11 -13    0.17    0.48 
   4  11 -13    1.02    0.59 
   5  11 -13    1.35    0.63 
   6  11 -13    2.42    0.72 
   7  11 -13   -0.04    0.47 
   8  11 -13   -0.23    0.46 
   9  11 -13    0.11    0.41 
  10  11 -13    0.76    0.59 
 -12  12 -13    0.40    0.24 
 -11  12 -13   -0.29    0.23 
 -10  12 -13    3.11    0.48 
  -9  12 -13    0.80    0.35 
  -8  12 -13   -0.18    0.44 
  -7  12 -13   10.47    1.16 
  -6  12 -13    2.85    0.61 
  -5  12 -13    0.03    0.44 
  -4  12 -13    0.85    0.33 
  -3  12 -13   15.37    0.93 
  -2  12 -13   28.67    1.34 
  -1  12 -13    1.10    0.33 
   0  12 -13    3.89    0.46 
   1  12 -13   -0.44    0.46 
   2  12 -13    0.46    0.67 
   3  12 -13    1.07    0.58 
   4  12 -13    0.48    0.56 
   5  12 -13    5.90    0.97 
   6  12 -13    7.64    1.19 
   7  12 -13   -0.12    0.47 
   8  12 -13   -0.23    0.38 
   9  12 -13    0.80    0.48 
 -11  13 -13    0.07    0.23 
 -10  13 -13   -0.05    0.28 
  -9  13 -13    0.78    0.36 
  -8  13 -13    0.09    0.46 
  -7  13 -13   -0.20    0.43 
  -6  13 -13    0.18    0.46 
  -5  13 -13    2.15    0.53 
  -4  13 -13    1.59    0.36 
  -3  13 -13   20.14    1.07 
  -2  13 -13    1.12    0.37 
  -1  13 -13   11.10    0.82 
   0  13 -13   -0.16    0.32 
   1  13 -13   24.93    1.95 
   2  13 -13    0.41    0.53 
   3  13 -13    3.60    0.75 
   4  13 -13    1.65    0.61 
   5  13 -13   -0.01    0.48 
   6  13 -13    1.94    0.65 
   7  13 -13    0.59    0.49 
   8  13 -13    1.65    0.54 
 -11  14 -13    0.11    0.22 
 -10  14 -13    0.19    0.29 
  -9  14 -13    0.02    0.30 
  -8  14 -13    1.54    0.61 
  -7  14 -13    0.70    0.50 
  -6  14 -13    0.76    0.52 
  -5  14 -13    1.19    0.73 
  -4  14 -13    2.05    0.53 
  -3  14 -13    2.49    0.46 
  -2  14 -13    0.35    0.34 
  -1  14 -13   -0.40    0.34 
   0  14 -13    1.47    0.59 
   1  14 -13    0.88    0.56 
   2  14 -13    0.61    0.61 
   3  14 -13    0.14    0.54 
   4  14 -13    2.65    0.75 
   5  14 -13   -0.01    0.53 
   6  14 -13    0.04    0.50 
   7  14 -13   -0.09    0.44 
 -10  15 -13    2.86    0.38 
  -9  15 -13    1.53    0.40 
  -8  15 -13    0.06    0.48 
  -7  15 -13    1.82    0.60 
  -6  15 -13    0.62    0.60 
  -5  15 -13   -0.48    0.57 
  -4  15 -13   -0.89    0.44 
  -3  15 -13    1.65    0.65 
  -2  15 -13   13.20    1.15 
  -1  15 -13    1.27    0.64 
   0  15 -13   -0.07    0.56 
   1  15 -13    1.53    0.59 
   2  15 -13    1.91    0.69 
   3  15 -13   -0.32    0.45 
   4  15 -13    4.19    0.81 
   5  15 -13   -0.61    0.38 
   6  15 -13    0.47    0.46 
   7  15 -13    0.63    0.43 
  -9  16 -13   -0.08    0.31 
  -8  16 -13   -0.86    0.48 
  -7  16 -13    0.68    0.54 
  -6  16 -13    0.54    0.67 
  -5  16 -13   -0.31    0.50 
  -4  16 -13    1.76    0.63 
  -3  16 -13    1.77    0.58 
  -2  16 -13    0.29    0.62 
  -1  16 -13    0.55    0.58 
   0  16 -13    6.55    1.03 
   1  16 -13    2.08    0.66 
   2  16 -13    0.34    0.51 
   3  16 -13    0.16    0.53 
   4  16 -13    0.46    0.50 
   5  16 -13   -0.13    0.48 
   6  16 -13    1.02    0.57 
  -9  17 -13    2.34    0.50 
  -8  17 -13    3.47    0.72 
  -7  17 -13   -1.11    0.77 
  -6  17 -13    1.51    0.57 
  -5  17 -13    0.30    0.53 
  -4  17 -13    0.26    0.62 
  -3  17 -13    1.87    0.76 
  -2  17 -13    1.62    1.06 
  -1  17 -13    0.61    0.66 
   0  17 -13    3.53    0.82 
   1  17 -13    1.02    0.57 
   2  17 -13    7.19    1.01 
   3  17 -13    0.36    0.53 
   4  17 -13    2.57    0.60 
   5  17 -13    2.41    0.64 
  -7  18 -13    0.02    0.79 
  -6  18 -13    1.72    0.64 
  -5  18 -13    0.38    0.60 
  -4  18 -13   -0.47    0.53 
  -3  18 -13    1.21    0.64 
  -2  18 -13    2.86    0.74 
  -1  18 -13    0.69    0.57 
   0  18 -13    0.38    0.56 
   1  18 -13    1.78    0.61 
   2  18 -13    1.03    0.59 
   3  18 -13    0.89    0.62 
   2 -17 -12    0.14    0.34 
   3 -17 -12    0.58    0.36 
  -2 -16 -12    0.98    0.52 
  -1 -16 -12    0.34    0.27 
   0 -16 -12    0.12    0.33 
   1 -16 -12    3.23    0.46 
   2 -16 -12   -0.59    0.33 
   3 -16 -12    0.07    0.38 
   4 -16 -12    2.20    0.53 
   5 -16 -12    3.53    0.66 
   6 -16 -12    0.19    0.33 
  -3 -15 -12    2.23    0.37 
  -2 -15 -12   -0.21    0.23 
  -1 -15 -12    0.32    0.32 
   0 -15 -12    0.64    0.35 
   1 -15 -12    0.14    0.36 
   2 -15 -12    0.82    0.39 
   3 -15 -12   -0.43    0.37 
   4 -15 -12    4.51    0.85 
   5 -15 -12    0.05    0.35 
   6 -15 -12    1.43    0.27 
   7 -15 -12    0.30    0.21 
   8 -15 -12    0.39    0.20 
  -5 -14 -12    0.19    0.22 
  -4 -14 -12    3.35    0.45 
  -3 -14 -12    0.83    0.32 
  -2 -14 -12    5.60    0.67 
  -1 -14 -12    1.46    0.41 
   0 -14 -12    2.96    0.53 
   1 -14 -12    0.01    0.36 
   2 -14 -12    0.83    0.42 
   3 -14 -12    0.04    0.46 
   4 -14 -12   15.88    0.98 
   5 -14 -12    2.07    0.37 
   6 -14 -12    4.31    0.45 
   7 -14 -12   -0.16    0.22 
   8 -14 -12    0.16    0.21 
   9 -14 -12    0.94    0.21 
  -6 -13 -12    0.39    0.24 
  -5 -13 -12   -0.02    0.25 
  -4 -13 -12    0.54    0.34 
  -3 -13 -12    0.32    0.34 
  -2 -13 -12   -0.02    0.33 
  -1 -13 -12   -0.18    0.29 
   0 -13 -12    0.17    0.33 
   1 -13 -12    0.85    0.39 
   2 -13 -12    0.62    0.37 
   3 -13 -12    0.94    0.31 
   4 -13 -12    1.48    0.34 
   5 -13 -12    0.62    0.30 
   6 -13 -12    0.19    0.26 
   7 -13 -12    1.91    0.36 
   8 -13 -12    2.16    0.60 
   9 -13 -12    0.31    0.21 
  10 -13 -12    3.32    0.34 
  -7 -12 -12    0.65    0.27 
  -6 -12 -12    2.67    0.43 
  -5 -12 -12    0.46    0.34 
  -4 -12 -12    1.36    0.42 
  -3 -12 -12   -0.04    0.30 
  -2 -12 -12    1.94    0.49 
  -1 -12 -12    1.17    0.40 
   0 -12 -12    1.00    0.76 
   1 -12 -12    1.80    0.51 
   2 -12 -12    6.24    0.60 
   3 -12 -12    3.53    0.54 
   4 -12 -12   -0.03    0.30 
   5 -12 -12    0.33    0.28 
   6 -12 -12    0.89    0.32 
   7 -12 -12    0.34    0.28 
   8 -12 -12    0.45    0.27 
   9 -12 -12    0.92    0.29 
  10 -12 -12    1.11    0.26 
  11 -12 -12    0.98    0.41 
  -8 -11 -12   -0.06    0.22 
  -7 -11 -12    1.51    0.36 
  -6 -11 -12    0.38    0.32 
  -5 -11 -12   -0.08    0.31 
  -4 -11 -12    0.59    0.36 
  -3 -11 -12   -0.03    0.36 
  -2 -11 -12    1.96    0.51 
  -1 -11 -12   -0.05    0.36 
   0 -11 -12    2.82    0.58 
   1 -11 -12    0.89    0.44 
   2 -11 -12   -0.02    0.28 
   3 -11 -12   10.19    0.69 
   4 -11 -12    1.86    0.39 
   5 -11 -12    1.16    0.36 
   6 -11 -12    6.50    1.03 
   7 -11 -12    2.48    0.40 
   8 -11 -12    1.13    0.34 
   9 -11 -12    0.09    0.24 
  10 -11 -12    0.32    0.30 
  11 -11 -12    0.71    0.23 
  -8 -10 -12    1.05    0.33 
  -7 -10 -12    1.95    0.60 
  -6 -10 -12    0.59    0.36 
  -5 -10 -12    3.00    0.54 
  -4 -10 -12    6.47    0.80 
  -3 -10 -12   -0.45    0.36 
  -2 -10 -12    4.31    0.66 
  -1 -10 -12    0.21    0.37 
   0 -10 -12    6.33    0.77 
   1 -10 -12   -0.04    0.37 
   2 -10 -12    0.54    0.29 
   3 -10 -12    9.30    0.67 
   4 -10 -12    4.81    0.56 
   5 -10 -12    4.96    0.61 
   6 -10 -12    1.40    0.38 
   7 -10 -12   -0.10    0.32 
   8 -10 -12    0.09    0.29 
   9 -10 -12    0.13    0.24 
  10 -10 -12    0.43    0.27 
  11 -10 -12    0.71    0.24 
  12 -10 -12    0.52    0.19 
  -9  -9 -12    0.20    0.28 
  -8  -9 -12    0.37    0.33 
  -7  -9 -12    2.37    0.49 
  -6  -9 -12   -0.28    0.33 
  -5  -9 -12    0.62    0.41 
  -4  -9 -12    4.73    0.68 
  -3  -9 -12    6.18    0.74 
  -2  -9 -12    0.00    0.40 
  -1  -9 -12    0.13    0.38 
   0  -9 -12   -0.48    0.48 
   1  -9 -12    7.61    0.64 
   2  -9 -12    4.16    0.49 
   3  -9 -12    1.83    0.36 
   4  -9 -12   57.39    2.83 
   5  -9 -12    7.62    0.70 
   6  -9 -12    0.02    0.28 
   7  -9 -12   30.85    1.72 
   8  -9 -12    5.61    0.67 
   9  -9 -12    8.91    0.74 
  10  -9 -12    4.79    0.52 
  11  -9 -12    0.44    0.28 
  12  -9 -12    1.04    0.23 
 -10  -8 -12    0.55    0.33 
  -9  -8 -12    1.35    0.37 
  -8  -8 -12    2.20    0.46 
  -7  -8 -12    0.17    0.33 
  -6  -8 -12    0.42    0.43 
  -5  -8 -12    0.87    0.45 
  -4  -8 -12    0.25    0.41 
  -3  -8 -12    0.31    0.41 
  -2  -8 -12    0.03    0.47 
  -1  -8 -12    2.97    0.51 
   0  -8 -12    1.52    0.33 
   1  -8 -12    1.14    0.29 
   2  -8 -12    0.00    0.26 
   3  -8 -12    1.68    0.33 
   4  -8 -12   26.07    1.44 
   5  -8 -12    5.35    0.58 
   6  -8 -12    4.57    0.56 
   7  -8 -12   -0.34    0.26 
   8  -8 -12    1.14    0.35 
   9  -8 -12    0.23    0.30 
  10  -8 -12    2.99    0.43 
  11  -8 -12   -0.05    0.23 
  12  -8 -12    1.60    0.27 
 -10  -7 -12   -0.23    0.31 
  -9  -7 -12    4.10    0.57 
  -8  -7 -12    0.68    0.27 
  -7  -7 -12   -0.22    0.24 
  -6  -7 -12    0.34    0.27 
  -5  -7 -12    1.96    0.34 
  -4  -7 -12    2.57    0.54 
  -3  -7 -12    0.09    0.45 
  -2  -7 -12    3.73    0.62 
  -1  -7 -12   10.00    0.83 
   0  -7 -12   14.32    0.76 
   1  -7 -12    4.10    0.42 
   2  -7 -12   30.89    1.36 
   3  -7 -12    0.39    0.27 
   4  -7 -12   -0.06    0.27 
   5  -7 -12   25.38    1.44 
   6  -7 -12    4.17    0.53 
   7  -7 -12   26.21    1.49 
   8  -7 -12    2.40    0.43 
  10  -7 -12    7.45    0.67 
  11  -7 -12   -0.01    0.22 
  12  -7 -12    0.08    0.20 
  13  -7 -12    0.71    0.21 
 -11  -6 -12    0.59    0.30 
 -10  -6 -12    0.16    0.24 
  -9  -6 -12    0.05    0.29 
  -8  -6 -12    1.15    0.33 
  -7  -6 -12    4.98    0.61 
  -6  -6 -12    0.08    0.29 
  -5  -6 -12    7.59    0.78 
  -4  -6 -12    0.10    0.28 
  -3  -6 -12    8.02    0.83 
  -2  -6 -12    0.69    0.38 
  -1  -6 -12    3.43    0.52 
   0  -6 -12   10.31    0.84 
   1  -6 -12    2.84    0.48 
   2  -6 -12    3.88    0.44 
   3  -6 -12    0.53    0.32 
   4  -6 -12    2.35    0.38 
   5  -6 -12    3.48    0.43 
   6  -6 -12    1.71    0.35 
   7  -6 -12   -0.23    0.27 
   8  -6 -12    3.48    0.36 
   9  -6 -12    1.25    0.27 
  10  -6 -12    2.53    0.31 
  11  -6 -12    0.38    0.26 
  12  -6 -12   -0.06    0.20 
  13  -6 -12    0.81    0.24 
 -11  -5 -12    0.32    0.23 
 -10  -5 -12    7.30    0.80 
  -9  -5 -12    0.66    0.33 
  -8  -5 -12    2.66    0.46 
  -7  -5 -12    0.65    0.37 
  -6  -5 -12    3.87    0.53 
  -5  -5 -12    7.51    0.85 
  -4  -5 -12   25.79    1.44 
  -3  -5 -12    3.63    0.54 
  -2  -5 -12    0.34    0.36 
  -1  -5 -12    5.29    0.77 
   0  -5 -12   -0.10    0.51 
   1  -5 -12    0.25    0.63 
   2  -5 -12    1.05    0.84 
   3  -5 -12    5.08    0.59 
   4  -5 -12    1.77    0.36 
   5  -5 -12    7.38    0.62 
   6  -5 -12   15.40    1.01 
   7  -5 -12   16.93    0.94 
   8  -5 -12    5.32    0.46 
   9  -5 -12    0.52    0.23 
  10  -5 -12    0.01    0.23 
  11  -5 -12    0.32    0.22 
  12  -5 -12    0.86    0.28 
  13  -5 -12    0.17    0.39 
 -11  -4 -12    3.88    0.41 
 -10  -4 -12    0.90    0.43 
  -9  -4 -12    6.79    0.71 
  -8  -4 -12    4.39    0.59 
  -7  -4 -12    6.37    0.68 
  -6  -4 -12   13.63    1.00 
  -5  -4 -12   54.66    2.64 
  -4  -4 -12   15.52    0.93 
  -3  -4 -12    1.91    0.61 
  -2  -4 -12   19.20    1.42 
  -1  -4 -12    7.48    1.55 
   0  -4 -12    0.66    0.76 
   1  -4 -12   80.29    6.21 
   2  -4 -12    0.73    0.72 
   3  -4 -12    6.80    1.49 
   4  -4 -12    1.29    0.37 
   5  -4 -12    6.91    0.59 
   6  -4 -12   19.13    0.92 
   7  -4 -12    0.05    0.24 
   8  -4 -12    9.31    0.62 
   9  -4 -12    5.20    0.47 
  10  -4 -12   -0.17    0.22 
  11  -4 -12    3.97    0.39 
  12  -4 -12    0.38    0.23 
 -12  -3 -12    0.58    0.31 
 -11  -3 -12    7.34    0.85 
 -10  -3 -12    2.78    0.61 
  -9  -3 -12   -0.32    0.32 
  -8  -3 -12    0.24    0.32 
  -7  -3 -12    4.01    0.55 
  -6  -3 -12    0.68    0.35 
  -5  -3 -12    7.28    0.63 
  -4  -3 -12    2.22    0.37 
  -3  -3 -12  201.95    9.47 
  -2  -3 -12   33.47    3.11 
  -1  -3 -12   76.60    5.92 
   0  -3 -12   67.81    5.35 
   1  -3 -12    1.77    0.87 
   2  -3 -12   31.93    3.13 
   3  -3 -12   11.20    1.90 
   4  -3 -12   13.53    1.01 
   5  -3 -12   20.48    1.34 
   6  -3 -12    8.13    0.52 
   7  -3 -12    2.85    0.30 
   8  -3 -12    0.25    0.22 
   9  -3 -12    5.72    0.43 
  10  -3 -12    0.10    0.28 
  11  -3 -12    2.33    0.30 
  12  -3 -12   -0.06    0.26 
  13  -3 -12    1.00    0.35 
 -12  -2 -12    0.83    0.25 
 -11  -2 -12    2.74    0.55 
 -10  -2 -12    0.23    0.34 
  -9  -2 -12   -0.24    0.43 
  -8  -2 -12    3.55    0.53 
  -7  -2 -12    0.41    0.39 
  -6  -2 -12    8.45    0.73 
  -5  -2 -12   10.40    0.77 
  -4  -2 -12   68.65    3.50 
  -3  -2 -12  200.77   13.41 
  -2  -2 -12   14.68    2.08 
  -1  -2 -12   18.90    2.40 
   0  -2 -12    3.33    1.02 
   1  -2 -12    3.54    1.09 
   2  -2 -12   39.51    3.28 
   3  -2 -12    5.39    1.37 
   4  -2 -12   31.22    3.61 
   5  -2 -12    8.71    0.79 
   6  -2 -12   12.97    0.81 
   7  -2 -12    1.60    0.27 
   8  -2 -12   18.85    0.84 
   9  -2 -12    0.73    0.25 
  10  -2 -12    3.54    0.39 
  11  -2 -12    0.27    0.23 
  12  -2 -12    1.08    0.45 
  13  -2 -12   -0.06    0.30 
 -12  -1 -12    0.62    0.35 
 -11  -1 -12   -0.37    0.32 
 -10  -1 -12    0.34    0.43 
  -9  -1 -12    3.62    0.76 
  -8  -1 -12    1.03    0.42 
  -7  -1 -12    0.22    0.32 
  -6  -1 -12    0.82    0.30 
  -5  -1 -12   10.56    1.16 
  -4  -1 -12    0.17    0.66 
  -3  -1 -12  155.49   10.36 
  -2  -1 -12   42.82    3.56 
  -1  -1 -12    1.02    0.68 
   0  -1 -12   37.00    3.30 
   1  -1 -12   29.35    2.85 
   2  -1 -12    1.10    0.71 
   3  -1 -12   73.22    5.47 
   4  -1 -12   -0.06    0.63 
   5  -1 -12    4.19    0.43 
   6  -1 -12    0.41    0.22 
   7  -1 -12    0.62    0.23 
   8  -1 -12   64.30    2.65 
   9  -1 -12   15.26    0.77 
  10  -1 -12    0.87    0.26 
  11  -1 -12    0.04    0.25 
  12  -1 -12   -0.16    0.34 
  13  -1 -12    2.64    0.50 
 -12   0 -12    0.04    0.30 
 -11   0 -12    0.47    0.35 
 -10   0 -12    3.85    0.76 
  -9   0 -12   -0.11    0.41 
  -8   0 -12    2.91    0.52 
  -7   0 -12    1.34    0.41 
  -6   0 -12   33.76    1.36 
  -5   0 -12    0.08    0.30 
  -4   0 -12   16.75    2.57 
  -3   0 -12    0.23    0.66 
  -2   0 -12    0.17    0.55 
  -1   0 -12   24.35    2.45 
   0   0 -12   10.90    1.72 
   1   0 -12    4.54    1.18 
   2   0 -12    0.18    0.56 
   3   0 -12    2.66    0.92 
   4   0 -12    4.59    0.59 
   5   0 -12   33.59    1.95 
   6   0 -12    0.31    0.21 
   7   0 -12    2.73    0.32 
   8   0 -12   24.36    1.14 
   9   0 -12    0.13    0.23 
  10   0 -12    0.49    0.25 
  11   0 -12    0.63    0.42 
  12   0 -12    0.19    0.28 
  13   0 -12    0.90    0.38 
 -13   1 -12   -0.42    0.23 
 -11   1 -12    2.56    0.61 
 -10   1 -12    0.74    0.49 
  -9   1 -12    5.82    0.87 
  -8   1 -12    1.88    0.54 
  -7   1 -12    4.19    0.53 
  -6   1 -12   14.14    0.75 
  -5   1 -12    5.38    0.68 
  -4   1 -12    2.61    0.68 
  -3   1 -12   20.85    1.55 
  -2   1 -12    8.05    1.60 
  -1   1 -12   51.68    4.17 
   0   1 -12    0.51    0.57 
   1   1 -12   10.85    1.73 
   2   1 -12    3.32    1.06 
   3   1 -12    0.63    0.68 
   4   1 -12   71.40    3.76 
   5   1 -12    6.94    0.63 
   6   1 -12    9.55    0.53 
   7   1 -12    2.28    0.31 
   8   1 -12    6.36    0.48 
   9   1 -12   10.84    0.68 
  10   1 -12    0.37    0.50 
  11   1 -12    5.08    0.65 
  12   1 -12    7.60    0.69 
  13   1 -12    0.73    0.37 
 -13   2 -12    0.18    0.29 
 -12   2 -12    0.23    0.34 
 -11   2 -12    0.03    0.36 
 -10   2 -12    1.46    0.56 
  -9   2 -12    2.73    0.61 
  -8   2 -12    1.66    0.48 
  -7   2 -12    0.58    0.35 
  -6   2 -12    0.82    0.27 
  -5   2 -12    5.36    0.68 
  -4   2 -12    1.99    0.63 
  -3   2 -12    2.63    0.60 
  -2   2 -12    0.94    0.44 
  -1   2 -12   14.38    1.13 
   0   2 -12    0.06    0.33 
   1   2 -12    0.16    0.35 
   2   2 -12   -0.07    0.34 
   3   2 -12    0.41    0.43 
   4   2 -12   42.50    1.93 
   5   2 -12    6.93    0.61 
   6   2 -12    0.06    0.22 
   7   2 -12   29.70    1.17 
   8   2 -12   32.92    1.47 
   9   2 -12    3.65    0.56 
  10   2 -12    0.21    0.30 
  11   2 -12    0.76    0.36 
  12   2 -12    1.71    0.38 
  13   2 -12    0.35    0.32 
 -13   3 -12    2.64    0.47 
 -12   3 -12    1.39    0.48 
 -11   3 -12    8.05    1.10 
 -10   3 -12    2.34    0.54 
  -9   3 -12    1.40    0.41 
  -8   3 -12    1.52    0.41 
  -7   3 -12    1.90    0.39 
  -6   3 -12   23.63    1.19 
  -5   3 -12    3.60    0.53 
  -4   3 -12    3.25    0.68 
  -3   3 -12   51.65    2.95 
  -2   3 -12    2.47    0.54 
  -1   3 -12    0.67    0.40 
   0   3 -12   63.59    3.43 
   1   3 -12    0.25    0.37 
   2   3 -12   18.37    1.49 
   3   3 -12    3.53    0.69 
   4   3 -12    3.29    0.48 
   5   3 -12    0.79    0.29 
   6   3 -12    0.01    0.23 
   7   3 -12    0.28    0.33 
   8   3 -12    1.10    0.38 
   9   3 -12    5.15    0.65 
  10   3 -12    8.12    0.81 
  11   3 -12    5.43    0.66 
  12   3 -12    0.05    0.38 
  13   3 -12    0.04    0.33 
 -13   4 -12    0.21    0.31 
 -12   4 -12    0.56    0.44 
 -11   4 -12    7.03    0.70 
 -10   4 -12    8.74    1.06 
  -9   4 -12    1.76    0.43 
  -8   4 -12    1.41    0.45 
  -7   4 -12    1.86    0.40 
  -6   4 -12    1.90    0.30 
  -5   4 -12    0.37    0.24 
  -4   4 -12    9.81    1.78 
  -3   4 -12    8.91    1.13 
  -2   4 -12    2.86    0.67 
  -1   4 -12   27.43    1.91 
   0   4 -12    0.98    0.44 
   1   4 -12    0.18    0.37 
   2   4 -12   16.48    1.44 
   3   4 -12   45.65    2.76 
   4   4 -12    2.16    0.38 
   5   4 -12   24.50    1.15 
   6   4 -12   62.13    3.12 
   7   4 -12   15.02    1.21 
   8   4 -12    0.44    0.37 
   9   4 -12    0.26    0.33 
  10   4 -12    0.07    0.31 
  11   4 -12    4.19    0.55 
  12   4 -12    0.01    0.35 
 -13   5 -12    0.31    0.27 
 -12   5 -12    2.37    0.56 
 -11   5 -12   -0.32    0.32 
 -10   5 -12   -0.11    0.36 
  -9   5 -12    2.94    0.49 
  -8   5 -12    0.01    0.38 
  -7   5 -12    0.60    0.35 
  -6   5 -12   31.47    1.53 
  -5   5 -12   16.66    0.91 
  -4   5 -12    6.76    1.04 
  -3   5 -12    2.77    0.75 
  -2   5 -12    0.41    0.40 
  -1   5 -12    0.39    0.40 
   0   5 -12    0.38    0.41 
   1   5 -12    2.10    0.56 
   2   5 -12   32.88    2.14 
   3   5 -12    0.68    0.46 
   4   5 -12   13.70    0.79 
   5   5 -12   18.47    0.97 
   6   5 -12   48.54    2.49 
   7   5 -12    0.25    0.32 
   8   5 -12   -0.38    0.30 
   9   5 -12    1.12    0.41 
  10   5 -12    0.45    0.33 
  11   5 -12    0.27    0.30 
  12   5 -12   -0.43    0.36 
 -13   6 -12    0.02    0.29 
 -12   6 -12    0.26    0.32 
 -11   6 -12    0.33    0.35 
 -10   6 -12    0.43    0.36 
  -9   6 -12    0.97    0.41 
  -8   6 -12    2.29    0.47 
  -7   6 -12    6.77    0.65 
  -6   6 -12    1.26    0.31 
  -5   6 -12    0.79    0.30 
  -4   6 -12    5.90    0.54 
  -3   6 -12    0.40    0.48 
  -2   6 -12   35.53    2.28 
  -1   6 -12    0.53    0.46 
   0   6 -12   93.74    7.37 
   1   6 -12    0.71    0.45 
   2   6 -12    0.52    0.45 
   3   6 -12   14.57    1.03 
   4   6 -12    2.62    0.39 
   5   6 -12   -0.05    0.28 
   6   6 -12   -0.16    0.28 
   7   6 -12    1.41    0.52 
   8   6 -12   -0.36    0.28 
   9   6 -12   -0.34    0.29 
  10   6 -12    0.01    0.27 
  11   6 -12   -0.01    0.41 
  12   6 -12    1.12    0.45 
 -13   7 -12   -0.04    0.27 
 -12   7 -12    0.18    0.33 
 -11   7 -12    5.15    0.62 
 -10   7 -12   -0.04    0.31 
  -9   7 -12    5.81    0.65 
  -8   7 -12    3.39    0.56 
  -7   7 -12    2.83    0.62 
  -6   7 -12    8.24    0.93 
  -5   7 -12   14.84    0.91 
  -4   7 -12    0.40    0.24 
  -3   7 -12   -0.45    0.39 
  -2   7 -12    0.98    0.52 
  -1   7 -12    5.09    0.95 
   0   7 -12   16.29    2.18 
   1   7 -12    3.24    0.70 
   2   7 -12   -0.31    0.30 
   3   7 -12   16.10    1.31 
   4   7 -12   17.55    1.18 
   5   7 -12    0.72    0.35 
   6   7 -12   18.71    1.20 
   7   7 -12   33.99    1.97 
   8   7 -12    0.16    0.35 
   9   7 -12    0.61    0.36 
  10   7 -12    0.41    0.31 
  11   7 -12   -0.40    0.35 
  12   7 -12    1.18    0.42 
 -13   8 -12   -0.11    0.26 
 -12   8 -12    0.16    0.31 
 -11   8 -12    2.00    0.44 
 -10   8 -12    3.01    0.53 
  -9   8 -12    1.74    0.44 
  -8   8 -12    2.82    0.50 
  -7   8 -12    0.09    0.39 
  -6   8 -12   -0.49    0.36 
  -5   8 -12   24.26    1.27 
  -4   8 -12    6.05    0.53 
  -3   8 -12    0.04    0.18 
  -2   8 -12    0.70    0.26 
  -1   8 -12    9.03    0.64 
   0   8 -12    0.47    0.27 
   1   8 -12    7.47    0.76 
   2   8 -12    0.70    0.40 
   3   8 -12    0.93    0.46 
   4   8 -12    2.06    0.57 
   5   8 -12   -0.40    0.31 
   6   8 -12    0.62    0.51 
   7   8 -12    1.36    0.40 
   8   8 -12    0.41    0.35 
   9   8 -12    1.14    0.59 
  10   8 -12   -0.16    0.42 
  11   8 -12    0.35    0.44 
 -13   9 -12    0.23    0.27 
 -12   9 -12    1.69    0.35 
 -11   9 -12    0.54    0.37 
 -10   9 -12   13.92    1.63 
  -9   9 -12    2.53    0.48 
  -8   9 -12    5.29    0.90 
  -7   9 -12    0.27    0.45 
  -6   9 -12    2.23    0.62 
  -5   9 -12   15.00    0.92 
  -4   9 -12   21.03    0.99 
  -3   9 -12    6.13    0.41 
  -2   9 -12    3.75    0.41 
  -1   9 -12    3.26    0.37 
   0   9 -12    0.70    0.25 
   1   9 -12    3.38    0.40 
   2   9 -12    3.62    0.61 
   3   9 -12   12.02    1.22 
   4   9 -12    3.75    0.72 
   5   9 -12    0.53    0.53 
   6   9 -12    0.41    0.46 
   7   9 -12    1.69    0.61 
   8   9 -12    2.31    0.73 
   9   9 -12    1.71    0.58 
  10   9 -12    0.30    0.50 
  11   9 -12    1.76    0.50 
 -12  10 -12    0.01    0.25 
 -11  10 -12    0.64    0.34 
 -10  10 -12    1.33    0.41 
  -9  10 -12    4.50    0.60 
  -8  10 -12   -0.51    0.40 
  -7  10 -12    1.51    0.57 
  -6  10 -12    2.95    0.68 
  -5  10 -12   28.70    1.44 
  -4  10 -12    8.90    0.70 
  -3  10 -12    5.08    0.45 
  -2  10 -12    0.08    0.20 
  -1  10 -12   -0.21    0.20 
   0  10 -12    4.54    0.39 
   1  10 -12    0.12    0.25 
   2  10 -12    4.40    0.47 
   3  10 -12   -0.54    0.42 
   4  10 -12    2.05    0.61 
   5  10 -12    4.03    0.83 
   6  10 -12    3.03    0.69 
   7  10 -12    3.70    0.85 
   8  10 -12   -0.20    0.46 
   9  10 -12    0.30    0.45 
  10  10 -12    0.24    0.41 
 -12  11 -12    0.44    0.28 
 -11  11 -12    1.49    0.39 
 -10  11 -12    0.49    0.35 
  -9  11 -12    1.17    0.41 
  -8  11 -12    1.35    0.62 
  -7  11 -12    5.91    0.84 
  -6  11 -12   18.56    1.47 
  -5  11 -12   23.99    1.28 
  -4  11 -12    0.83    0.29 
  -3  11 -12   10.52    0.70 
  -2  11 -12   55.91    2.20 
  -1  11 -12   32.82    1.55 
   0  11 -12    0.05    0.24 
   1  11 -12    6.89    0.58 
   2  11 -12    6.72    0.60 
   3  11 -12    0.52    0.55 
   4  11 -12   -0.26    0.45 
   5  11 -12    7.65    1.05 
   6  11 -12    8.66    1.10 
   7  11 -12    3.28    0.81 
   8  11 -12    0.41    0.49 
   9  11 -12    0.51    0.47 
  10  11 -12   -0.03    0.43 
 -12  12 -12    0.11    0.25 
 -11  12 -12    0.48    0.28 
 -10  12 -12   -0.41    0.28 
  -9  12 -12    0.84    0.39 
  -8  12 -12   -0.07    0.43 
  -7  12 -12   -0.48    0.46 
  -6  12 -12    6.36    0.60 
  -5  12 -12    0.79    0.32 
  -4  12 -12   -0.21    0.27 
  -3  12 -12    4.28    0.46 
  -2  12 -12    4.08    0.45 
  -1  12 -12    4.11    0.46 
   0  12 -12    9.13    0.70 
   1  12 -12    5.16    0.52 
   2  12 -12    8.09    0.70 
   3  12 -12    2.07    0.69 
   4  12 -12    0.94    0.51 
   5  12 -12    9.59    1.32 
   6  12 -12   -0.04    0.50 
   7  12 -12    2.47    0.71 
   8  12 -12   -1.06    0.37 
   9  12 -12    0.22    0.43 
 -11  13 -12    0.68    0.31 
 -10  13 -12    3.57    0.50 
  -9  13 -12   -0.13    0.32 
  -8  13 -12    1.28    0.62 
  -7  13 -12    0.02    0.46 
  -6  13 -12   10.77    0.87 
  -5  13 -12   12.27    0.81 
  -4  13 -12    5.39    0.52 
  -3  13 -12    4.41    0.49 
  -2  13 -12    0.51    0.32 
  -1  13 -12    1.50    0.34 
   0  13 -12   14.97    0.97 
   1  13 -12    0.77    0.37 
   2  13 -12    0.91    0.37 
   3  13 -12    1.08    0.55 
   4  13 -12    1.59    0.62 
   5  13 -12    1.63    0.70 
   6  13 -12   -0.70    0.45 
   7  13 -12    0.61    0.48 
   8  13 -12    1.62    0.61 
 -11  14 -12    0.25    0.26 
 -10  14 -12   -0.07    0.30 
  -9  14 -12    0.40    0.34 
  -8  14 -12    2.32    0.66 
  -7  14 -12    0.54    0.54 
  -6  14 -12    4.62    0.58 
  -5  14 -12   11.85    0.86 
  -4  14 -12    0.58    0.36 
  -3  14 -12   36.15    1.77 
  -2  14 -12    1.56    0.37 
  -1  14 -12   -0.19    0.29 
   0  14 -12    2.61    0.43 
   1  14 -12    0.73    0.62 
   2  14 -12    3.31    0.55 
   3  14 -12    1.60    0.69 
   4  14 -12    0.56    0.60 
   5  14 -12    6.98    1.01 
   6  14 -12    0.00    0.45 
   7  14 -12    0.91    0.53 
   8  14 -12   -1.18    0.40 
 -10  15 -12    0.09    0.26 
  -9  15 -12    0.34    0.42 
  -8  15 -12    0.30    0.61 
  -7  15 -12   -0.90    0.47 
  -6  15 -12    0.21    0.52 
  -5  15 -12   -0.39    0.36 
  -4  15 -12    0.58    0.36 
  -3  15 -12    1.80    0.55 
  -2  15 -12    0.07    0.36 
  -1  15 -12    1.22    0.44 
   0  15 -12    3.89    0.51 
   1  15 -12    0.27    0.37 
   2  15 -12    0.09    0.56 
   3  15 -12    0.65    0.57 
   4  15 -12    0.90    0.55 
   5  15 -12    1.94    0.61 
   6  15 -12   -0.28    0.50 
   7  15 -12    2.10    0.58 
 -10  16 -12   -0.06    0.30 
  -9  16 -12   -0.20    0.31 
  -8  16 -12   -0.51    0.50 
  -7  16 -12    4.73    0.87 
  -6  16 -12    0.05    0.55 
  -5  16 -12   -0.17    0.54 
  -4  16 -12    3.69    0.51 
  -3  16 -12   -0.16    0.38 
  -2  16 -12    1.99    0.43 
  -1  16 -12    3.97    0.53 
   0  16 -12    2.15    0.46 
   1  16 -12    9.71    1.31 
   2  16 -12    0.01    0.58 
   3  16 -12    2.83    0.70 
   4  16 -12   -1.17    0.48 
   5  16 -12   -0.77    0.52 
   6  16 -12    1.77    0.58 
  -9  17 -12    1.14    0.43 
  -8  17 -12    2.46    0.69 
  -7  17 -12    0.75    1.02 
  -6  17 -12    0.09    0.58 
  -5  17 -12    0.72    0.59 
  -4  17 -12    0.40    0.66 
  -2  17 -12    1.75    0.78 
   0  17 -12    3.58    0.79 
   1  17 -12    0.25    0.56 
   2  17 -12   -0.36    0.52 
   3  17 -12    0.33    0.57 
   4  17 -12   -1.05    0.52 
   5  17 -12    0.10    0.70 
  -5  18 -12    0.64    0.62 
  -4  18 -12    1.63    0.80 
  -3  18 -12    2.14    0.71 
  -2  18 -12    1.65    0.71 
  -1  18 -12    3.90    0.82 
   0  18 -12    1.16    0.88 
   1  18 -12   -0.17    0.57 
   2  18 -12    0.75    0.63 
   0 -17 -11    0.18    0.36 
   1 -17 -11    5.83    0.79 
   2 -17 -11   -0.04    0.34 
   3 -17 -11   -0.02    0.34 
   4 -17 -11    0.17    0.35 
   5 -17 -11    1.32    0.46 
  -2 -16 -11    0.52    0.28 
  -1 -16 -11    0.14    0.27 
   0 -16 -11    0.22    0.30 
   1 -16 -11    0.29    0.33 
   2 -16 -11    3.49    0.73 
   3 -16 -11    0.35    0.44 
   4 -16 -11   17.66    1.60 
   5 -16 -11    0.97    0.50 
   6 -16 -11    0.55    0.41 
   7 -16 -11    0.78    0.41 
  -4 -15 -11    0.40    0.26 
  -3 -15 -11    1.57    0.37 
  -2 -15 -11   -0.28    0.25 
  -1 -15 -11    1.97    0.44 
   0 -15 -11   -0.20    0.39 
   1 -15 -11    1.31    0.44 
   2 -15 -11   -0.66    0.31 
   3 -15 -11    7.47    1.10 
   4 -15 -11    0.51    0.50 
   5 -15 -11    4.06    0.42 
   6 -15 -11   -0.09    0.23 
   7 -15 -11    1.15    0.25 
   8 -15 -11    0.10    0.19 
  -5 -14 -11    0.51    0.27 
  -4 -14 -11    0.16    0.25 
  -3 -14 -11   -0.07    0.26 
  -2 -14 -11    0.38    0.33 
  -1 -14 -11   -0.24    0.32 
   0 -14 -11    1.83    0.47 
   1 -14 -11    1.40    0.46 
   2 -14 -11   -0.59    0.32 
   3 -14 -11    0.59    0.45 
   4 -14 -11    4.76    0.49 
   5 -14 -11    8.06    0.69 
   6 -14 -11    0.35    0.25 
   7 -14 -11    0.00    0.29 
   8 -14 -11    1.24    0.28 
   9 -14 -11    1.01    0.24 
  -6 -13 -11   -0.19    0.25 
  -5 -13 -11    0.53    0.28 
  -4 -13 -11    0.22    0.32 
  -3 -13 -11    1.45    0.43 
  -2 -13 -11    1.05    0.41 
  -1 -13 -11    0.58    0.36 
   0 -13 -11    1.36    0.44 
   1 -13 -11    3.93    0.61 
   2 -13 -11    1.17    0.43 
   3 -13 -11    5.13    0.49 
   4 -13 -11    0.15    0.29 
   5 -13 -11    1.12    0.32 
   6 -13 -11    2.82    0.40 
   7 -13 -11    0.56    0.29 
   8 -13 -11    3.30    0.43 
   9 -13 -11    0.18    0.22 
  10 -13 -11    0.72    0.23 
  -7 -12 -11   -0.06    0.24 
  -6 -12 -11    2.51    0.46 
  -5 -12 -11    0.21    0.31 
  -4 -12 -11    2.08    0.47 
  -3 -12 -11    1.28    0.44 
  -2 -12 -11    3.59    0.62 
  -1 -12 -11    3.10    0.56 
   0 -12 -11    1.40    0.49 
   1 -12 -11    1.63    0.51 
   2 -12 -11    1.97    0.35 
   3 -12 -11    0.82    0.31 
   4 -12 -11    3.87    0.47 
   5 -12 -11    0.12    0.33 
   6 -12 -11    0.77    0.31 
   7 -12 -11   -0.42    0.25 
   8 -12 -11    4.96    0.52 
   9 -12 -11   -0.08    0.23 
  10 -12 -11    0.33    0.23 
  11 -12 -11    0.16    0.18 
  -8 -11 -11   -0.11    0.24 
  -7 -11 -11    3.91    0.53 
  -6 -11 -11    0.15    0.31 
  -5 -11 -11    0.04    0.34 
  -4 -11 -11    3.69    0.61 
  -3 -11 -11   -0.06    0.34 
  -2 -11 -11    1.03    0.46 
  -1 -11 -11   15.20    1.29 
   0 -11 -11   -0.51    0.35 
   1 -11 -11    2.61    0.58 
   2 -11 -11    0.28    0.30 
   3 -11 -11   -0.41    0.28 
   4 -11 -11   10.48    0.84 
   5 -11 -11    0.63    0.32 
   6 -11 -11    0.29    0.30 
   7 -11 -11    0.29    0.29 
   8 -11 -11    0.10    0.28 
   9 -11 -11    0.82    0.30 
  10 -11 -11    0.17    0.24 
  11 -11 -11    1.07    0.26 
  -9 -10 -11    1.23    0.31 
  -8 -10 -11    0.18    0.28 
  -7 -10 -11    1.45    0.41 
  -6 -10 -11   -0.26    0.31 
  -5 -10 -11    1.59    0.48 
  -4 -10 -11    1.57    0.47 
  -3 -10 -11    3.66    0.62 
  -2 -10 -11    8.70    0.95 
  -1 -10 -11    0.05    0.38 
   0 -10 -11    2.60    0.55 
   1 -10 -11    1.38    0.36 
   2 -10 -11    6.41    0.53 
   3 -10 -11   31.99    1.45 
   4 -10 -11   10.64    0.82 
   5 -10 -11   16.91    1.14 
   6 -10 -11    5.95    0.63 
   7 -10 -11    1.06    0.35 
   8 -10 -11    2.02    0.39 
   9 -10 -11    0.25    0.28 
  10 -10 -11    2.53    0.40 
  11 -10 -11    6.51    0.56 
  12 -10 -11    0.17    0.19 
  -9  -9 -11    1.60    0.37 
  -8  -9 -11    0.02    0.32 
  -7  -9 -11    0.36    0.38 
  -6  -9 -11    0.10    0.35 
  -5  -9 -11    2.21    0.54 
  -4  -9 -11    5.59    0.73 
  -3  -9 -11    1.85    0.56 
  -2  -9 -11    0.90    0.44 
  -1  -9 -11    0.89    0.48 
   0  -9 -11    1.84    0.48 
   1  -9 -11   -0.10    0.30 
   2  -9 -11    0.52    0.30 
   3  -9 -11    4.66    0.48 
   4  -9 -11   10.84    1.07 
   5  -9 -11    0.29    0.32 
   6  -9 -11    0.85    0.33 
   7  -9 -11    0.87    0.34 
   8  -9 -11   -0.12    0.29 
   9  -9 -11   -0.02    0.27 
  10  -9 -11    2.85    0.41 
  11  -9 -11    3.63    0.43 
  12  -9 -11    0.11    0.18 
 -10  -8 -11   -0.21    0.29 
  -9  -8 -11    0.27    0.33 
  -8  -8 -11   -0.45    0.32 
  -7  -8 -11    0.78    0.27 
  -6  -8 -11    3.62    0.42 
  -5  -8 -11    1.62    0.34 
  -4  -8 -11    3.87    0.65 
  -3  -8 -11   -0.29    0.38 
  -2  -8 -11    5.21    0.71 
  -1  -8 -11   15.69    1.22 
   0  -8 -11   11.07    0.67 
   1  -8 -11    2.07    0.33 
   2  -8 -11    5.60    0.48 
   3  -8 -11    0.31    0.27 
   4  -8 -11    1.18    0.35 
   5  -8 -11    3.09    0.46 
   6  -8 -11    1.13    0.35 
   7  -8 -11   10.27    0.82 
   8  -8 -11    1.65    0.37 
   9  -8 -11    3.68    0.59 
  10  -8 -11    0.33    0.29 
  11  -8 -11   -0.10    0.24 
  12  -8 -11    0.47    0.25 
  13  -8 -11    0.29    0.21 
 -10  -7 -11    0.43    0.37 
  -9  -7 -11    1.60    0.33 
  -8  -7 -11    0.09    0.31 
  -7  -7 -11    0.86    0.35 
  -6  -7 -11    7.41    0.72 
  -5  -7 -11    0.06    0.31 
  -4  -7 -11   13.18    0.87 
  -3  -7 -11    3.42    0.60 
  -2  -7 -11   -0.23    0.32 
  -1  -7 -11    3.44    0.49 
   0  -7 -11    2.58    0.98 
   1  -7 -11    5.90    0.63 
   2  -7 -11   19.69    1.16 
   3  -7 -11   18.36    1.10 
   4  -7 -11   10.90    0.77 
   5  -7 -11   -0.03    0.25 
   6  -7 -11   -0.56    0.23 
   7  -7 -11   -0.08    0.28 
   8  -7 -11    3.08    0.34 
   9  -7 -11    0.14    0.22 
  10  -7 -11    3.33    0.33 
  11  -7 -11    0.21    0.27 
  12  -7 -11    0.24    0.23 
  13  -7 -11    0.71    0.23 
 -11  -6 -11    1.86    0.43 
 -10  -6 -11    0.44    0.37 
  -9  -6 -11    0.99    0.39 
  -8  -6 -11   -0.01    0.31 
  -7  -6 -11   -0.29    0.33 
  -6  -6 -11   -0.56    0.29 
  -5  -6 -11    3.84    0.53 
  -4  -6 -11   21.88    1.27 
  -3  -6 -11   35.68    2.04 
  -2  -6 -11    0.07    0.33 
  -1  -6 -11   12.67    0.89 
   0  -6 -11    1.37    0.87 
   1  -6 -11    6.13    1.46 
   2  -6 -11    5.16    1.40 
   3  -6 -11   11.86    0.77 
   4  -6 -11   10.31    0.76 
   5  -6 -11   27.46    1.40 
   6  -6 -11    1.29    0.34 
   7  -6 -11   25.70    1.18 
   8  -6 -11    7.37    0.52 
   9  -6 -11   -0.04    0.22 
  10  -6 -11    0.21    0.23 
  11  -6 -11    0.96    0.25 
  12  -6 -11    1.95    0.32 
  13  -6 -11    0.36    0.24 
 -11  -5 -11    0.08    0.31 
 -10  -5 -11    0.58    0.40 
  -9  -5 -11    1.65    0.43 
  -8  -5 -11    0.74    0.44 
  -7  -5 -11   -0.16    0.29 
  -6  -5 -11    5.16    0.63 
  -5  -5 -11    0.21    0.29 
  -4  -5 -11    1.66    0.35 
  -3  -5 -11   14.50    1.30 
  -2  -5 -11   38.95    2.30 
  -1  -5 -11    6.17    1.46 
   0  -5 -11   -0.02    0.55 
   1  -5 -11   19.37    2.53 
   2  -5 -11   -0.51    0.49 
   3  -5 -11   10.38    1.98 
   4  -5 -11    4.44    0.57 
   5  -5 -11   16.89    1.22 
   6  -5 -11   -0.13    0.21 
   7  -5 -11    4.69    0.42 
   8  -5 -11    5.73    0.47 
   9  -5 -11   -0.02    0.24 
  10  -5 -11    1.32    0.32 
  11  -5 -11    0.42    0.22 
  12  -5 -11    0.52    0.23 
  13  -5 -11    1.91    0.33 
 -12  -4 -11    0.13    0.22 
 -11  -4 -11    0.55    0.37 
 -10  -4 -11    8.19    1.05 
  -9  -4 -11   -0.06    0.30 
  -8  -4 -11    0.74    0.36 
  -7  -4 -11    1.30    0.43 
  -6  -4 -11    5.25    0.61 
  -5  -4 -11   14.37    0.99 
  -4  -4 -11    8.29    0.63 
  -3  -4 -11   21.72    1.58 
  -2  -4 -11    2.80    0.97 
  -1  -4 -11   13.02    1.93 
   0  -4 -11    3.26    1.02 
   1  -4 -11    0.53    0.69 
   2  -4 -11    0.36    0.59 
   3  -4 -11    2.58    1.00 
   4  -4 -11    0.58    0.70 
   5  -4 -11    5.10    0.51 
   6  -4 -11    2.25    0.31 
   7  -4 -11    8.19    0.49 
   8  -4 -11   11.72    0.64 
   9  -4 -11    0.02    0.20 
  10  -4 -11    0.35    0.22 
  11  -4 -11    1.76    0.29 
  12  -4 -11    0.23    0.22 
  13  -4 -11    0.83    0.33 
 -12  -3 -11    3.15    0.51 
 -11  -3 -11   -0.06    0.31 
 -10  -3 -11    2.36    0.56 
  -9  -3 -11    1.55    0.83 
  -8  -3 -11    4.25    0.60 
  -7  -3 -11    4.17    0.59 
  -6  -3 -11   12.85    1.01 
  -5  -3 -11   27.98    1.38 
  -4  -3 -11   15.32    1.32 
  -3  -3 -11  368.57   23.58 
  -2  -3 -11    3.07    0.93 
  -1  -3 -11   15.89    2.16 
   0  -3 -11   -0.11    0.49 
   1  -3 -11    0.27    0.60 
   2  -3 -11   32.01    2.97 
   3  -3 -11   14.08    2.13 
   4  -3 -11   -0.45    0.56 
   5  -3 -11    4.42    0.54 
   6  -3 -11    0.52    0.20 
   7  -3 -11   -0.08    0.22 
   8  -3 -11   -0.30    0.36 
   9  -3 -11    7.86    0.51 
  10  -3 -11    1.08    0.25 
  11  -3 -11    6.86    0.47 
  12  -3 -11    2.48    0.34 
  13  -3 -11   -0.15    0.33 
 -12  -2 -11    1.19    0.40 
 -11  -2 -11    0.64    0.41 
 -10  -2 -11    0.36    0.41 
  -9  -2 -11    2.23    0.57 
  -8  -2 -11    0.46    0.37 
  -7  -2 -11   -0.90    0.54 
  -6  -2 -11   57.51    2.52 
  -5  -2 -11   17.81    1.03 
  -4  -2 -11    0.90    0.73 
  -3  -2 -11  160.36   10.68 
  -2  -2 -11    4.30    1.09 
  -1  -2 -11   41.67    3.65 
   0  -2 -11   -0.01    0.53 
   1  -2 -11   27.49    2.69 
   3  -2 -11   11.06    1.82 
   4  -2 -11    0.48    0.67 
   5  -2 -11    7.32    0.79 
   6  -2 -11    4.31    0.34 
   7  -2 -11   11.05    0.59 
   8  -2 -11    1.10    0.27 
   9  -2 -11   15.08    0.74 
  10  -2 -11   -0.21    0.20 
  11  -2 -11    0.72    0.24 
  12  -2 -11    1.95    0.40 
  13  -2 -11    2.57    0.51 
 -12  -1 -11    1.35    0.42 
 -11  -1 -11    0.13    0.40 
 -10  -1 -11    0.58    0.41 
  -9  -1 -11   12.03    1.40 
  -8  -1 -11    0.64    0.42 
  -7  -1 -11   15.27    1.02 
  -6  -1 -11   10.51    1.01 
  -5  -1 -11    4.09    0.59 
  -4  -1 -11   78.82    5.97 
  -3  -1 -11    1.44    0.83 
  -2  -1 -11   23.95    2.44 
  -1  -1 -11   49.11    4.00 
   0  -1 -11   47.65    3.97 
   1  -1 -11   24.42    2.40 
   2  -1 -11    1.53    0.76 
   3  -1 -11   13.10    1.84 
   4  -1 -11    8.39    0.82 
   5  -1 -11   11.90    1.03 
   6  -1 -11    6.93    0.44 
   7  -1 -11    3.41    0.34 
   8  -1 -11   11.49    0.64 
   9  -1 -11    1.16    0.27 
  10  -1 -11    6.73    0.47 
  11  -1 -11   -0.18    0.24 
  12  -1 -11    2.65    0.46 
  13  -1 -11    0.79    0.37 
 -13   0 -11    4.48    0.61 
 -12   0 -11   -0.02    0.32 
 -11   0 -11    2.24    0.59 
 -10   0 -11    0.95    0.53 
  -9   0 -11    1.42    0.58 
  -8   0 -11   -0.33    0.42 
  -7   0 -11    8.13    0.75 
  -6   0 -11    0.77    0.35 
  -5   0 -11   49.60    2.76 
  -4   0 -11   69.53    3.64 
  -3   0 -11   94.18    6.65 
  -2   0 -11    0.41    0.58 
  -1   0 -11    5.36    1.23 
   0   0 -11   14.05    1.85 
   1   0 -11    0.18    0.55 
   2   0 -11    6.52    1.32 
   3   0 -11   -0.32    0.50 
   4   0 -11   35.39    1.97 
   5   0 -11   19.77    1.28 
   6   0 -11    4.26    0.45 
   7   0 -11    0.78    0.24 
   8   0 -11   12.97    0.77 
   9   0 -11    8.85    0.56 
  10   0 -11   12.82    0.77 
  11   0 -11    8.98    0.83 
  12   0 -11    1.69    0.39 
  13   0 -11    8.26    0.90 
 -12   1 -11    0.17    0.33 
 -11   1 -11    5.68    0.92 
 -10   1 -11    1.40    0.67 
  -9   1 -11    1.02    0.46 
  -8   1 -11    0.38    0.39 
  -7   1 -11    1.11    0.40 
  -6   1 -11   -0.31    0.31 
  -5   1 -11    3.29    0.73 
  -4   1 -11   36.25    2.20 
  -3   1 -11    9.63    1.02 
  -2   1 -11    2.97    0.51 
  -1   1 -11   48.63    3.99 
   0   1 -11   30.07    2.74 
   1   1 -11    7.19    1.33 
   2   1 -11    1.44    0.73 
   3   1 -11    1.78    0.35 
   4   1 -11   27.23    1.34 
   5   1 -11    0.86    0.36 
   6   1 -11    0.64    0.31 
   7   1 -11    2.88    0.35 
   8   1 -11   46.73    1.72 
   9   1 -11    0.56    0.29 
  10   1 -11    0.38    0.36 
  11   1 -11    0.87    0.37 
  12   1 -11    0.59    0.35 
  13   1 -11   11.67    1.08 
 -13   2 -11    0.85    0.35 
 -11   2 -11    0.30    0.41 
 -10   2 -11    2.71    0.57 
  -9   2 -11    0.21    0.37 
  -8   2 -11    3.33    0.50 
  -7   2 -11   11.89    1.18 
  -6   2 -11   20.48    1.00 
  -5   2 -11    8.18    1.15 
  -4   2 -11    7.73    1.04 
  -3   2 -11    5.03    0.75 
  -2   2 -11   11.36    1.25 
  -1   2 -11    2.25    0.48 
   0   2 -11    0.81    0.37 
   1   2 -11    7.49    0.81 
   2   2 -11    0.42    0.36 
   3   2 -11    4.20    0.48 
   4   2 -11    9.57    0.74 
   5   2 -11    5.86    0.61 
   6   2 -11   21.85    1.16 
   7   2 -11    8.53    0.53 
   8   2 -11    1.38    0.43 
   9   2 -11    0.92    0.38 
  10   2 -11   -0.02    0.32 
  11   2 -11    3.96    0.60 
  12   2 -11    1.80    0.40 
  13   2 -11   -0.12    0.33 
 -13   3 -11   -0.13    0.27 
 -12   3 -11    4.32    0.72 
 -11   3 -11    4.28    0.58 
 -10   3 -11   15.20    1.05 
  -9   3 -11    2.13    0.48 
  -8   3 -11   -0.04    0.29 
  -7   3 -11   -0.01    0.30 
  -6   3 -11    4.26    0.43 
  -5   3 -11   21.76    2.61 
  -4   3 -11   26.95    1.87 
  -3   3 -11   12.01    1.27 
  -2   3 -11   19.64    1.48 
  -1   3 -11   29.67    1.78 
   0   3 -11    0.25    0.34 
   1   3 -11    1.43    0.46 
   2   3 -11   74.00    3.84 
   3   3 -11   94.91    3.84 
   4   3 -11   38.36    1.77 
   5   3 -11    0.42    0.28 
   6   3 -11   28.46    1.60 
   7   3 -11   20.31    1.23 
   8   3 -11   24.84    1.51 
   9   3 -11    1.98    0.47 
  10   3 -11   -0.06    0.32 
  11   3 -11    1.32    0.38 
  12   3 -11    1.81    0.38 
  13   3 -11   -0.20    0.32 
 -13   4 -11    1.86    0.47 
 -12   4 -11    0.40    0.36 
 -11   4 -11    0.11    0.29 
 -10   4 -11    0.05    0.34 
  -9   4 -11   -0.24    0.37 
  -8   4 -11    5.99    0.64 
  -7   4 -11    1.10    0.36 
  -6   4 -11    0.35    0.23 
  -5   4 -11    7.57    1.51 
  -3   4 -11    2.26    0.66 
  -2   4 -11    6.16    0.85 
  -1   4 -11    0.66    0.44 
   0   4 -11   -0.04    0.49 
   1   4 -11   18.40    1.40 
   2   4 -11   28.07    1.85 
   3   4 -11   48.19    2.14 
   4   4 -11    0.96    0.32 
   5   4 -11   20.17    1.06 
   6   4 -11    3.36    0.45 
   7   4 -11    3.72    0.49 
   8   4 -11   20.59    1.35 
   9   4 -11   -0.29    0.26 
  10   4 -11    0.63    0.37 
  11   4 -11   -0.34    0.28 
  12   4 -11    0.44    0.27 
  13   4 -11    1.96    0.51 
 -13   5 -11    0.66    0.35 
 -12   5 -11   -0.27    0.30 
 -11   5 -11    0.93    0.42 
 -10   5 -11    1.28    0.40 
  -9   5 -11   -0.15    0.34 
  -8   5 -11   -0.11    0.34 
  -7   5 -11    2.74    0.46 
  -6   5 -11    4.01    0.45 
  -5   5 -11    5.43    0.54 
  -4   5 -11    0.70    0.74 
  -3   5 -11    0.42    0.67 
  -2   5 -11   -0.08    0.38 
  -1   5 -11   14.31    1.40 
   0   5 -11   38.22    3.66 
   1   5 -11   -0.13    0.33 
   2   5 -11   -0.12    0.36 
   3   5 -11    0.52    0.29 
   4   5 -11   13.77    0.98 
   5   5 -11   17.78    0.95 
   6   5 -11   12.85    0.93 
   7   5 -11   17.10    1.28 
   8   5 -11    2.65    0.48 
   9   5 -11    1.67    0.46 
  10   5 -11    0.69    0.34 
  11   5 -11    0.28    0.30 
  12   5 -11    0.36    0.39 
 -13   6 -11   -0.29    0.26 
 -12   6 -11    0.46    0.30 
 -11   6 -11   -0.10    0.30 
 -10   6 -11    0.42    0.39 
  -9   6 -11   -0.13    0.30 
  -8   6 -11    2.47    0.50 
  -7   6 -11    2.24    0.57 
  -6   6 -11    2.10    0.52 
  -5   6 -11    0.31    0.26 
  -4   6 -11   12.27    2.02 
  -3   6 -11    5.37    1.24 
  -2   6 -11    0.49    0.40 
  -1   6 -11    0.67    0.48 
   0   6 -11    0.06    0.39 
   1   6 -11   80.56    4.16 
   2   6 -11    3.90    0.72 
   3   6 -11   13.14    0.92 
   4   6 -11    0.26    0.26 
   5   6 -11    9.58    0.77 
   6   6 -11   12.58    0.94 
   7   6 -11   -0.02    0.32 
   8   6 -11    1.26    0.50 
   9   6 -11    1.70    0.64 
  10   6 -11    0.49    0.32 
  11   6 -11    0.96    0.31 
  12   6 -11   -0.03    0.37 
 -13   7 -11    1.45    0.42 
 -12   7 -11    1.47    0.40 
 -11   7 -11    4.51    0.59 
 -10   7 -11    1.52    0.57 
  -9   7 -11    1.45    0.42 
  -8   7 -11    9.98    0.88 
  -7   7 -11   -0.17    0.35 
  -6   7 -11    2.81    0.63 
  -5   7 -11   16.64    1.06 
  -4   7 -11    4.69    0.41 
  -3   7 -11    1.21    0.30 
  -2   7 -11   60.32    2.69 
  -1   7 -11    1.08    0.34 
   0   7 -11   27.14    1.90 
   1   7 -11   31.34    2.05 
   2   7 -11    2.57    0.36 
   3   7 -11    7.90    0.75 
   4   7 -11    1.64    0.37 
   5   7 -11   21.47    1.22 
   6   7 -11    4.51    0.74 
   7   7 -11    1.36    0.39 
   8   7 -11    0.45    0.33 
   9   7 -11    0.22    0.33 
  10   7 -11    1.98    0.42 
  11   7 -11    1.27    0.51 
  12   7 -11   -0.53    0.30 
 -13   8 -11   -0.28    0.25 
 -12   8 -11    0.94    0.42 
 -11   8 -11    4.25    0.57 
 -10   8 -11    6.07    0.66 
  -9   8 -11    1.65    0.44 
  -8   8 -11   -0.08    0.43 
  -7   8 -11    2.76    0.68 
  -6   8 -11    6.61    0.57 
  -5   8 -11    2.74    0.37 
  -4   8 -11    1.33    0.25 
  -3   8 -11    5.53    0.57 
  -2   8 -11    2.56    0.69 
  -1   8 -11    4.03    0.84 
   0   8 -11   -0.28    0.20 
   1   8 -11    4.90    0.86 
   2   8 -11    0.44    0.40 
   3   8 -11    0.46    0.28 
   4   8 -11   25.50    1.32 
   5   8 -11   21.51    1.24 
   6   8 -11    4.74    0.61 
   7   8 -11    4.92    0.62 
   8   8 -11    1.43    0.45 
   9   8 -11    0.70    0.50 
  10   8 -11    0.26    0.46 
  11   8 -11    1.80    0.54 
 -13   9 -11    0.22    0.23 
 -12   9 -11    0.66    0.32 
 -11   9 -11    0.29    0.33 
 -10   9 -11    5.07    0.66 
  -9   9 -11   -0.09    0.33 
  -8   9 -11    3.71    0.76 
  -7   9 -11    0.85    0.50 
  -6   9 -11   19.92    1.11 
  -5   9 -11    0.38    0.26 
  -4   9 -11    0.36    0.25 
  -3   9 -11    0.33    0.20 
  -2   9 -11    2.88    0.35 
  -1   9 -11    3.48    0.41 
   0   9 -11    1.27    0.29 
   1   9 -11    2.75    0.34 
   2   9 -11   36.21    1.66 
   3   9 -11    1.57    0.33 
   4   9 -11    1.55    0.56 
   5   9 -11    0.47    0.54 
   6   9 -11    5.81    0.70 
   7   9 -11    0.14    0.32 
   8   9 -11    0.16    0.34 
   9   9 -11    0.57    0.54 
  10   9 -11    0.20    0.43 
  11   9 -11    0.59    0.45 
 -13  10 -11    2.22    0.33 
 -12  10 -11   -0.18    0.27 
 -11  10 -11    1.86    0.40 
 -10  10 -11    0.22    0.34 
  -9  10 -11    0.30    0.38 
  -8  10 -11    6.68    0.97 
  -7  10 -11    4.07    0.48 
  -6  10 -11   19.27    1.07 
  -5  10 -11    1.27    0.32 
  -4  10 -11    0.15    0.25 
  -3  10 -11   11.17    0.69 
  -2  10 -11   32.31    1.42 
  -1  10 -11    5.37    0.47 
   0  10 -11   10.20    0.76 
   1  10 -11    0.31    0.24 
   2  10 -11   10.57    0.75 
   3  10 -11   11.46    0.81 
   4  10 -11   -0.17    0.32 
   5  10 -11   31.87    2.16 
   6  10 -11    2.94    0.72 
   7  10 -11    0.33    0.59 
   8  10 -11    4.20    0.88 
   9  10 -11    0.25    0.46 
  10  10 -11    0.36    0.45 
 -12  11 -11    0.68    0.29 
 -11  11 -11    0.27    0.32 
 -10  11 -11   -0.21    0.30 
  -9  11 -11   -0.02    0.32 
  -8  11 -11   -0.28    0.45 
  -7  11 -11   -0.23    0.32 
  -6  11 -11    1.56    0.36 
  -5  11 -11    6.65    0.60 
  -4  11 -11    1.08    0.33 
  -3  11 -11    5.35    0.50 
  -2  11 -11    3.27    0.39 
  -1  11 -11    4.74    0.47 
   0  11 -11   15.58    0.95 
   1  11 -11    3.80    0.44 
   2  11 -11   27.41    2.03 
   3  11 -11    0.97    0.33 
   4  11 -11   18.64    1.58 
   5  11 -11    9.97    1.22 
   6  11 -11    4.04    0.86 
   7  11 -11    3.35    0.85 
   8  11 -11    4.22    0.85 
   9  11 -11    0.13    0.42 
  10  11 -11    0.84    0.44 
 -12  12 -11    1.11    0.34 
 -11  12 -11    0.20    0.30 
 -10  12 -11    5.19    0.63 
  -9  12 -11    3.38    0.76 
  -8  12 -11    0.95    0.57 
  -7  12 -11    3.70    0.50 
  -6  12 -11   -0.26    0.28 
  -5  12 -11    3.51    0.46 
  -4  12 -11   -0.09    0.24 
  -3  12 -11    6.38    0.56 
  -2  12 -11   15.07    0.88 
  -1  12 -11   -0.20    0.26 
   0  12 -11   47.96    2.14 
   1  12 -11   24.79    1.33 
   2  12 -11    0.22    0.30 
   3  12 -11    5.99    0.62 
   4  12 -11    1.00    0.56 
   5  12 -11   -0.18    0.52 
   6  12 -11    2.34    0.80 
   7  12 -11   -0.38    0.45 
   8  12 -11    0.59    0.55 
   9  12 -11    0.58    0.49 
 -12  13 -11    0.32    0.26 
 -11  13 -11    0.91    0.32 
 -10  13 -11    3.45    0.52 
  -9  13 -11    0.12    0.59 
  -8  13 -11    3.31    0.82 
  -7  13 -11   -0.03    0.35 
  -6  13 -11    6.03    0.57 
  -5  13 -11    4.16    0.49 
  -4  13 -11    0.89    0.32 
  -3  13 -11   18.97    1.03 
  -2  13 -11    0.14    0.28 
  -1  13 -11   12.03    0.83 
   0  13 -11   15.81    0.96 
   1  13 -11   22.77    1.28 
   2  13 -11   -0.11    0.29 
   3  13 -11   -0.49    0.33 
   4  13 -11    6.49    1.21 
   5  13 -11    0.70    0.61 
   6  13 -11    2.85    0.75 
   7  13 -11   -0.52    0.43 
   8  13 -11    0.20    0.49 
   9  13 -11    2.64    0.62 
 -11  14 -11    0.50    0.30 
 -10  14 -11    0.97    0.47 
  -9  14 -11    2.09    0.70 
  -8  14 -11    2.08    0.74 
  -7  14 -11    1.34    0.42 
  -6  14 -11    0.73    0.39 
  -5  14 -11    0.58    0.44 
  -4  14 -11    0.35    0.31 
  -3  14 -11    3.42    0.45 
  -2  14 -11   19.72    1.20 
  -1  14 -11    1.22    0.35 
   0  14 -11    2.12    0.41 
   1  14 -11    2.07    0.38 
   2  14 -11   -0.14    0.34 
   3  14 -11    0.83    0.41 
   4  14 -11    0.49    0.66 
   5  14 -11    0.13    0.55 
   6  14 -11    1.41    0.60 
   7  14 -11    1.29    0.57 
   8  14 -11    1.03    0.52 
 -11  15 -11    2.39    0.51 
 -10  15 -11    0.34    0.30 
  -9  15 -11    2.88    0.71 
  -8  15 -11    0.63    0.57 
  -7  15 -11    0.51    0.58 
  -6  15 -11    0.67    0.38 
  -5  15 -11    4.86    0.53 
  -4  15 -11    0.05    0.34 
  -3  15 -11    4.18    0.54 
  -2  15 -11    1.01    0.35 
  -1  15 -11   11.68    0.86 
   0  15 -11   15.14    0.98 
   1  15 -11    0.10    0.34 
   2  15 -11   14.88    0.97 
   3  15 -11    2.71    0.71 
   4  15 -11    0.55    0.65 
   5  15 -11    1.11    0.63 
   6  15 -11    1.03    0.58 
   7  15 -11    3.65    0.72 
 -10  16 -11    2.53    0.54 
  -9  16 -11    0.52    0.33 
  -8  16 -11    1.17    0.65 
  -7  16 -11    4.29    0.83 
  -6  16 -11    2.01    0.47 
  -5  16 -11    2.06    0.44 
  -4  16 -11    0.10    0.36 
  -3  16 -11    1.41    0.39 
  -2  16 -11    0.45    0.35 
  -1  16 -11    4.15    0.50 
   0  16 -11    7.90    0.73 
   1  16 -11   10.77    0.82 
   2  16 -11    0.06    0.59 
   3  16 -11   -0.25    0.53 
   4  16 -11    0.23    0.57 
   5  16 -11   -0.69    0.62 
   6  16 -11   -0.04    0.58 
  -9  17 -11    0.72    0.40 
  -7  17 -11    0.57    0.73 
  -6  17 -11    1.82    0.70 
  -5  17 -11    0.18    0.42 
  -4  17 -11    0.35    0.38 
  -3  17 -11    2.31    0.51 
  -2  17 -11    2.41    0.48 
  -1  17 -11    0.23    0.40 
   0  17 -11    1.06    0.43 
   1  17 -11    0.75    0.68 
   2  17 -11    1.70    0.66 
   3  17 -11    0.54    0.57 
   4  17 -11    1.04    0.64 
  -1 -17 -10    0.49    0.28 
   0 -17 -10   -0.27    0.28 
   1 -17 -10    4.05    0.58 
   2 -17 -10    0.74    0.44 
   3 -17 -10    2.47    0.58 
   4 -17 -10    1.19    0.45 
   5 -17 -10    1.07    0.47 
   6 -17 -10    0.90    0.40 
  -3 -16 -10    0.72    0.28 
  -2 -16 -10    2.28    0.41 
  -1 -16 -10    2.83    0.46 
   0 -16 -10    1.72    0.46 
   1 -16 -10    0.84    0.39 
   2 -16 -10    1.86    0.50 
   3 -16 -10    0.67    0.54 
   4 -16 -10    2.19    0.66 
   5 -16 -10    1.90    0.56 
   6 -16 -10    2.25    0.32 
   7 -16 -10    0.32    0.22 
   8 -16 -10    0.81    0.20 
  -4 -15 -10    0.32    0.28 
  -3 -15 -10   -0.34    0.26 
  -2 -15 -10    0.11    0.31 
  -1 -15 -10    0.70    0.35 
   0 -15 -10    4.02    0.58 
   1 -15 -10    5.42    0.67 
   2 -15 -10   -0.44    0.41 
   3 -15 -10    0.54    0.51 
   4 -15 -10    2.59    0.74 
   5 -15 -10    0.18    0.27 
   6 -15 -10    0.21    0.25 
   7 -15 -10    1.27    0.29 
   8 -15 -10    0.23    0.21 
   9 -15 -10    0.79    0.21 
  -6 -14 -10    8.50    0.71 
  -5 -14 -10    0.03    0.25 
  -4 -14 -10    1.97    0.79 
  -3 -14 -10    0.24    0.33 
  -2 -14 -10    0.07    0.32 
  -1 -14 -10    0.02    0.31 
   0 -14 -10    4.96    0.67 
   1 -14 -10    0.08    0.37 
   2 -14 -10    2.59    0.54 
   3 -14 -10    1.02    0.49 
   4 -14 -10    7.76    0.68 
   5 -14 -10    8.64    0.70 
   6 -14 -10    0.11    0.27 
   7 -14 -10   -0.42    0.22 
   8 -14 -10    0.81    0.27 
   9 -14 -10    0.70    0.25 
  10 -14 -10    1.38    0.25 
  -7 -13 -10    0.06    0.25 
  -6 -13 -10    1.33    0.35 
  -5 -13 -10    0.77    0.33 
  -4 -13 -10    0.06    0.32 
  -3 -13 -10    0.94    0.41 
  -2 -13 -10    1.29    0.43 
  -1 -13 -10    8.41    0.89 
   0 -13 -10    0.75    0.86 
   1 -13 -10    8.60    0.92 
   2 -13 -10    2.31    0.52 
   3 -13 -10    2.75    0.57 
   4 -13 -10    0.93    0.41 
   5 -13 -10    2.62    0.41 
   6 -13 -10    2.88    0.43 
   7 -13 -10    1.10    0.33 
   8 -13 -10    1.24    0.32 
   9 -13 -10    1.43    0.32 
  10 -13 -10   -0.10    0.20 
  11 -13 -10    0.07    0.17 
  -7 -12 -10    0.34    0.28 
  -6 -12 -10    0.84    0.37 
  -5 -12 -10    5.40    0.68 
  -4 -12 -10    0.87    0.42 
  -3 -12 -10    1.39    0.44 
  -2 -12 -10    1.18    0.42 
  -1 -12 -10    7.45    0.86 
   0 -12 -10    3.45    0.63 
   1 -12 -10    1.45    0.47 
   2 -12 -10    2.59    0.39 
   3 -12 -10    2.21    0.36 
   4 -12 -10    2.12    0.42 
   5 -12 -10    3.13    0.45 
   6 -12 -10   -0.73    0.35 
   7 -12 -10    0.16    0.28 
   8 -12 -10    1.14    0.33 
   9 -12 -10    0.60    0.28 
  10 -12 -10   -0.01    0.27 
  11 -12 -10    0.54    0.21 
  -8 -11 -10    0.15    0.28 
  -7 -11 -10    0.22    0.30 
  -6 -11 -10    0.06    0.38 
  -5 -11 -10    0.37    0.39 
  -4 -11 -10   -0.49    0.32 
  -3 -11 -10    0.29    0.41 
  -2 -11 -10    0.35    0.37 
  -1 -11 -10   -0.47    0.34 
   0 -11 -10    0.92    0.44 
   1 -11 -10    5.88    0.75 
   2 -11 -10    0.86    0.44 
   3 -11 -10    0.29    0.29 
   4 -11 -10   49.45    2.61 
   5 -11 -10    2.85    0.45 
   6 -11 -10    5.34    0.60 
   7 -11 -10   35.64    1.92 
   8 -11 -10    0.92    0.34 
   9 -11 -10    6.32    0.62 
  10 -11 -10    4.05    0.45 
  11 -11 -10    2.18    0.33 
  12 -11 -10    1.84    0.27 
  -9 -10 -10   -0.14    0.24 
  -8 -10 -10   -0.19    0.32 
  -7 -10 -10    0.32    0.38 
  -6 -10 -10    0.33    0.39 
  -5 -10 -10    1.99    1.15 
  -4 -10 -10   18.84    1.38 
  -3 -10 -10    0.43    0.38 
  -2 -10 -10    0.33    0.44 
  -1 -10 -10   12.14    1.09 
   0 -10 -10    3.72    0.65 
   1 -10 -10    0.16    0.33 
   2 -10 -10    4.52    0.49 
   3 -10 -10    6.39    0.56 
   4 -10 -10    6.81    0.78 
   5 -10 -10    5.28    0.58 
   6 -10 -10    0.08    0.30 
   7 -10 -10    0.17    0.29 
   8 -10 -10   -0.01    0.28 
   9 -10 -10    1.57    0.38 
  10 -10 -10   -0.04    0.26 
  11 -10 -10    2.37    0.36 
  12 -10 -10    0.21    0.21 
 -10  -9 -10   -0.04    0.27 
  -9  -9 -10    0.33    0.34 
  -8  -9 -10    5.29    0.66 
  -7  -9 -10    1.09    0.29 
  -6  -9 -10    6.63    0.53 
  -5  -9 -10   17.61    0.94 
  -4  -9 -10    0.09    0.40 
  -3  -9 -10    1.19    0.45 
  -2  -9 -10    0.49    0.64 
  -1  -9 -10    9.37    0.91 
   0  -9 -10   16.99    1.23 
   1  -9 -10    0.59    0.33 
   2  -9 -10   15.44    0.88 
   3  -9 -10   16.26    0.94 
   4  -9 -10    5.83    0.61 
   5  -9 -10    1.65    0.45 
   6  -9 -10   -0.17    0.29 
   7  -9 -10   28.95    1.62 
   8  -9 -10   14.27    1.01 
   9  -9 -10    3.59    0.50 
  10  -9 -10    1.16    0.32 
  11  -9 -10    0.22    0.24 
  12  -9 -10    0.39    0.22 
 -10  -8 -10   -0.09    0.31 
  -9  -8 -10    1.51    0.29 
  -8  -8 -10    1.49    0.38 
  -7  -8 -10    0.82    0.36 
  -6  -8 -10    3.79    0.54 
  -5  -8 -10   22.11    1.34 
  -4  -8 -10    1.72    0.34 
  -3  -8 -10    0.55    0.41 
  -2  -8 -10    4.35    0.65 
  -1  -8 -10    0.15    0.32 
   0  -8 -10    8.20    0.72 
   1  -8 -10    0.69    0.36 
   2  -8 -10   37.14    1.46 
   3  -8 -10   13.20    0.85 
   4  -8 -10   20.25    1.21 
   5  -8 -10   33.05    1.85 
   6  -8 -10    0.98    0.53 
   7  -8 -10    0.83    0.35 
   8  -8 -10    3.79    0.52 
   9  -8 -10    6.55    0.46 
  10  -8 -10    9.14    0.56 
  11  -8 -10    1.76    0.35 
  12  -8 -10    0.14    0.23 
  13  -8 -10    0.68    0.24 
 -11  -7 -10   -0.33    0.29 
 -10  -7 -10    0.10    0.33 
  -9  -7 -10    1.04    0.36 
  -8  -7 -10    0.05    0.31 
  -7  -7 -10    0.48    0.33 
  -6  -7 -10    5.16    0.59 
  -5  -7 -10    8.27    1.33 
  -4  -7 -10   12.30    0.89 
  -3  -7 -10    0.65    0.39 
  -2  -7 -10   19.93    1.31 
  -1  -7 -10    0.13    0.34 
   0  -7 -10    0.91    0.39 
   1  -7 -10    1.64    0.51 
   2  -7 -10    2.69    0.60 
   3  -7 -10   30.69    1.48 
   4  -7 -10   36.77    1.91 
   5  -7 -10   18.81    1.16 
   6  -7 -10   34.04    1.81 
   7  -7 -10    0.39    0.25 
   8  -7 -10    2.73    0.34 
   9  -7 -10    2.89    0.34 
  10  -7 -10    0.33    0.22 
  11  -7 -10    5.97    0.44 
  12  -7 -10    1.76    0.31 
  13  -7 -10    0.44    0.33 
 -11  -6 -10    0.54    0.25 
 -10  -6 -10    0.05    0.38 
  -9  -6 -10    6.44    0.68 
  -8  -6 -10   -0.14    0.33 
  -7  -6 -10    0.58    0.36 
  -6  -6 -10    3.53    0.53 
  -5  -6 -10    6.82    0.69 
  -4  -6 -10   10.28    0.79 
  -3  -6 -10    0.45    0.45 
  -2  -6 -10   17.96    1.08 
  -1  -6 -10   27.70    2.73 
   0  -6 -10   10.32    1.74 
   1  -6 -10   -0.01    0.59 
   2  -6 -10    9.72    1.78 
   3  -6 -10    0.16    0.64 
   4  -6 -10   36.68    1.66 
   5  -6 -10   24.54    1.36 
   6  -6 -10   14.24    0.76 
   7  -6 -10    8.02    0.53 
   8  -6 -10    6.17    0.50 
   9  -6 -10    3.83    0.40 
  10  -6 -10    0.30    0.33 
  11  -6 -10    4.41    0.40 
  12  -6 -10    0.93    0.26 
  13  -6 -10   -0.43    0.23 
 -11  -5 -10    0.14    0.32 
 -10  -5 -10    3.15    0.61 
  -9  -5 -10    0.16    0.32 
  -8  -5 -10    1.56    0.40 
  -7  -5 -10    7.15    0.77 
  -6  -5 -10    0.37    0.36 
  -5  -5 -10   -0.09    0.28 
  -4  -5 -10   13.16    0.80 
  -3  -5 -10   -0.19    0.38 
  -2  -5 -10    0.07    0.57 
  -1  -5 -10   23.03    2.42 
   0  -5 -10   -0.06    0.55 
   1  -5 -10   19.47    2.46 
   2  -5 -10   27.06    2.73 
   3  -5 -10    0.43    0.69 
   4  -5 -10    0.48    0.76 
   5  -5 -10    8.18    0.63 
   6  -5 -10   20.18    0.94 
   7  -5 -10    3.13    0.32 
   8  -5 -10   13.25    0.71 
   9  -5 -10    3.20    0.33 
  10  -5 -10    0.99    0.24 
  11  -5 -10    1.31    0.28 
  12  -5 -10   -0.06    0.29 
  13  -5 -10    0.13    0.21 
 -12  -4 -10    0.59    0.30 
 -11  -4 -10    2.01    0.50 
 -10  -4 -10    0.63    0.36 
  -9  -4 -10    2.92    0.55 
  -8  -4 -10    8.66    0.82 
  -7  -4 -10    0.80    0.38 
  -6  -4 -10    2.03    0.43 
  -5  -4 -10   -0.12    0.27 
  -4  -4 -10   51.48    2.73 
  -3  -4 -10    4.29    1.08 
  -2  -4 -10    1.15    0.74 
  -1  -4 -10   10.27    1.67 
   0  -4 -10    6.71    1.33 
   1  -4 -10   18.63    2.40 
   2  -4 -10   54.74    4.48 
   3  -4 -10    0.11    0.64 
   4  -4 -10    7.14    1.58 
   5  -4 -10    2.60    0.46 
   6  -4 -10    0.22    0.23 
   7  -4 -10    5.80    0.41 
   8  -4 -10    0.30    0.23 
   9  -4 -10   19.34    0.98 
  10  -4 -10    2.26    0.30 
  11  -4 -10    3.82    0.35 
  12  -4 -10    0.06    0.24 
  13  -4 -10    0.61    0.38 
 -12  -3 -10    0.53    0.35 
 -11  -3 -10   -0.09    0.33 
 -10  -3 -10    0.65    0.43 
  -9  -3 -10    1.02    0.44 
  -8  -3 -10    0.85    0.37 
  -7  -3 -10    8.65    0.93 
  -6  -3 -10    0.27    0.33 
  -5  -3 -10   38.33    2.12 
  -4  -3 -10    9.36    1.55 
  -3  -3 -10   29.13    2.75 
  -2  -3 -10    8.47    1.43 
  -1  -3 -10   21.25    2.20 
   0  -3 -10   32.73    2.93 
   1  -3 -10    0.67    0.64 
   2  -3 -10   13.13    1.98 
   3  -3 -10    7.76    1.55 
   4  -3 -10    0.56    0.70 
   5  -3 -10    0.08    0.33 
   6  -3 -10   12.38    0.70 
   7  -3 -10    4.28    0.35 
   8  -3 -10   11.38    0.61 
   9  -3 -10    9.00    0.57 
  10  -3 -10    0.06    0.21 
  11  -3 -10    0.31    0.20 
  12  -3 -10   -0.06    0.21 
  13  -3 -10   -0.21    0.33 
 -12  -2 -10    0.66    0.36 
 -11  -2 -10    0.16    0.39 
 -10  -2 -10    9.70    1.21 
  -9  -2 -10   -0.31    0.40 
  -8  -2 -10    4.68    0.67 
  -7  -2 -10    1.00    0.42 
  -6  -2 -10    2.12    0.51 
  -5  -2 -10   23.47    1.58 
  -4  -2 -10   -0.22    0.55 
  -3  -2 -10  124.37    8.39 
  -2  -2 -10    3.48    0.95 
  -1  -2 -10    0.60    0.61 
   0  -2 -10    1.48    0.74 
   1  -2 -10    8.47    1.46 
   2  -2 -10   -0.01    0.57 
   3  -2 -10    2.95    0.90 
   4  -2 -10    1.30    0.41 
   5  -2 -10    1.72    0.40 
   6  -2 -10    8.96    0.63 
   7  -2 -10    2.41    0.29 
   8  -2 -10    1.75    0.28 
   9  -2 -10   10.47    0.60 
  10  -2 -10    1.20    0.26 
  11  -2 -10    0.62    0.25 
  12  -2 -10    0.46    0.32 
  13  -2 -10    1.45    0.46 
 -13  -1 -10    0.10    0.28 
 -12  -1 -10    0.83    0.41 
 -11  -1 -10    0.67    0.45 
 -10  -1 -10    8.85    1.14 
  -9  -1 -10    6.19    1.00 
  -8  -1 -10    9.56    0.92 
  -7  -1 -10   31.64    1.66 
  -6  -1 -10    8.56    0.68 
  -5  -1 -10   12.74    2.12 
  -4  -1 -10   47.31    2.66 
  -3  -1 -10    0.67    0.62 
  -2  -1 -10   20.91    2.09 
  -1  -1 -10  279.73   17.84 
   0  -1 -10   56.82    4.32 
   1  -1 -10    4.83    1.15 
   2  -1 -10   24.90    2.41 
   3  -1 -10    3.12    1.01 
   4  -1 -10   26.05    1.64 
   5  -1 -10   13.30    1.03 
   6  -1 -10    1.82    0.37 
   7  -1 -10   15.44    0.73 
   8  -1 -10   11.56    0.64 
   9  -1 -10    1.68    0.30 
  10  -1 -10    2.06    0.30 
  11  -1 -10    2.91    0.37 
  12  -1 -10    1.31    0.38 
  13  -1 -10    0.01    0.35 
 -13   0 -10    0.20    0.30 
 -12   0 -10    0.50    0.40 
 -11   0 -10   -0.42    0.30 
 -10   0 -10    9.84    1.25 
  -9   0 -10    7.31    1.08 
  -8   0 -10    7.70    0.78 
  -7   0 -10    0.17    0.38 
  -6   0 -10    1.16    0.63 
  -5   0 -10    8.29    1.09 
  -4   0 -10   16.91    2.24 
  -3   0 -10   17.17    1.30 
  -2   0 -10   51.60    4.12 
  -1   0 -10    6.17    1.20 
   1   0 -10   29.68    2.89 
   2   0 -10    5.39    1.07 
   3   0 -10    3.42    0.99 
   4   0 -10    0.26    0.26 
   5   0 -10    8.68    0.71 
   6   0 -10   -0.14    0.23 
   7   0 -10    9.40    0.55 
   8   0 -10    0.96    0.27 
   9   0 -10   -0.23    0.25 
  10   0 -10    0.43    0.27 
  11   0 -10    0.20    0.32 
  12   0 -10    1.03    0.36 
  13   0 -10   -0.40    0.29 
 -13   1 -10    0.03    0.29 
 -12   1 -10    1.76    0.52 
 -11   1 -10    3.58    0.73 
 -10   1 -10   -0.31    0.35 
  -9   1 -10    0.50    0.40 
  -8   1 -10    1.27    0.56 
  -7   1 -10   -0.30    0.29 
  -6   1 -10   24.55    1.47 
  -5   1 -10    1.32    0.56 
  -4   1 -10   28.74    1.90 
  -3   1 -10   32.51    2.90 
  -2   1 -10    6.21    0.75 
   0   1 -10   12.36    1.60 
   1   1 -10    1.27    0.67 
   2   1 -10   89.12    4.20 
   3   1 -10   34.60    1.56 
   4   1 -10   72.69    3.02 
   5   1 -10    0.27    0.26 
   6   1 -10   32.26    1.52 
   7   1 -10    1.10    0.26 
   8   1 -10    7.32    0.51 
   9   1 -10    7.95    0.80 
  10   1 -10   21.55    1.28 
  11   1 -10    1.49    0.41 
  12   1 -10    0.43    0.30 
  13   1 -10    0.39    0.33 
 -13   2 -10   -0.06    0.28 
 -12   2 -10    1.97    0.56 
 -11   2 -10    3.17    0.54 
 -10   2 -10    0.77    0.39 
  -9   2 -10    8.02    0.75 
  -8   2 -10   10.13    0.89 
  -7   2 -10    0.78    0.34 
  -6   2 -10    7.47    0.86 
  -5   2 -10   28.24    2.61 
  -4   2 -10   -0.35    0.44 
  -3   2 -10   11.74    1.17 
  -2   2 -10   -0.25    0.31 
  -1   2 -10    5.95    0.90 
   0   2 -10   23.78    1.45 
   1   2 -10    2.15    0.45 
   2   2 -10   87.20    4.59 
   3   2 -10   28.83    1.79 
   4   2 -10   28.72    1.40 
   5   2 -10   14.13    0.94 
   6   2 -10   29.79    1.41 
   7   2 -10   16.58    0.90 
   8   2 -10   -0.31    0.27 
   9   2 -10    0.19    0.35 
  10   2 -10    0.02    0.31 
  11   2 -10   -0.16    0.27 
  12   2 -10    0.20    0.29 
  13   2 -10    1.27    0.33 
 -13   3 -10    2.71    0.56 
 -12   3 -10    0.76    0.36 
 -11   3 -10    0.76    0.38 
 -10   3 -10    0.74    0.40 
  -9   3 -10    0.06    0.34 
  -8   3 -10    5.05    0.59 
  -7   3 -10    0.69    0.33 
  -6   3 -10    7.49    0.84 
  -5   3 -10    5.35    1.16 
  -4   3 -10   13.91    1.78 
  -3   3 -10   20.07    1.92 
  -2   3 -10    4.15    0.68 
  -1   3 -10   38.30    2.24 
   0   3 -10    2.84    0.87 
   1   3 -10  132.76    6.39 
   2   3 -10    3.19    0.57 
   3   3 -10  126.14    4.94 
   4   3 -10    7.42    0.65 
   5   3 -10   57.04    2.48 
   6   3 -10   32.68    1.53 
   7   3 -10    3.73    0.48 
   8   3 -10    0.26    0.32 
   9   3 -10    0.25    0.36 
  10   3 -10    0.70    0.38 
  11   3 -10    0.43    0.36 
  12   3 -10    0.23    0.28 
  13   3 -10    8.03    0.64 
 -13   4 -10   -0.29    0.26 
 -12   4 -10    0.60    0.32 
 -11   4 -10    1.13    0.40 
 -10   4 -10    6.47    0.75 
  -9   4 -10    5.26    0.65 
  -8   4 -10    4.60    0.58 
  -7   4 -10    4.90    0.57 
  -6   4 -10    1.96    0.33 
  -5   4 -10   -0.12    0.63 
  -3   4 -10   25.78    2.53 
  -2   4 -10    5.26    0.82 
  -1   4 -10   21.14    1.42 
   0   4 -10   16.53    1.28 
   1   4 -10   61.46    3.25 
   2   4 -10    5.25    0.51 
   3   4 -10   21.12    1.66 
   4   4 -10    7.84    0.68 
   5   4 -10   13.34    0.77 
   6   4 -10   30.02    1.45 
   7   4 -10   15.03    0.94 
   8   4 -10   40.67    2.19 
   9   4 -10    5.56    0.69 
  10   4 -10    2.09    0.46 
  11   4 -10   -0.02    0.31 
  12   4 -10    0.87    0.35 
  13   4 -10    2.32    0.54 
 -13   5 -10    0.75    0.36 
 -12   5 -10    0.62    0.34 
 -11   5 -10    3.79    0.57 
 -10   5 -10   -0.55    0.31 
  -9   5 -10    0.08    0.32 
  -8   5 -10   25.12    1.40 
  -7   5 -10    3.77    0.53 
  -6   5 -10    2.78    0.56 
  -5   5 -10   12.23    1.94 
  -4   5 -10    1.25    0.72 
  -2   5 -10   -0.38    0.34 
  -1   5 -10    4.98    0.75 
   0   5 -10   10.99    1.25 
   1   5 -10    7.26    0.89 
   2   5 -10    2.71    0.57 
   3   5 -10    0.15    0.25 
   4   5 -10    1.05    0.34 
   5   5 -10   21.91    1.19 
   6   5 -10    2.86    0.45 
   7   5 -10    0.84    0.34 
   8   5 -10    1.04    0.40 
   9   5 -10    2.38    0.50 
  10   5 -10    0.02    0.33 
  11   5 -10    0.28    0.31 
  12   5 -10    3.97    0.47 
 -13   6 -10    0.44    0.28 
 -12   6 -10    5.51    0.62 
 -11   6 -10    0.44    0.33 
 -10   6 -10    3.65    0.56 
  -9   6 -10    4.96    0.62 
  -8   6 -10    0.33    0.35 
  -7   6 -10    2.32    0.57 
  -6   6 -10    1.96    0.90 
  -5   6 -10    0.06    0.28 
  -4   6 -10   51.84    2.75 
  -3   6 -10   37.17    1.97 
  -2   6 -10   41.49    2.09 
  -1   6 -10    1.07    0.25 
   0   6 -10   61.09    2.69 
   1   6 -10   81.08    3.31 
   2   6 -10   17.59    0.95 
   3   6 -10    7.25    0.48 
   4   6 -10    0.81    0.29 
   5   6 -10    3.12    0.45 
   6   6 -10    1.04    0.35 
   7   6 -10    1.63    0.40 
   8   6 -10    0.74    0.42 
   9   6 -10   -0.43    0.33 
  10   6 -10    0.39    0.36 
  11   6 -10    0.95    0.36 
  12   6 -10    2.17    0.54 
 -13   7 -10    0.29    0.27 
 -12   7 -10    0.39    0.34 
 -11   7 -10    1.43    0.43 
 -10   7 -10    0.06    0.32 
  -9   7 -10    3.73    0.58 
  -8   7 -10    0.34    0.36 
  -7   7 -10    8.31    0.93 
  -6   7 -10    0.49    0.28 
  -5   7 -10    3.80    0.33 
  -4   7 -10    8.79    1.79 
  -3   7 -10   17.20    1.13 
  -2   7 -10    1.51    0.30 
  -1   7 -10   -0.06    0.18 
   0   7 -10   18.99    1.04 
   1   7 -10    9.96    0.70 
   2   7 -10    0.18    0.21 
   3   7 -10    6.34    0.44 
   4   7 -10    0.84    0.32 
   5   7 -10    4.72    0.59 
   6   7 -10    1.48    0.41 
   7   7 -10   33.75    1.85 
   8   7 -10   10.47    0.90 
   9   7 -10    0.09    0.34 
  10   7 -10   -0.02    0.32 
  11   7 -10    2.23    0.48 
  12   7 -10    0.77    0.49 
 -13   8 -10    2.13    0.34 
 -12   8 -10    1.64    0.40 
 -11   8 -10    0.55    0.36 
 -10   8 -10    3.67    0.91 
  -9   8 -10    0.31    0.35 
  -8   8 -10    1.16    0.50 
  -7   8 -10    1.87    0.37 
  -6   8 -10   14.99    0.89 
  -5   8 -10   57.10    2.40 
  -4   8 -10    0.28    0.21 
  -3   8 -10    0.34    0.23 
  -2   8 -10    6.64    0.60 
  -1   8 -10    9.67    0.67 
   0   8 -10    0.03    0.18 
   1   8 -10    2.23    0.32 
   2   8 -10    0.13    0.23 
   3   8 -10    3.15    0.37 
   4   8 -10    2.84    0.34 
   5   8 -10    1.78    0.40 
   6   8 -10    0.42    0.36 
   7   8 -10   24.54    1.40 
   8   8 -10    1.89    0.43 
   9   8 -10    2.53    0.50 
  10   8 -10    0.31    0.31 
  11   8 -10    0.49    0.43 
 -13   9 -10    0.52    0.29 
 -12   9 -10    0.68    0.38 
 -11   9 -10   -0.18    0.31 
 -10   9 -10    4.25    0.57 
  -9   9 -10    1.39    0.43 
  -8   9 -10    3.85    0.81 
  -7   9 -10    5.24    0.56 
  -6   9 -10   18.09    1.00 
  -5   9 -10    1.06    0.29 
  -4   9 -10    2.39    0.34 
  -3   9 -10   12.90    0.95 
  -2   9 -10   23.35    1.26 
  -1   9 -10    2.06    0.32 
   0   9 -10   17.52    1.14 
   1   9 -10   10.63    0.73 
   2   9 -10    6.21    0.52 
   3   9 -10    2.78    0.37 
   4   9 -10    1.16    0.27 
   5   9 -10    0.60    0.27 
   6   9 -10   -0.23    0.47 
   7   9 -10    1.70    0.43 
   8   9 -10    1.83    0.42 
   9   9 -10    0.30    0.34 
  10   9 -10   -0.28    0.53 
  11   9 -10    0.56    0.46 
 -13  10 -10    0.18    0.27 
 -12  10 -10    0.72    0.32 
 -11  10 -10    0.77    0.38 
 -10  10 -10    0.75    0.41 
  -9  10 -10    1.80    0.43 
  -8  10 -10   15.14    0.99 
  -7  10 -10    3.89    0.47 
  -6  10 -10    7.27    0.59 
  -5  10 -10    3.36    0.42 
  -4  10 -10    0.45    0.25 
  -3  10 -10    0.86    0.28 
  -2  10 -10    8.12    0.57 
  -1  10 -10    9.16    0.59 
   0  10 -10    2.50    0.35 
   1  10 -10    1.49    0.31 
   2  10 -10   37.24    1.72 
   3  10 -10    8.25    0.66 
   4  10 -10   18.48    1.09 
   5  10 -10   11.47    0.83 
   6  10 -10    8.13    1.06 
   7  10 -10    1.27    0.85 
   8  10 -10    5.66    0.98 
   9  10 -10    0.67    0.50 
  10  10 -10    0.27    0.43 
  11  10 -10   -0.51    0.40 
 -13  11 -10   -0.35    0.20 
 -12  11 -10   -0.19    0.26 
 -11  11 -10    9.22    0.88 
 -10  11 -10    0.92    0.42 
  -9  11 -10    0.50    0.53 
  -8  11 -10    0.81    0.38 
  -7  11 -10   11.43    0.89 
  -6  11 -10    1.10    0.35 
  -5  11 -10   15.93    0.97 
  -4  11 -10    3.71    0.53 
  -3  11 -10   37.77    1.70 
  -2  11 -10    1.24    0.29 
  -1  11 -10    1.03    0.29 
   0  11 -10    7.91    0.62 
   1  11 -10    0.96    0.29 
   2  11 -10    0.30    0.26 
   3  11 -10    0.77    0.28 
   4  11 -10    0.75    0.34 
   5  11 -10    4.57    0.88 
   6  11 -10    1.78    0.68 
   7  11 -10   -0.18    0.52 
   8  11 -10    0.07    0.46 
   9  11 -10    0.34    0.46 
  10  11 -10    1.78    0.59 
 -12  12 -10   -0.11    0.32 
 -11  12 -10    2.81    0.45 
 -10  12 -10    0.04    0.35 
  -9  12 -10    0.97    0.67 
  -8  12 -10    2.37    0.45 
  -7  12 -10    0.32    0.33 
  -6  12 -10    0.31    0.29 
  -5  12 -10    0.27    0.26 
  -4  12 -10    2.62    0.40 
  -3  12 -10   13.92    0.82 
  -2  12 -10    0.33    0.28 
  -1  12 -10    0.45    0.26 
   0  12 -10    6.36    0.60 
   1  12 -10    2.82    0.41 
   2  12 -10    0.64    0.30 
   3  12 -10   31.32    1.56 
   4  12 -10    5.70    0.60 
   5  12 -10    0.75    0.57 
   6  12 -10   -0.66    0.48 
   7  12 -10    0.94    0.59 
   8  12 -10    0.09    0.46 
   9  12 -10    0.59    0.53 
 -12  13 -10   -0.05    0.26 
 -11  13 -10    0.12    0.30 
 -10  13 -10    0.96    0.41 
  -9  13 -10    0.69    0.64 
  -8  13 -10    8.26    0.70 
  -7  13 -10    1.26    0.37 
  -6  13 -10   19.48    1.13 
  -5  13 -10    1.87    0.38 
  -4  13 -10    2.87    0.42 
  -3  13 -10    0.35    0.27 
  -2  13 -10   14.03    0.94 
  -1  13 -10    0.87    0.31 
   0  13 -10    6.32    0.72 
   1  13 -10   -0.10    0.27 
   2  13 -10   -0.03    0.28 
   3  13 -10    4.99    0.57 
   4  13 -10    7.57    0.68 
   5  13 -10   -0.04    0.58 
   6  13 -10    0.26    0.52 
   7  13 -10   -0.48    0.51 
   8  13 -10    0.81    0.56 
   9  13 -10    0.41    0.51 
 -11  14 -10   -0.70    0.25 
 -10  14 -10   -0.25    0.30 
  -8  14 -10    0.78    0.45 
  -7  14 -10    7.99    0.67 
  -6  14 -10    4.34    0.52 
  -5  14 -10   28.00    1.71 
  -4  14 -10    6.04    0.55 
  -3  14 -10   24.01    1.31 
  -2  14 -10    0.04    0.33 
  -1  14 -10    0.20    0.30 
   0  14 -10   28.51    1.47 
   1  14 -10    0.32    0.31 
   2  14 -10    5.77    0.91 
   3  14 -10    9.57    0.85 
   4  14 -10    0.55    0.40 
   5  14 -10    0.08    0.63 
   6  14 -10    4.53    0.96 
   7  14 -10    0.06    0.57 
   8  14 -10    3.63    0.69 
 -11  15 -10    0.12    0.31 
 -10  15 -10    1.13    0.38 
  -9  15 -10    1.57    0.59 
  -8  15 -10    1.05    0.70 
  -7  15 -10    2.94    0.49 
  -6  15 -10   -0.28    0.34 
  -5  15 -10    0.10    0.31 
  -4  15 -10    0.47    0.34 
  -3  15 -10    1.39    0.36 
  -2  15 -10    7.74    1.04 
  -1  15 -10    4.34    0.62 
   0  15 -10   10.16    0.77 
   1  15 -10    4.88    0.57 
   2  15 -10    2.90    0.44 
   3  15 -10   -0.06    0.35 
   4  15 -10    1.03    0.68 
   5  15 -10    1.02    0.61 
   6  15 -10    1.52    0.62 
   7  15 -10    3.99    0.77 
 -10  16 -10   -0.44    0.34 
  -9  16 -10    1.02    1.17 
  -8  16 -10    2.46    0.76 
  -7  16 -10    8.54    0.69 
  -6  16 -10    0.64    0.43 
  -5  16 -10    0.51    0.39 
  -4  16 -10    0.60    0.32 
  -3  16 -10    1.26    0.38 
  -2  16 -10    5.86    0.61 
  -1  16 -10    2.29    0.44 
   0  16 -10    1.46    0.39 
   1  16 -10    0.57    0.37 
   2  16 -10    1.25    0.59 
   3  16 -10    0.85    0.67 
   4  16 -10    2.99    0.74 
   5  16 -10    3.06    0.85 
  -9  17 -10    0.09    0.37 
  -6  17 -10    3.83    0.68 
  -5  17 -10    1.00    0.47 
  -4  17 -10    5.04    1.04 
  -3  17 -10    1.64    0.48 
  -2  17 -10    5.45    0.75 
  -1  17 -10    0.15    0.39 
   0  17 -10    3.20    0.49 
   1  17 -10    0.92    0.40 
   2  17 -10    0.84    0.75 
   3  17 -10    1.87    1.00 
  -5  18 -10    0.24    0.57 
  -4  18 -10    0.21    0.53 
  -3  18 -10    1.96    0.53 
  -2  18 -10    2.11    0.56 
  -1  18 -10   -0.81    0.44 
   0  18 -10    0.67    0.64 
   1 -18  -9    0.17    0.36 
   2 -18  -9    1.87    0.52 
   3 -18  -9   -0.15    0.36 
   4 -18  -9    2.13    0.51 
  -2 -17  -9    0.47    0.31 
  -1 -17  -9    5.07    0.54 
   0 -17  -9    0.64    0.34 
   1 -17  -9    3.94    0.53 
   2 -17  -9    9.15    1.13 
   3 -17  -9    5.97    0.90 
   4 -17  -9    0.82    0.49 
   5 -17  -9    2.06    0.55 
   6 -17  -9    2.50    0.58 
   7 -17  -9    0.58    0.42 
  -4 -16  -9   -0.17    0.35 
  -3 -16  -9   -0.11    0.24 
  -2 -16  -9    0.61    0.32 
  -1 -16  -9    0.91    0.46 
   0 -16  -9    0.92    0.39 
   1 -16  -9    0.97    0.42 
   2 -16  -9   -0.33    0.40 
   3 -16  -9    0.15    0.47 
   4 -16  -9    8.03    1.09 
   5 -16  -9    1.79    0.61 
   6 -16  -9    4.92    0.45 
   7 -16  -9   -0.48    0.20 
   8 -16  -9    0.12    0.19 
  -5 -15  -9    1.90    0.37 
  -4 -15  -9    0.11    0.28 
  -3 -15  -9    0.22    0.43 
  -2 -15  -9    0.49    0.32 
  -1 -15  -9   -0.27    0.29 
   0 -15  -9    2.82    0.52 
   1 -15  -9    2.73    0.50 
   2 -15  -9    0.04    0.39 
   3 -15  -9    1.27    0.62 
   4 -15  -9   -0.14    0.37 
   5 -15  -9    0.30    0.31 
   6 -15  -9    0.85    0.36 
   7 -15  -9   -0.17    0.24 
   8 -15  -9    0.02    0.22 
   9 -15  -9    0.94    0.24 
  -6 -14  -9    0.16    0.27 
  -5 -14  -9   -0.30    0.24 
  -4 -14  -9    0.40    0.35 
  -3 -14  -9    0.01    0.31 
  -2 -14  -9   -0.19    0.30 
  -1 -14  -9    1.41    0.45 
   0 -14  -9    0.51    0.35 
   1 -14  -9    0.12    0.37 
   2 -14  -9    2.70    0.55 
   3 -14  -9   12.11    1.55 
   4 -14  -9    0.75    0.35 
   5 -14  -9   -0.52    0.25 
   6 -14  -9    0.88    0.31 
   7 -14  -9   -0.10    0.24 
   8 -14  -9    0.23    0.25 
   9 -14  -9    0.13    0.21 
  10 -14  -9    0.12    0.20 
  -7 -13  -9    4.51    0.50 
  -6 -13  -9    0.19    0.31 
  -5 -13  -9    0.04    0.28 
  -4 -13  -9    5.67    0.72 
  -3 -13  -9    1.39    0.44 
  -2 -13  -9    1.12    0.44 
  -1 -13  -9    0.15    0.38 
   0 -13  -9    0.59    0.36 
   1 -13  -9   -0.48    0.32 
   2 -13  -9    0.38    0.40 
   3 -13  -9   10.98    0.74 
   4 -13  -9    4.22    0.53 
   5 -13  -9    0.00    0.39 
   6 -13  -9    0.57    0.31 
   7 -13  -9   -0.05    0.26 
   8 -13  -9    4.03    0.49 
   9 -13  -9   -0.21    0.21 
  10 -13  -9    0.95    0.27 
  11 -13  -9    0.65    0.22 
  -8 -12  -9    1.26    0.33 
  -7 -12  -9    1.48    0.39 
  -6 -12  -9    1.16    0.39 
  -5 -12  -9    0.75    0.39 
  -4 -12  -9    4.78    0.68 
  -3 -12  -9    0.03    0.54 
  -2 -12  -9    2.49    0.58 
  -1 -12  -9    1.59    0.49 
   0 -12  -9    2.50    0.52 
   1 -12  -9   -0.20    0.35 
   2 -12  -9    5.00    0.49 
   3 -12  -9   19.66    1.04 
   4 -12  -9    3.03    0.46 
   5 -12  -9    0.65    0.32 
   6 -12  -9    6.39    0.63 
   7 -12  -9    0.26    0.30 
   8 -12  -9    1.26    0.34 
   9 -12  -9    0.16    0.25 
  10 -12  -9    6.09    0.55 
  11 -12  -9    4.40    0.43 
  -9 -11  -9   -0.16    0.27 
  -8 -11  -9   -0.26    0.26 
  -7 -11  -9    1.40    0.41 
  -6 -11  -9    1.26    0.44 
  -5 -11  -9    6.10    0.77 
  -4 -11  -9    1.02    0.48 
  -3 -11  -9    5.64    0.76 
  -2 -11  -9    5.78    0.79 
  -1 -11  -9    5.35    0.72 
   0 -11  -9    6.78    0.82 
   1 -11  -9    1.66    0.69 
   2 -11  -9   11.07    0.71 
   3 -11  -9    0.67    0.33 
   4 -11  -9    4.71    0.56 
   5 -11  -9   -0.40    0.26 
   6 -11  -9   23.66    1.34 
   7 -11  -9    6.74    0.65 
   8 -11  -9   -0.16    0.26 
   9 -11  -9    1.27    0.34 
  10 -11  -9    1.28    0.31 
  11 -11  -9   -0.24    0.28 
  12 -11  -9    2.25    0.30 
  -9 -10  -9   -0.17    0.25 
  -8 -10  -9   -0.04    0.32 
  -7 -10  -9    8.99    0.90 
  -6 -10  -9    0.29    0.26 
  -5 -10  -9   11.19    0.73 
  -4 -10  -9   14.27    1.24 
  -3 -10  -9    1.68    0.53 
  -2 -10  -9   -0.10    0.41 
  -1 -10  -9   -0.17    0.65 
   0 -10  -9   11.67    1.05 
   1 -10  -9    9.51    0.90 
   2 -10  -9    3.03    0.41 
   3 -10  -9   25.92    1.25 
   4 -10  -9    3.57    0.49 
   5 -10  -9    2.98    0.47 
   6 -10  -9    2.27    0.42 
   7 -10  -9    2.27    0.44 
   8 -10  -9    8.71    0.76 
   9 -10  -9    0.68    0.34 
  10 -10  -9    0.22    0.27 
  11 -10  -9    3.06    0.41 
  12 -10  -9    1.57    0.28 
 -10  -9  -9    0.38    0.33 
  -9  -9  -9    1.07    0.27 
  -8  -9  -9    0.39    0.26 
  -7  -9  -9    0.20    0.30 
  -6  -9  -9    1.76    0.39 
  -5  -9  -9    0.08    0.30 
  -4  -9  -9   20.87    1.14 
  -3  -9  -9    2.67    0.58 
  -2  -9  -9    1.20    0.46 
  -1  -9  -9    1.14    0.44 
   0  -9  -9    4.36    0.64 
   1  -9  -9    7.28    0.78 
   2  -9  -9    9.27    0.62 
   3  -9  -9    0.34    0.30 
   4  -9  -9   27.26    1.51 
   5  -9  -9    0.99    0.34 
   6  -9  -9    0.11    0.29 
   7  -9  -9    0.16    0.33 
   8  -9  -9   -0.04    0.28 
   9  -9  -9   27.15    1.24 
  10  -9  -9    0.00    0.28 
  11  -9  -9    2.22    0.38 
  12  -9  -9    0.17    0.22 
  13  -9  -9    0.02    0.22 
 -10  -8  -9    0.47    0.24 
  -9  -8  -9    0.35    0.33 
  -8  -8  -9    0.23    0.31 
  -6  -8  -9    1.77    0.42 
  -5  -8  -9   -0.17    0.31 
  -4  -8  -9   38.66    2.25 
  -3  -8  -9   17.95    0.95 
  -2  -8  -9    5.82    0.71 
  -1  -8  -9    0.08    0.30 
   0  -8  -9    2.98    0.62 
   1  -8  -9    2.10    0.45 
   2  -8  -9   23.85    1.70 
   3  -8  -9    3.72    0.45 
   4  -8  -9   69.07    3.35 
   5  -8  -9   29.01    1.58 
   6  -8  -9    0.19    0.29 
   7  -8  -9   12.82    0.70 
   8  -8  -9   16.51    0.85 
   9  -8  -9    0.27    0.25 
  10  -8  -9    0.12    0.22 
  11  -8  -9    0.23    0.20 
  12  -8  -9    2.60    0.37 
  13  -8  -9    1.55    0.31 
 -11  -7  -9   -0.08    0.24 
 -10  -7  -9   -0.54    0.33 
  -9  -7  -9    2.22    0.45 
  -8  -7  -9    2.90    0.52 
  -7  -7  -9    0.65    0.34 
  -6  -7  -9   12.81    1.07 
  -5  -7  -9    0.26    0.35 
  -4  -7  -9   -0.33    0.30 
  -3  -7  -9   11.62    1.46 
  -2  -7  -9   17.26    1.33 
  -1  -7  -9   22.22    1.17 
   0  -7  -9    0.43    0.61 
   1  -7  -9    0.11    0.56 
   2  -7  -9   69.96    5.54 
   3  -7  -9    0.51    0.44 
   4  -7  -9    8.04    0.67 
   5  -7  -9   15.39    1.05 
   6  -7  -9    0.49    0.26 
   7  -7  -9   -0.14    0.23 
   8  -7  -9    1.40    0.28 
   9  -7  -9   12.50    0.73 
  10  -7  -9    0.29    0.32 
  11  -7  -9    0.89    0.25 
  12  -7  -9    0.25    0.20 
  13  -7  -9    3.03    0.41 
 -11  -6  -9    0.20    0.32 
 -10  -6  -9    0.43    0.39 
  -9  -6  -9    1.24    0.38 
  -8  -6  -9   -0.53    0.28 
  -7  -6  -9    0.50    0.36 
  -6  -6  -9    5.18    0.65 
  -5  -6  -9   14.50    1.06 
  -4  -6  -9    2.55    0.44 
  -3  -6  -9    4.72    0.72 
  -2  -6  -9    1.54    0.66 
  -1  -6  -9    8.45    1.36 
   0  -6  -9   22.58    2.31 
   1  -6  -9   19.18    2.41 
   2  -6  -9   -0.45    0.53 
   3  -6  -9    5.31    1.33 
   4  -6  -9   29.07    3.34 
   5  -6  -9   22.59    1.26 
   6  -6  -9    0.18    0.22 
   7  -6  -9   17.67    0.87 
   8  -6  -9   -0.08    0.21 
   9  -6  -9    0.85    0.28 
  10  -6  -9    1.54    0.29 
  11  -6  -9    0.41    0.23 
  12  -6  -9    3.48    0.36 
  13  -6  -9    1.68    0.25 
 -12  -5  -9    3.47    0.52 
 -11  -5  -9    2.32    0.51 
 -10  -5  -9    5.22    0.79 
  -9  -5  -9    0.40    0.30 
  -8  -5  -9    1.12    0.36 
  -7  -5  -9    1.18    0.41 
  -6  -5  -9    6.84    0.72 
  -5  -5  -9   15.74    1.07 
  -4  -5  -9    9.55    0.96 
  -3  -5  -9   39.97    3.43 
  -2  -5  -9    7.62    1.40 
  -1  -5  -9   -0.19    0.47 
   0  -5  -9    0.77    0.59 
   1  -5  -9    1.86    0.84 
   2  -5  -9   30.35    2.88 
   3  -5  -9   22.85    2.74 
   4  -5  -9    1.01    0.78 
   5  -5  -9   65.94    3.46 
   6  -5  -9    0.33    0.29 
   7  -5  -9    0.66    0.23 
   8  -5  -9    5.86    0.43 
   9  -5  -9   -0.11    0.21 
  10  -5  -9    0.06    0.21 
  11  -5  -9    1.47    0.26 
  12  -5  -9    0.86    0.24 
  13  -5  -9    1.18    0.30 
 -12  -4  -9    0.59    0.34 
 -11  -4  -9    0.19    0.39 
 -10  -4  -9    0.91    0.47 
  -9  -4  -9    5.21    0.85 
  -8  -4  -9    3.05    0.52 
  -7  -4  -9    1.55    0.43 
  -6  -4  -9   27.41    1.61 
  -5  -4  -9    0.82    0.33 
  -4  -4  -9   -0.49    0.56 
  -3  -4  -9    2.87    0.92 
  -2  -4  -9    1.51    0.73 
  -1  -4  -9    0.07    0.48 
   0  -4  -9    0.56    0.55 
   1  -4  -9    3.20    0.98 
   2  -4  -9   16.75    2.18 
   3  -4  -9    2.50    0.94 
   4  -4  -9   11.64    1.83 
   5  -4  -9   15.40    1.16 
   6  -4  -9   20.31    0.94 
   7  -4  -9    6.43    0.47 
   8  -4  -9    3.72    0.35 
   9  -4  -9    7.69    0.50 
  10  -4  -9    6.89    0.47 
  11  -4  -9    4.94    0.40 
  12  -4  -9    0.44    0.24 
  13  -4  -9    0.86    0.40 
  14  -4  -9    2.43    0.39 
 -12  -3  -9    0.24    0.31 
 -11  -3  -9    1.16    0.49 
 -10  -3  -9    1.49    0.52 
  -9  -3  -9    3.85    0.60 
  -8  -3  -9    1.44    0.43 
  -7  -3  -9    7.70    0.77 
  -6  -3  -9   15.81    1.00 
  -5  -3  -9   11.72    0.95 
  -4  -3  -9   16.32    2.12 
  -3  -3  -9    5.03    1.06 
  -1  -3  -9  162.55   11.18 
   0  -3  -9   61.52    4.95 
   1  -3  -9  209.47   13.92 
   2  -3  -9   13.90    1.92 
   3  -3  -9    8.76    1.53 
   4  -3  -9    4.63    1.19 
   5  -3  -9    5.84    1.41 
   6  -3  -9   10.16    0.78 
   7  -3  -9    3.40    0.37 
   8  -3  -9    0.02    0.20 
   9  -3  -9   46.55    1.71 
  10  -3  -9    5.59    0.42 
  11  -3  -9    0.96    0.25 
  12  -3  -9    1.30    0.29 
  13  -3  -9    0.49    0.31 
  14  -3  -9    3.12    0.51 
 -13  -2  -9    1.60    0.41 
 -12  -2  -9   -0.26    0.33 
 -11  -2  -9    1.72    0.56 
 -10  -2  -9    1.32    0.52 
  -9  -2  -9    2.35    0.68 
  -8  -2  -9   -0.27    0.35 
  -7  -2  -9    1.89    0.45 
  -6  -2  -9   13.61    0.89 
  -5  -2  -9    1.13    0.64 
  -4  -2  -9    2.74    0.59 
  -3  -2  -9   17.29    2.15 
  -2  -2  -9    6.47    1.17 
  -1  -2  -9    2.84    0.83 
   0  -2  -9   96.56    6.86 
   1  -2  -9    7.15    1.32 
   2  -2  -9    1.04    0.66 
   3  -2  -9   -0.56    0.44 
   4  -2  -9   -0.18    0.53 
   5  -2  -9   35.47    2.05 
   6  -2  -9    0.42    0.37 
   7  -2  -9    5.76    0.41 
   8  -2  -9    3.27    0.33 
   9  -2  -9    0.55    0.24 
  10  -2  -9    9.30    0.57 
  11  -2  -9   11.11    0.69 
  12  -2  -9    1.61    0.39 
  13  -2  -9    8.02    0.68 
  14  -2  -9    0.65    0.34 
 -13  -1  -9    0.79    0.36 
 -12  -1  -9    0.44    0.37 
 -11  -1  -9    1.11    0.51 
 -10  -1  -9   22.51    1.99 
  -9  -1  -9   16.62    1.63 
  -8  -1  -9    0.50    0.45 
  -7  -1  -9    0.82    0.37 
  -6  -1  -9   -0.09    0.30 
  -5  -1  -9    2.23    0.65 
  -4  -1  -9   23.53    1.56 
  -3  -1  -9    2.61    0.50 
  -2  -1  -9  167.79   10.99 
  -1  -1  -9    7.45    1.24 
   0  -1  -9   23.48    2.23 
   1  -1  -9   43.45    3.50 
   2  -1  -9    1.17    0.78 
   3  -1  -9    0.43    0.58 
   4  -1  -9   22.14    2.59 
   5  -1  -9   29.74    1.43 
   6  -1  -9   -0.07    0.31 
   7  -1  -9    7.03    0.46 
   8  -1  -9    0.28    0.24 
   9  -1  -9    7.16    0.51 
  10  -1  -9    9.56    0.57 
  11  -1  -9    4.88    0.62 
  12  -1  -9    1.78    0.43 
  13  -1  -9    2.60    0.41 
  14  -1  -9    2.91    0.49 
 -13   0  -9    0.55    0.31 
 -12   0  -9    4.70    0.76 
 -11   0  -9   -0.03    0.39 
 -10   0  -9    5.71    0.68 
  -9   0  -9    1.46    0.46 
  -8   0  -9    5.26    0.57 
  -7   0  -9   -0.20    0.27 
  -6   0  -9   10.02    0.83 
  -5   0  -9   12.28    1.26 
  -4   0  -9  219.24   10.36 
  -3   0  -9  205.23    9.58 
  -2   0  -9   -0.30    0.27 
  -1   0  -9  113.81    7.65 
   0   0  -9   24.92    2.27 
   1   0  -9    1.41    0.65 
   2   0  -9   18.13    2.09 
   3   0  -9   11.81    0.92 
   4   0  -9    5.13    0.49 
   5   0  -9    8.94    0.72 
   6   0  -9    6.35    0.70 
   7   0  -9    0.23    0.25 
   8   0  -9    0.94    0.27 
   9   0  -9    2.44    0.34 
  10   0  -9   14.43    1.11 
  11   0  -9    2.22    0.49 
  12   0  -9    0.46    0.32 
  13   0  -9   -0.39    0.29 
  14   0  -9   -0.33    0.31 
 -13   1  -9    0.22    0.34 
 -12   1  -9    0.00    0.32 
 -11   1  -9    0.29    0.38 
 -10   1  -9    1.13    0.43 
  -9   1  -9   10.21    0.85 
  -8   1  -9    0.43    0.36 
  -7   1  -9    0.63    0.33 
  -6   1  -9    2.21    0.47 
  -5   1  -9   19.32    2.29 
  -4   1  -9   29.81    2.53 
  -3   1  -9   44.84    2.49 
  -2   1  -9   21.31    1.39 
  -1   1  -9    9.74    0.86 
   0   1  -9   12.98    0.93 
   1   1  -9   -0.07    0.26 
   2   1  -9   18.97    1.26 
   3   1  -9   13.36    1.15 
   4   1  -9   25.73    1.25 
   5   1  -9    1.65    0.35 
   6   1  -9    3.39    0.49 
   7   1  -9   -0.01    0.22 
   8   1  -9    7.72    0.52 
   9   1  -9    3.68    0.58 
  10   1  -9    0.13    0.31 
  11   1  -9    2.84    0.52 
  12   1  -9    0.65    0.34 
  13   1  -9    0.83    0.33 
 -13   2  -9    0.31    0.34 
 -12   2  -9   -0.54    0.26 
 -11   2  -9    0.04    0.34 
 -10   2  -9    0.23    0.36 
  -9   2  -9    8.91    0.89 
  -8   2  -9   11.91    0.90 
  -7   2  -9    3.64    0.46 
  -6   2  -9    6.84    1.43 
  -5   2  -9    7.77    1.31 
  -4   2  -9   26.98    2.39 
  -3   2  -9  123.94    8.32 
  -2   2  -9   29.56    1.79 
  -1   2  -9   11.39    1.00 
   0   2  -9   18.01    2.06 
   1   2  -9   59.00    2.99 
   2   2  -9   13.26    1.04 
   3   2  -9   10.62    1.02 
   4   2  -9    1.87    0.34 
   5   2  -9   19.67    1.14 
   6   2  -9   22.09    1.15 
   7   2  -9   16.38    0.88 
   8   2  -9    2.09    0.45 
   9   2  -9    0.80    0.39 
  10   2  -9    2.58    0.54 
  11   2  -9    1.16    0.41 
  12   2  -9    5.58    0.63 
  13   2  -9   -0.17    0.25 
 -13   3  -9    0.99    0.42 
 -12   3  -9   -0.40    0.30 
 -11   3  -9    3.23    0.51 
 -10   3  -9   -0.61    0.30 
  -9   3  -9    3.12    0.53 
  -8   3  -9    0.34    0.35 
  -7   3  -9   16.47    1.08 
  -6   3  -9    0.20    0.69 
  -5   3  -9   -0.19    0.56 
  -4   3  -9    4.33    1.02 
  -3   3  -9  177.14   11.92 
  -2   3  -9   39.14    2.32 
  -1   3  -9   49.96    2.69 
   0   3  -9   64.58    3.23 
   1   3  -9   14.49    1.10 
   2   3  -9  207.00    9.85 
   3   3  -9    6.04    0.76 
   4   3  -9   10.88    0.78 
   5   3  -9   15.46    0.98 
   6   3  -9   25.43    1.31 
   7   3  -9   32.29    1.52 
   8   3  -9    1.78    0.43 
   9   3  -9    4.22    0.62 
  10   3  -9    3.73    0.59 
  11   3  -9    0.37    0.36 
  12   3  -9    1.94    0.41 
  13   3  -9    0.12    0.27 
 -14   4  -9   -0.10    0.25 
 -13   4  -9    3.50    0.48 
 -12   4  -9    0.52    0.35 
 -11   4  -9    0.37    0.37 
 -10   4  -9    0.56    0.37 
  -9   4  -9    0.47    0.36 
  -8   4  -9    0.18    0.31 
  -7   4  -9    3.54    0.50 
  -6   4  -9    7.34    1.53 
  -5   4  -9    0.42    0.60 
  -4   4  -9   16.94    2.29 
  -3   4  -9    2.84    0.82 
  -2   4  -9   21.00    2.40 
  -1   4  -9    4.04    0.60 
   0   4  -9   13.45    1.18 
   1   4  -9   12.63    1.14 
   2   4  -9   48.51    2.65 
   3   4  -9   46.09    1.99 
   4   4  -9    1.29    0.33 
   5   4  -9    0.60    0.30 
   6   4  -9    6.48    0.64 
   7   4  -9    0.19    0.29 
   8   4  -9    2.63    0.48 
   9   4  -9    0.07    0.33 
  10   4  -9    1.05    0.46 
  11   4  -9    4.28    0.59 
  12   4  -9   -0.15    0.28 
  13   4  -9    3.42    0.40 
 -14   5  -9   -0.11    0.25 
 -13   5  -9    1.81    0.36 
 -12   5  -9    0.74    0.37 
 -11   5  -9    2.69    0.51 
 -10   5  -9    1.14    0.42 
  -9   5  -9    1.24    0.41 
  -8   5  -9   16.02    1.13 
  -7   5  -9    0.28    0.32 
  -6   5  -9    1.80    0.31 
  -5   5  -9    2.09    0.35 
  -4   5  -9   17.98    1.16 
  -3   5  -9   23.22    2.23 
  -2   5  -9    2.71    0.81 
  -1   5  -9    3.29    0.64 
   0   5  -9  140.89    6.81 
   1   5  -9   59.08    3.11 
   2   5  -9   11.06    1.07 
   3   5  -9    1.62    0.35 
   4   5  -9    4.79    0.43 
   5   5  -9   12.12    0.85 
   6   5  -9    0.11    0.30 
   7   5  -9    0.44    0.33 
   8   5  -9    4.21    0.59 
   9   5  -9    3.64    0.58 
  10   5  -9    0.23    0.32 
  11   5  -9    2.36    0.48 
  12   5  -9    0.68    0.29 
  13   5  -9    0.52    0.42 
 -14   6  -9    1.99    0.45 
 -13   6  -9   -0.09    0.27 
 -12   6  -9    2.10    0.44 
 -11   6  -9    1.36    0.42 
 -10   6  -9    5.52    0.67 
  -9   6  -9    6.16    0.70 
  -8   6  -9    1.25    0.41 
  -7   6  -9    8.37    0.72 
  -6   6  -9    1.06    0.29 
  -5   6  -9   -0.10    0.58 
  -4   6  -9    0.30    0.24 
  -3   6  -9   58.79    2.93 
  -2   6  -9    2.11    0.32 
  -1   6  -9    9.98    0.83 
   0   6  -9   15.50    0.98 
   1   6  -9    9.34    0.64 
   2   6  -9    7.31    0.45 
   3   6  -9   11.45    0.61 
   4   6  -9    8.39    0.52 
   5   6  -9    1.52    0.30 
   6   6  -9    0.53    0.33 
   7   6  -9   18.08    1.09 
   8   6  -9    0.03    0.35 
   9   6  -9    1.01    0.43 
  10   6  -9    0.41    0.36 
  11   6  -9    1.56    0.41 
  12   6  -9    0.26    0.27 
 -13   7  -9    1.45    0.33 
 -12   7  -9    9.56    0.87 
 -11   7  -9    2.46    0.51 
 -10   7  -9    3.33    0.54 
  -9   7  -9    0.32    0.38 
  -8   7  -9    2.31    0.42 
  -7   7  -9   12.06    0.81 
  -6   7  -9   37.08    1.72 
  -5   7  -9    0.17    0.24 
  -4   7  -9   37.59    2.06 
  -3   7  -9    1.28    0.78 
  -2   7  -9    8.74    0.67 
  -1   7  -9    1.29    0.25 
   0   7  -9   37.88    1.69 
   1   7  -9   14.63    0.86 
   2   7  -9   22.77    1.62 
   3   7  -9    3.69    0.35 
   4   7  -9    3.10    0.46 
   5   7  -9    6.74    0.46 
   6   7  -9    8.94    0.77 
   7   7  -9    0.30    0.33 
   8   7  -9   -0.45    0.34 
   9   7  -9    1.44    0.44 
  10   7  -9    0.44    0.35 
  11   7  -9    0.23    0.31 
  12   7  -9   -0.37    0.42 
 -13   8  -9    1.33    0.35 
 -12   8  -9    0.60    0.33 
 -11   8  -9   -0.05    0.32 
 -10   8  -9    2.85    0.50 
  -9   8  -9   -0.43    0.34 
  -8   8  -9    7.81    0.68 
  -7   8  -9   11.89    0.81 
  -6   8  -9   19.79    1.07 
  -5   8  -9   -0.30    0.21 
  -4   8  -9    0.91    0.29 
  -3   8  -9   10.61    0.79 
  -2   8  -9    0.42    0.22 
  -1   8  -9   -0.02    0.19 
   0   8  -9   11.26    0.75 
   1   8  -9    2.09    0.31 
   2   8  -9    0.92    0.23 
   3   8  -9    6.40    0.51 
   4   8  -9    0.17    0.22 
   5   8  -9   52.90    1.96 
   6   8  -9    4.40    0.56 
   7   8  -9   15.04    1.12 
   8   8  -9   11.12    0.93 
   9   8  -9    0.10    0.34 
  10   8  -9   -0.51    0.27 
  11   8  -9    1.07    0.39 
  12   8  -9   -0.02    0.65 
 -13   9  -9    0.32    0.26 
 -12   9  -9    3.41    0.52 
 -11   9  -9    6.94    0.75 
 -10   9  -9    6.55    1.04 
  -9   9  -9    0.53    0.37 
  -8   9  -9   17.84    1.00 
  -7   9  -9    0.55    0.28 
  -6   9  -9   14.92    0.92 
  -5   9  -9   13.25    0.91 
  -4   9  -9   17.20    1.16 
  -3   9  -9    8.40    0.75 
  -2   9  -9    1.56    0.32 
  -1   9  -9    0.21    0.21 
   0   9  -9    3.58    0.42 
   1   9  -9   18.57    1.02 
   2   9  -9    0.00    0.22 
   3   9  -9    2.59    0.40 
   4   9  -9    0.31    0.23 
   5   9  -9   10.44    0.65 
   6   9  -9    0.31    0.28 
   7   9  -9    2.24    0.47 
   8   9  -9    4.39    0.60 
   9   9  -9    1.60    0.41 
  10   9  -9    1.17    0.46 
  11   9  -9    0.89    0.51 
 -13  10  -9   -0.12    0.26 
 -12  10  -9    1.95    0.44 
 -11  10  -9    1.50    0.41 
 -10  10  -9    0.05    0.36 
  -9  10  -9   -0.61    0.41 
  -8  10  -9    2.15    0.38 
  -7  10  -9    2.32    0.38 
  -6  10  -9    0.02    0.24 
  -5  10  -9    9.88    0.72 
  -4  10  -9    0.04    0.25 
  -3  10  -9    2.77    0.42 
  -2  10  -9   17.74    1.15 
  -1  10  -9    2.08    0.31 
   0  10  -9   -0.09    0.20 
   1  10  -9    0.93    0.28 
   2  10  -9   -0.14    0.22 
   3  10  -9    2.54    0.37 
   4  10  -9   25.41    1.33 
   5  10  -9   22.19    1.04 
   6  10  -9   -0.05    0.28 
   7  10  -9    1.55    0.42 
   8  10  -9    0.44    0.56 
   9  10  -9    1.76    0.62 
  10  10  -9   -0.67    0.43 
  11  10  -9    3.31    0.66 
 -13  11  -9   -0.08    0.23 
 -12  11  -9    0.12    0.30 
 -11  11  -9    0.35    0.36 
 -10  11  -9    0.27    0.38 
  -9  11  -9    0.64    0.49 
  -8  11  -9   16.89    1.05 
  -7  11  -9    2.33    0.40 
  -6  11  -9    5.70    0.55 
  -5  11  -9    5.03    0.50 
  -4  11  -9    2.19    0.41 
  -3  11  -9    0.39    0.24 
  -2  11  -9    3.67    0.39 
  -1  11  -9    4.94    0.45 
   0  11  -9    0.05    0.22 
   1  11  -9    0.71    0.27 
   2  11  -9   -0.08    0.21 
   3  11  -9   19.54    1.14 
   4  11  -9   40.49    1.96 
   5  11  -9    7.21    0.65 
   6  11  -9    6.47    0.97 
   7  11  -9    2.10    0.73 
   8  11  -9   -0.04    0.54 
   9  11  -9    0.47    0.48 
  10  11  -9    1.71    0.57 
 -12  12  -9    0.82    0.38 
 -11  12  -9   -0.32    0.31 
 -10  12  -9    0.41    0.34 
  -9  12  -9    2.94    0.48 
  -8  12  -9    2.80    0.45 
  -7  12  -9    0.68    0.33 
  -6  12  -9    0.82    0.33 
  -5  12  -9    5.97    0.57 
  -4  12  -9    5.02    0.53 
  -3  12  -9    1.43    0.33 
  -2  12  -9   11.60    0.74 
  -1  12  -9    1.77    0.31 
   0  12  -9    3.07    0.43 
   1  12  -9    2.00    0.36 
   2  12  -9    4.85    0.54 
   3  12  -9    3.98    0.49 
   4  12  -9   10.63    0.83 
   5  12  -9    3.36    0.83 
   6  12  -9   -0.61    0.57 
   7  12  -9    1.29    0.74 
   8  12  -9    0.80    0.52 
   9  12  -9   -0.50    0.48 
 -12  13  -9    0.69    0.29 
 -11  13  -9    3.28    0.65 
 -10  13  -9    0.18    0.38 
  -9  13  -9   -0.86    0.41 
  -8  13  -9    7.22    0.66 
  -7  13  -9   -0.28    0.56 
  -6  13  -9    9.38    0.76 
  -5  13  -9    1.18    0.33 
  -4  13  -9    1.55    0.35 
  -3  13  -9    1.78    0.35 
  -2  13  -9    0.36    0.26 
  -1  13  -9   45.78    2.42 
   0  13  -9    9.78    0.75 
   1  13  -9   16.94    1.23 
   2  13  -9    3.91    0.51 
   3  13  -9   11.94    0.85 
   4  13  -9    0.75    0.35 
   5  13  -9    1.52    0.42 
   6  13  -9    1.26    0.64 
   7  13  -9    3.38    0.88 
   8  13  -9   -0.09    0.50 
   9  13  -9    2.01    0.60 
 -12  14  -9    0.49    0.34 
 -11  14  -9    0.37    0.34 
 -10  14  -9    0.69    0.38 
  -9  14  -9    1.12    0.70 
  -8  14  -9    1.00    0.39 
  -7  14  -9   -0.51    0.30 
  -6  14  -9    2.09    0.43 
  -5  14  -9    1.16    0.37 
  -4  14  -9   -0.49    0.26 
  -3  14  -9    5.39    0.59 
  -2  14  -9    1.41    0.40 
  -1  14  -9   -0.69    0.27 
   0  14  -9    0.77    0.33 
   1  14  -9    2.37    0.39 
   2  14  -9   -0.15    0.29 
   3  14  -9    4.59    0.53 
   4  14  -9    2.36    0.44 
   5  14  -9    0.11    0.61 
   6  14  -9    0.52    0.58 
   7  14  -9    0.58    0.58 
   8  14  -9    1.36    0.64 
 -11  15  -9    0.96    0.42 
 -10  15  -9    0.95    0.38 
  -9  15  -9    2.28    0.71 
  -8  15  -9    9.52    0.78 
  -7  15  -9    3.93    0.53 
  -6  15  -9    0.94    0.35 
  -5  15  -9    0.68    0.35 
  -4  15  -9    1.00    0.35 
  -3  15  -9    8.15    0.74 
  -2  15  -9    0.03    0.27 
  -1  15  -9    8.91    0.75 
   0  15  -9   19.65    1.21 
   1  15  -9    1.69    0.42 
   2  15  -9    2.77    0.45 
   3  15  -9    1.84    0.42 
   4  15  -9    0.01    0.37 
   5  15  -9    2.17    0.78 
   6  15  -9    4.67    0.87 
   7  15  -9    1.09    0.63 
 -10  16  -9    0.49    0.42 
  -8  16  -9    1.12    0.71 
  -7  16  -9    0.43    0.45 
  -6  16  -9   -0.24    0.36 
  -5  16  -9    3.40    0.62 
  -4  16  -9    0.65    0.37 
  -3  16  -9    0.59    0.42 
  -2  16  -9   -0.54    0.36 
  -1  16  -9    0.40    0.35 
   0  16  -9    0.55    0.35 
   1  16  -9    3.38    0.52 
   2  16  -9    1.61    0.43 
   3  16  -9    0.21    0.40 
   4  16  -9    2.98    0.76 
   5  16  -9    0.96    0.62 
  -9  17  -9    0.43    0.43 
  -7  17  -9    0.86    0.81 
  -6  17  -9    0.41    0.45 
  -5  17  -9    2.24    0.65 
  -4  17  -9    1.62    0.48 
  -3  17  -9    2.66    0.54 
  -2  17  -9   -0.32    0.32 
  -1  17  -9    2.80    0.55 
   0  17  -9    0.07    0.39 
   1  17  -9   -0.67    0.38 
   2  17  -9    0.35    0.48 
  -6  18  -9    1.01    0.53 
  -5  18  -9    6.57    0.78 
  -4  18  -9    1.79    0.50 
  -3  18  -9    0.54    0.43 
  -2  18  -9    0.96    0.46 
  -1  18  -9   -0.19    0.38 
   0  18  -9    1.29    0.47 
   1  18  -9   -0.27    0.49 
   0 -18  -8   -0.38    0.35 
   1 -18  -8    0.17    0.37 
   2 -18  -8   -0.25    0.38 
   3 -18  -8    1.82    0.54 
   4 -18  -8    2.08    0.54 
   5 -18  -8    0.32    0.41 
  -2 -17  -8    0.36    0.29 
  -1 -17  -8    0.38    0.32 
   0 -17  -8    0.20    0.32 
   1 -17  -8    4.01    0.56 
   2 -17  -8    0.21    0.44 
   3 -17  -8    1.69    0.60 
   4 -17  -8    1.51    0.54 
   5 -17  -8    0.15    0.41 
   6 -17  -8    0.41    0.43 
   7 -17  -8    0.32    0.42 
  -4 -16  -8    1.66    0.34 
  -3 -16  -8    0.66    0.32 
  -2 -16  -8    0.18    0.31 
  -1 -16  -8    3.44    0.63 
   0 -16  -8    5.33    0.68 
   1 -16  -8    0.87    0.46 
   2 -16  -8    2.57    0.54 
   3 -16  -8    0.20    0.45 
   4 -16  -8    0.25    0.49 
   5 -16  -8   -0.05    0.34 
   6 -16  -8    0.19    0.25 
   7 -16  -8    0.14    0.22 
   8 -16  -8    0.17    0.22 
   9 -16  -8    1.42    0.24 
  -5 -15  -8    0.48    0.28 
  -4 -15  -8    4.44    0.57 
  -3 -15  -8    1.36    0.42 
  -2 -15  -8    0.27    0.30 
  -1 -15  -8    0.22    0.33 
   0 -15  -8    0.26    0.35 
   1 -15  -8    1.51    0.46 
   2 -15  -8    0.42    0.40 
   3 -15  -8    2.99    0.77 
   4 -15  -8    3.61    0.85 
   5 -15  -8    0.14    0.27 
   6 -15  -8    6.98    0.61 
   7 -15  -8    5.38    0.55 
   8 -15  -8    1.85    0.34 
   9 -15  -8    1.86    0.30 
  10 -15  -8   -0.09    0.17 
  -6 -14  -8    0.89    0.33 
  -4 -14  -8    2.47    0.48 
  -3 -14  -8    3.09    0.56 
  -2 -14  -8    1.30    0.44 
  -1 -14  -8    0.79    0.42 
   0 -14  -8    6.99    0.80 
   1 -14  -8   -1.02    0.58 
   2 -14  -8    5.64    0.91 
   3 -14  -8    1.38    0.87 
   4 -14  -8   -0.07    0.29 
   5 -14  -8    5.19    0.55 
   6 -14  -8    7.00    0.62 
   7 -14  -8    0.35    0.29 
   8 -14  -8    0.22    0.25 
   9 -14  -8   -0.11    0.26
[truncated: 719,346 more chars]
