# Supplementary material for: Taming m‐Quionodimethanes by Dispersion Force: Cyclodimerization of (Trialkylsilyl)Ethynyl‐Substituted Indeno[2,1‐b]Fluorenes and Fluoreno[2,3‐b]Fluorenes
Source: Chemistry. 2025 Aug 19;31(54):e02053. doi: 10.1002/chem.202502053 (PMC12462229; doi:10.1002/chem.202502053)
Supplement: Supplementary file 3 — Supporting Information [file CHEM-31-e02053-s003.zip › ic23293.cif]

 
data_ic23293 
  
_audit_creation_method            'SHELXL-2019/1' 
_shelx_SHELXL_version_number      '2019/1' 
_chemical_name_systematic         ? 
_chemical_name_common             ? 
_chemical_melting_point           ? 
_chemical_formula_moiety          ? 
_chemical_formula_sum 
 'C92.75 H109.50 Cl1.50 Si4' 
_chemical_formula_weight          1389.83 
  
loop_ 
 _atom_type_symbol 
 _atom_type_description 
 _atom_type_scat_dispersion_real 
 _atom_type_scat_dispersion_imag 
 _atom_type_scat_source 
 'C'  'C'   0.0033   0.0016 
 'International Tables Vol C Tables 4.2.6.8 and 6.1.1.4' 
 'H'  'H'   0.0000   0.0000 
 'International Tables Vol C Tables 4.2.6.8 and 6.1.1.4' 
 'Si'  'Si'   0.0817   0.0704 
 'International Tables Vol C Tables 4.2.6.8 and 6.1.1.4' 
 'Cl'  'Cl'   0.1484   0.1585 
 'International Tables Vol C Tables 4.2.6.8 and 6.1.1.4' 
  
_space_group_crystal_system       triclinic 
_space_group_IT_number            2 
_space_group_name_H-M_alt         'P -1' 
_space_group_name_Hall            '-P 1' 
  
_shelx_space_group_comment 
; 
The symmetry employed for this shelxl refinement is uniquely defined 
by the following loop, which should always be used as a source of 
symmetry information in preference to the above space-group names. 
They are only intended as comments. 
; 
  
loop_ 
 _space_group_symop_operation_xyz 
 'x, y, z' 
 '-x, -y, -z' 
  
_cell_length_a                    18.0335(10) 
_cell_length_b                    20.5118(12) 
_cell_length_c                    23.8122(13) 
_cell_angle_alpha                 82.228(3) 
_cell_angle_beta                  70.244(3) 
_cell_angle_gamma                 77.764(3) 
_cell_volume                      8082.0(8) 
_cell_formula_units_Z             4 
_cell_measurement_temperature     100(2) 
_cell_measurement_reflns_used     9923 
_cell_measurement_theta_min       2.44 
_cell_measurement_theta_max       22.67 
  
_exptl_crystal_description        columnar 
_exptl_crystal_colour             yellow 
_exptl_crystal_density_meas       ? 
_exptl_crystal_density_method     ? 
_exptl_crystal_density_diffrn     1.142 
_exptl_crystal_F_000              2990 
_exptl_transmission_factor_min    ? 
_exptl_transmission_factor_max    ? 
_exptl_crystal_size_max           0.18 
_exptl_crystal_size_mid           0.05 
_exptl_crystal_size_min           0.05 
_exptl_absorpt_coefficient_mu     0.168 
_shelx_estimated_absorpt_T_min    ? 
_shelx_estimated_absorpt_T_max    ? 
_exptl_absorpt_correction_type    multi-scan 
_exptl_absorpt_correction_T_min   0.7036 
_exptl_absorpt_correction_T_max   0.7454 
_exptl_absorpt_process_details     
; 
 SADABS V2014/4 (Bruker AXS Inc.) 
; 
_exptl_absorpt_special_details    ? 
_diffrn_ambient_temperature       100(2) 
_diffrn_radiation_wavelength      0.71073 
_diffrn_radiation_type            MoK\a 
_diffrn_source                    ? 
_diffrn_measurement_device_type   'Bruker APEX-II CCD' 
_diffrn_measurement_method        '\f and \w scans' 
_diffrn_detector_area_resol_mean  ? 
_diffrn_reflns_number             124116 
_diffrn_reflns_av_unetI/netI      0.1012 
_diffrn_reflns_av_R_equivalents   0.0873 
_diffrn_reflns_limit_h_min        -21 
_diffrn_reflns_limit_h_max        21 
_diffrn_reflns_limit_k_min        -24 
_diffrn_reflns_limit_k_max        24 
_diffrn_reflns_limit_l_min        -28 
_diffrn_reflns_limit_l_max        28 
_diffrn_reflns_theta_min          0.911 
_diffrn_reflns_theta_max          25.000 
_diffrn_reflns_theta_full         25.000 
_diffrn_measured_fraction_theta_max   0.994 
_diffrn_measured_fraction_theta_full  0.994 
_diffrn_reflns_Laue_measured_fraction_max    0.994 
_diffrn_reflns_Laue_measured_fraction_full   0.994 
_diffrn_reflns_point_group_measured_fraction_max   0.994 
_diffrn_reflns_point_group_measured_fraction_full  0.994 
_reflns_number_total              28332 
_reflns_number_gt                 15864 
_reflns_threshold_expression      'I > 2\s(I)' 
_reflns_Friedel_coverage          0.000 
_reflns_Friedel_fraction_max      . 
_reflns_Friedel_fraction_full     . 
  
_reflns_special_details 
; 
 Reflections were merged by SHELXL according to the crystal 
 class for the calculation of statistics and refinement. 
  
 _reflns_Friedel_fraction is defined as the number of unique 
 Friedel pairs measured divided by the number that would be 
 possible theoretically, ignoring centric projections and 
 systematic absences. 
; 
  
_computing_data_collection        'APEX2 (Bruker AXS, 2010)' 
_computing_cell_refinement        'SAINT V8.34A (Bruker AXS Inc., 2013)' 
_computing_data_reduction         'SAINT V8.34A (Bruker AXS Inc., 2013)' 
_computing_structure_solution     'SHELXT (Sheldrick 2015)' 
_computing_structure_refinement 'SHELXL-2019/1 (Sheldrick, 2019)' 
_computing_molecular_graphics     'Bruker SHELXTL' 
_computing_publication_material   'Bruker SHELXTL' 
_refine_special_details           ? 
_refine_ls_structure_factor_coef  Fsqd 
_refine_ls_matrix_type            full 
_refine_ls_weighting_scheme       calc 
_refine_ls_weighting_details 
'w=1/[\s^2^(Fo^2^)+(0.1490P)^2^+51.1341P] where P=(Fo^2^+2Fc^2^)/3' 
_atom_sites_solution_primary      ? 
_atom_sites_solution_secondary    ? 
_atom_sites_solution_hydrogens    geom 
_refine_ls_hydrogen_treatment     constr 
_refine_ls_extinction_method      none 
_refine_ls_extinction_coef        . 
_refine_ls_number_reflns          28332 
_refine_ls_number_parameters      1930 
_refine_ls_number_restraints      635 
_refine_ls_R_factor_all           0.2105 
_refine_ls_R_factor_gt            0.1375 
_refine_ls_wR_factor_ref          0.3970 
_refine_ls_wR_factor_gt           0.3456 
_refine_ls_goodness_of_fit_ref    1.047 
_refine_ls_restrained_S_all       1.060 
_refine_ls_shift/su_max           0.008 
_refine_ls_shift/su_mean          0.000 
  
loop_ 
 _atom_site_label 
 _atom_site_type_symbol 
 _atom_site_fract_x 
 _atom_site_fract_y 
 _atom_site_fract_z 
 _atom_site_U_iso_or_equiv 
 _atom_site_adp_type 
 _atom_site_occupancy 
 _atom_site_site_symmetry_order 
 _atom_site_calc_flag 
 _atom_site_refinement_flags_posn 
 _atom_site_refinement_flags_adp 
 _atom_site_refinement_flags_occupancy 
 _atom_site_disorder_assembly 
 _atom_site_disorder_group 
Si1A Si 0.35629(16) 0.15837(14) 1.01133(11) 0.0585(7) Uani 1 1 d . . . . . 
Si2A Si 0.46905(11) 0.33694(11) 0.88633(8) 0.0373(5) Uani 1 1 d D . . . . 
Si3A Si 0.20619(12) 0.27988(12) 0.60926(9) 0.0417(5) Uani 1 1 d . . . . . 
C1A C 0.4017(4) 0.2102(4) 0.9389(3) 0.0439(19) Uani 1 1 d . . . . . 
C2A C 0.3898(4) 0.2853(4) 0.9343(3) 0.0349(17) Uani 1 1 d . . . . . 
C3A C 0.3185(4) 0.3193(4) 0.9612(3) 0.0355(17) Uani 1 1 d . . . . . 
C4A C 0.4450(4) 0.1764(4) 0.8919(3) 0.0428(19) Uani 1 1 d . . . . . 
C5A C 0.1457(4) 0.2346(4) 0.6810(3) 0.0365(17) Uani 1 1 d . . . . . 
C6A C 0.0928(4) 0.2754(4) 0.7198(3) 0.0336(17) Uani 1 1 d . . . . . 
C7A C 0.0395(4) 0.1281(4) 0.7991(3) 0.045(2) Uani 1 1 d . . . . . 
C8A C 0.0898(4) 0.1441(4) 0.7551(3) 0.0406(18) Uani 1 1 d . . . . . 
C9A C 0.2450(4) 0.3520(4) 0.9831(3) 0.0363(17) Uani 1 1 d . . . . . 
C10A C 0.2031(4) 0.3773(4) 1.0426(3) 0.0347(16) Uani 1 1 d . . . . . 
C11A C 0.2313(4) 0.3805(4) 1.0900(3) 0.0404(18) Uani 1 1 d . . . . . 
H11A H 0.286093 0.365056 1.086422 0.048 Uiso 1 1 calc R U . . . 
C12A C 0.1783(5) 0.4062(5) 1.1416(3) 0.050(2) Uani 1 1 d . . . . . 
H12A H 0.196707 0.407499 1.174358 0.060 Uiso 1 1 calc R U . . . 
C13A C 0.0979(5) 0.4306(5) 1.1473(3) 0.053(2) Uani 1 1 d . . . . . 
H13A H 0.062458 0.448159 1.183740 0.064 Uiso 1 1 calc R U . . . 
C14A C 0.0698(4) 0.4294(4) 1.1007(3) 0.0415(18) Uani 1 1 d . . . . . 
H14A H 0.015220 0.446642 1.104470 0.050 Uiso 1 1 calc R U . . . 
C15A C 0.1218(4) 0.4026(4) 1.0479(3) 0.0345(16) Uani 1 1 d . . . . . 
C16A C 0.1095(4) 0.3940(4) 0.9921(3) 0.0339(16) Uani 1 1 d . . . . . 
C17A C 0.0420(4) 0.4069(4) 0.9746(3) 0.0315(16) Uani 1 1 d . . . . . 
H17A H -0.007382 0.428385 1.000387 0.038 Uiso 1 1 calc R U . . . 
C18A C 0.0460(4) 0.3884(4) 0.9179(3) 0.0333(16) Uani 1 1 d . . . . . 
C19A C -0.0230(4) 0.3973(4) 0.9001(3) 0.0342(16) Uani 1 1 d . . . . . 
H19A H -0.072741 0.419749 0.924680 0.041 Uiso 1 1 calc R U . . . 
C20A C -0.0186(4) 0.3739(4) 0.8477(3) 0.0338(16) Uani 1 1 d . . . . . 
C21A C -0.0806(4) 0.3744(4) 0.8203(3) 0.0398(18) Uani 1 1 d . . . . . 
C22A C -0.1607(4) 0.4014(4) 0.8368(4) 0.049(2) Uani 1 1 d . . . . . 
H22A H -0.184962 0.425836 0.871495 0.059 Uiso 1 1 calc R U . . . 
C23A C -0.2046(5) 0.3928(5) 0.8033(4) 0.058(2) Uani 1 1 d . . . . . 
H23A H -0.259933 0.411971 0.814984 0.070 Uiso 1 1 calc R U . . . 
C24A C -0.1720(5) 0.3570(5) 0.7525(4) 0.061(2) Uani 1 1 d . . . . . 
H24A H -0.204731 0.351481 0.730134 0.073 Uiso 1 1 calc R U . . . 
C25A C -0.0903(4) 0.3290(4) 0.7345(3) 0.045(2) Uani 1 1 d . . . . . 
H25A H -0.066827 0.304495 0.699744 0.054 Uiso 1 1 calc R U . . . 
C26A C -0.0449(4) 0.3377(4) 0.7680(3) 0.0362(17) Uani 1 1 d . . . . . 
C27A C 0.0410(4) 0.3152(4) 0.7599(3) 0.0337(16) Uani 1 1 d . . . . . 
C28A C 0.0561(4) 0.3397(4) 0.8102(3) 0.0337(16) Uani 1 1 d . . . . . 
C29A C 0.1235(4) 0.3322(4) 0.8250(3) 0.0358(17) Uani 1 1 d . . . . . 
H29A H 0.173051 0.311009 0.799128 0.043 Uiso 1 1 calc R U . . . 
C30A C 0.1204(4) 0.3559(4) 0.8792(3) 0.0326(16) Uani 1 1 d . . . . . 
C31A C 0.1900(4) 0.3451(4) 0.8977(3) 0.0346(16) Uani 1 1 d . . . . . 
H31A H 0.240497 0.325607 0.871773 0.042 Uiso 1 1 calc R U . . . 
C32A C 0.1838(4) 0.3628(4) 0.9520(3) 0.0310(16) Uani 1 1 d . . . . . 
C33A C 0.4802(4) 0.1408(4) 0.8450(3) 0.0442(19) Uani 1 1 d . . . . . 
C34A C 0.5626(5) 0.1048(4) 0.8227(4) 0.048(2) Uani 1 1 d . . . . . 
C35A C 0.6285(5) 0.1004(5) 0.8420(4) 0.057(2) Uani 1 1 d . . . . . 
H35A H 0.625086 0.125399 0.873899 0.068 Uiso 1 1 calc R U . . . 
C36A C 0.6999(5) 0.0582(5) 0.8136(4) 0.067(3) Uani 1 1 d . . . . . 
H36A H 0.745334 0.054632 0.826182 0.080 Uiso 1 1 calc R U . . . 
C37A C 0.7049(5) 0.0219(6) 0.7674(5) 0.078(3) Uani 1 1 d . . . . . 
H37A H 0.753859 -0.006664 0.749129 0.093 Uiso 1 1 calc R U . . . 
C38A C 0.6399(5) 0.0258(5) 0.7466(4) 0.060(2) Uani 1 1 d . . . . . 
H38A H 0.643973 0.000423 0.714722 0.071 Uiso 1 1 calc R U . . . 
C39A C 0.5690(5) 0.0683(4) 0.7745(4) 0.049(2) Uani 1 1 d . . . . . 
C40A C 0.4927(5) 0.0831(4) 0.7619(3) 0.0453(19) Uani 1 1 d . . . . . 
C41A C 0.4693(5) 0.0621(4) 0.7199(3) 0.047(2) Uani 1 1 d . . . . . 
H41A H 0.506298 0.031884 0.692123 0.057 Uiso 1 1 calc R U . . . 
C42A C 0.3907(4) 0.0843(4) 0.7166(3) 0.0426(18) Uani 1 1 d . . . . . 
C43A C 0.3619(5) 0.0615(4) 0.6760(3) 0.047(2) Uani 1 1 d . . . . . 
H43A H 0.395939 0.029007 0.649273 0.056 Uiso 1 1 calc R U . . . 
C44A C 0.2865(4) 0.0851(4) 0.6743(3) 0.0413(18) Uani 1 1 d . . . . . 
C45A C 0.2391(4) 0.0679(4) 0.6408(3) 0.0400(18) Uani 1 1 d . . . . . 
C46A C 0.2559(5) 0.0165(4) 0.6038(3) 0.049(2) Uani 1 1 d . . . . . 
H46A H 0.306227 -0.012767 0.594721 0.059 Uiso 1 1 calc R U . . . 
C47A C 0.1985(6) 0.0085(5) 0.5802(3) 0.058(2) Uani 1 1 d . . . . . 
H47A H 0.209573 -0.026285 0.554396 0.070 Uiso 1 1 calc R U . . . 
C48A C 0.1252(6) 0.0505(5) 0.5939(4) 0.059(3) Uani 1 1 d . . . . . 
H48A H 0.086185 0.043614 0.577784 0.071 Uiso 1 1 calc R U . . . 
C49A C 0.1067(5) 0.1025(5) 0.6305(3) 0.051(2) Uani 1 1 d . . . . . 
H49A H 0.056152 0.131356 0.639367 0.061 Uiso 1 1 calc R U . . . 
C50A C 0.1642(4) 0.1109(4) 0.6536(3) 0.0421(19) Uani 1 1 d . . . . . 
C51A C 0.1561(4) 0.1590(4) 0.7005(3) 0.0411(19) Uani 1 1 d . . . . . 
C52A C 0.2363(4) 0.1362(4) 0.7129(3) 0.0369(17) Uani 1 1 d . . . . . 
C53A C 0.2594(4) 0.1572(4) 0.7545(3) 0.0409(18) Uani 1 1 d . . . . . 
H53A H 0.223338 0.188827 0.781248 0.049 Uiso 1 1 calc R U . . . 
C54A C 0.3372(4) 0.1326(4) 0.7586(3) 0.0393(18) Uani 1 1 d . . . . . 
C55A C 0.3629(4) 0.1522(4) 0.8015(3) 0.0373(17) Uani 1 1 d . . . . . 
H55A H 0.327338 0.183038 0.829306 0.045 Uiso 1 1 calc R U . . . 
C56A C 0.4386(4) 0.1279(4) 0.8047(3) 0.0396(17) Uani 1 1 d . . . . . 
C57A C 0.2691(8) 0.1294(7) 1.0090(5) 0.100(4) Uani 1 1 d . . . . . 
H57A H 0.242411 0.110448 1.050149 0.119 Uiso 1 1 calc R U . . . 
C58A C 0.2944(9) 0.0711(7) 0.9658(5) 0.104(4) Uani 1 1 d . U . . . 
H58A H 0.333769 0.035729 0.977170 0.156 Uiso 1 1 calc R U . . . 
H58B H 0.247189 0.052727 0.968764 0.156 Uiso 1 1 calc R U . . . 
H58C H 0.318171 0.088425 0.924541 0.156 Uiso 1 1 calc R U . . . 
C59A C 0.2073(7) 0.1861(6) 0.9928(7) 0.100(4) Uani 1 1 d . . . . . 
H59A H 0.192662 0.221559 1.020334 0.151 Uiso 1 1 calc R U . . . 
H59B H 0.230389 0.204260 0.951723 0.151 Uiso 1 1 calc R U . . . 
H59C H 0.159408 0.168562 0.995946 0.151 Uiso 1 1 calc R U . . . 
C60A C 0.4386(7) 0.0863(6) 1.0199(5) 0.081(3) Uani 1 1 d . . . . . 
H60A H 0.447967 0.056457 0.987347 0.098 Uiso 1 1 calc R U . . . 
C61A C 0.5197(8) 0.1037(6) 1.0117(6) 0.093(4) Uani 1 1 d . . . . . 
H61A H 0.536964 0.130518 0.973796 0.140 Uiso 1 1 calc R U . . . 
H61B H 0.515402 0.129421 1.044823 0.140 Uiso 1 1 calc R U . . . 
H61C H 0.559019 0.062512 1.011086 0.140 Uiso 1 1 calc R U . . . 
C62A C 0.4093(11) 0.0449(7) 1.0779(6) 0.138(6) Uani 1 1 d . . . . . 
H62A H 0.357057 0.034536 1.081846 0.208 Uiso 1 1 calc R U . . . 
H62B H 0.447721 0.003195 1.077834 0.208 Uiso 1 1 calc R U . . . 
H62C H 0.404103 0.070104 1.111571 0.208 Uiso 1 1 calc R U . . . 
C63A C 0.3242(7) 0.2126(6) 1.0768(4) 0.081(3) Uani 1 1 d . . . . . 
H63A H 0.295221 0.255854 1.063501 0.097 Uiso 1 1 calc R U . . . 
C64A C 0.2636(9) 0.1881(7) 1.1347(5) 0.113(5) Uani 1 1 d . . . . . 
H64A H 0.219938 0.175486 1.125172 0.170 Uiso 1 1 calc R U . . . 
H64B H 0.290517 0.149158 1.153578 0.170 Uiso 1 1 calc R U . . . 
H64C H 0.241727 0.223948 1.162279 0.170 Uiso 1 1 calc R U . . . 
C65A C 0.3893(8) 0.2311(7) 1.0934(5) 0.097(4) Uani 1 1 d . . . . . 
H65A H 0.428840 0.246908 1.057372 0.146 Uiso 1 1 calc R U . . . 
H65B H 0.366451 0.266643 1.121271 0.146 Uiso 1 1 calc R U . . . 
H65C H 0.415242 0.191853 1.112570 0.146 Uiso 1 1 calc R U . . . 
C66A C 0.4511(4) 0.3671(4) 0.8121(3) 0.0436(19) Uani 1 1 d D . . . . 
H66A H 0.499416 0.385538 0.785896 0.052 Uiso 1 1 calc R U . . . 
C67A C 0.4449(6) 0.3096(4) 0.7808(4) 0.061(2) Uani 1 1 d D . . . . 
H67A H 0.491708 0.274092 0.777867 0.091 Uiso 1 1 calc R U . . . 
H67B H 0.396114 0.291902 0.803823 0.091 Uiso 1 1 calc R U . . . 
H67C H 0.442816 0.325604 0.740614 0.091 Uiso 1 1 calc R U . . . 
C68A C 0.3794(4) 0.4235(4) 0.8177(3) 0.048(2) Uani 1 1 d D . . . . 
H68A H 0.384963 0.459794 0.838008 0.072 Uiso 1 1 calc R U . . . 
H68B H 0.376835 0.440332 0.777758 0.072 Uiso 1 1 calc R U . . . 
H68C H 0.330133 0.406629 0.840967 0.072 Uiso 1 1 calc R U . . . 
C69A C 0.4557(4) 0.4118(4) 0.9287(3) 0.0451(19) Uani 1 1 d D . . . . 
H69A H 0.401664 0.438255 0.930354 0.054 Uiso 1 1 calc R U . . . 
C70A C 0.4547(5) 0.3987(5) 0.9938(3) 0.056(2) Uani 1 1 d D . . . . 
H70A H 0.416537 0.368990 1.015225 0.084 Uiso 1 1 calc R U . . . 
H70B H 0.508314 0.377464 0.994847 0.084 Uiso 1 1 calc R U . . . 
H70C H 0.438568 0.441099 1.012926 0.084 Uiso 1 1 calc R U . . . 
C71A C 0.5156(6) 0.4584(5) 0.8952(4) 0.064(3) Uani 1 1 d D . . . . 
H71A H 0.516326 0.466942 0.853548 0.096 Uiso 1 1 calc R U . . . 
H71B H 0.499445 0.500833 0.914415 0.096 Uiso 1 1 calc R U . . . 
H71C H 0.569190 0.437197 0.896335 0.096 Uiso 1 1 calc R U . . . 
C72A C 0.5695(4) 0.2821(4) 0.8725(3) 0.048(2) Uani 1 1 d D . . . . 
H72A H 0.562427 0.237673 0.864249 0.058 Uiso 1 1 calc R U . . . 
C73A C 0.5996(6) 0.2686(5) 0.9272(4) 0.069(3) Uani 1 1 d D . . . . 
H73A H 0.557527 0.254398 0.962368 0.104 Uiso 1 1 calc R U . . . 
H73B H 0.647248 0.233362 0.919172 0.104 Uiso 1 1 calc R U . . . 
H73C H 0.613282 0.309649 0.934895 0.104 Uiso 1 1 calc R U . . . 
C74A C 0.6339(5) 0.3044(6) 0.8170(4) 0.086(4) Uani 1 1 d D . . . . 
H74A H 0.613725 0.312701 0.782825 0.129 Uiso 1 1 calc R U . . . 
H74B H 0.647730 0.345600 0.824123 0.129 Uiso 1 1 calc R U . . . 
H74C H 0.681696 0.269312 0.808400 0.129 Uiso 1 1 calc R U . . . 
C75A C 0.2792(5) 0.2194(5) 0.5532(4) 0.055(2) Uani 1 1 d . . . . . 
H75A H 0.300648 0.179085 0.575456 0.066 Uiso 1 1 calc R U . . . 
C76A C 0.2373(6) 0.1965(5) 0.5120(4) 0.073(3) Uani 1 1 d . . . . . 
H76A H 0.191686 0.175903 0.537144 0.109 Uiso 1 1 calc R U . . . 
H76B H 0.218563 0.235487 0.488448 0.109 Uiso 1 1 calc R U . . . 
H76C H 0.275949 0.163971 0.484962 0.109 Uiso 1 1 calc R U . . . 
C77A C 0.3497(6) 0.2510(6) 0.5103(4) 0.081(3) Uani 1 1 d . . . . . 
H77A H 0.377781 0.266123 0.533508 0.121 Uiso 1 1 calc R U . . . 
H77B H 0.386722 0.217710 0.483356 0.121 Uiso 1 1 calc R U . . . 
H77C H 0.329336 0.289225 0.486841 0.121 Uiso 1 1 calc R U . . . 
C78A C 0.1278(5) 0.3373(5) 0.5804(4) 0.056(2) Uani 1 1 d . . . . . 
H78A H 0.097053 0.368227 0.612832 0.067 Uiso 1 1 calc R U . . . 
C79A C 0.0660(6) 0.3042(6) 0.5709(4) 0.073(3) Uani 1 1 d . . . . . 
H79A H 0.044117 0.275545 0.606608 0.110 Uiso 1 1 calc R U . . . 
H79B H 0.022766 0.338540 0.563673 0.110 Uiso 1 1 calc R U . . . 
H79C H 0.091232 0.276987 0.536303 0.110 Uiso 1 1 calc R U . . . 
C80A C 0.1641(7) 0.3829(6) 0.5255(4) 0.080(3) Uani 1 1 d . . . . . 
H80A H 0.203766 0.403555 0.533071 0.120 Uiso 1 1 calc R U . . . 
H80B H 0.190032 0.356299 0.490580 0.120 Uiso 1 1 calc R U . . . 
H80C H 0.121566 0.417853 0.517949 0.120 Uiso 1 1 calc R U . . . 
C81A C 0.2669(6) 0.3327(5) 0.6287(4) 0.061(2) Uani 1 1 d . . . . . 
H81A H 0.302568 0.349217 0.589475 0.073 Uiso 1 1 calc R U . . . 
C82A C 0.2221(6) 0.3928(5) 0.6599(4) 0.071(3) Uani 1 1 d . . . . . 
H82A H 0.186129 0.418311 0.638578 0.107 Uiso 1 1 calc R U . . . 
H82B H 0.190692 0.379773 0.700741 0.107 Uiso 1 1 calc R U . . . 
H82C H 0.259624 0.420379 0.661196 0.107 Uiso 1 1 calc R U . . . 
C83A C 0.3236(6) 0.2923(6) 0.6618(5) 0.079(3) Uani 1 1 d . . . . . 
H83A H 0.353447 0.252179 0.640728 0.119 Uiso 1 1 calc R U . . . 
H83B H 0.361219 0.319806 0.663120 0.119 Uiso 1 1 calc R U . . . 
H83C H 0.292287 0.279201 0.702664 0.119 Uiso 1 1 calc R U . . . 
Si4A Si -0.0317(8) 0.0995(6) 0.8712(7) 0.0566(13) Uani 0.571(6) 1 d D . P A 1 
C84A C -0.0107(9) 0.1323(8) 0.9330(7) 0.100(5) Uani 0.571(6) 1 d D U P A 1 
H84A H -0.048978 0.119405 0.972433 0.120 Uiso 0.571(6) 1 calc R U P A 1 
C85A C -0.0153(15) 0.2077(7) 0.9261(11) 0.142(5) Uani 0.571(6) 1 d D U P A 1 
H85A H -0.069887 0.229756 0.928072 0.213 Uiso 0.571(6) 1 calc R U P A 1 
H85B H -0.001277 0.221811 0.958312 0.213 Uiso 0.571(6) 1 calc R U P A 1 
H85C H 0.022202 0.220104 0.887361 0.213 Uiso 0.571(6) 1 calc R U P A 1 
C86A C 0.0754(10) 0.0986(10) 0.9297(11) 0.103(6) Uani 0.571(6) 1 d D U P A 1 
H86A H 0.079139 0.049908 0.934141 0.154 Uiso 0.571(6) 1 calc R U P A 1 
H86B H 0.112629 0.111347 0.891007 0.154 Uiso 0.571(6) 1 calc R U P A 1 
H86C H 0.089151 0.113054 0.961959 0.154 Uiso 0.571(6) 1 calc R U P A 1 
C87A C -0.1334(7) 0.1133(10) 0.8638(8) 0.096(5) Uani 0.571(6) 1 d D U P A 1 
H87A H -0.128398 0.071863 0.843948 0.115 Uiso 0.571(6) 1 calc R U P A 1 
C88A C -0.1589(15) 0.1653(13) 0.8191(10) 0.142(5) Uani 0.571(6) 1 d D U P A 1 
H88A H -0.112351 0.170276 0.783657 0.213 Uiso 0.571(6) 1 calc R U P A 1 
H88B H -0.199728 0.150970 0.807349 0.213 Uiso 0.571(6) 1 calc R U P A 1 
H88C H -0.180942 0.208188 0.837342 0.213 Uiso 0.571(6) 1 calc R U P A 1 
C89A C -0.2034(12) 0.1035(14) 0.9198(9) 0.142(6) Uani 0.571(6) 1 d D U P A 1 
H89A H -0.184753 0.069598 0.947557 0.212 Uiso 0.571(6) 1 calc R U P A 1 
H89B H -0.225844 0.145822 0.938903 0.212 Uiso 0.571(6) 1 calc R U P A 1 
H89C H -0.244630 0.088604 0.908910 0.212 Uiso 0.571(6) 1 calc R U P A 1 
C90A C 0.0006(12) 0.0065(7) 0.8770(11) 0.144(8) Uani 0.571(6) 1 d D U P A 1 
H90A H -0.043821 -0.008093 0.911651 0.173 Uiso 0.571(6) 1 calc R U P A 1 
C91A C 0.0043(16) -0.0353(12) 0.8284(11) 0.142(5) Uani 0.571(6) 1 d D U P A 1 
H91A H -0.043092 -0.019671 0.815617 0.213 Uiso 0.571(6) 1 calc R U P A 1 
H91B H 0.052642 -0.031194 0.794278 0.213 Uiso 0.571(6) 1 calc R U P A 1 
H91C H 0.005908 -0.082216 0.843708 0.213 Uiso 0.571(6) 1 calc R U P A 1 
C92A C 0.0730(14) -0.0155(12) 0.8988(11) 0.142(6) Uani 0.571(6) 1 d D U P A 1 
H92A H 0.068334 0.012773 0.930259 0.212 Uiso 0.571(6) 1 calc R U P A 1 
H92B H 0.075228 -0.062249 0.914763 0.212 Uiso 0.571(6) 1 calc R U P A 1 
H92C H 0.121962 -0.011226 0.865333 0.212 Uiso 0.571(6) 1 calc R U P A 1 
Si4' Si -0.0340(11) 0.0971(8) 0.8637(10) 0.0566(13) Uani 0.429(6) 1 d D . P A 2 
C84' C -0.1188(12) 0.1664(9) 0.8962(9) 0.100(5) Uani 0.429(6) 1 d D . P A 2 
H84' H -0.159673 0.147246 0.930771 0.120 Uiso 0.429(6) 1 calc R U P A 2 
C85' C -0.091(2) 0.2206(14) 0.9175(14) 0.142(5) Uani 0.429(6) 1 d D . P A 2 
H85D H -0.066522 0.201056 0.948592 0.213 Uiso 0.429(6) 1 calc R U P A 2 
H85E H -0.050840 0.239771 0.883780 0.213 Uiso 0.429(6) 1 calc R U P A 2 
H85F H -0.136432 0.255721 0.933930 0.213 Uiso 0.429(6) 1 calc R U P A 2 
C86' C -0.1566(15) 0.1956(13) 0.8478(13) 0.103(6) Uani 0.429(6) 1 d D . P A 2 
H86D H -0.174386 0.160214 0.834505 0.154 Uiso 0.429(6) 1 calc R U P A 2 
H86E H -0.202575 0.230671 0.863973 0.154 Uiso 0.429(6) 1 calc R U P A 2 
H86F H -0.116983 0.214720 0.813823 0.154 Uiso 0.429(6) 1 calc R U P A 2 
C87' C -0.0755(13) 0.0299(10) 0.8438(9) 0.096(5) Uani 0.429(6) 1 d D . P A 2 
H87' H -0.115720 0.057537 0.825872 0.115 Uiso 0.429(6) 1 calc R U P A 2 
C88' C -0.129(2) -0.0075(16) 0.8962(12) 0.142(5) Uani 0.429(6) 1 d D . P A 2 
H88D H -0.159889 0.023131 0.927690 0.213 Uiso 0.429(6) 1 calc R U P A 2 
H88E H -0.166379 -0.024983 0.882599 0.213 Uiso 0.429(6) 1 calc R U P A 2 
H88F H -0.096337 -0.044662 0.912142 0.213 Uiso 0.429(6) 1 calc R U P A 2 
C89' C -0.027(2) -0.0161(15) 0.7943(12) 0.142(6) Uani 0.429(6) 1 d D . P A 2 
H89D H 0.006846 0.008832 0.761105 0.212 Uiso 0.429(6) 1 calc R U P A 2 
H89E H 0.006271 -0.053351 0.809631 0.212 Uiso 0.429(6) 1 calc R U P A 2 
H89F H -0.063772 -0.033672 0.780088 0.212 Uiso 0.429(6) 1 calc R U P A 2 
C90' C 0.0079(15) 0.0511(12) 0.9231(12) 0.144(8) Uani 0.429(6) 1 d D . P A 2 
H90' H -0.023830 0.073820 0.960724 0.173 Uiso 0.429(6) 1 calc R U P A 2 
C91' C 0.0953(16) 0.0453(17) 0.9182(17) 0.142(5) Uani 0.429(6) 1 d D . P A 2 
H91D H 0.109038 0.090021 0.911837 0.213 Uiso 0.429(6) 1 calc R U P A 2 
H91E H 0.103996 0.023126 0.955139 0.213 Uiso 0.429(6) 1 calc R U P A 2 
H91F H 0.129281 0.018905 0.884335 0.213 Uiso 0.429(6) 1 calc R U P A 2 
C92' C -0.0144(19) -0.0190(14) 0.9331(16) 0.142(6) Uani 0.429(6) 1 d D . P A 2 
H92D H -0.070824 -0.014873 0.936268 0.212 Uiso 0.429(6) 1 calc R U P A 2 
H92E H 0.019305 -0.045525 0.899308 0.212 Uiso 0.429(6) 1 calc R U P A 2 
H92F H -0.005979 -0.041304 0.970113 0.212 Uiso 0.429(6) 1 calc R U P A 2 
Si1B Si 0.54099(13) 0.66405(13) 0.72824(9) 0.0497(6) Uani 1 1 d D . . . . 
Si2B Si 0.33065(15) 0.84208(14) 0.81820(9) 0.0532(7) Uani 1 1 d . . . . . 
C1B C 0.4365(4) 0.7115(4) 0.7684(3) 0.0387(18) Uani 1 1 d . . . . . 
C2B C 0.4084(4) 0.7865(4) 0.7590(3) 0.0411(19) Uani 1 1 d . . . . . 
C3B C 0.4329(4) 0.8168(4) 0.7055(3) 0.0377(17) Uani 1 1 d . . . . . 
C4B C 0.3855(4) 0.6746(4) 0.8020(3) 0.0423(19) Uani 1 1 d . . . . . 
C5B C 0.2282(11) 0.6569(8) 0.5033(9) 0.041(4) Uani 0.618(3) 1 d . . P B 1 
C6B C 0.1823(10) 0.6258(8) 0.5492(8) 0.036(4) Uani 0.618(3) 1 d . . P B 1 
C7B C 0.0612(11) 0.7754(11) 0.5687(8) 0.059(5) Uani 0.618(3) 1 d . . P B 1 
C8B C 0.1236(12) 0.7562(10) 0.5316(8) 0.050(5) Uani 0.618(3) 1 d . . P B 1 
C5" C 0.200(2) 0.6857(16) 0.5099(17) 0.041(4) Uani 0.382(3) 1 d . . P B 2 
C6" C 0.1577(18) 0.6523(14) 0.5599(14) 0.036(4) Uani 0.382(3) 1 d . . P B 2 
C7" C 0.0370(18) 0.8096(17) 0.5861(14) 0.059(5) Uani 0.382(3) 1 d . . P B 2 
C8" C 0.102(3) 0.7857(18) 0.5488(16) 0.050(5) Uani 0.382(3) 1 d . . P B 2 
C9B C 0.4523(4) 0.8476(4) 0.6515(3) 0.0358(17) Uani 1 1 d . . . . . 
C10B C 0.5178(4) 0.8858(4) 0.6225(3) 0.0373(17) Uani 1 1 d . . . . . 
C11B C 0.5722(5) 0.9029(4) 0.6448(3) 0.0430(19) Uani 1 1 d . . . . . 
H11B H 0.570383 0.889972 0.685011 0.052 Uiso 1 1 calc R U . . . 
C12B C 0.6293(5) 0.9390(4) 0.6077(3) 0.046(2) Uani 1 1 d . . . . . 
H12B H 0.667621 0.950268 0.622347 0.055 Uiso 1 1 calc R U . . . 
C13B C 0.6307(5) 0.9590(5) 0.5489(3) 0.054(2) Uani 1 1 d . . . . . 
H13B H 0.669207 0.984683 0.524055 0.065 Uiso 1 1 calc R U . . . 
C14B C 0.5767(4) 0.9417(4) 0.5264(3) 0.046(2) Uani 1 1 d . . . . . 
H14B H 0.578110 0.954759 0.486309 0.055 Uiso 1 1 calc R U . . . 
C15B C 0.5206(4) 0.9050(4) 0.5634(3) 0.0370(17) Uani 1 1 d . . . . . 
C16B C 0.4569(4) 0.8790(4) 0.5517(3) 0.0362(17) Uani 1 1 d . . . . . 
C17B C 0.4426(9) 0.8722(6) 0.4990(8) 0.029(3) Uani 0.618(3) 1 d . U P B 1 
H17B H 0.477232 0.888467 0.462433 0.034 Uiso 0.618(3) 1 calc R U P B 1 
C18B C 0.3805(17) 0.8430(14) 0.4968(10) 0.033(4) Uani 0.618(3) 1 d . . P B 1 
C19B C 0.3631(15) 0.8371(11) 0.4445(10) 0.052(6) Uani 0.618(3) 1 d . . P B 1 
H19B H 0.393139 0.855954 0.407248 0.063 Uiso 0.618(3) 1 calc R U P B 1 
C20B C 0.3064(8) 0.8063(13) 0.4470(8) 0.054(6) Uani 0.618(3) 1 d . . P B 1 
C21B C 0.2725(10) 0.7934(11) 0.3996(7) 0.061(5) Uani 0.618(3) 1 d . . P B 1 
C22B C 0.2868(12) 0.8174(9) 0.3411(7) 0.064(5) Uani 0.618(3) 1 d . . P B 1 
H22B H 0.330709 0.839930 0.322208 0.076 Uiso 0.618(3) 1 calc R U P B 1 
C23B C 0.2392(11) 0.8096(9) 0.3093(7) 0.065(5) Uani 0.618(3) 1 d . . P B 1 
H23B H 0.250315 0.826666 0.268730 0.078 Uiso 0.618(3) 1 calc R U P B 1 
C24B C 0.1753(12) 0.7772(10) 0.3359(8) 0.065(6) Uani 0.618(3) 1 d . . P B 1 
H24B H 0.140728 0.774010 0.314240 0.078 Uiso 0.618(3) 1 calc R U P B 1 
C25B C 0.1602(11) 0.7484(8) 0.3958(7) 0.052(4) Uani 0.618(3) 1 d . . P B 1 
H25B H 0.117438 0.724406 0.414103 0.062 Uiso 0.618(3) 1 calc R U P B 1 
C26B C 0.2111(9) 0.7568(9) 0.4266(6) 0.047(4) Uani 0.618(3) 1 d . . P B 1 
C27B C 0.2028(9) 0.7343(9) 0.4922(7) 0.038(4) Uani 0.618(3) 1 d . . P B 1 
C28B C 0.2606(11) 0.7715(8) 0.5011(7) 0.036(4) Uani 0.618(3) 1 d . . P B 1 
C29B C 0.2766(9) 0.7747(6) 0.5547(7) 0.030(3) Uani 0.618(3) 1 d . U P B 1 
H29B H 0.246375 0.754189 0.591070 0.036 Uiso 0.618(3) 1 calc R U P B 1 
C30B C 0.3375(9) 0.8083(6) 0.5543(7) 0.025(3) Uani 0.618(3) 1 d . U P B 1 
C31B C 0.3580(11) 0.8092(8) 0.6073(10) 0.026(3) Uani 0.618(3) 1 d . U P B 1 
H31B H 0.332292 0.785025 0.643080 0.031 Uiso 0.618(3) 1 calc R U P B 1 
C17" C 0.4290(16) 0.8934(12) 0.5021(13) 0.029(3) Uani 0.382(3) 1 d . . P B 2 
H17C H 0.449471 0.922211 0.468074 0.034 Uiso 0.382(3) 1 calc R U P B 2 
C18" C 0.366(3) 0.859(3) 0.5105(19) 0.033(4) Uani 0.382(3) 1 d . . P B 2 
C19" C 0.339(3) 0.864(2) 0.4562(18) 0.052(6) Uani 0.382(3) 1 d . . P B 2 
H19" H 0.363079 0.889504 0.420571 0.063 Uiso 0.382(3) 1 calc R U P B 2 
C20" C 0.2726(15) 0.829(2) 0.4606(14) 0.054(6) Uani 0.382(3) 1 d . . P B 2 
C21" C 0.2379(17) 0.8256(18) 0.4166(12) 0.061(5) Uani 0.382(3) 1 d . . P B 2 
C22" C 0.252(2) 0.8564(15) 0.3569(13) 0.064(5) Uani 0.382(3) 1 d . . P B 2 
H22" H 0.291952 0.883152 0.339001 0.076 Uiso 0.382(3) 1 calc R U P B 2 
C23" C 0.2031(19) 0.8441(16) 0.3279(11) 0.065(5) Uani 0.382(3) 1 d . . P B 2 
H23" H 0.212495 0.861516 0.287568 0.078 Uiso 0.382(3) 1 calc R U P B 2 
C24" C 0.140(2) 0.8080(18) 0.3526(14) 0.065(6) Uani 0.382(3) 1 d . . P B 2 
H24" H 0.106910 0.802293 0.330926 0.078 Uiso 0.382(3) 1 calc R U P B 2 
C25" C 0.1301(19) 0.7809(13) 0.4116(12) 0.052(4) Uani 0.382(3) 1 d . . P B 2 
H25" H 0.087785 0.756539 0.430526 0.062 Uiso 0.382(3) 1 calc R U P B 2 
C26" C 0.1763(15) 0.7879(15) 0.4410(11) 0.047(4) Uani 0.382(3) 1 d . . P B 2 
C27" C 0.1744(16) 0.7624(17) 0.5039(13) 0.038(4) Uani 0.382(3) 1 d . . P B 2 
C28" C 0.2410(19) 0.7982(15) 0.5138(14) 0.036(4) Uani 0.382(3) 1 d . . P B 2 
C29" C 0.2598(15) 0.7955(12) 0.5599(13) 0.030(3) Uani 0.382(3) 1 d . . P B 2 
H29" H 0.232119 0.771717 0.595244 0.036 Uiso 0.382(3) 1 calc R U P B 2 
C30" C 0.3242(16) 0.8285(12) 0.5603(12) 0.025(3) Uani 0.382(3) 1 d . . P B 2 
C31" C 0.3459(19) 0.8257(14) 0.6083(17) 0.026(3) Uani 0.382(3) 1 d . . P B 2 
H31" H 0.312512 0.809568 0.645505 0.031 Uiso 0.382(3) 1 calc R U P B 2 
C32B C 0.4149(4) 0.8452(4) 0.6064(3) 0.0336(16) Uani 1 1 d . . . . . 
C33B C 0.3333(4) 0.6344(4) 0.8291(3) 0.0410(18) Uani 1 1 d . . . . . 
C34B C 0.3121(4) 0.6038(4) 0.8920(3) 0.0372(17) Uani 1 1 d . . . . . 
C35B C 0.3409(5) 0.6092(5) 0.9373(3) 0.051(2) Uani 1 1 d . . . . . 
H35B H 0.380286 0.635924 0.931596 0.061 Uiso 1 1 calc R U . . . 
C36B C 0.3102(5) 0.5742(4) 0.9923(3) 0.048(2) Uani 1 1 d . . . . . 
H36B H 0.329510 0.576844 1.024323 0.058 Uiso 1 1 calc R U . . . 
C37B C 0.2529(5) 0.5363(4) 1.0006(3) 0.048(2) Uani 1 1 d . . . . . 
H37B H 0.232967 0.513296 1.038491 0.058 Uiso 1 1 calc R U . . . 
C38B C 0.2234(4) 0.5305(4) 0.9553(3) 0.0405(18) Uani 1 1 d . . . . . 
H38B H 0.184036 0.503605 0.961645 0.049 Uiso 1 1 calc R U . . . 
C39B C 0.2526(4) 0.5650(4) 0.9003(3) 0.0364(17) Uani 1 1 d . . . . . 
C40B C 0.2331(4) 0.5695(4) 0.8442(3) 0.0347(16) Uani 1 1 d . . . . . 
C41B C 0.1798(4) 0.5422(4) 0.8300(3) 0.0362(17) Uani 1 1 d . . . . . 
H41B H 0.148905 0.513088 0.858360 0.043 Uiso 1 1 calc R U . . . 
C42B C 0.1707(4) 0.5577(4) 0.7721(3) 0.0367(17) Uani 1 1 d . . . . . 
C43B C 0.1140(4) 0.5324(4) 0.7554(3) 0.0381(17) Uani 1 1 d . . . . . 
H43B H 0.082099 0.502939 0.782452 0.046 Uiso 1 1 calc R U . . . 
C44B C 0.1057(4) 0.5510(4) 0.7003(3) 0.0425(19) Uani 1 1 d . . . . . 
C45B C 0.0579(10) 0.5265(7) 0.6679(8) 0.035(3) Uani 0.618(3) 1 d . U P B 1 
C46B C -0.0007(9) 0.4881(7) 0.6885(8) 0.040(3) Uani 0.618(3) 1 d . U P B 1 
H46B H -0.014086 0.467762 0.728088 0.048 Uiso 0.618(3) 1 calc R U P B 1 
C47B C -0.0406(8) 0.4797(7) 0.6486(6) 0.045(3) Uani 0.618(3) 1 d . U P B 1 
H47B H -0.082162 0.454004 0.662124 0.054 Uiso 0.618(3) 1 calc R U P B 1 
C48B C -0.0208(10) 0.5078(8) 0.5910(7) 0.055(4) Uani 0.618(3) 1 d . U P B 1 
H48B H -0.047910 0.500567 0.565063 0.067 Uiso 0.618(3) 1 calc R U P B 1 
C49B C 0.0387(8) 0.5468(7) 0.5705(6) 0.046(3) Uani 0.618(3) 1 d . U P B 1 
H49B H 0.052188 0.566513 0.530678 0.055 Uiso 0.618(3) 1 calc R U P B 1 
C50B C 0.0778(8) 0.5566(8) 0.6082(6) 0.035(3) Uani 0.618(3) 1 d . . P B 1 
C51B C 0.1440(9) 0.5947(10) 0.5984(9) 0.034(4) Uani 0.618(3) 1 d . . P B 1 
C45" C 0.0441(17) 0.5457(13) 0.6753(14) 0.035(3) Uani 0.382(3) 1 d . . P B 2 
C46" C -0.0194(16) 0.5082(13) 0.6967(13) 0.040(3) Uani 0.382(3) 1 d . . P B 2 
H46" H -0.029517 0.484903 0.735010 0.048 Uiso 0.382(3) 1 calc R U P B 2 
C47" C -0.0652(14) 0.5057(12) 0.6626(11) 0.045(3) Uani 0.382(3) 1 d . . P B 2 
H47" H -0.111309 0.485288 0.678621 0.054 Uiso 0.382(3) 1 calc R U P B 2 
C48" C -0.0442(16) 0.5335(14) 0.6036(12) 0.055(4) Uani 0.382(3) 1 d . . P B 2 
H48" H -0.067044 0.522140 0.576471 0.067 Uiso 0.382(3) 1 calc R U P B 2 
C49" C 0.0096(14) 0.5772(12) 0.5843(10) 0.046(3) Uani 0.382(3) 1 d . . P B 2 
H49" H 0.016691 0.603264 0.547327 0.055 Uiso 0.382(3) 1 calc R U P B 2 
C50" C 0.0524(15) 0.5810(15) 0.6219(12) 0.035(3) Uani 0.382(3) 1 d . . P B 2 
C51" C 0.1192(18) 0.6173(18) 0.6081(16) 0.034(4) Uani 0.382(3) 1 d . . P B 2 
C52B C 0.1541(5) 0.5939(4) 0.6585(3) 0.047(2) Uani 1 1 d . . . . . 
C53B C 0.2093(4) 0.6183(4) 0.6729(3) 0.045(2) Uani 1 1 d . . . . . 
H53B H 0.241879 0.646432 0.644601 0.054 Uiso 1 1 calc R U . . . 
C54B C 0.2182(4) 0.6018(4) 0.7304(3) 0.0392(18) Uani 1 1 d . . . . . 
C55B C 0.2738(4) 0.6281(4) 0.7460(3) 0.0389(18) Uani 1 1 d . . . . . 
H55B H 0.305873 0.656763 0.718013 0.047 Uiso 1 1 calc R U . . . 
C56B C 0.2816(4) 0.6123(4) 0.8021(3) 0.0373(17) Uani 1 1 d . . . . . 
C57B C 0.6133(4) 0.7240(5) 0.6944(3) 0.056(2) Uani 1 1 d D . . . . 
H57B H 0.585202 0.761464 0.673395 0.067 Uiso 1 1 calc R U . . . 
C58B C 0.6327(6) 0.7560(6) 0.7411(4) 0.076(3) Uani 1 1 d D . . . . 
H58D H 0.582846 0.774257 0.771289 0.114 Uiso 1 1 calc R U . . . 
H58E H 0.665261 0.722092 0.760318 0.114 Uiso 1 1 calc R U . . . 
H58F H 0.662552 0.792041 0.721400 0.114 Uiso 1 1 calc R U . . . 
C59B C 0.6900(5) 0.6954(6) 0.6471(4) 0.085(4) Uani 1 1 d D . . . . 
H59D H 0.676832 0.675037 0.617578 0.128 Uiso 1 1 calc R U . . . 
H59E H 0.719997 0.731247 0.627228 0.128 Uiso 1 1 calc R U . . . 
H59F H 0.722706 0.661298 0.666146 0.128 Uiso 1 1 calc R U . . . 
C60B C 0.5695(5) 0.5996(5) 0.7840(4) 0.068(3) Uani 1 1 d D . . . . 
H60B H 0.525656 0.572585 0.798594 0.082 Uiso 1 1 calc R U . . . 
C61B C 0.5738(7) 0.6244(6) 0.8398(4) 0.087(3) Uani 1 1 d D U . . . 
H61D H 0.524862 0.656241 0.857372 0.130 Uiso 1 1 calc R U . . . 
H61E H 0.579084 0.586467 0.868864 0.130 Uiso 1 1 calc R U . . . 
H61F H 0.620286 0.646574 0.829281 0.130 Uiso 1 1 calc R U . . . 
C62B C 0.6457(7) 0.5498(6) 0.7563(5) 0.109(4) Uani 1 1 d D U . . . 
H62D H 0.642630 0.533930 0.720336 0.164 Uiso 1 1 calc R U . . . 
H62E H 0.692295 0.571884 0.745693 0.164 Uiso 1 1 calc R U . . . 
H62F H 0.651093 0.511778 0.785275 0.164 Uiso 1 1 calc R U . . . 
C63B C 0.5323(5) 0.6198(4) 0.6667(3) 0.056(2) Uani 1 1 d D . . . . 
H63B H 0.588153 0.600622 0.642611 0.067 Uiso 1 1 calc R U . . . 
C64B C 0.4968(5) 0.6682(5) 0.6241(4) 0.059(2) Uani 1 1 d D . . . . 
H64D H 0.526543 0.705293 0.610097 0.089 Uiso 1 1 calc R U . . . 
H64E H 0.500421 0.644764 0.589800 0.089 Uiso 1 1 calc R U . . . 
H64F H 0.440481 0.685806 0.645063 0.089 Uiso 1 1 calc R U . . . 
C65B C 0.4876(6) 0.5614(5) 0.6895(4) 0.071(3) Uani 1 1 d D . . . . 
H65D H 0.511513 0.531063 0.716693 0.106 Uiso 1 1 calc R U . . . 
H65E H 0.431207 0.578308 0.710831 0.106 Uiso 1 1 calc R U . . . 
H65F H 0.491147 0.537266 0.655568 0.106 Uiso 1 1 calc R U . . . 
C66B C 0.2366(6) 0.8625(6) 0.7996(5) 0.077(3) Uani 1 1 d . . . . . 
H66B H 0.195395 0.884203 0.835054 0.092 Uiso 1 1 calc R U . . . 
C67B C 0.2372(6) 0.9149(5) 0.7448(4) 0.068(3) Uani 1 1 d . . . . . 
H67D H 0.256078 0.954334 0.750068 0.103 Uiso 1 1 calc R U . . . 
H67E H 0.272974 0.894755 0.707913 0.103 Uiso 1 1 calc R U . . . 
H67F H 0.182839 0.928122 0.742289 0.103 Uiso 1 1 calc R U . . . 
C68B C 0.2073(6) 0.7988(6) 0.7942(6) 0.087(4) Uani 1 1 d . . . . . 
H68D H 0.207933 0.767619 0.829104 0.131 Uiso 1 1 calc R U . . . 
H68E H 0.152680 0.810843 0.792139 0.131 Uiso 1 1 calc R U . . . 
H68F H 0.242815 0.777476 0.757762 0.131 Uiso 1 1 calc R U . . . 
C69B C 0.3148(7) 0.7929(6) 0.8936(4) 0.082(3) Uani 1 1 d . . . . . 
H69B H 0.306406 0.747784 0.888357 0.099 Uiso 1 1 calc R U . . . 
C70B C 0.2393(9) 0.8246(7) 0.9413(6) 0.120(5) Uani 1 1 d . U . . . 
H70D H 0.193394 0.831563 0.926583 0.180 Uiso 1 1 calc R U . . . 
H70E H 0.229372 0.794841 0.977895 0.180 Uiso 1 1 calc R U . . . 
H70F H 0.246687 0.867703 0.950019 0.180 Uiso 1 1 calc R U . . . 
C71B C 0.3859(8) 0.7820(7) 0.9157(5) 0.101(4) Uani 1 1 d . U . . . 
H71D H 0.433924 0.761691 0.884950 0.151 Uiso 1 1 calc R U . . . 
H71E H 0.393683 0.824945 0.924374 0.151 Uiso 1 1 calc R U . . . 
H71F H 0.376369 0.752083 0.952249 0.151 Uiso 1 1 calc R U . . . 
C72B C 0.3766(6) 0.9186(5) 0.8108(4) 0.072(3) Uani 1 1 d . . . . . 
H72B H 0.385085 0.937411 0.768557 0.086 Uiso 1 1 calc R U . . . 
C73B C 0.3158(9) 0.9729(6) 0.8507(5) 0.107(5) Uani 1 1 d . . . . . 
H73D H 0.264080 0.978926 0.843867 0.160 Uiso 1 1 calc R U . . . 
H73E H 0.309156 0.958902 0.892869 0.160 Uiso 1 1 calc R U . . . 
H73F H 0.335853 1.015264 0.840556 0.160 Uiso 1 1 calc R U . . . 
C74B C 0.4563(7) 0.9081(6) 0.8201(5) 0.082(3) Uani 1 1 d . . . . . 
H74D H 0.493524 0.873620 0.794463 0.123 Uiso 1 1 calc R U . . . 
H74E H 0.477132 0.950028 0.809736 0.123 Uiso 1 1 calc R U . . . 
H74F H 0.450435 0.893666 0.862049 0.123 Uiso 1 1 calc R U . . . 
Si3B Si 0.3237(3) 0.5970(2) 0.45778(17) 0.0457(10) Uani 0.618(3) 1 d D U P B 1 
C75B C 0.4186(6) 0.6341(7) 0.4287(6) 0.065(4) Uani 0.618(3) 1 d D U P B 1 
H75B H 0.407123 0.674606 0.402352 0.078 Uiso 0.618(3) 1 calc R U P B 1 
C76B C 0.4464(11) 0.6582(11) 0.4753(9) 0.080(5) Uani 0.618(3) 1 d D U P B 1 
H76D H 0.401758 0.687915 0.501341 0.120 Uiso 0.618(3) 1 calc R U P B 1 
H76E H 0.464664 0.619604 0.499452 0.120 Uiso 0.618(3) 1 calc R U P B 1 
H76F H 0.490578 0.682559 0.454912 0.120 Uiso 0.618(3) 1 calc R U P B 1 
C77B C 0.4901(9) 0.5877(9) 0.3886(8) 0.083(5) Uani 0.618(3) 1 d D U P B 1 
H77D H 0.473612 0.571696 0.358462 0.125 Uiso 0.618(3) 1 calc R U P B 1 
H77E H 0.533988 0.612402 0.368676 0.125 Uiso 0.618(3) 1 calc R U P B 1 
H77F H 0.508075 0.549447 0.413216 0.125 Uiso 0.618(3) 1 calc R U P B 1 
C78B C 0.3081(8) 0.5678(7) 0.3914(4) 0.063(3) Uani 0.618(3) 1 d D U P B 1 
H78B H 0.349015 0.526466 0.379567 0.076 Uiso 0.618(3) 1 calc R U P B 1 
C79B C 0.2266(9) 0.5469(10) 0.4100(8) 0.083(5) Uani 0.618(3) 1 d D U P B 1 
H79D H 0.220881 0.515063 0.445158 0.124 Uiso 0.618(3) 1 calc R U P B 1 
H79E H 0.184440 0.586428 0.419787 0.124 Uiso 0.618(3) 1 calc R U P B 1 
H79F H 0.222116 0.525797 0.377040 0.124 Uiso 0.618(3) 1 calc R U P B 1 
C80B C 0.3223(11) 0.6179(8) 0.3363(6) 0.074(5) Uani 0.618(3) 1 d D U P B 1 
H80D H 0.375412 0.629549 0.326363 0.112 Uiso 0.618(3) 1 calc R U P B 1 
H80E H 0.319018 0.597751 0.302364 0.112 Uiso 0.618(3) 1 calc R U P B 1 
H80F H 0.281342 0.658382 0.345111 0.112 Uiso 0.618(3) 1 calc R U P B 1 
C81B C 0.3363(9) 0.5200(5) 0.5100(5) 0.066(4) Uani 0.618(3) 1 d D U P B 1 
H81B H 0.280548 0.512600 0.532693 0.079 Uiso 0.618(3) 1 calc R U P B 1 
C82B C 0.3726(12) 0.5273(10) 0.5579(7) 0.088(5) Uani 0.618(3) 1 d D U P B 1 
H82D H 0.345720 0.568982 0.577367 0.131 Uiso 0.618(3) 1 calc R U P B 1 
H82E H 0.365439 0.489331 0.587795 0.131 Uiso 0.618(3) 1 calc R U P B 1 
H82F H 0.429852 0.528276 0.539201 0.131 Uiso 0.618(3) 1 calc R U P B 1 
C83B C 0.3791(11) 0.4544(7) 0.4799(8) 0.082(5) Uani 0.618(3) 1 d D U P B 1 
H83D H 0.356322 0.449162 0.449163 0.123 Uiso 0.618(3) 1 calc R U P B 1 
H83E H 0.436332 0.455568 0.461455 0.123 Uiso 0.618(3) 1 calc R U P B 1 
H83F H 0.371919 0.416622 0.510050 0.123 Uiso 0.618(3) 1 calc R U P B 1 
Si3" Si 0.2872(4) 0.6246(4) 0.4595(3) 0.0457(10) Uani 0.382(3) 1 d D . P B 2 
C75" C 0.3852(9) 0.6577(11) 0.4290(8) 0.065(4) Uani 0.382(3) 1 d D . P B 2 
H75" H 0.372804 0.700680 0.405911 0.078 Uiso 0.382(3) 1 calc R U P B 2 
C76" C 0.4187(17) 0.6763(19) 0.4749(14) 0.080(5) Uani 0.382(3) 1 d D . P B 2 
H76G H 0.375792 0.703448 0.504487 0.120 Uiso 0.382(3) 1 calc R U P B 2 
H76H H 0.440025 0.635460 0.495042 0.120 Uiso 0.382(3) 1 calc R U P B 2 
H76I H 0.461569 0.701906 0.454320 0.120 Uiso 0.382(3) 1 calc R U P B 2 
C77" C 0.4548(13) 0.6154(15) 0.3841(12) 0.083(5) Uani 0.382(3) 1 d D . P B 2 
H77G H 0.435762 0.602437 0.353938 0.125 Uiso 0.382(3) 1 calc R U P B 2 
H77H H 0.497375 0.641582 0.364410 0.125 Uiso 0.382(3) 1 calc R U P B 2 
H77I H 0.475831 0.575137 0.405132 0.125 Uiso 0.382(3) 1 calc R U P B 2 
C78" C 0.2596(10) 0.6100(12) 0.3937(6) 0.063(3) Uani 0.382(3) 1 d D . P B 2 
H78" H 0.246927 0.657169 0.377727 0.076 Uiso 0.382(3) 1 calc R U P B 2 
C79" C 0.1781(12) 0.5901(16) 0.4109(12) 0.083(5) Uani 0.382(3) 1 d D . P B 2 
H79G H 0.142644 0.611342 0.447356 0.124 Uiso 0.382(3) 1 calc R U P B 2 
H79H H 0.155239 0.604677 0.378410 0.124 Uiso 0.382(3) 1 calc R U P B 2 
H79I H 0.183714 0.541379 0.418208 0.124 Uiso 0.382(3) 1 calc R U P B 2 
C80" C 0.3204(15) 0.5800(16) 0.3375(9) 0.074(5) Uani 0.382(3) 1 d D . P B 2 
H80G H 0.371250 0.595146 0.329422 0.112 Uiso 0.382(3) 1 calc R U P B 2 
H80H H 0.328788 0.531067 0.343333 0.112 Uiso 0.382(3) 1 calc R U P B 2 
H80I H 0.300314 0.594365 0.303536 0.112 Uiso 0.382(3) 1 calc R U P B 2 
C81" C 0.3071(13) 0.5431(7) 0.5039(8) 0.066(4) Uani 0.382(3) 1 d D . P B 2 
H81" H 0.252757 0.532253 0.526138 0.079 Uiso 0.382(3) 1 calc R U P B 2 
C82" C 0.343(2) 0.5476(15) 0.5529(12) 0.088(5) Uani 0.382(3) 1 d D . P B 2 
H82G H 0.314060 0.587218 0.575089 0.131 Uiso 0.382(3) 1 calc R U P B 2 
H82H H 0.337865 0.507440 0.580405 0.131 Uiso 0.382(3) 1 calc R U P B 2 
H82I H 0.399553 0.550981 0.534642 0.131 Uiso 0.382(3) 1 calc R U P B 2 
C83" C 0.3536(19) 0.4807(11) 0.4703(12) 0.082(5) Uani 0.382(3) 1 d D . P B 2 
H83G H 0.331704 0.476758 0.438611 0.123 Uiso 0.382(3) 1 calc R U P B 2 
H83H H 0.410200 0.484438 0.452449 0.123 Uiso 0.382(3) 1 calc R U P B 2 
H83I H 0.348512 0.440897 0.498212 0.123 Uiso 0.382(3) 1 calc R U P B 2 
Si4B Si -0.0306(3) 0.7996(3) 0.6329(2) 0.0726(13) Uani 0.618(3) 1 d D U P B 1 
C84B C -0.0743(19) 0.7212(10) 0.6551(10) 0.24(2) Uani 0.618(3) 1 d D U P B 1 
H84B H -0.025852 0.687205 0.655804 0.292 Uiso 0.618(3) 1 calc R U P B 1 
C85B C -0.0984(14) 0.6955(13) 0.6078(11) 0.144(8) Uani 0.618(3) 1 d D U P B 1 
H85G H -0.060252 0.703952 0.568143 0.215 Uiso 0.618(3) 1 calc R U P B 1 
H85H H -0.098012 0.647293 0.615871 0.215 Uiso 0.618(3) 1 calc R U P B 1 
H85I H -0.152219 0.718597 0.608844 0.215 Uiso 0.618(3) 1 calc R U P B 1 
C86B C -0.1297(19) 0.7105(15) 0.7185(10) 0.179(11) Uani 0.618(3) 1 d D U P B 1 
H86G H -0.110869 0.728184 0.746469 0.268 Uiso 0.618(3) 1 calc R U P B 1 
H86H H -0.184122 0.733929 0.721447 0.268 Uiso 0.618(3) 1 calc R U P B 1 
H86I H -0.129916 0.662624 0.728474 0.268 Uiso 0.618(3) 1 calc R U P B 1 
C87B C -0.1023(12) 0.8698(7) 0.6096(9) 0.126(7) Uani 0.618(3) 1 d D U P B 1 
H87B H -0.151959 0.878638 0.644687 0.151 Uiso 0.618(3) 1 calc R U P B 1 
C88B C -0.1243(19) 0.8455(14) 0.5603(13) 0.150(10) Uani 0.618(3) 1 d D U P B 1 
H88G H -0.140442 0.801759 0.573281 0.225 Uiso 0.618(3) 1 calc R U P B 1 
H88H H -0.168784 0.877615 0.552119 0.225 Uiso 0.618(3) 1 calc R U P B 1 
H88I H -0.077894 0.841615 0.523791 0.225 Uiso 0.618(3) 1 calc R U P B 1 
C89B C -0.079(2) 0.9373(11) 0.5806(16) 0.216(10) Uani 0.618(3) 1 d D U P B 1 
H89G H -0.063716 0.958774 0.608083 0.324 Uiso 0.618(3) 1 calc R U P B 1 
H89H H -0.034639 0.930146 0.543388 0.324 Uiso 0.618(3) 1 calc R U P B 1 
H89I H -0.125529 0.966146 0.571716 0.324 Uiso 0.618(3) 1 calc R U P B 1 
C90B C -0.0030(16) 0.8303(12) 0.6933(10) 0.200(9) Uani 0.618(3) 1 d D U P B 1 
H90B H 0.020303 0.791289 0.715852 0.240 Uiso 0.618(3) 1 calc R U P B 1 
C91B C 0.0560(19) 0.8793(18) 0.6687(17) 0.216(10) Uani 0.618(3) 1 d D U P B 1 
H91G H 0.105473 0.857260 0.640401 0.324 Uiso 0.618(3) 1 calc R U P B 1 
H91H H 0.032001 0.918559 0.648321 0.324 Uiso 0.618(3) 1 calc R U P B 1 
H91I H 0.068274 0.893448 0.701848 0.324 Uiso 0.618(3) 1 calc R U P B 1 
C92B C -0.0776(18) 0.8707(17) 0.7369(13) 0.200(9) Uani 0.618(3) 1 d D U P B 1 
H92G H -0.118593 0.842632 0.754712 0.300 Uiso 0.618(3) 1 calc R U P B 1 
H92H H -0.062620 0.885018 0.768641 0.300 Uiso 0.618(3) 1 calc R U P B 1 
H92I H -0.098894 0.910129 0.715114 0.300 Uiso 0.618(3) 1 calc R U P B 1 
Si4" Si -0.0471(4) 0.8523(5) 0.6457(3) 0.0726(13) Uani 0.382(3) 1 d D . P B 2 
C84" C -0.050(2) 0.7753(12) 0.6994(15) 0.24(2) Uani 0.382(3) 1 d D . P B 2 
H84" H -0.094344 0.788948 0.736795 0.292 Uiso 0.382(3) 1 calc R U P B 2 
C85" C -0.074(2) 0.7170(15) 0.679(2) 0.144(8) Uani 0.382(3) 1 d D . P B 2 
H85J H -0.121430 0.733441 0.666653 0.215 Uiso 0.382(3) 1 calc R U P B 2 
H85K H -0.029630 0.697283 0.645592 0.215 Uiso 0.382(3) 1 calc R U P B 2 
H85L H -0.085882 0.682964 0.712504 0.215 Uiso 0.382(3) 1 calc R U P B 2 
C86" C 0.024(2) 0.7484(19) 0.7188(19) 0.179(11) Uani 0.382(3) 1 d D . P B 2 
H86J H 0.040165 0.785122 0.731827 0.268 Uiso 0.382(3) 1 calc R U P B 2 
H86K H 0.011998 0.714251 0.751977 0.268 Uiso 0.382(3) 1 calc R U P B 2 
H86L H 0.068250 0.728570 0.685065 0.268 Uiso 0.382(3) 1 calc R U P B 2 
C87" C -0.1511(10) 0.8850(14) 0.6411(13) 0.126(7) Uani 0.382(3) 1 d D . P B 2 
H87" H -0.190641 0.860504 0.671910 0.151 Uiso 0.382(3) 1 calc R U P B 2 
C88" C -0.144(3) 0.869(3) 0.5779(19) 0.150(10) Uani 0.382(3) 1 d D . P B 2 
H88J H -0.126060 0.821315 0.573463 0.225 Uiso 0.382(3) 1 calc R U P B 2 
H88K H -0.196627 0.883079 0.571948 0.225 Uiso 0.382(3) 1 calc R U P B 2 
H88L H -0.105540 0.893961 0.548120 0.225 Uiso 0.382(3) 1 calc R U P B 2 
C89" C -0.179(3) 0.9605(16) 0.645(3) 0.216(10) Uani 0.382(3) 1 d D . P B 2 
H89J H -0.184737 0.972874 0.684470 0.324 Uiso 0.382(3) 1 calc R U P B 2 
H89K H -0.140404 0.984009 0.614197 0.324 Uiso 0.382(3) 1 calc R U P B 2 
H89L H -0.231492 0.973127 0.638025 0.324 Uiso 0.382(3) 1 calc R U P B 2 
C90" C -0.008(2) 0.9192(13) 0.6682(17) 0.200(9) Uani 0.382(3) 1 d D . P B 2 
H90" H 0.009478 0.949277 0.631376 0.240 Uiso 0.382(3) 1 calc R U P B 2 
C91" C 0.066(3) 0.892(3) 0.687(3) 0.216(10) Uani 0.382(3) 1 d D . P B 2 
H91J H 0.105005 0.862382 0.656533 0.324 Uiso 0.382(3) 1 calc R U P B 2 
H91K H 0.090853 0.928694 0.690053 0.324 Uiso 0.382(3) 1 calc R U P B 2 
H91L H 0.051498 0.865926 0.725444 0.324 Uiso 0.382(3) 1 calc R U P B 2 
C92" C -0.067(3) 0.965(2) 0.716(2) 0.200(9) Uani 0.382(3) 1 d D . P B 2 
H92J H -0.115678 0.982794 0.704846 0.300 Uiso 0.382(3) 1 calc R U P B 2 
H92K H -0.081911 0.938730 0.754681 0.300 Uiso 0.382(3) 1 calc R U P B 2 
H92L H -0.042556 1.001498 0.719290 0.300 Uiso 0.382(3) 1 calc R U P B 2 
C1S C 0.0032(10) 0.7406(9) 0.9343(7) 0.39(2) Uani 1 1 d D U . . . 
H1S1 H -0.007992 0.782509 0.954308 0.466 Uiso 0.582(5) 1 calc R U P C 1 
H1S2 H -0.035102 0.712670 0.960800 0.466 Uiso 0.582(5) 1 calc R U P C 1 
H1S3 H 0.026477 0.719799 0.966009 0.466 Uiso 0.418(5) 1 calc R U P C 2 
H1S4 H -0.054925 0.739885 0.949706 0.466 Uiso 0.418(5) 1 calc R U P C 2 
Cl1 Cl 0.0970(5) 0.6998(4) 0.9376(4) 0.158(3) Uani 0.582(5) 1 d D U P C 1 
Cl2 Cl -0.0269(8) 0.7636(7) 0.8701(6) 0.243(5) Uani 0.582(5) 1 d D U P C 1 
Cl1' Cl 0.0466(7) 0.6939(5) 0.8721(5) 0.158(3) Uani 0.418(5) 1 d D . P C 2 
Cl2' Cl 0.0178(11) 0.8235(10) 0.9183(9) 0.243(5) Uani 0.418(5) 1 d D . P C 2 
C2S C -0.107(2) 1.074(2) 0.5654(12) 0.21(2) Uani 0.5 1 d D U P D 1 
H2S1 H -0.120182 1.123415 0.561084 0.253 Uiso 0.5 1 calc R U P D 1 
H2S2 H -0.059027 1.059039 0.531436 0.253 Uiso 0.5 1 calc R U P D 1 
Cl3 Cl -0.1876(9) 1.0399(7) 0.5636(6) 0.200(5) Uani 0.5 1 d D U P D 1 
Cl4 Cl -0.0860(7) 1.0493(6) 0.6328(6) 0.181(4) Uani 0.5 1 d D U P D 1 
  
loop_ 
 _atom_site_aniso_label 
 _atom_site_aniso_U_11 
 _atom_site_aniso_U_22 
 _atom_site_aniso_U_33 
 _atom_site_aniso_U_23 
 _atom_site_aniso_U_13 
 _atom_site_aniso_U_12 
Si1A 0.0647(16) 0.0611(17) 0.0428(13) 0.0048(11) -0.0083(12) -0.0165(13) 
Si2A 0.0256(10) 0.0584(14) 0.0300(10) 0.0001(9) -0.0111(8) -0.0105(9) 
Si3A 0.0320(11) 0.0655(15) 0.0266(10) -0.0024(10) -0.0019(8) -0.0194(10) 
C1A 0.034(4) 0.061(6) 0.040(4) 0.001(4) -0.017(3) -0.008(4) 
C2A 0.026(4) 0.054(5) 0.029(4) 0.001(3) -0.014(3) -0.010(3) 
C3A 0.035(4) 0.047(5) 0.028(3) 0.001(3) -0.010(3) -0.019(3) 
C4A 0.040(4) 0.054(5) 0.037(4) 0.002(4) -0.020(4) -0.005(4) 
C5A 0.029(4) 0.059(5) 0.026(3) -0.009(3) -0.006(3) -0.016(3) 
C6A 0.027(3) 0.059(5) 0.024(3) 0.000(3) -0.011(3) -0.024(3) 
C7A 0.030(4) 0.070(6) 0.036(4) -0.005(4) -0.002(3) -0.021(4) 
C8A 0.037(4) 0.061(5) 0.031(4) -0.009(4) -0.013(3) -0.016(4) 
C9A 0.029(4) 0.054(5) 0.029(4) -0.006(3) -0.009(3) -0.014(3) 
C10A 0.030(4) 0.050(5) 0.025(3) -0.004(3) -0.005(3) -0.017(3) 
C11A 0.032(4) 0.062(5) 0.030(4) -0.003(3) -0.012(3) -0.012(4) 
C12A 0.048(5) 0.079(6) 0.026(4) -0.006(4) -0.012(3) -0.013(4) 
C13A 0.048(5) 0.089(7) 0.025(4) -0.012(4) -0.010(3) -0.013(5) 
C14A 0.036(4) 0.058(5) 0.031(4) -0.012(3) -0.008(3) -0.010(4) 
C15A 0.037(4) 0.046(5) 0.022(3) -0.002(3) -0.005(3) -0.018(3) 
C16A 0.033(4) 0.045(5) 0.026(3) 0.000(3) -0.006(3) -0.019(3) 
C17A 0.022(3) 0.043(4) 0.029(3) -0.009(3) -0.001(3) -0.012(3) 
C18A 0.022(3) 0.048(5) 0.028(3) -0.006(3) -0.002(3) -0.010(3) 
C19A 0.027(3) 0.047(5) 0.027(3) -0.010(3) -0.003(3) -0.009(3) 
C20A 0.019(3) 0.054(5) 0.029(3) -0.002(3) -0.004(3) -0.016(3) 
C21A 0.029(4) 0.065(5) 0.030(4) 0.000(3) -0.009(3) -0.021(4) 
C22A 0.028(4) 0.074(6) 0.043(4) -0.014(4) -0.009(3) -0.002(4) 
C23A 0.031(4) 0.083(7) 0.060(5) -0.023(5) -0.016(4) 0.007(4) 
C24A 0.047(5) 0.093(7) 0.051(5) -0.013(5) -0.026(4) -0.011(5) 
C25A 0.038(4) 0.073(6) 0.030(4) -0.003(4) -0.015(3) -0.015(4) 
C26A 0.027(3) 0.057(5) 0.025(3) 0.001(3) -0.005(3) -0.016(3) 
C27A 0.028(3) 0.056(5) 0.021(3) -0.004(3) -0.006(3) -0.018(3) 
C28A 0.020(3) 0.049(5) 0.030(4) -0.005(3) 0.000(3) -0.015(3) 
C29A 0.025(3) 0.054(5) 0.030(4) -0.011(3) -0.003(3) -0.014(3) 
C30A 0.025(3) 0.049(5) 0.026(3) -0.003(3) -0.003(3) -0.018(3) 
C31A 0.024(3) 0.049(5) 0.032(4) -0.012(3) -0.002(3) -0.016(3) 
C32A 0.023(3) 0.048(4) 0.025(3) -0.008(3) -0.006(3) -0.010(3) 
C33A 0.038(4) 0.051(5) 0.044(4) 0.002(4) -0.016(4) -0.006(4) 
C34A 0.038(4) 0.056(5) 0.044(4) -0.001(4) -0.014(4) 0.000(4) 
C35A 0.048(5) 0.066(6) 0.058(5) 0.001(5) -0.023(4) -0.006(4) 
C36A 0.039(5) 0.087(7) 0.063(6) -0.008(5) -0.012(4) 0.006(5) 
C37A 0.037(5) 0.107(9) 0.066(6) -0.009(6) -0.003(5) 0.019(5) 
C38A 0.045(5) 0.068(6) 0.056(5) -0.018(5) -0.010(4) 0.009(4) 
C39A 0.040(4) 0.056(5) 0.044(5) -0.002(4) -0.007(4) -0.006(4) 
C40A 0.043(4) 0.048(5) 0.041(4) -0.003(4) -0.007(4) -0.011(4) 
C41A 0.038(4) 0.056(5) 0.037(4) -0.008(4) -0.001(3) -0.001(4) 
C42A 0.039(4) 0.048(5) 0.037(4) -0.005(3) -0.006(3) -0.010(4) 
C43A 0.047(5) 0.051(5) 0.032(4) -0.007(4) 0.005(3) -0.011(4) 
C44A 0.039(4) 0.054(5) 0.024(3) -0.006(3) 0.005(3) -0.015(4) 
C45A 0.040(4) 0.050(5) 0.025(3) -0.005(3) 0.002(3) -0.017(4) 
C46A 0.047(5) 0.064(6) 0.030(4) -0.007(4) 0.007(3) -0.026(4) 
C47A 0.063(6) 0.077(7) 0.031(4) -0.016(4) 0.008(4) -0.036(5) 
C48A 0.064(6) 0.091(7) 0.036(4) -0.011(5) -0.010(4) -0.050(6) 
C49A 0.043(4) 0.073(6) 0.039(4) -0.014(4) -0.003(4) -0.026(4) 
C50A 0.041(4) 0.060(5) 0.025(4) -0.007(3) 0.001(3) -0.025(4) 
C51A 0.032(4) 0.064(6) 0.026(4) -0.013(3) 0.002(3) -0.019(4) 
C52A 0.029(4) 0.049(5) 0.028(4) -0.009(3) 0.005(3) -0.015(3) 
C53A 0.035(4) 0.052(5) 0.031(4) -0.012(3) 0.002(3) -0.011(4) 
C54A 0.029(4) 0.043(5) 0.037(4) -0.009(3) 0.004(3) -0.006(3) 
C55A 0.034(4) 0.045(5) 0.034(4) -0.008(3) -0.009(3) -0.010(3) 
C56A 0.038(4) 0.043(5) 0.035(4) -0.004(3) -0.006(3) -0.009(3) 
C57A 0.119(11) 0.129(11) 0.068(7) 0.002(7) -0.030(7) -0.065(9) 
C58A 0.130(10) 0.116(9) 0.078(7) -0.009(7) -0.021(7) -0.066(8) 
C59A 0.071(7) 0.072(8) 0.168(13) -0.001(8) -0.046(8) -0.026(6) 
C60A 0.095(8) 0.077(8) 0.073(7) 0.015(6) -0.033(6) -0.019(6) 
C61A 0.107(10) 0.095(9) 0.096(9) 0.000(7) -0.060(8) -0.016(7) 
C62A 0.193(17) 0.101(11) 0.080(9) 0.030(8) -0.017(10) -0.005(11) 
C63A 0.104(9) 0.095(8) 0.047(5) 0.011(5) -0.028(6) -0.028(7) 
C64A 0.137(12) 0.125(11) 0.053(7) -0.006(7) -0.004(7) -0.015(9) 
C65A 0.112(10) 0.127(11) 0.078(8) 0.001(7) -0.062(8) -0.026(8) 
C66A 0.041(4) 0.065(6) 0.026(4) 0.000(4) -0.011(3) -0.011(4) 
C67A 0.077(6) 0.076(7) 0.035(4) -0.005(4) -0.023(4) -0.013(5) 
C68A 0.037(4) 0.066(6) 0.042(4) 0.003(4) -0.017(4) -0.010(4) 
C69A 0.038(4) 0.067(6) 0.039(4) -0.012(4) -0.018(3) -0.011(4) 
C70A 0.048(5) 0.087(7) 0.040(4) -0.012(4) -0.014(4) -0.021(5) 
C71A 0.073(6) 0.078(7) 0.052(5) -0.004(5) -0.018(5) -0.041(5) 
C72A 0.033(4) 0.070(6) 0.046(5) 0.001(4) -0.017(4) -0.011(4) 
C73A 0.054(6) 0.090(8) 0.075(7) -0.008(6) -0.043(5) 0.002(5) 
C74A 0.032(5) 0.116(9) 0.078(7) 0.018(6) 0.007(5) 0.000(5) 
C75A 0.047(5) 0.069(6) 0.040(4) -0.007(4) 0.004(4) -0.019(4) 
C76A 0.087(7) 0.085(8) 0.043(5) -0.013(5) -0.007(5) -0.028(6) 
C77A 0.073(7) 0.094(8) 0.043(5) -0.013(5) 0.028(5) -0.022(6) 
C78A 0.044(5) 0.091(7) 0.037(4) 0.004(4) -0.013(4) -0.024(5) 
C79A 0.060(6) 0.115(9) 0.060(6) -0.003(6) -0.031(5) -0.027(6) 
C80A 0.084(8) 0.095(8) 0.060(6) 0.008(6) -0.023(6) -0.020(6) 
C81A 0.064(6) 0.082(7) 0.040(5) -0.001(5) -0.008(4) -0.036(5) 
C82A 0.069(6) 0.093(8) 0.058(6) 0.000(5) -0.017(5) -0.033(6) 
C83A 0.058(6) 0.121(9) 0.080(7) 0.015(6) -0.034(5) -0.052(6) 
Si4A 0.0327(13) 0.104(2) 0.031(3) 0.0139(17) -0.0055(15) -0.0281(14) 
C84A 0.099(9) 0.106(9) 0.083(8) -0.005(7) -0.002(7) -0.039(7) 
C85A 0.149(9) 0.136(8) 0.119(8) 0.007(7) -0.012(7) -0.042(8) 
C86A 0.061(9) 0.123(13) 0.138(13) -0.023(11) -0.044(9) -0.017(9) 
C87A 0.077(8) 0.108(9) 0.092(8) 0.010(7) -0.015(7) -0.025(7) 
C88A 0.149(9) 0.136(8) 0.119(8) 0.007(7) -0.012(7) -0.042(8) 
C89A 0.124(10) 0.169(12) 0.122(10) 0.004(9) -0.033(8) -0.023(9) 
C90A 0.137(11) 0.143(12) 0.135(11) 0.025(8) -0.039(9) -0.021(9) 
C91A 0.149(9) 0.136(8) 0.119(8) 0.007(7) -0.012(7) -0.042(8) 
C92A 0.124(10) 0.169(12) 0.122(10) 0.004(9) -0.033(8) -0.023(9) 
Si4' 0.0327(13) 0.104(2) 0.031(3) 0.0139(17) -0.0055(15) -0.0281(14) 
C84' 0.099(9) 0.106(9) 0.083(8) -0.005(7) -0.002(7) -0.039(7) 
C85' 0.149(9) 0.136(8) 0.119(8) 0.007(7) -0.012(7) -0.042(8) 
C86' 0.061(9) 0.123(13) 0.138(13) -0.023(11) -0.044(9) -0.017(9) 
C87' 0.077(8) 0.108(9) 0.092(8) 0.010(7) -0.015(7) -0.025(7) 
C88' 0.149(9) 0.136(8) 0.119(8) 0.007(7) -0.012(7) -0.042(8) 
C89' 0.124(10) 0.169(12) 0.122(10) 0.004(9) -0.033(8) -0.023(9) 
C90' 0.137(11) 0.143(12) 0.135(11) 0.025(8) -0.039(9) -0.021(9) 
C91' 0.149(9) 0.136(8) 0.119(8) 0.007(7) -0.012(7) -0.042(8) 
C92' 0.124(10) 0.169(12) 0.122(10) 0.004(9) -0.033(8) -0.023(9) 
Si1B 0.0391(12) 0.0856(18) 0.0295(11) 0.0099(11) -0.0118(9) -0.0293(12) 
Si2B 0.0628(15) 0.0782(18) 0.0224(10) -0.0062(10) 0.0004(10) -0.0423(13) 
C1B 0.036(4) 0.066(6) 0.020(3) 0.005(3) -0.009(3) -0.028(4) 
C2B 0.041(4) 0.066(6) 0.026(4) 0.006(3) -0.009(3) -0.037(4) 
C3B 0.031(4) 0.059(5) 0.028(4) -0.005(3) -0.005(3) -0.024(3) 
C4B 0.040(4) 0.069(6) 0.024(3) -0.001(4) -0.014(3) -0.020(4) 
C5B 0.057(14) 0.050(14) 0.032(7) 0.004(9) -0.023(9) -0.036(9) 
C6B 0.039(11) 0.043(13) 0.035(8) -0.005(7) -0.020(8) -0.016(7) 
C7B 0.045(11) 0.088(17) 0.052(11) -0.005(9) -0.019(9) -0.025(10) 
C8B 0.057(13) 0.069(16) 0.043(11) 0.004(8) -0.030(10) -0.033(11) 
C5" 0.057(14) 0.050(14) 0.032(7) 0.004(9) -0.023(9) -0.036(9) 
C6" 0.039(11) 0.043(13) 0.035(8) -0.005(7) -0.020(8) -0.016(7) 
C7" 0.045(11) 0.088(17) 0.052(11) -0.005(9) -0.019(9) -0.025(10) 
C8" 0.057(13) 0.069(16) 0.043(11) 0.004(8) -0.030(10) -0.033(11) 
C9B 0.039(4) 0.052(5) 0.022(3) -0.003(3) -0.005(3) -0.027(3) 
C10B 0.035(4) 0.052(5) 0.028(4) -0.006(3) -0.002(3) -0.025(3) 
C11B 0.051(5) 0.058(5) 0.026(4) -0.004(3) -0.010(3) -0.026(4) 
C12B 0.042(4) 0.064(6) 0.037(4) -0.011(4) -0.004(3) -0.031(4) 
C13B 0.047(5) 0.082(7) 0.031(4) -0.003(4) 0.006(4) -0.037(5) 
C14B 0.040(4) 0.071(6) 0.028(4) -0.004(4) 0.001(3) -0.032(4) 
C15B 0.032(4) 0.054(5) 0.024(3) -0.005(3) -0.002(3) -0.016(3) 
C16B 0.033(4) 0.052(5) 0.025(3) -0.002(3) -0.004(3) -0.022(3) 
C17B 0.027(4) 0.029(6) 0.029(3) 0.001(4) -0.008(3) -0.007(4) 
C18B 0.039(11) 0.055(16) 0.010(11) -0.015(6) -0.003(9) -0.019(10) 
C19B 0.070(17) 0.081(19) 0.018(9) 0.012(9) -0.014(9) -0.049(13) 
C20B 0.036(11) 0.115(19) 0.024(9) 0.025(9) -0.016(9) -0.048(12) 
C21B 0.060(12) 0.113(18) 0.025(8) 0.004(7) -0.017(8) -0.043(10) 
C22B 0.093(14) 0.075(14) 0.047(9) 0.017(9) -0.039(10) -0.052(11) 
C23B 0.087(14) 0.083(15) 0.030(8) 0.007(7) -0.016(8) -0.039(10) 
C24B 0.087(16) 0.091(18) 0.039(10) 0.010(9) -0.038(11) -0.043(12) 
C25B 0.078(12) 0.048(12) 0.049(9) 0.000(7) -0.036(9) -0.029(9) 
C26B 0.043(10) 0.078(14) 0.028(7) 0.006(7) -0.015(7) -0.025(8) 
C27B 0.028(10) 0.065(15) 0.028(8) 0.006(7) -0.014(8) -0.019(7) 
C28B 0.045(10) 0.048(13) 0.027(8) -0.005(7) -0.011(7) -0.031(9) 
C29B 0.030(5) 0.031(6) 0.028(4) 0.000(4) -0.008(3) -0.008(4) 
C30B 0.025(4) 0.025(6) 0.024(4) -0.002(4) -0.006(3) -0.007(4) 
C31B 0.025(5) 0.026(6) 0.022(3) 0.002(4) -0.004(3) -0.003(4) 
C17" 0.027(4) 0.029(6) 0.029(3) 0.001(4) -0.008(3) -0.007(4) 
C18" 0.039(11) 0.055(16) 0.010(11) -0.015(6) -0.003(9) -0.019(10) 
C19" 0.070(17) 0.081(19) 0.018(9) 0.012(9) -0.014(9) -0.049(13) 
C20" 0.036(11) 0.115(19) 0.024(9) 0.025(9) -0.016(9) -0.048(12) 
C21" 0.060(12) 0.113(18) 0.025(8) 0.004(7) -0.017(8) -0.043(10) 
C22" 0.093(14) 0.075(14) 0.047(9) 0.017(9) -0.039(10) -0.052(11) 
C23" 0.087(14) 0.083(15) 0.030(8) 0.007(7) -0.016(8) -0.039(10) 
C24" 0.087(16) 0.091(18) 0.039(10) 0.010(9) -0.038(11) -0.043(12) 
C25" 0.078(12) 0.048(12) 0.049(9) 0.000(7) -0.036(9) -0.029(9) 
C26" 0.043(10) 0.078(14) 0.028(7) 0.006(7) -0.015(7) -0.025(8) 
C27" 0.028(10) 0.065(15) 0.028(8) 0.006(7) -0.014(8) -0.019(7) 
C28" 0.045(10) 0.048(13) 0.027(8) -0.005(7) -0.011(7) -0.031(9) 
C29" 0.030(5) 0.031(6) 0.028(4) 0.000(4) -0.008(3) -0.008(4) 
C30" 0.025(4) 0.025(6) 0.024(4) -0.002(4) -0.006(3) -0.007(4) 
C31" 0.025(5) 0.026(6) 0.022(3) 0.002(4) -0.004(3) -0.003(4) 
C32B 0.031(4) 0.054(5) 0.021(3) -0.004(3) -0.005(3) -0.022(3) 
C33B 0.041(4) 0.058(5) 0.023(3) 0.007(3) -0.004(3) -0.021(4) 
C34B 0.034(4) 0.057(5) 0.021(3) 0.001(3) -0.006(3) -0.018(3) 
C35B 0.052(5) 0.072(6) 0.033(4) 0.010(4) -0.011(4) -0.032(4) 
C36B 0.053(5) 0.069(6) 0.024(4) -0.004(4) -0.009(3) -0.018(4) 
C37B 0.059(5) 0.062(6) 0.018(3) 0.005(3) -0.004(3) -0.017(4) 
C38B 0.040(4) 0.052(5) 0.025(4) -0.001(3) -0.001(3) -0.014(4) 
C39B 0.038(4) 0.049(5) 0.021(3) 0.000(3) -0.005(3) -0.015(3) 
C40B 0.034(4) 0.045(5) 0.021(3) 0.000(3) -0.002(3) -0.012(3) 
C41B 0.029(4) 0.044(5) 0.031(4) 0.000(3) -0.002(3) -0.012(3) 
C42B 0.031(4) 0.049(5) 0.025(3) -0.005(3) 0.002(3) -0.014(3) 
C43B 0.030(4) 0.051(5) 0.032(4) 0.001(3) -0.002(3) -0.020(3) 
C44B 0.036(4) 0.062(5) 0.033(4) 0.001(4) -0.007(3) -0.025(4) 
C45B 0.031(5) 0.034(6) 0.038(4) -0.004(4) -0.008(4) -0.009(4) 
C46B 0.038(5) 0.038(6) 0.042(4) -0.002(4) -0.007(4) -0.011(4) 
C47B 0.043(5) 0.046(5) 0.050(5) -0.005(4) -0.012(4) -0.017(4) 
C48B 0.054(5) 0.062(6) 0.058(5) -0.009(4) -0.023(4) -0.015(4) 
C49B 0.045(5) 0.051(5) 0.047(5) -0.003(4) -0.016(4) -0.017(4) 
C50B 0.024(9) 0.055(12) 0.024(8) -0.007(6) -0.002(6) -0.011(7) 
C51B 0.022(11) 0.053(14) 0.026(8) 0.001(8) -0.004(8) -0.015(8) 
C45" 0.031(5) 0.034(6) 0.038(4) -0.004(4) -0.008(4) -0.009(4) 
C46" 0.038(5) 0.038(6) 0.042(4) -0.002(4) -0.007(4) -0.011(4) 
C47" 0.043(5) 0.046(5) 0.050(5) -0.005(4) -0.012(4) -0.017(4) 
C48" 0.054(5) 0.062(6) 0.058(5) -0.009(4) -0.023(4) -0.015(4) 
C49" 0.045(5) 0.051(5) 0.047(5) -0.003(4) -0.016(4) -0.017(4) 
C50" 0.024(9) 0.055(12) 0.024(8) -0.007(6) -0.002(6) -0.011(7) 
C51" 0.022(11) 0.053(14) 0.026(8) 0.001(8) -0.004(8) -0.015(8) 
C52B 0.045(4) 0.072(6) 0.036(4) 0.012(4) -0.020(4) -0.035(4) 
C53B 0.043(4) 0.071(6) 0.025(4) 0.010(4) -0.006(3) -0.035(4) 
C54B 0.036(4) 0.052(5) 0.030(4) 0.000(3) -0.006(3) -0.019(4) 
C55B 0.036(4) 0.059(5) 0.022(3) 0.005(3) -0.003(3) -0.027(4) 
C56B 0.030(4) 0.055(5) 0.027(4) -0.003(3) -0.006(3) -0.014(3) 
C57B 0.039(4) 0.095(7) 0.040(4) 0.009(4) -0.015(4) -0.031(5) 
C58B 0.058(6) 0.126(10) 0.059(6) 0.019(6) -0.028(5) -0.050(6) 
C59B 0.053(6) 0.153(11) 0.045(5) 0.006(6) 0.004(4) -0.052(7) 
C60B 0.056(6) 0.098(8) 0.052(5) 0.022(5) -0.019(5) -0.030(5) 
C61B 0.086(6) 0.115(7) 0.080(6) 0.024(5) -0.050(5) -0.043(6) 
C62B 0.088(7) 0.124(8) 0.097(7) 0.024(6) -0.028(6) -0.001(6) 
C63B 0.043(5) 0.080(7) 0.044(5) -0.009(4) -0.006(4) -0.017(4) 
C64B 0.061(6) 0.084(7) 0.042(5) -0.003(4) -0.019(4) -0.025(5) 
C65B 0.063(6) 0.086(8) 0.058(6) -0.017(5) -0.003(5) -0.021(5) 
C66B 0.058(6) 0.089(8) 0.071(7) -0.016(6) 0.005(5) -0.025(6) 
C67B 0.054(6) 0.089(8) 0.052(5) -0.003(5) -0.002(4) -0.018(5) 
C68B 0.054(6) 0.102(9) 0.116(9) -0.029(7) -0.024(6) -0.025(6) 
C69B 0.103(9) 0.104(9) 0.042(5) -0.009(5) -0.003(5) -0.053(7) 
C70B 0.144(9) 0.111(8) 0.075(6) -0.011(6) 0.013(6) -0.035(7) 
C71B 0.139(8) 0.123(8) 0.070(6) -0.001(6) -0.059(6) -0.047(6) 
C72B 0.093(8) 0.079(7) 0.046(5) -0.009(5) -0.006(5) -0.047(6) 
C73B 0.149(12) 0.082(9) 0.078(8) -0.026(7) 0.005(8) -0.052(8) 
C74B 0.111(9) 0.105(9) 0.065(6) 0.014(6) -0.053(6) -0.068(7) 
Si3B 0.049(3) 0.065(3) 0.0284(12) -0.0021(18) -0.0086(19) -0.029(2) 
C75B 0.065(6) 0.070(6) 0.063(5) -0.011(4) -0.021(4) -0.014(4) 
C76B 0.074(10) 0.087(9) 0.089(7) -0.014(6) -0.034(7) -0.019(8) 
C77B 0.072(9) 0.096(10) 0.084(7) -0.001(7) -0.023(7) -0.026(7) 
C78B 0.065(5) 0.068(5) 0.060(5) -0.007(4) -0.024(4) -0.013(4) 
C79B 0.074(8) 0.103(9) 0.087(8) -0.013(7) -0.035(7) -0.031(7) 
C80B 0.091(7) 0.081(10) 0.055(6) -0.014(7) -0.023(5) -0.017(8) 
C81B 0.062(6) 0.071(6) 0.058(5) 0.000(4) -0.017(4) -0.007(4) 
C82B 0.084(10) 0.093(9) 0.068(7) 0.008(7) -0.018(7) 0.003(8) 
C83B 0.072(9) 0.078(9) 0.077(7) 0.008(7) -0.009(6) -0.004(7) 
Si3" 0.049(3) 0.065(3) 0.0284(12) -0.0021(18) -0.0086(19) -0.029(2) 
C75" 0.065(6) 0.070(6) 0.063(5) -0.011(4) -0.021(4) -0.014(4) 
C76" 0.074(10) 0.087(9) 0.089(7) -0.014(6) -0.034(7) -0.019(8) 
C77" 0.072(9) 0.096(10) 0.084(7) -0.001(7) -0.023(7) -0.026(7) 
C78" 0.065(5) 0.068(5) 0.060(5) -0.007(4) -0.024(4) -0.013(4) 
C79" 0.074(8) 0.103(9) 0.087(8) -0.013(7) -0.035(7) -0.031(7) 
C80" 0.091(7) 0.081(10) 0.055(6) -0.014(7) -0.023(5) -0.017(8) 
C81" 0.062(6) 0.071(6) 0.058(5) 0.000(4) -0.017(4) -0.007(4) 
C82" 0.084(10) 0.093(9) 0.068(7) 0.008(7) -0.018(7) 0.003(8) 
C83" 0.072(9) 0.078(9) 0.077(7) 0.008(7) -0.009(6) -0.004(7) 
Si4B 0.048(2) 0.114(4) 0.063(2) -0.010(3) -0.0169(18) -0.030(3) 
C84B 0.24(2) 0.25(2) 0.24(2) -0.023(10) -0.070(11) -0.057(10) 
C85B 0.100(13) 0.171(16) 0.158(16) -0.028(13) -0.030(12) -0.029(12) 
C86B 0.205(19) 0.175(18) 0.127(15) -0.011(14) -0.038(14) 0.003(15) 
C87B 0.127(11) 0.143(11) 0.124(11) -0.028(8) -0.053(9) -0.027(8) 
C88B 0.150(16) 0.181(19) 0.156(16) -0.069(13) -0.100(14) 0.012(13) 
C89B 0.203(14) 0.224(14) 0.226(15) -0.036(12) -0.067(11) -0.037(11) 
C90B 0.203(12) 0.210(12) 0.191(12) -0.025(8) -0.066(8) -0.033(8) 
C91B 0.203(14) 0.224(14) 0.226(15) -0.036(12) -0.067(11) -0.037(11) 
C92B 0.203(12) 0.210(12) 0.191(12) -0.025(8) -0.066(8) -0.033(8) 
Si4" 0.048(2) 0.114(4) 0.063(2) -0.010(3) -0.0169(18) -0.030(3) 
C84" 0.24(2) 0.25(2) 0.24(2) -0.023(10) -0.070(11) -0.057(10) 
C85" 0.100(13) 0.171(16) 0.158(16) -0.028(13) -0.030(12) -0.029(12) 
C86" 0.205(19) 0.175(18) 0.127(15) -0.011(14) -0.038(14) 0.003(15) 
C87" 0.127(11) 0.143(11) 0.124(11) -0.028(8) -0.053(9) -0.027(8) 
C88" 0.150(16) 0.181(19) 0.156(16) -0.069(13) -0.100(14) 0.012(13) 
C89" 0.203(14) 0.224(14) 0.226(15) -0.036(12) -0.067(11) -0.037(11) 
C90" 0.203(12) 0.210(12) 0.191(12) -0.025(8) -0.066(8) -0.033(8) 
C91" 0.203(14) 0.224(14) 0.226(15) -0.036(12) -0.067(11) -0.037(11) 
C92" 0.203(12) 0.210(12) 0.191(12) -0.025(8) -0.066(8) -0.033(8) 
C1S 0.39(2) 0.39(2) 0.39(2) -0.023(5) -0.121(9) -0.068(7) 
Cl1 0.157(5) 0.121(4) 0.144(5) -0.010(4) 0.044(4) -0.068(4) 
Cl2 0.199(7) 0.252(8) 0.225(8) -0.022(6) 0.002(6) -0.040(6) 
Cl1' 0.157(5) 0.121(4) 0.144(5) -0.010(4) 0.044(4) -0.068(4) 
Cl2' 0.199(7) 0.252(8) 0.225(8) -0.022(6) 0.002(6) -0.040(6) 
C2S 0.21(2) 0.21(2) 0.21(2) -0.013(5) -0.070(8) -0.037(6) 
Cl3 0.217(9) 0.187(8) 0.226(9) -0.043(7) -0.094(7) -0.040(7) 
Cl4 0.168(7) 0.188(8) 0.197(8) -0.043(6) -0.059(6) -0.030(6) 
  
_geom_special_details 
; 
 All esds (except the esd in the dihedral angle between two l.s. planes) 
 are estimated using the full covariance matrix.  The cell esds are taken 
 into account individually in the estimation of esds in distances, angles 
 and torsion angles; correlations between esds in cell parameters are only 
 used when they are defined by crystal symmetry.  An approximate (isotropic) 
 treatment of cell esds is used for estimating esds involving l.s. planes. 
; 
  
loop_ 
 _geom_bond_atom_site_label_1 
 _geom_bond_atom_site_label_2 
 _geom_bond_distance 
 _geom_bond_site_symmetry_2 
 _geom_bond_publ_flag 
Si1A C57A 1.815(12) . ? 
Si1A C63A 1.893(11) . ? 
Si1A C60A 1.903(11) . ? 
Si1A C1A 1.923(8) . ? 
Si2A C72A 1.867(7) . ? 
Si2A C69A 1.880(7) . ? 
Si2A C66A 1.901(6) . ? 
Si2A C2A 1.918(7) . ? 
Si3A C81A 1.889(9) . ? 
Si3A C78A 1.895(9) . ? 
Si3A C75A 1.902(8) . ? 
Si3A C5A 1.927(7) . ? 
C1A C4A 1.315(11) . ? 
C1A C2A 1.503(11) . ? 
C2A C3A 1.317(10) . ? 
C3A C9A 1.314(10) . ? 
C4A C33A 1.316(11) . ? 
C5A C6A 1.319(10) . ? 
C5A C51A 1.547(11) . ? 
C6A C27A 1.318(10) . ? 
C7A C8A 1.191(10) . ? 
C7A Si4' 1.80(2) . ? 
C7A Si4A 1.869(18) . ? 
C8A C51A 1.486(10) . ? 
C9A C10A 1.469(9) . ? 
C9A C32A 1.489(9) . ? 
C10A C11A 1.399(9) . ? 
C10A C15A 1.416(10) . ? 
C11A C12A 1.366(10) . ? 
C12A C13A 1.396(11) . ? 
C13A C14A 1.373(10) . ? 
C14A C15A 1.390(9) . ? 
C15A C16A 1.458(9) . ? 
C16A C17A 1.380(9) . ? 
C16A C32A 1.432(9) . ? 
C17A C18A 1.424(9) . ? 
C18A C19A 1.414(9) . ? 
C18A C30A 1.430(9) . ? 
C19A C20A 1.368(9) . ? 
C20A C28A 1.435(9) . ? 
C20A C21A 1.471(9) . ? 
C21A C22A 1.372(10) . ? 
C21A C26A 1.427(10) . ? 
C22A C23A 1.347(11) . ? 
C23A C24A 1.388(12) . ? 
C24A C25A 1.402(11) . ? 
C25A C26A 1.371(10) . ? 
C26A C27A 1.474(9) . ? 
C27A C28A 1.483(9) . ? 
C28A C29A 1.350(9) . ? 
C29A C30A 1.420(9) . ? 
C30A C31A 1.431(9) . ? 
C31A C32A 1.354(9) . ? 
C33A C34A 1.463(11) . ? 
C33A C56A 1.482(11) . ? 
C34A C35A 1.396(11) . ? 
C34A C39A 1.414(11) . ? 
C35A C36A 1.400(12) . ? 
C36A C37A 1.377(14) . ? 
C37A C38A 1.404(13) . ? 
C38A C39A 1.396(11) . ? 
C39A C40A 1.467(11) . ? 
C40A C41A 1.358(11) . ? 
C40A C56A 1.427(10) . ? 
C41A C42A 1.419(11) . ? 
C42A C43A 1.411(11) . ? 
C42A C54A 1.458(10) . ? 
C43A C44A 1.356(11) . ? 
C44A C52A 1.434(10) . ? 
C44A C45A 1.469(11) . ? 
C45A C46A 1.384(11) . ? 
C45A C50A 1.408(11) . ? 
C46A C47A 1.380(12) . ? 
C47A C48A 1.379(13) . ? 
C48A C49A 1.381(12) . ? 
C49A C50A 1.377(11) . ? 
C50A C51A 1.540(10) . ? 
C51A C52A 1.538(10) . ? 
C52A C53A 1.345(10) . ? 
C53A C54A 1.418(10) . ? 
C54A C55A 1.390(10) . ? 
C55A C56A 1.374(10) . ? 
C57A C59A 1.537(17) . ? 
C57A C58A 1.576(17) . ? 
C60A C62A 1.513(16) . ? 
C60A C61A 1.522(16) . ? 
C63A C65A 1.490(15) . ? 
C63A C64A 1.543(15) . ? 
C66A C67A 1.520(10) . ? 
C66A C68A 1.524(9) . ? 
C69A C70A 1.531(9) . ? 
C69A C71A 1.538(10) . ? 
C72A C74A 1.527(10) . ? 
C72A C73A 1.546(9) . ? 
C75A C77A 1.539(12) . ? 
C75A C76A 1.591(12) . ? 
C78A C79A 1.512(12) . ? 
C78A C80A 1.535(13) . ? 
C81A C82A 1.463(13) . ? 
C81A C83A 1.537(13) . ? 
Si4A C87A 1.862(8) . ? 
Si4A C84A 1.873(8) . ? 
Si4A C90A 1.875(8) . ? 
C84A C85A 1.520(8) . ? 
C84A C86A 1.541(9) . ? 
C87A C88A 1.515(9) . ? 
C87A C89A 1.519(9) . ? 
C90A C91A 1.505(9) . ? 
C90A C92A 1.525(9) . ? 
Si4' C90' 1.878(9) . ? 
Si4' C84' 1.879(9) . ? 
Si4' C87' 1.880(9) . ? 
C84' C86' 1.523(9) . ? 
C84' C85' 1.523(9) . ? 
C87' C89' 1.516(9) . ? 
C87' C88' 1.526(9) . ? 
C90' C91' 1.520(9) . ? 
C90' C92' 1.541(9) . ? 
Si1B C60B 1.865(8) . ? 
Si1B C57B 1.887(7) . ? 
Si1B C63B 1.890(7) . ? 
Si1B C1B 1.915(8) . ? 
Si2B C66B 1.844(11) . ? 
Si2B C72B 1.885(10) . ? 
Si2B C69B 1.900(10) . ? 
Si2B C2B 1.916(8) . ? 
C1B C4B 1.302(10) . ? 
C1B C2B 1.525(11) . ? 
C2B C3B 1.314(10) . ? 
C3B C9B 1.320(10) . ? 
C4B C33B 1.325(10) . ? 
C5B C6B 1.31(3) . ? 
C5B C27B 1.57(2) . ? 
C5B Si3B 1.962(17) . ? 
C6B C51B 1.30(3) . ? 
C7B C8B 1.20(3) . ? 
C7B Si4B 1.861(19) . ? 
C8B C27B 1.44(2) . ? 
C5" C6" 1.36(5) . ? 
C5" C27" 1.55(4) . ? 
C5" Si3" 1.94(3) . ? 
C6" C51" 1.33(5) . ? 
C7" C8" 1.25(5) . ? 
C7" Si4" 1.84(3) . ? 
C8" C27" 1.42(5) . ? 
C9B C32B 1.456(9) . ? 
C9B C10B 1.477(9) . ? 
C10B C11B 1.383(10) . ? 
C10B C15B 1.397(10) . ? 
C11B C12B 1.387(10) . ? 
C12B C13B 1.400(11) . ? 
C13B C14B 1.383(11) . ? 
C14B C15B 1.380(10) . ? 
C15B C16B 1.483(10) . ? 
C16B C17B 1.392(19) . ? 
C16B C17" 1.41(3) . ? 
C16B C32B 1.436(9) . ? 
C17B C18B 1.40(3) . ? 
C18B C19B 1.41(4) . ? 
C18B C30B 1.50(3) . ? 
C19B C20B 1.29(3) . ? 
C20B C28B 1.46(3) . ? 
C20B C21B 1.53(3) . ? 
C21B C22B 1.37(2) . ? 
C21B C26B 1.39(2) . ? 
C22B C23B 1.36(2) . ? 
C23B C24B 1.38(3) . ? 
C24B C25B 1.43(2) . ? 
C25B C26B 1.40(2) . ? 
C26B C27B 1.53(2) . ? 
C27B C28B 1.50(2) . ? 
C28B C29B 1.41(2) . ? 
C29B C30B 1.41(2) . ? 
C30B C31B 1.43(3) . ? 
C31B C32B 1.38(2) . ? 
C17" C18" 1.40(6) . ? 
C18" C30" 1.33(6) . ? 
C18" C19" 1.52(7) . ? 
C19" C20" 1.49(6) . ? 
C20" C28" 1.33(5) . ? 
C20" C21" 1.41(5) . ? 
C21" C26" 1.41(4) . ? 
C21" C22" 1.44(4) . ? 
C22" C23" 1.37(4) . ? 
C23" C24" 1.40(5) . ? 
C24" C25" 1.40(4) . ? 
C25" C26" 1.30(4) . ? 
C26" C27" 1.51(4) . ? 
C27" C28" 1.63(5) . ? 
C28" C29" 1.24(5) . ? 
C29" C30" 1.47(4) . ? 
C30" C31" 1.32(5) . ? 
C31" C32B 1.37(4) . ? 
C33B C56B 1.468(10) . ? 
C33B C34B 1.498(9) . ? 
C34B C35B 1.373(10) . ? 
C34B C39B 1.412(10) . ? 
C35B C36B 1.400(10) . ? 
C36B C37B 1.369(11) . ? 
C37B C38B 1.382(10) . ? 
C38B C39B 1.392(9) . ? 
C39B C40B 1.478(9) . ? 
C40B C41B 1.361(10) . ? 
C40B C56B 1.426(10) . ? 
C41B C42B 1.428(10) . ? 
C42B C43B 1.424(10) . ? 
C42B C54B 1.432(10) . ? 
C43B C44B 1.366(10) . ? 
C44B C52B 1.423(10) . ? 
C44B C45" 1.45(3) . ? 
C44B C45B 1.53(2) . ? 
C45B C46B 1.37(2) . ? 
C45B C50B 1.43(2) . ? 
C46B C47B 1.42(2) . ? 
C47B C48B 1.37(2) . ? 
C48B C49B 1.39(2) . ? 
C49B C50B 1.37(2) . ? 
C50B C51B 1.50(3) . ? 
C51B C52B 1.50(2) . ? 
C45" C50" 1.35(4) . ? 
C45" C46" 1.43(4) . ? 
C46" C47" 1.35(4) . ? 
C47" C48" 1.40(4) . ? 
C48" C49" 1.38(3) . ? 
C49" C50" 1.38(4) . ? 
C50" C51" 1.47(5) . ? 
C51" C52B 1.51(4) . ? 
C52B C53B 1.360(10) . ? 
C53B C54B 1.418(10) . ? 
C54B C55B 1.404(10) . ? 
C55B C56B 1.378(10) . ? 
C57B C59B 1.520(10) . ? 
C57B C58B 1.531(10) . ? 
C60B C61B 1.517(11) . ? 
C60B C62B 1.530(11) . ? 
C63B C64B 1.523(10) . ? 
C63B C65B 1.523(10) . ? 
C66B C68B 1.546(14) . ? 
C66B C67B 1.573(14) . ? 
C69B C71B 1.509(16) . ? 
C69B C70B 1.532(16) . ? 
C72B C74B 1.494(14) . ? 
C72B C73B 1.553(15) . ? 
Si3B C78B 1.888(7) . ? 
Si3B C81B 1.897(7) . ? 
Si3B C75B 1.897(8) . ? 
C75B C76B 1.536(8) . ? 
C75B C77B 1.539(8) . ? 
C78B C79B 1.521(8) . ? 
C78B C80B 1.538(8) . ? 
C81B C82B 1.532(8) . ? 
C81B C83B 1.537(8) . ? 
Si3" C78" 1.874(8) . ? 
Si3" C81" 1.887(8) . ? 
Si3" C75" 1.902(8) . ? 
C75" C77" 1.535(9) . ? 
C75" C76" 1.536(8) . ? 
C78" C79" 1.516(8) . ? 
C78" C80" 1.521(8) . ? 
C81" C82" 1.533(9) . ? 
C81" C83" 1.535(9) . ? 
Si4B C84B 1.875(8) . ? 
Si4B C87B 1.879(8) . ? 
Si4B C90B 1.891(8) . ? 
C84B C86B 1.519(9) . ? 
C84B C85B 1.526(9) . ? 
C87B C88B 1.532(8) . ? 
C87B C89B 1.534(9) . ? 
C90B C91B 1.537(9) . ? 
C90B C92B 1.546(9) . ? 
Si4" C90" 1.879(8) . ? 
Si4" C87" 1.887(9) . ? 
Si4" C84" 1.891(9) . ? 
C84" C85" 1.535(9) . ? 
C84" C86" 1.537(9) . ? 
C87" C89" 1.529(9) . ? 
C87" C88" 1.538(9) . ? 
C90" C91" 1.529(9) . ? 
C90" C92" 1.533(9) . ? 
C1S Cl1' 1.734(10) . ? 
C1S Cl1 1.744(10) . ? 
C1S Cl2' 1.747(10) . ? 
C1S Cl2 1.763(9) . ? 
C2S Cl3 1.756(10) . ? 
C2S Cl4 1.756(10) . ? 
  
loop_ 
 _geom_angle_atom_site_label_1 
 _geom_angle_atom_site_label_2 
 _geom_angle_atom_site_label_3 
 _geom_angle 
 _geom_angle_site_symmetry_1 
 _geom_angle_site_symmetry_3 
 _geom_angle_publ_flag 
C57A Si1A C63A 108.4(6) . . ? 
C57A Si1A C60A 112.2(6) . . ? 
C63A Si1A C60A 109.3(5) . . ? 
C57A Si1A C1A 111.0(5) . . ? 
C63A Si1A C1A 109.0(4) . . ? 
C60A Si1A C1A 106.9(4) . . ? 
C72A Si2A C69A 114.0(4) . . ? 
C72A Si2A C66A 109.6(3) . . ? 
C69A Si2A C66A 108.6(3) . . ? 
C72A Si2A C2A 108.0(3) . . ? 
C69A Si2A C2A 106.6(3) . . ? 
C66A Si2A C2A 110.0(3) . . ? 
C81A Si3A C78A 108.6(4) . . ? 
C81A Si3A C75A 107.2(4) . . ? 
C78A Si3A C75A 114.0(4) . . ? 
C81A Si3A C5A 109.7(3) . . ? 
C78A Si3A C5A 104.7(3) . . ? 
C75A Si3A C5A 112.5(4) . . ? 
C4A C1A C2A 120.3(7) . . ? 
C4A C1A Si1A 116.4(6) . . ? 
C2A C1A Si1A 123.4(5) . . ? 
C3A C2A C1A 118.8(6) . . ? 
C3A C2A Si2A 116.3(6) . . ? 
C1A C2A Si2A 124.7(5) . . ? 
C9A C3A C2A 173.6(7) . . ? 
C1A C4A C33A 173.1(8) . . ? 
C6A C5A C51A 117.1(6) . . ? 
C6A C5A Si3A 113.7(6) . . ? 
C51A C5A Si3A 128.9(5) . . ? 
C27A C6A C5A 178.2(8) . . ? 
C8A C7A Si4' 175.4(9) . . ? 
C8A C7A Si4A 174.6(8) . . ? 
C7A C8A C51A 175.8(9) . . ? 
C3A C9A C10A 129.6(6) . . ? 
C3A C9A C32A 123.9(6) . . ? 
C10A C9A C32A 106.1(6) . . ? 
C11A C10A C15A 120.0(6) . . ? 
C11A C10A C9A 130.8(6) . . ? 
C15A C10A C9A 109.2(6) . . ? 
C12A C11A C10A 118.7(7) . . ? 
C11A C12A C13A 121.6(7) . . ? 
C14A C13A C12A 120.4(7) . . ? 
C13A C14A C15A 119.4(7) . . ? 
C14A C15A C10A 119.9(6) . . ? 
C14A C15A C16A 131.8(7) . . ? 
C10A C15A C16A 108.3(6) . . ? 
C17A C16A C32A 118.9(6) . . ? 
C17A C16A C15A 132.2(6) . . ? 
C32A C16A C15A 108.8(6) . . ? 
C16A C17A C18A 120.4(6) . . ? 
C19A C18A C17A 121.9(6) . . ? 
C19A C18A C30A 118.3(6) . . ? 
C17A C18A C30A 119.7(6) . . ? 
C20A C19A C18A 120.5(6) . . ? 
C19A C20A C28A 120.4(6) . . ? 
C19A C20A C21A 131.3(6) . . ? 
C28A C20A C21A 108.2(6) . . ? 
C22A C21A C26A 119.6(6) . . ? 
C22A C21A C20A 132.1(7) . . ? 
C26A C21A C20A 108.3(6) . . ? 
C23A C22A C21A 119.5(7) . . ? 
C22A C23A C24A 122.3(7) . . ? 
C23A C24A C25A 119.4(7) . . ? 
C26A C25A C24A 118.7(7) . . ? 
C25A C26A C21A 120.4(6) . . ? 
C25A C26A C27A 130.8(7) . . ? 
C21A C26A C27A 108.7(6) . . ? 
C6A C27A C26A 127.0(6) . . ? 
C6A C27A C28A 126.2(6) . . ? 
C26A C27A C28A 106.4(6) . . ? 
C29A C28A C20A 120.5(6) . . ? 
C29A C28A C27A 131.2(6) . . ? 
C20A C28A C27A 108.2(6) . . ? 
C28A C29A C30A 120.0(6) . . ? 
C29A C30A C18A 120.1(6) . . ? 
C29A C30A C31A 121.2(6) . . ? 
C18A C30A C31A 118.7(6) . . ? 
C32A C31A C30A 119.9(6) . . ? 
C31A C32A C16A 122.3(6) . . ? 
C31A C32A C9A 130.0(6) . . ? 
C16A C32A C9A 107.6(5) . . ? 
C4A C33A C34A 129.9(7) . . ? 
C4A C33A C56A 123.8(7) . . ? 
C34A C33A C56A 106.3(7) . . ? 
C35A C34A C39A 120.1(8) . . ? 
C35A C34A C33A 131.5(8) . . ? 
C39A C34A C33A 108.3(7) . . ? 
C34A C35A C36A 118.6(9) . . ? 
C37A C36A C35A 120.7(9) . . ? 
C36A C37A C38A 122.1(8) . . ? 
C39A C38A C37A 117.3(9) . . ? 
C38A C39A C34A 121.2(8) . . ? 
C38A C39A C40A 129.4(8) . . ? 
C34A C39A C40A 109.4(7) . . ? 
C41A C40A C56A 120.9(7) . . ? 
C41A C40A C39A 132.0(7) . . ? 
C56A C40A C39A 107.1(7) . . ? 
C40A C41A C42A 121.3(7) . . ? 
C43A C42A C41A 123.7(7) . . ? 
C43A C42A C54A 118.9(7) . . ? 
C41A C42A C54A 117.3(7) . . ? 
C44A C43A C42A 121.2(7) . . ? 
C43A C44A C52A 119.3(7) . . ? 
C43A C44A C45A 133.2(7) . . ? 
C52A C44A C45A 107.5(6) . . ? 
C46A C45A C50A 119.7(7) . . ? 
C46A C45A C44A 130.2(7) . . ? 
C50A C45A C44A 110.0(6) . . ? 
C47A C46A C45A 119.0(8) . . ? 
C48A C47A C46A 120.5(8) . . ? 
C47A C48A C49A 121.9(8) . . ? 
C50A C49A C48A 117.7(8) . . ? 
C49A C50A C45A 121.3(7) . . ? 
C49A C50A C51A 128.1(7) . . ? 
C45A C50A C51A 110.2(6) . . ? 
C8A C51A C52A 109.3(6) . . ? 
C8A C51A C50A 107.7(6) . . ? 
C52A C51A C50A 101.5(6) . . ? 
C8A C51A C5A 111.4(6) . . ? 
C52A C51A C5A 109.5(6) . . ? 
C50A C51A C5A 116.8(6) . . ? 
C53A C52A C44A 121.8(7) . . ? 
C53A C52A C51A 127.6(6) . . ? 
C44A C52A C51A 110.6(6) . . ? 
C52A C53A C54A 120.5(7) . . ? 
C55A C54A C53A 122.3(6) . . ? 
C55A C54A C42A 119.6(7) . . ? 
C53A C54A C42A 118.0(7) . . ? 
C56A C55A C54A 121.4(7) . . ? 
C55A C56A C40A 119.3(7) . . ? 
C55A C56A C33A 132.0(7) . . ? 
C40A C56A C33A 108.7(6) . . ? 
C59A C57A C58A 111.3(11) . . ? 
C59A C57A Si1A 112.9(9) . . ? 
C58A C57A Si1A 110.9(10) . . ? 
C62A C60A C61A 111.5(11) . . ? 
C62A C60A Si1A 110.5(9) . . ? 
C61A C60A Si1A 116.9(8) . . ? 
C65A C63A C64A 107.6(9) . . ? 
C65A C63A Si1A 116.8(9) . . ? 
C64A C63A Si1A 116.1(9) . . ? 
C67A C66A C68A 111.2(6) . . ? 
C67A C66A Si2A 111.5(5) . . ? 
C68A C66A Si2A 113.2(5) . . ? 
C70A C69A C71A 109.3(6) . . ? 
C70A C69A Si2A 117.1(6) . . ? 
C71A C69A Si2A 112.4(5) . . ? 
C74A C72A C73A 110.7(7) . . ? 
C74A C72A Si2A 114.1(6) . . ? 
C73A C72A Si2A 114.2(6) . . ? 
C77A C75A C76A 106.0(7) . . ? 
C77A C75A Si3A 112.2(6) . . ? 
C76A C75A Si3A 111.7(6) . . ? 
C79A C78A C80A 111.5(8) . . ? 
C79A C78A Si3A 115.8(7) . . ? 
C80A C78A Si3A 113.0(6) . . ? 
C82A C81A C83A 109.8(8) . . ? 
C82A C81A Si3A 116.4(7) . . ? 
C83A C81A Si3A 113.2(7) . . ? 
C87A Si4A C7A 108.9(8) . . ? 
C87A Si4A C84A 123.0(10) . . ? 
C7A Si4A C84A 107.2(8) . . ? 
C87A Si4A C90A 105.3(9) . . ? 
C7A Si4A C90A 104.5(10) . . ? 
C84A Si4A C90A 106.5(9) . . ? 
C85A C84A C86A 108.7(8) . . ? 
C85A C84A Si4A 112.9(10) . . ? 
C86A C84A Si4A 105.9(11) . . ? 
C88A C87A C89A 111.7(9) . . ? 
C88A C87A Si4A 122.4(14) . . ? 
C89A C87A Si4A 118.0(13) . . ? 
C91A C90A C92A 111.9(9) . . ? 
C91A C90A Si4A 120.8(15) . . ? 
C92A C90A Si4A 113.2(10) . . ? 
C7A Si4' C90' 114.0(12) . . ? 
C7A Si4' C84' 110.9(11) . . ? 
C90' Si4' C84' 110.4(12) . . ? 
C7A Si4' C87' 110.8(11) . . ? 
C90' Si4' C87' 101.2(11) . . ? 
C84' Si4' C87' 108.9(11) . . ? 
C86' C84' C85' 110.4(9) . . ? 
C86' C84' Si4' 107.5(13) . . ? 
C85' C84' Si4' 112.0(15) . . ? 
C89' C87' C88' 110.8(9) . . ? 
C89' C87' Si4' 122.9(16) . . ? 
C88' C87' Si4' 115.9(15) . . ? 
C91' C90' C92' 110.0(9) . . ? 
C91' C90' Si4' 122.1(19) . . ? 
C92' C90' Si4' 106.1(15) . . ? 
C60B Si1B C57B 114.3(4) . . ? 
C60B Si1B C63B 108.4(4) . . ? 
C57B Si1B C63B 109.3(3) . . ? 
C60B Si1B C1B 106.7(4) . . ? 
C57B Si1B C1B 110.4(4) . . ? 
C63B Si1B C1B 107.5(3) . . ? 
C66B Si2B C72B 111.7(5) . . ? 
C66B Si2B C69B 110.4(5) . . ? 
C72B Si2B C69B 114.5(5) . . ? 
C66B Si2B C2B 108.3(4) . . ? 
C72B Si2B C2B 103.8(4) . . ? 
C69B Si2B C2B 107.8(4) . . ? 
C4B C1B C2B 119.4(7) . . ? 
C4B C1B Si1B 115.5(6) . . ? 
C2B C1B Si1B 124.9(5) . . ? 
C3B C2B C1B 119.7(7) . . ? 
C3B C2B Si2B 114.7(6) . . ? 
C1B C2B Si2B 125.4(5) . . ? 
C2B C3B C9B 175.8(7) . . ? 
C1B C4B C33B 172.1(7) . . ? 
C6B C5B C27B 118.4(14) . . ? 
C6B C5B Si3B 112.8(11) . . ? 
C27B C5B Si3B 128.8(13) . . ? 
C51B C6B C5B 172(2) . . ? 
C8B C7B Si4B 173.4(17) . . ? 
C7B C8B C27B 173.2(19) . . ? 
C6" C5" C27" 117(2) . . ? 
C6" C5" Si3" 111(2) . . ? 
C27" C5" Si3" 132(3) . . ? 
C51" C6" C5" 177(3) . . ? 
C8" C7" Si4" 170(3) . . ? 
C7" C8" C27" 176(4) . . ? 
C3B C9B C32B 125.0(6) . . ? 
C3B C9B C10B 128.7(6) . . ? 
C32B C9B C10B 106.1(5) . . ? 
C11B C10B C15B 120.1(6) . . ? 
C11B C10B C9B 130.4(6) . . ? 
C15B C10B C9B 109.5(6) . . ? 
C10B C11B C12B 119.3(7) . . ? 
C11B C12B C13B 120.1(7) . . ? 
C14B C13B C12B 120.7(7) . . ? 
C15B C14B C13B 118.8(7) . . ? 
C14B C15B C10B 121.0(7) . . ? 
C14B C15B C16B 130.7(6) . . ? 
C10B C15B C16B 108.3(6) . . ? 
C17B C16B C32B 119.5(8) . . ? 
C17" C16B C32B 122.8(12) . . ? 
C17B C16B C15B 132.3(9) . . ? 
C17" C16B C15B 129.0(12) . . ? 
C32B C16B C15B 107.1(6) . . ? 
C16B C17B C18B 124.0(16) . . ? 
C17B C18B C19B 125(2) . . ? 
C17B C18B C30B 115(2) . . ? 
C19B C18B C30B 119(2) . . ? 
C20B C19B C18B 120(2) . . ? 
C19B C20B C28B 124.1(19) . . ? 
C19B C20B C21B 132.7(18) . . ? 
C28B C20B C21B 103.2(15) . . ? 
C22B C21B C26B 119.7(15) . . ? 
C22B C21B C20B 130.9(17) . . ? 
C26B C21B C20B 108.9(13) . . ? 
C23B C22B C21B 121.4(16) . . ? 
C22B C23B C24B 120.1(15) . . ? 
C23B C24B C25B 120.6(17) . . ? 
C26B C25B C24B 117.4(16) . . ? 
C21B C26B C25B 120.5(14) . . ? 
C21B C26B C27B 113.0(13) . . ? 
C25B C26B C27B 126.2(14) . . ? 
C8B C27B C28B 110.2(14) . . ? 
C8B C27B C26B 112.3(14) . . ? 
C28B C27B C26B 99.6(14) . . ? 
C8B C27B C5B 109.8(15) . . ? 
C28B C27B C5B 111.1(14) . . ? 
C26B C27B C5B 113.5(13) . . ? 
C29B C28B C20B 117.8(15) . . ? 
C29B C28B C27B 127.4(16) . . ? 
C20B C28B C27B 114.8(15) . . ? 
C30B C29B C28B 120.0(15) . . ? 
C29B C30B C31B 121.2(15) . . ? 
C29B C30B C18B 118.2(17) . . ? 
C31B C30B C18B 120.6(17) . . ? 
C32B C31B C30B 120.0(16) . . ? 
C18" C17" C16B 110(3) . . ? 
C30" C18" C17" 129(4) . . ? 
C30" C18" C19" 117(4) . . ? 
C17" C18" C19" 114(4) . . ? 
C20" C19" C18" 118(4) . . ? 
C28" C20" C21" 116(3) . . ? 
C28" C20" C19" 115(3) . . ? 
C21" C20" C19" 129(3) . . ? 
C20" C21" C26" 109(3) . . ? 
C20" C21" C22" 131(3) . . ? 
C26" C21" C22" 120(3) . . ? 
C23" C22" C21" 115(3) . . ? 
C22" C23" C24" 126(3) . . ? 
C23" C24" C25" 116(3) . . ? 
C26" C25" C24" 122(3) . . ? 
C25" C26" C21" 122(3) . . ? 
C25" C26" C27" 130(3) . . ? 
C21" C26" C27" 109(2) . . ? 
C8" C27" C26" 114(3) . . ? 
C8" C27" C5" 113(3) . . ? 
C26" C27" C5" 112(3) . . ? 
C8" C27" C28" 105(2) . . ? 
C26" C27" C28" 102(3) . . ? 
C5" C27" C28" 109(2) . . ? 
C29" C28" C20" 128(3) . . ? 
C29" C28" C27" 128(3) . . ? 
C20" C28" C27" 104(3) . . ? 
C28" C29" C30" 121(3) . . ? 
C31" C30" C18" 118(3) . . ? 
C31" C30" C29" 122(3) . . ? 
C18" C30" C29" 120(3) . . ? 
C30" C31" C32B 122(3) . . ? 
C31" C32B C16B 116.8(16) . . ? 
C31B C32B C16B 120.1(10) . . ? 
C31" C32B C9B 133.7(16) . . ? 
C31B C32B C9B 130.1(11) . . ? 
C16B C32B C9B 108.9(5) . . ? 
C4B C33B C56B 125.2(6) . . ? 
C4B C33B C34B 129.3(7) . . ? 
C56B C33B C34B 105.5(6) . . ? 
C35B C34B C39B 121.6(6) . . ? 
C35B C34B C33B 130.0(7) . . ? 
C39B C34B C33B 108.4(6) . . ? 
C34B C35B C36B 117.8(7) . . ? 
C37B C36B C35B 121.0(7) . . ? 
C36B C37B C38B 121.7(7) . . ? 
C37B C38B C39B 118.5(7) . . ? 
C38B C39B C34B 119.5(6) . . ? 
C38B C39B C40B 131.4(7) . . ? 
C34B C39B C40B 109.1(6) . . ? 
C41B C40B C56B 121.4(6) . . ? 
C41B C40B C39B 131.5(6) . . ? 
C56B C40B C39B 107.1(6) . . ? 
C40B C41B C42B 119.6(6) . . ? 
C43B C42B C41B 122.1(6) . . ? 
C43B C42B C54B 119.0(6) . . ? 
C41B C42B C54B 118.9(6) . . ? 
C44B C43B C42B 119.4(7) . . ? 
C43B C44B C52B 121.3(7) . . ? 
C43B C44B C45" 132.0(13) . . ? 
C52B C44B C45" 105.6(13) . . ? 
C43B C44B C45B 130.9(9) . . ? 
C52B C44B C45B 107.2(8) . . ? 
C46B C45B C50B 120.8(17) . . ? 
C46B C45B C44B 130.9(15) . . ? 
C50B C45B C44B 108.1(13) . . ? 
C45B C46B C47B 117.5(16) . . ? 
C48B C47B C46B 121.8(14) . . ? 
C47B C48B C49B 120.3(15) . . ? 
C50B C49B C48B 119.4(14) . . ? 
C49B C50B C45B 120.2(15) . . ? 
C49B C50B C51B 131.2(15) . . ? 
C45B C50B C51B 108.7(15) . . ? 
C6B C51B C52B 126.2(18) . . ? 
C6B C51B C50B 127.9(18) . . ? 
C52B C51B C50B 105.8(14) . . ? 
C50" C45" C46" 117(3) . . ? 
C50" C45" C44B 112(2) . . ? 
C46" C45" C44B 131(3) . . ? 
C47" C46" C45" 120(3) . . ? 
C46" C47" C48" 119(2) . . ? 
C49" C48" C47" 121(2) . . ? 
C48" C49" C50" 116(2) . . ? 
C45" C50" C49" 124(3) . . ? 
C45" C50" C51" 109(3) . . ? 
C49" C50" C51" 126(3) . . ? 
C6" C51" C50" 134(3) . . ? 
C6" C51" C52B 121(3) . . ? 
C50" C51" C52B 104(3) . . ? 
C53B C52B C44B 120.6(7) . . ? 
C53B C52B C51B 128.9(10) . . ? 
C44B C52B C51B 109.6(10) . . ? 
C53B C52B C51" 129.2(17) . . ? 
C44B C52B C51" 108.6(16) . . ? 
C52B C53B C54B 119.9(7) . . ? 
C55B C54B C53B 120.1(6) . . ? 
C55B C54B C42B 120.2(6) . . ? 
C53B C54B C42B 119.7(6) . . ? 
C56B C55B C54B 119.8(6) . . ? 
C55B C56B C40B 120.1(6) . . ? 
C55B C56B C33B 130.0(7) . . ? 
C40B C56B C33B 109.9(6) . . ? 
C59B C57B C58B 110.2(7) . . ? 
C59B C57B Si1B 114.5(6) . . ? 
C58B C57B Si1B 113.5(5) . . ? 
C61B C60B C62B 109.8(8) . . ? 
C61B C60B Si1B 117.0(7) . . ? 
C62B C60B Si1B 113.1(6) . . ? 
C64B C63B C65B 111.1(7) . . ? 
C64B C63B Si1B 111.9(6) . . ? 
C65B C63B Si1B 113.6(6) . . ? 
C68B C66B C67B 112.2(9) . . ? 
C68B C66B Si2B 111.7(8) . . ? 
C67B C66B Si2B 115.2(7) . . ? 
C71B C69B C70B 110.0(10) . . ? 
C71B C69B Si2B 113.6(8) . . ? 
C70B C69B Si2B 112.1(9) . . ? 
C74B C72B C73B 110.9(9) . . ? 
C74B C72B Si2B 117.1(8) . . ? 
C73B C72B Si2B 110.2(7) . . ? 
C78B Si3B C81B 106.5(6) . . ? 
C78B Si3B C75B 107.2(5) . . ? 
C81B Si3B C75B 110.7(6) . . ? 
C78B Si3B C5B 111.4(7) . . ? 
C81B Si3B C5B 105.8(7) . . ? 
C75B Si3B C5B 114.9(7) . . ? 
C76B C75B C77B 108.1(11) . . ? 
C76B C75B Si3B 116.9(10) . . ? 
C77B C75B Si3B 113.0(9) . . ? 
C79B C78B C80B 113.0(11) . . ? 
C79B C78B Si3B 110.0(9) . . ? 
C80B C78B Si3B 113.7(9) . . ? 
C82B C81B C83B 108.8(11) . . ? 
C82B C81B Si3B 115.7(9) . . ? 
C83B C81B Si3B 116.1(9) . . ? 
C78" Si3" C81" 110.5(9) . . ? 
C78" Si3" C75" 107.2(8) . . ? 
C81" Si3" C75" 106.8(9) . . ? 
C78" Si3" C5" 109.3(13) . . ? 
C81" Si3" C5" 109.8(13) . . ? 
C75" Si3" C5" 113.2(13) . . ? 
C77" C75" C76" 107.0(15) . . ? 
C77" C75" Si3" 116.5(13) . . ? 
C76" C75" Si3" 117.1(14) . . ? 
C79" C78" C80" 114.5(15) . . ? 
C79" C78" Si3" 113.3(12) . . ? 
C80" C78" Si3" 123.2(13) . . ? 
C82" C81" C83" 108.0(15) . . ? 
C82" C81" Si3" 114.8(13) . . ? 
C83" C81" Si3" 118.9(13) . . ? 
C7B Si4B C84B 103.2(11) . . ? 
C7B Si4B C87B 111.3(10) . . ? 
C84B Si4B C87B 110.8(11) . . ? 
C7B Si4B C90B 110.0(10) . . ? 
C84B Si4B C90B 114.7(10) . . ? 
C87B Si4B C90B 107.1(9) . . ? 
C86B C84B C85B 113.8(17) . . ? 
C86B C84B Si4B 119.3(16) . . ? 
C85B C84B Si4B 116.2(14) . . ? 
C88B C87B C89B 100.9(16) . . ? 
C88B C87B Si4B 107.4(12) . . ? 
C89B C87B Si4B 123.2(16) . . ? 
C91B C90B C92B 104.4(17) . . ? 
C91B C90B Si4B 113.0(16) . . ? 
C92B C90B Si4B 110.6(15) . . ? 
C7" Si4" C90" 106.4(15) . . ? 
C7" Si4" C87" 124.8(13) . . ? 
C90" Si4" C87" 110.4(12) . . ? 
C7" Si4" C84" 92.9(17) . . ? 
C90" Si4" C84" 112.4(13) . . ? 
C87" Si4" C84" 108.7(12) . . ? 
C85" C84" C86" 109(2) . . ? 
C85" C84" Si4" 113.9(18) . . ? 
C86" C84" Si4" 117.1(18) . . ? 
C89" C87" C88" 106.6(19) . . ? 
C89" C87" Si4" 115.7(18) . . ? 
C88" C87" Si4" 103.5(15) . . ? 
C91" C90" C92" 109(2) . . ? 
C91" C90" Si4" 112.5(18) . . ? 
C92" C90" Si4" 117.4(19) . . ? 
Cl1' C1S Cl2' 112.4(14) . . ? 
Cl1 C1S Cl2 127.7(11) . . ? 
Cl3 C2S Cl4 111.1(12) . . ? 
  
_refine_diff_density_max    1.338 
_refine_diff_density_min   -0.949 
_refine_diff_density_rms    0.104 
  
_shelx_res_file 
; 
TITL 210866LT_0m_a.res in P-1 
    ic23293.res 
    created by SHELXL-2019/1 at 20:24:24 on 05-May-2025 
CELL  0.71073  18.0335  20.5118  23.8122   82.228   70.244   77.764 
ZERR    4.000   0.0010   0.0012   0.0013    0.003    0.003    0.003 
LATT 1 
SFAC C  H  Si Cl 
UNIT 371  438  16  6 
OMIT -3 50.0 
OMIT -3 -5 3 
L.S. 20 
ACTA 
BOND 
FMAP 2 
PLAN 20 
EADP SI4A SI4' 
EADP C84A C84' 
EADP C85A C85' 
EADP C86A C86' 
EADP C87A C87' 
EADP C88A C88' 
EADP C89A C89' 
EADP C90A C90' 
EADP C91A C91' 
EADP C92A C92' 
EADP C84A C84' 
EADP C87A C87' 
EADP C90A C90' 
DFIX 1.88 0.01 SI4A C84A SI4A C87A SI4A C90A SI4' C84' SI4' C87' SI4' C90' 
DFIX 1.53 0.01 C84A C85A C84A C86A C87A C88A C87A C89A C90A C91A C90A C92A 
DFIX 1.53 0.01 C84' C85' C84' C86' C87' C88' C87' C89' C90' C91' C90' C92' 
DFIX 2.50 0.01 C85A C86A C88A C89A C91A C92A C85' C86' C88' C89' C91' C92' 
DFIX 2.85 0.02 SI4A C85A SI4A C92A 
EADP C85A C88A C91A 
EADP C89A C92A 
EADP SI3B SI3" 
EADP SI4B SI4" 
EADP C5B C5" 
EADP C6B C6" 
EADP C7B C7" 
EADP C8B C8" 
EADP C17B C17" 
EADP C18B C18" 
EADP C19B C19" 
EADP C20B C20" 
EADP C21B C21" 
EADP C22B C22" 
EADP C23B C23" 
EADP C24B C24" 
EADP C25B C25" 
EADP C26B C26" 
EADP C27B C27" 
EADP C28B C28" 
EADP C29B C29" 
EADP C30B C30" 
EADP C31B C31" 
EADP C45B C45" 
EADP C46B C46" 
EADP C47B C47" 
EADP C48B C48" 
EADP C49B C49" 
EADP C50B C50" 
EADP C51B C51" 
EADP C75B C75" 
EADP C76B C76" 
EADP C77B C77" 
EADP C78B C78" 
EADP C79B C79" 
EADP C80B C80" 
EADP C81B C81" 
EADP C82B C82" 
EADP C83B C83" 
EADP C84B C84" 
EADP C85B C85" 
EADP C86B C86" 
EADP C87B C87" 
EADP C88B C88" 
EADP C89B C89" 
EADP C90B C90" 
EADP C91B C91" 
EADP C92B C92" 
EADP C89B C91" 
EADP C90B C92" 
DFIX 1.88 0.01 SI3B C75B SI3B C78B SI3B C81B SI3" C75" SI3" C78" SI3" C81" 
DFIX 1.53 0.01 C75B C76B C75B C77B C78B C79B C78B C80B C81B C82B C81B C83B 
DFIX 1.53 0.01 C75" C76" C75" C77" C78" C79" C78" C80" C81" C82" C81" C83" 
DFIX 1.88 0.01 SI4B C84B SI4B C87B SI4B C90B SI4" C84" SI4" C87" SI4" C90" 
DFIX 1.53 0.01 C84B C85B C84B C86B C87B C88B C87B C89B C90B C91B C90B C92B 
DFIX 1.53 0.01 C84" C85" C84" C86" C87" C88" C87" C89" C90" C91" C90" C92" 
EADP CL1 CL1' 
EADP CL2 CL2' 
DFIX 1.75 0.01 C1S CL1 C1S CL2 C1S CL1' C1S CL2' 
DFIX 1.75 0.01 C2S CL3 C2S CL4 
ISOR 0.01 C58A C84A > C92A  SI4B > C92B 
ISOR 0.005 C17B C29B > C31B C45B > C49B C61B C62B C70B C71B SI3B > C83B 
ISOR 0.005 C1S CL1 CL2 C2S CL3 CL4 
REM SAME SI2A C66A > C74A 
REM SAME SI1B C57B > C65B 
TEMP -173.140 
WGHT    0.149000   51.134098 
FVAR       0.21696   0.57115   0.61782   0.58168 
SI1A  3    0.356289    0.158369    1.011331    11.00000    0.06469    0.06110 = 
         0.04283    0.00484   -0.00831   -0.01652 
SI2A  3    0.469054    0.336936    0.886330    11.00000    0.02558    0.05842 = 
         0.03003    0.00007   -0.01106   -0.01051 
SI3A  3    0.206192    0.279876    0.609263    11.00000    0.03203    0.06555 = 
         0.02661   -0.00245   -0.00187   -0.01938 
C1A   1    0.401695    0.210228    0.938867    11.00000    0.03401    0.06069 = 
         0.03987    0.00070   -0.01718   -0.00834 
C2A   1    0.389763    0.285303    0.934263    11.00000    0.02645    0.05404 = 
         0.02883    0.00063   -0.01411   -0.01020 
C3A   1    0.318473    0.319331    0.961241    11.00000    0.03487    0.04746 = 
         0.02804    0.00085   -0.00972   -0.01851 
C4A   1    0.445031    0.176425    0.891930    11.00000    0.03981    0.05448 = 
         0.03663    0.00236   -0.01951   -0.00544 
C5A   1    0.145703    0.234553    0.680980    11.00000    0.02854    0.05862 = 
         0.02597   -0.00925   -0.00597   -0.01587 
C6A   1    0.092835    0.275353    0.719796    11.00000    0.02738    0.05861 = 
         0.02359   -0.00031   -0.01082   -0.02352 
C7A   1    0.039544    0.128069    0.799129    11.00000    0.02999    0.06996 = 
         0.03605   -0.00515   -0.00216   -0.02132 
C8A   1    0.089838    0.144107    0.755142    11.00000    0.03656    0.06092 = 
         0.03137   -0.00900   -0.01329   -0.01612 
C9A   1    0.244986    0.351980    0.983124    11.00000    0.02949    0.05378 = 
         0.02943   -0.00571   -0.00926   -0.01400 
C10A  1    0.203123    0.377316    1.042615    11.00000    0.03007    0.05046 = 
         0.02532   -0.00366   -0.00495   -0.01697 
C11A  1    0.231264    0.380481    1.090023    11.00000    0.03235    0.06232 = 
         0.02976   -0.00307   -0.01216   -0.01193 
AFIX  43 
H11A  2    0.286093    0.365056    1.086422    11.00000   -1.20000 
AFIX   0 
C12A  1    0.178342    0.406193    1.141610    11.00000    0.04810    0.07850 = 
         0.02593   -0.00612   -0.01204   -0.01260 
AFIX  43 
H12A  2    0.196707    0.407499    1.174358    11.00000   -1.20000 
AFIX   0 
C13A  1    0.097935    0.430586    1.147337    11.00000    0.04817    0.08858 = 
         0.02457   -0.01242   -0.01007   -0.01322 
AFIX  43 
H13A  2    0.062458    0.448159    1.183740    11.00000   -1.20000 
AFIX   0 
C14A  1    0.069768    0.429352    1.100699    11.00000    0.03639    0.05784 = 
         0.03148   -0.01220   -0.00802   -0.01008 
AFIX  43 
H14A  2    0.015220    0.446642    1.104470    11.00000   -1.20000 
AFIX   0 
C15A  1    0.121812    0.402568    1.047918    11.00000    0.03699    0.04562 = 
         0.02216   -0.00215   -0.00503   -0.01758 
C16A  1    0.109517    0.393965    0.992120    11.00000    0.03295    0.04515 = 
         0.02615   -0.00037   -0.00615   -0.01944 
C17A  1    0.042038    0.406943    0.974555    11.00000    0.02194    0.04271 = 
         0.02949   -0.00936   -0.00122   -0.01196 
AFIX  43 
H17A  2   -0.007382    0.428385    1.000387    11.00000   -1.20000 
AFIX   0 
C18A  1    0.045964    0.388410    0.917948    11.00000    0.02199    0.04787 = 
         0.02822   -0.00619   -0.00227   -0.00985 
C19A  1   -0.022971    0.397311    0.900105    11.00000    0.02711    0.04741 = 
         0.02732   -0.00974   -0.00349   -0.00921 
AFIX  43 
H19A  2   -0.072741    0.419749    0.924680    11.00000   -1.20000 
AFIX   0 
C20A  1   -0.018575    0.373867    0.847725    11.00000    0.01931    0.05444 = 
         0.02861   -0.00156   -0.00383   -0.01576 
C21A  1   -0.080570    0.374444    0.820262    11.00000    0.02877    0.06507 = 
         0.02988    0.00040   -0.00902   -0.02054 
C22A  1   -0.160668    0.401351    0.836757    11.00000    0.02831    0.07426 = 
         0.04306   -0.01449   -0.00910   -0.00214 
AFIX  43 
H22A  2   -0.184962    0.425836    0.871495    11.00000   -1.20000 
AFIX   0 
C23A  1   -0.204628    0.392802    0.803341    11.00000    0.03097    0.08316 = 
         0.06005   -0.02316   -0.01645    0.00656 
AFIX  43 
H23A  2   -0.259933    0.411971    0.814984    11.00000   -1.20000 
AFIX   0 
C24A  1   -0.171991    0.356986    0.752512    11.00000    0.04728    0.09332 = 
         0.05084   -0.01276   -0.02644   -0.01059 
AFIX  43 
H24A  2   -0.204731    0.351481    0.730134    11.00000   -1.20000 
AFIX   0 
C25A  1   -0.090303    0.329016    0.734497    11.00000    0.03763    0.07318 = 
         0.03022   -0.00342   -0.01541   -0.01526 
AFIX  43 
H25A  2   -0.066827    0.304495    0.699744    11.00000   -1.20000 
AFIX   0 
C26A  1   -0.044936    0.337728    0.767996    11.00000    0.02700    0.05670 = 
         0.02545    0.00076   -0.00512   -0.01597 
C27A  1    0.041047    0.315222    0.759923    11.00000    0.02795    0.05637 = 
         0.02107   -0.00390   -0.00617   -0.01840 
C28A  1    0.056058    0.339662    0.810222    11.00000    0.02007    0.04946 = 
         0.02978   -0.00505    0.00046   -0.01515 
C29A  1    0.123486    0.332160    0.825007    11.00000    0.02480    0.05375 = 
         0.03030   -0.01124   -0.00341   -0.01397 
AFIX  43 
H29A  2    0.173051    0.311009    0.799128    11.00000   -1.20000 
AFIX   0 
C30A  1    0.120354    0.355870    0.879220    11.00000    0.02507    0.04864 = 
         0.02579   -0.00251   -0.00341   -0.01831 
C31A  1    0.189988    0.345131    0.897655    11.00000    0.02437    0.04882 = 
         0.03188   -0.01176   -0.00170   -0.01570 
AFIX  43 
H31A  2    0.240497    0.325607    0.871773    11.00000   -1.20000 
AFIX   0 
C32A  1    0.183806    0.362828    0.952031    11.00000    0.02303    0.04805 = 
         0.02465   -0.00835   -0.00641   -0.01029 
C33A  1    0.480226    0.140836    0.844958    11.00000    0.03788    0.05080 = 
         0.04366    0.00207   -0.01574   -0.00617 
C34A  1    0.562595    0.104841    0.822668    11.00000    0.03845    0.05551 = 
         0.04439   -0.00054   -0.01365   -0.00027 
C35A  1    0.628546    0.100368    0.842047    11.00000    0.04752    0.06628 = 
         0.05811    0.00127   -0.02336   -0.00605 
AFIX  43 
H35A  2    0.625086    0.125399    0.873899    11.00000   -1.20000 
AFIX   0 
C36A  1    0.699893    0.058215    0.813552    11.00000    0.03943    0.08745 = 
         0.06292   -0.00796   -0.01228    0.00580 
AFIX  43 
H36A  2    0.745334    0.054632    0.826182    11.00000   -1.20000 
AFIX   0 
C37A  1    0.704889    0.021901    0.767417    11.00000    0.03655    0.10701 = 
         0.06580   -0.00889   -0.00330    0.01887 
AFIX  43 
H37A  2    0.753859   -0.006664    0.749129    11.00000   -1.20000 
AFIX   0 
C38A  1    0.639872    0.025763    0.746553    11.00000    0.04510    0.06762 = 
         0.05649   -0.01792   -0.01036    0.00890 
AFIX  43 
H38A  2    0.643973    0.000423    0.714722    11.00000   -1.20000 
AFIX   0 
C39A  1    0.568983    0.068329    0.774462    11.00000    0.04036    0.05578 = 
         0.04398   -0.00184   -0.00710   -0.00622 
C40A  1    0.492703    0.083117    0.761863    11.00000    0.04314    0.04756 = 
         0.04112   -0.00276   -0.00652   -0.01075 
C41A  1    0.469317    0.062069    0.719874    11.00000    0.03768    0.05610 = 
         0.03742   -0.00841   -0.00074   -0.00112 
AFIX  43 
H41A  2    0.506298    0.031884    0.692123    11.00000   -1.20000 
AFIX   0 
C42A  1    0.390723    0.084270    0.716626    11.00000    0.03945    0.04761 = 
         0.03726   -0.00528   -0.00577   -0.00964 
C43A  1    0.361882    0.061489    0.675974    11.00000    0.04682    0.05121 = 
         0.03205   -0.00705    0.00455   -0.01074 
AFIX  43 
H43A  2    0.395939    0.029007    0.649273    11.00000   -1.20000 
AFIX   0 
C44A  1    0.286452    0.085120    0.674334    11.00000    0.03886    0.05371 = 
         0.02398   -0.00616    0.00488   -0.01541 
C45A  1    0.239091    0.067939    0.640762    11.00000    0.04029    0.04994 = 
         0.02522   -0.00456    0.00177   -0.01706 
C46A  1    0.255917    0.016532    0.603770    11.00000    0.04743    0.06372 = 
         0.03003   -0.00711    0.00702   -0.02586 
AFIX  43 
H46A  2    0.306227   -0.012767    0.594721    11.00000   -1.20000 
AFIX   0 
C47A  1    0.198498    0.008489    0.580236    11.00000    0.06346    0.07687 = 
         0.03147   -0.01627    0.00834   -0.03594 
AFIX  43 
H47A  2    0.209573   -0.026285    0.554396    11.00000   -1.20000 
AFIX   0 
C48A  1    0.125168    0.050548    0.593942    11.00000    0.06411    0.09100 = 
         0.03593   -0.01130   -0.00951   -0.04999 
AFIX  43 
H48A  2    0.086185    0.043614    0.577784    11.00000   -1.20000 
AFIX   0 
C49A  1    0.106743    0.102467    0.630484    11.00000    0.04269    0.07323 = 
         0.03867   -0.01428   -0.00257   -0.02573 
AFIX  43 
H49A  2    0.056152    0.131356    0.639367    11.00000   -1.20000 
AFIX   0 
C50A  1    0.164228    0.110913    0.653595    11.00000    0.04098    0.06017 = 
         0.02500   -0.00687    0.00106   -0.02514 
C51A  1    0.156073    0.159047    0.700543    11.00000    0.03191    0.06429 = 
         0.02606   -0.01293    0.00192   -0.01865 
C52A  1    0.236338    0.136224    0.712899    11.00000    0.02908    0.04876 = 
         0.02806   -0.00886    0.00452   -0.01530 
C53A  1    0.259411    0.157246    0.754453    11.00000    0.03532    0.05171 = 
         0.03062   -0.01201    0.00158   -0.01107 
AFIX  43 
H53A  2    0.223338    0.188827    0.781248    11.00000   -1.20000 
AFIX   0 
C54A  1    0.337172    0.132643    0.758590    11.00000    0.02862    0.04286 = 
         0.03716   -0.00882    0.00352   -0.00591 
C55A  1    0.362853    0.152202    0.801540    11.00000    0.03437    0.04486 = 
         0.03414   -0.00843   -0.00875   -0.01011 
AFIX  43 
H55A  2    0.327338    0.183038    0.829306    11.00000   -1.20000 
AFIX   0 
C56A  1    0.438568    0.127860    0.804683    11.00000    0.03834    0.04265 = 
         0.03486   -0.00433   -0.00646   -0.00869 
C57A  1    0.269070    0.129397    1.009001    11.00000    0.11933    0.12941 = 
         0.06766    0.00207   -0.02987   -0.06544 
AFIX  13 
H57A  2    0.242411    0.110448    1.050149    11.00000   -1.20000 
AFIX   0 
C58A  1    0.294449    0.071055    0.965784    11.00000    0.12984    0.11606 = 
         0.07849   -0.00883   -0.02070   -0.06567 
AFIX  33 
H58A  2    0.333769    0.035729    0.977170    11.00000   -1.50000 
H58B  2    0.247189    0.052727    0.968764    11.00000   -1.50000 
H58C  2    0.318171    0.088425    0.924541    11.00000   -1.50000 
AFIX   0 
C59A  1    0.207283    0.186081    0.992781    11.00000    0.07094    0.07216 = 
         0.16796   -0.00058   -0.04590   -0.02591 
AFIX  33 
H59A  2    0.192662    0.221559    1.020334    11.00000   -1.50000 
H59B  2    0.230389    0.204260    0.951723    11.00000   -1.50000 
H59C  2    0.159408    0.168562    0.995946    11.00000   -1.50000 
AFIX   0 
C60A  1    0.438553    0.086324    1.019890    11.00000    0.09528    0.07684 = 
         0.07275    0.01490   -0.03264   -0.01934 
AFIX  13 
H60A  2    0.447967    0.056457    0.987347    11.00000   -1.20000 
AFIX   0 
C61A  1    0.519712    0.103745    1.011666    11.00000    0.10724    0.09541 = 
         0.09595   -0.00028   -0.06038   -0.01647 
AFIX  33 
H61A  2    0.536964    0.130518    0.973796    11.00000   -1.50000 
H61B  2    0.515402    0.129421    1.044823    11.00000   -1.50000 
H61C  2    0.559019    0.062512    1.011086    11.00000   -1.50000 
AFIX   0 
C62A  1    0.409282    0.044892    1.077891    11.00000    0.19264    0.10143 = 
         0.07984    0.02988   -0.01660   -0.00499 
AFIX  33 
H62A  2    0.357057    0.034536    1.081846    11.00000   -1.50000 
H62B  2    0.447721    0.003195    1.077834    11.00000   -1.50000 
H62C  2    0.404103    0.070104    1.111571    11.00000   -1.50000 
AFIX   0 
C63A  1    0.324216    0.212580    1.076756    11.00000    0.10354    0.09502 = 
         0.04660    0.01120   -0.02841   -0.02774 
AFIX  13 
H63A  2    0.295221    0.255854    1.063501    11.00000   -1.20000 
AFIX   0 
C64A  1    0.263570    0.188057    1.134732    11.00000    0.13701    0.12544 = 
         0.05293   -0.00645   -0.00393   -0.01488 
AFIX  33 
H64A  2    0.219938    0.175486    1.125172    11.00000   -1.50000 
H64B  2    0.290517    0.149158    1.153578    11.00000   -1.50000 
H64C  2    0.241727    0.223948    1.162279    11.00000   -1.50000 
AFIX   0 
C65A  1    0.389255    0.231079    1.093419    11.00000    0.11247    0.12655 = 
         0.07813    0.00096   -0.06246   -0.02633 
AFIX  33 
H65A  2    0.428840    0.246908    1.057372    11.00000   -1.50000 
H65B  2    0.366451    0.266643    1.121271    11.00000   -1.50000 
H65C  2    0.415242    0.191853    1.112570    11.00000   -1.50000 
AFIX   0 
C66A  1    0.451125    0.367082    0.812134    11.00000    0.04088    0.06476 = 
         0.02560    0.00025   -0.01130   -0.01135 
AFIX  13 
H66A  2    0.499416    0.385538    0.785896    11.00000   -1.20000 
AFIX   0 
C67A  1    0.444887    0.309559    0.780828    11.00000    0.07656    0.07569 = 
         0.03514   -0.00549   -0.02347   -0.01334 
AFIX  33 
H67A  2    0.491708    0.274092    0.777867    11.00000   -1.50000 
H67B  2    0.396114    0.291902    0.803823    11.00000   -1.50000 
H67C  2    0.442816    0.325604    0.740614    11.00000   -1.50000 
AFIX   0 
C68A  1    0.379362    0.423492    0.817715    11.00000    0.03678    0.06635 = 
         0.04171    0.00342   -0.01672   -0.01016 
AFIX  33 
H68A  2    0.384963    0.459794    0.838008    11.00000   -1.50000 
H68B  2    0.376835    0.440332    0.777758    11.00000   -1.50000 
H68C  2    0.330133    0.406629    0.840967    11.00000   -1.50000 
AFIX   0 
C69A  1    0.455671    0.411848    0.928729    11.00000    0.03764    0.06669 = 
         0.03912   -0.01230   -0.01827   -0.01123 
AFIX  13 
H69A  2    0.401664    0.438255    0.930354    11.00000   -1.20000 
AFIX   0 
C70A  1    0.454684    0.398664    0.993783    11.00000    0.04825    0.08654 = 
         0.03959   -0.01196   -0.01412   -0.02104 
AFIX  33 
H70A  2    0.416537    0.368990    1.015225    11.00000   -1.50000 
H70B  2    0.508314    0.377464    0.994847    11.00000   -1.50000 
H70C  2    0.438568    0.441099    1.012926    11.00000   -1.50000 
AFIX   0 
C71A  1    0.515594    0.458431    0.895216    11.00000    0.07320    0.07782 = 
         0.05205   -0.00352   -0.01756   -0.04069 
AFIX  33 
H71A  2    0.516326    0.466942    0.853548    11.00000   -1.50000 
H71B  2    0.499445    0.500833    0.914415    11.00000   -1.50000 
H71C  2    0.569190    0.437197    0.896335    11.00000   -1.50000 
AFIX   0 
C72A  1    0.569490    0.282104    0.872503    11.00000    0.03258    0.06950 = 
         0.04611    0.00127   -0.01698   -0.01116 
AFIX  13 
H72A  2    0.562427    0.237673    0.864249    11.00000   -1.20000 
AFIX   0 
C73A  1    0.599646    0.268647    0.927243    11.00000    0.05391    0.08958 = 
         0.07540   -0.00758   -0.04264    0.00184 
AFIX  33 
H73A  2    0.557527    0.254398    0.962368    11.00000   -1.50000 
H73B  2    0.647248    0.233362    0.919172    11.00000   -1.50000 
H73C  2    0.613282    0.309649    0.934895    11.00000   -1.50000 
AFIX   0 
C74A  1    0.633928    0.304428    0.816994    11.00000    0.03195    0.11633 = 
         0.07800    0.01789    0.00694   -0.00038 
AFIX  33 
H74A  2    0.613725    0.312701    0.782825    11.00000   -1.50000 
H74B  2    0.647730    0.345600    0.824123    11.00000   -1.50000 
H74C  2    0.681696    0.269312    0.808400    11.00000   -1.50000 
AFIX   0 
C75A  1    0.279177    0.219440    0.553207    11.00000    0.04682    0.06869 = 
         0.04017   -0.00746    0.00367   -0.01865 
AFIX  13 
H75A  2    0.300648    0.179085    0.575456    11.00000   -1.20000 
AFIX   0 
C76A  1    0.237326    0.196498    0.511983    11.00000    0.08698    0.08526 = 
         0.04340   -0.01311   -0.00727   -0.02797 
AFIX  33 
H76A  2    0.191686    0.175903    0.537144    11.00000   -1.50000 
H76B  2    0.218563    0.235487    0.488448    11.00000   -1.50000 
H76C  2    0.275949    0.163971    0.484962    11.00000   -1.50000 
AFIX   0 
C77A  1    0.349655    0.250990    0.510334    11.00000    0.07346    0.09427 = 
         0.04307   -0.01264    0.02812   -0.02163 
AFIX  33 
H77A  2    0.377781    0.266123    0.533508    11.00000   -1.50000 
H77B  2    0.386722    0.217710    0.483356    11.00000   -1.50000 
H77C  2    0.329336    0.289225    0.486841    11.00000   -1.50000 
AFIX   0 
C78A  1    0.127837    0.337349    0.580374    11.00000    0.04428    0.09059 = 
         0.03653    0.00382   -0.01260   -0.02380 
AFIX  13 
H78A  2    0.097053    0.368227    0.612832    11.00000   -1.20000 
AFIX   0 
C79A  1    0.066050    0.304187    0.570906    11.00000    0.05963    0.11454 = 
         0.05950   -0.00333   -0.03071   -0.02674 
AFIX  33 
H79A  2    0.044117    0.275545    0.606608    11.00000   -1.50000 
H79B  2    0.022766    0.338540    0.563673    11.00000   -1.50000 
H79C  2    0.091232    0.276987    0.536303    11.00000   -1.50000 
AFIX   0 
C80A  1    0.164076    0.382880    0.525536    11.00000    0.08389    0.09464 = 
         0.06032    0.00847   -0.02291   -0.02038 
AFIX  33 
H80A  2    0.203766    0.403555    0.533071    11.00000   -1.50000 
H80B  2    0.190032    0.356299    0.490580    11.00000   -1.50000 
H80C  2    0.121566    0.417853    0.517949    11.00000   -1.50000 
AFIX   0 
C81A  1    0.266949    0.332705    0.628675    11.00000    0.06394    0.08214 = 
         0.04024   -0.00092   -0.00788   -0.03572 
AFIX  13 
H81A  2    0.302568    0.349217    0.589475    11.00000   -1.20000 
AFIX   0 
C82A  1    0.222149    0.392751    0.659874    11.00000    0.06853    0.09289 = 
         0.05754   -0.00006   -0.01682   -0.03349 
AFIX  33 
H82A  2    0.186129    0.418311    0.638578    11.00000   -1.50000 
H82B  2    0.190692    0.379773    0.700741    11.00000   -1.50000 
H82C  2    0.259624    0.420379    0.661196    11.00000   -1.50000 
AFIX   0 
C83A  1    0.323607    0.292314    0.661797    11.00000    0.05808    0.12076 = 
         0.07966    0.01499   -0.03419   -0.05229 
AFIX  33 
H83A  2    0.353447    0.252179    0.640728    11.00000   -1.50000 
H83B  2    0.361219    0.319806    0.663120    11.00000   -1.50000 
H83C  2    0.292287    0.279201    0.702664    11.00000   -1.50000 
AFIX   0 
PART   1 
SAME SI2A C66A > C74A 
SI4A  3   -0.031650    0.099536    0.871216    21.00000    0.03270    0.10442 = 
         0.03107    0.01390   -0.00546   -0.02813 
C84A  1   -0.010732    0.132313    0.932995    21.00000    0.09926    0.10572 = 
         0.08264   -0.00494   -0.00196   -0.03871 
AFIX  13 
H84A  2   -0.048978    0.119405    0.972433    21.00000   -1.20000 
AFIX   0 
C85A  1   -0.015332    0.207691    0.926070    21.00000    0.14896    0.13595 = 
         0.11918    0.00743   -0.01152   -0.04207 
AFIX  33 
H85A  2   -0.069887    0.229756    0.928072    21.00000   -1.50000 
H85B  2   -0.001277    0.221811    0.958312    21.00000   -1.50000 
H85C  2    0.022202    0.220104    0.887361    21.00000   -1.50000 
AFIX   0 
C86A  1    0.075382    0.098587    0.929728    21.00000    0.06144    0.12255 = 
         0.13790   -0.02264   -0.04412   -0.01689 
AFIX  33 
H86A  2    0.079139    0.049908    0.934141    21.00000   -1.50000 
H86B  2    0.112629    0.111347    0.891007    21.00000   -1.50000 
H86C  2    0.089151    0.113054    0.961959    21.00000   -1.50000 
AFIX   0 
C87A  1   -0.133428    0.113280    0.863785    21.00000    0.07727    0.10786 = 
         0.09175    0.00964   -0.01488   -0.02516 
AFIX  13 
H87A  2   -0.128398    0.071863    0.843948    21.00000   -1.20000 
AFIX   0 
C88A  1   -0.158858    0.165270    0.819085    21.00000    0.14896    0.13595 = 
         0.11918    0.00743   -0.01152   -0.04207 
AFIX  33 
H88A  2   -0.112351    0.170276    0.783657    21.00000   -1.50000 
H88B  2   -0.199728    0.150970    0.807349    21.00000   -1.50000 
H88C  2   -0.180942    0.208188    0.837342    21.00000   -1.50000 
AFIX   0 
C89A  1   -0.203365    0.103455    0.919751    21.00000    0.12398    0.16868 = 
         0.12153    0.00356   -0.03262   -0.02291 
AFIX  33 
H89A  2   -0.184753    0.069598    0.947557    21.00000   -1.50000 
H89B  2   -0.225844    0.145822    0.938903    21.00000   -1.50000 
H89C  2   -0.244630    0.088604    0.908910    21.00000   -1.50000 
AFIX   0 
C90A  1    0.000562    0.006462    0.876950    21.00000    0.13749    0.14319 = 
         0.13505    0.02533   -0.03889   -0.02106 
AFIX  13 
H90A  2   -0.043821   -0.008093    0.911651    21.00000   -1.20000 
AFIX   0 
C91A  1    0.004334   -0.035295    0.828406    21.00000    0.14896    0.13595 = 
         0.11918    0.00743   -0.01152   -0.04207 
AFIX  33 
H91A  2   -0.043092   -0.019671    0.815617    21.00000   -1.50000 
H91B  2    0.052642   -0.031194    0.794278    21.00000   -1.50000 
H91C  2    0.005908   -0.082216    0.843708    21.00000   -1.50000 
AFIX   0 
C92A  1    0.072992   -0.015524    0.898776    21.00000    0.12398    0.16868 = 
         0.12153    0.00356   -0.03262   -0.02291 
AFIX  33 
H92A  2    0.068334    0.012773    0.930259    21.00000   -1.50000 
H92B  2    0.075228   -0.062249    0.914763    21.00000   -1.50000 
H92C  2    0.121962   -0.011226    0.865333    21.00000   -1.50000 
AFIX   0 
PART   2 
SAME SI2A C66A > C74A 
SI4'  3   -0.034029    0.097086    0.863698   -21.00000    0.03270    0.10442 = 
         0.03107    0.01390   -0.00546   -0.02813 
C84'  1   -0.118825    0.166355    0.896164   -21.00000    0.09926    0.10572 = 
         0.08264   -0.00494   -0.00196   -0.03871 
AFIX  13 
H84'  2   -0.159673    0.147246    0.930771   -21.00000   -1.20000 
AFIX   0 
C85'  1   -0.090642    0.220558    0.917521   -21.00000    0.14896    0.13595 = 
         0.11918    0.00743   -0.01152   -0.04207 
AFIX  33 
H85D  2   -0.066522    0.201056    0.948592   -21.00000   -1.50000 
H85E  2   -0.050840    0.239771    0.883780   -21.00000   -1.50000 
H85F  2   -0.136432    0.255721    0.933930   -21.00000   -1.50000 
AFIX   0 
C86'  1   -0.156554    0.195595    0.847808   -21.00000    0.06144    0.12255 = 
         0.13790   -0.02264   -0.04412   -0.01689 
AFIX  33 
H86D  2   -0.174386    0.160214    0.834505   -21.00000   -1.50000 
H86E  2   -0.202575    0.230671    0.863973   -21.00000   -1.50000 
H86F  2   -0.116983    0.214720    0.813823   -21.00000   -1.50000 
AFIX   0 
C87'  1   -0.075453    0.029915    0.843788   -21.00000    0.07727    0.10786 = 
         0.09175    0.00964   -0.01488   -0.02516 
AFIX  13 
H87'  2   -0.115720    0.057537    0.825872   -21.00000   -1.20000 
AFIX   0 
C88'  1   -0.129336   -0.007498    0.896250   -21.00000    0.14896    0.13595 = 
         0.11918    0.00743   -0.01152   -0.04207 
AFIX  33 
H88D  2   -0.159889    0.023131    0.927690   -21.00000   -1.50000 
H88E  2   -0.166379   -0.024983    0.882599   -21.00000   -1.50000 
H88F  2   -0.096337   -0.044662    0.912142   -21.00000   -1.50000 
AFIX   0 
C89'  1   -0.027268   -0.016139    0.794277   -21.00000    0.12398    0.16868 = 
         0.12153    0.00356   -0.03262   -0.02291 
AFIX  33 
H89D  2    0.006846    0.008832    0.761105   -21.00000   -1.50000 
H89E  2    0.006271   -0.053351    0.809631   -21.00000   -1.50000 
H89F  2   -0.063772   -0.033672    0.780088   -21.00000   -1.50000 
AFIX   0 
C90'  1    0.007900    0.051055    0.923140   -21.00000    0.13749    0.14319 = 
         0.13505    0.02533   -0.03889   -0.02106 
AFIX  13 
H90'  2   -0.023830    0.073820    0.960724   -21.00000   -1.20000 
AFIX   0 
C91'  1    0.095323    0.045262    0.918171   -21.00000    0.14896    0.13595 = 
         0.11918    0.00743   -0.01152   -0.04207 
AFIX  33 
H91D  2    0.109038    0.090021    0.911837   -21.00000   -1.50000 
H91E  2    0.103996    0.023126    0.955139   -21.00000   -1.50000 
H91F  2    0.129281    0.018905    0.884335   -21.00000   -1.50000 
AFIX   0 
C92'  1   -0.014431   -0.019040    0.933115   -21.00000    0.12398    0.16868 = 
         0.12153    0.00356   -0.03262   -0.02291 
AFIX  33 
H92D  2   -0.070824   -0.014873    0.936268   -21.00000   -1.50000 
H92E  2    0.019305   -0.045525    0.899308   -21.00000   -1.50000 
H92F  2   -0.005979   -0.041304    0.970113   -21.00000   -1.50000 
AFIX   0 
PART   0 
SI1B  3    0.540986    0.664048    0.728240    11.00000    0.03909    0.08563 = 
         0.02951    0.00995   -0.01180   -0.02926 
SI2B  3    0.330648    0.842077    0.818203    11.00000    0.06276    0.07815 = 
         0.02243   -0.00619    0.00035   -0.04227 
C1B   1    0.436550    0.711547    0.768395    11.00000    0.03586    0.06648 = 
         0.02048    0.00498   -0.00929   -0.02795 
C2B   1    0.408420    0.786539    0.758996    11.00000    0.04083    0.06602 = 
         0.02566    0.00553   -0.00923   -0.03707 
C3B   1    0.432940    0.816778    0.705452    11.00000    0.03117    0.05864 = 
         0.02801   -0.00507   -0.00511   -0.02372 
C4B   1    0.385471    0.674617    0.801981    11.00000    0.04020    0.06948 = 
         0.02422   -0.00079   -0.01392   -0.01992 
PART   1 
C5B   1    0.228219    0.656857    0.503265    31.00000    0.05668    0.05021 = 
         0.03198    0.00443   -0.02301   -0.03639 
C6B   1    0.182342    0.625812    0.549190    31.00000    0.03897    0.04274 = 
         0.03544   -0.00452   -0.01959   -0.01572 
C7B   1    0.061155    0.775351    0.568742    31.00000    0.04542    0.08835 = 
         0.05221   -0.00467   -0.01883   -0.02512 
C8B   1    0.123573    0.756185    0.531633    31.00000    0.05662    0.06890 = 
         0.04264    0.00427   -0.02992   -0.03268 
PART   2 
C5"   1    0.200364    0.685671    0.509942   -31.00000    0.05668    0.05021 = 
         0.03198    0.00443   -0.02301   -0.03639 
C6"   1    0.157683    0.652286    0.559949   -31.00000    0.03897    0.04274 = 
         0.03544   -0.00452   -0.01959   -0.01572 
C7"   1    0.037013    0.809566    0.586100   -31.00000    0.04542    0.08835 = 
         0.05221   -0.00467   -0.01883   -0.02512 
C8"   1    0.101762    0.785669    0.548820   -31.00000    0.05662    0.06890 = 
         0.04264    0.00427   -0.02992   -0.03268 
PART   0 
C9B   1    0.452252    0.847582    0.651482    11.00000    0.03867    0.05178 = 
         0.02192   -0.00290   -0.00454   -0.02679 
C10B  1    0.517753    0.885806    0.622523    11.00000    0.03495    0.05166 = 
         0.02798   -0.00550   -0.00192   -0.02498 
C11B  1    0.572162    0.902872    0.644792    11.00000    0.05131    0.05777 = 
         0.02605   -0.00414   -0.00985   -0.02639 
AFIX  43 
H11B  2    0.570383    0.889972    0.685011    11.00000   -1.20000 
AFIX   0 
C12B  1    0.629332    0.939025    0.607740    11.00000    0.04174    0.06406 = 
         0.03710   -0.01086   -0.00395   -0.03143 
AFIX  43 
H12B  2    0.667621    0.950268    0.622347    11.00000   -1.20000 
AFIX   0 
C13B  1    0.630718    0.958976    0.548865    11.00000    0.04733    0.08246 = 
         0.03090   -0.00339    0.00640   -0.03728 
AFIX  43 
H13B  2    0.669207    0.984683    0.524055    11.00000   -1.20000 
AFIX   0 
C14B  1    0.576665    0.941667    0.526436    11.00000    0.03964    0.07097 = 
         0.02846   -0.00391    0.00107   -0.03220 
AFIX  43 
H14B  2    0.578110    0.954759    0.486309    11.00000   -1.20000 
AFIX   0 
C15B  1    0.520594    0.905035    0.563391    11.00000    0.03227    0.05391 = 
         0.02386   -0.00486   -0.00176   -0.01628 
C16B  1    0.456910    0.878980    0.551698    11.00000    0.03329    0.05238 = 
         0.02541   -0.00192   -0.00395   -0.02231 
PART   1 
C17B  1    0.442625    0.872215    0.499047    31.00000    0.02713    0.02886 = 
         0.02878    0.00135   -0.00770   -0.00738 
AFIX  43 
H17B  2    0.477232    0.888467    0.462433    31.00000   -1.20000 
AFIX   0 
C18B  1    0.380500    0.842984    0.496759    31.00000    0.03944    0.05548 = 
         0.01011   -0.01543   -0.00285   -0.01862 
C19B  1    0.363066    0.837124    0.444546    31.00000    0.06983    0.08126 = 
         0.01786    0.01190   -0.01443   -0.04857 
AFIX  43 
H19B  2    0.393139    0.855954    0.407248    31.00000   -1.20000 
AFIX   0 
C20B  1    0.306429    0.806305    0.446977    31.00000    0.03584    0.11528 = 
         0.02411    0.02522   -0.01598   -0.04816 
C21B  1    0.272499    0.793359    0.399559    31.00000    0.05960    0.11302 = 
         0.02481    0.00378   -0.01704   -0.04264 
C22B  1    0.286755    0.817381    0.341073    31.00000    0.09260    0.07510 = 
         0.04714    0.01650   -0.03851   -0.05170 
AFIX  43 
H22B  2    0.330709    0.839930    0.322208    31.00000   -1.20000 
AFIX   0 
C23B  1    0.239221    0.809645    0.309290    31.00000    0.08681    0.08338 = 
         0.02992    0.00735   -0.01591   -0.03927 
AFIX  43 
H23B  2    0.250315    0.826666    0.268730    31.00000   -1.20000 
AFIX   0 
C24B  1    0.175251    0.777221    0.335926    31.00000    0.08677    0.09128 = 
         0.03861    0.01002   -0.03793   -0.04335 
AFIX  43 
H24B  2    0.140728    0.774010    0.314240    31.00000   -1.20000 
AFIX   0 
C25B  1    0.160238    0.748362    0.395813    31.00000    0.07761    0.04841 = 
         0.04930    0.00025   -0.03641   -0.02933 
AFIX  43 
H25B  2    0.117438    0.724406    0.414103    31.00000   -1.20000 
AFIX   0 
C26B  1    0.211143    0.756752    0.426604    31.00000    0.04307    0.07831 = 
         0.02787    0.00621   -0.01499   -0.02543 
C27B  1    0.202787    0.734317    0.492153    31.00000    0.02766    0.06515 = 
         0.02761    0.00593   -0.01441   -0.01948 
C28B  1    0.260643    0.771490    0.501057    31.00000    0.04498    0.04773 = 
         0.02686   -0.00524   -0.01111   -0.03122 
C29B  1    0.276617    0.774663    0.554725    31.00000    0.03028    0.03070 = 
         0.02824   -0.00030   -0.00825   -0.00777 
AFIX  43 
H29B  2    0.246375    0.754189    0.591070    31.00000   -1.20000 
AFIX   0 
C30B  1    0.337526    0.808271    0.554259    31.00000    0.02469    0.02509 = 
         0.02414   -0.00209   -0.00645   -0.00693 
C31B  1    0.357974    0.809215    0.607314    31.00000    0.02512    0.02565 = 
         0.02223    0.00166   -0.00384   -0.00305 
AFIX  43 
H31B  2    0.332292    0.785025    0.643080    31.00000   -1.20000 
AFIX   0 
PART   2 
C17"  1    0.428980    0.893425    0.502106   -31.00000    0.02713    0.02886 = 
         0.02878    0.00135   -0.00770   -0.00738 
AFIX  43 
H17C  2    0.449471    0.922211    0.468074   -31.00000   -1.20000 
AFIX   0 
C18"  1    0.366295    0.858879    0.510534   -31.00000    0.03944    0.05548 = 
         0.01011   -0.01543   -0.00285   -0.01862 
C19"  1    0.338872    0.864399    0.456207   -31.00000    0.06983    0.08126 = 
         0.01786    0.01190   -0.01443   -0.04857 
AFIX  43 
H19"  2    0.363079    0.889504    0.420571   -31.00000   -1.20000 
AFIX   0 
C20"  1    0.272587    0.829070    0.460608   -31.00000    0.03584    0.11528 = 
         0.02411    0.02522   -0.01598   -0.04816 
C21"  1    0.237873    0.825620    0.416639   -31.00000    0.05960    0.11302 = 
         0.02481    0.00378   -0.01704   -0.04264 
C22"  1    0.251875    0.856373    0.356917   -31.00000    0.09260    0.07510 = 
         0.04714    0.01650   -0.03851   -0.05170 
AFIX  43 
H22"  2    0.291952    0.883152    0.339001   -31.00000   -1.20000 
AFIX   0 
C23"  1    0.203074    0.844099    0.327925   -31.00000    0.08681    0.08338 = 
         0.02992    0.00735   -0.01591   -0.03927 
AFIX  43 
H23"  2    0.212495    0.861516    0.287568   -31.00000   -1.20000 
AFIX   0 
C24"  1    0.140358    0.808030    0.352642   -31.00000    0.08677    0.09128 = 
         0.03861    0.01002   -0.03793   -0.04335 
AFIX  43 
H24"  2    0.106910    0.802293    0.330926   -31.00000   -1.20000 
AFIX   0 
C25"  1    0.130075    0.780887    0.411576   -31.00000    0.07761    0.04841 = 
         0.04930    0.00025   -0.03641   -0.02933 
AFIX  43 
H25"  2    0.087785    0.756539    0.430526   -31.00000   -1.20000 
AFIX   0 
C26"  1    0.176261    0.787884    0.441033   -31.00000    0.04307    0.07831 = 
         0.02787    0.00621   -0.01499   -0.02543 
C27"  1    0.174364    0.762398    0.503900   -31.00000    0.02766    0.06515 = 
         0.02761    0.00593   -0.01441   -0.01948 
C28"  1    0.240991    0.798243    0.513846   -31.00000    0.04498    0.04773 = 
         0.02686   -0.00524   -0.01111   -0.03122 
C29"  1    0.259803    0.795478    0.559926   -31.00000    0.03028    0.03070 = 
         0.02824   -0.00030   -0.00825   -0.00777 
AFIX  43 
H29"  2    0.232119    0.771717    0.595244   -31.00000   -1.20000 
AFIX   0 
C30"  1    0.324218    0.828482    0.560317   -31.00000    0.02469    0.02509 = 
         0.02414   -0.00209   -0.00645   -0.00693 
C31"  1    0.345909    0.825702    0.608270   -31.00000    0.02512    0.02565 = 
         0.02223    0.00166   -0.00384   -0.00305 
AFIX  43 
H31"  2    0.312512    0.809568    0.645505   -31.00000   -1.20000 
AFIX   0 
PART   0 
C32B  1    0.414925    0.845233    0.606446    11.00000    0.03107    0.05353 = 
         0.02110   -0.00439   -0.00544   -0.02171 
C33B  1    0.333306    0.634431    0.829136    11.00000    0.04072    0.05778 = 
         0.02281    0.00715   -0.00444   -0.02097 
C34B  1    0.312053    0.603777    0.892007    11.00000    0.03426    0.05740 = 
         0.02128    0.00128   -0.00624   -0.01774 
C35B  1    0.340861    0.609247    0.937342    11.00000    0.05154    0.07243 = 
         0.03337    0.01016   -0.01114   -0.03224 
AFIX  43 
H35B  2    0.380286    0.635924    0.931596    11.00000   -1.20000 
AFIX   0 
C36B  1    0.310245    0.574233    0.992313    11.00000    0.05275    0.06934 = 
         0.02403   -0.00351   -0.00917   -0.01850 
AFIX  43 
H36B  2    0.329510    0.576844    1.024323    11.00000   -1.20000 
AFIX   0 
C37B  1    0.252935    0.536272    1.000619    11.00000    0.05902    0.06168 = 
         0.01770    0.00472   -0.00379   -0.01727 
AFIX  43 
H37B  2    0.232967    0.513296    1.038491    11.00000   -1.20000 
AFIX   0 
C38B  1    0.223389    0.530515    0.955348    11.00000    0.03964    0.05196 = 
         0.02499   -0.00057   -0.00136   -0.01374 
AFIX  43 
H38B  2    0.184036    0.503605    0.961645    11.00000   -1.20000 
AFIX   0 
C39B  1    0.252603    0.565043    0.900314    11.00000    0.03791    0.04887 = 
         0.02134   -0.00047   -0.00451   -0.01479 
C40B  1    0.233139    0.569525    0.844246    11.00000    0.03419    0.04491 = 
         0.02127   -0.00038   -0.00162   -0.01236 
C41B  1    0.179843    0.542234    0.829985    11.00000    0.02902    0.04372 = 
         0.03143    0.00047   -0.00182   -0.01175 
AFIX  43 
H41B  2    0.148905    0.513088    0.858360    11.00000   -1.20000 
AFIX   0 
C42B  1    0.170704    0.557661    0.772144    11.00000    0.03118    0.04925 = 
         0.02529   -0.00469    0.00170   -0.01443 
C43B  1    0.113967    0.532448    0.755446    11.00000    0.02994    0.05146 = 
         0.03180    0.00070   -0.00233   -0.01965 
AFIX  43 
H43B  2    0.082099    0.502939    0.782452    11.00000   -1.20000 
AFIX   0 
C44B  1    0.105741    0.551048    0.700260    11.00000    0.03562    0.06182 = 
         0.03329    0.00102   -0.00702   -0.02493 
PART   1 
C45B  1    0.057854    0.526538    0.667930    31.00000    0.03142    0.03400 = 
         0.03849   -0.00442   -0.00834   -0.00941 
C46B  1   -0.000711    0.488084    0.688519    31.00000    0.03817    0.03775 = 
         0.04194   -0.00220   -0.00716   -0.01097 
AFIX  43 
H46B  2   -0.014086    0.467762    0.728088    31.00000   -1.20000 
AFIX   0 
C47B  1   -0.040601    0.479733    0.648627    31.00000    0.04251    0.04626 = 
         0.04986   -0.00506   -0.01234   -0.01723 
AFIX  43 
H47B  2   -0.082162    0.454004    0.662124    31.00000   -1.20000 
AFIX   0 
C48B  1   -0.020829    0.507802    0.591030    31.00000    0.05407    0.06228 = 
         0.05779   -0.00893   -0.02320   -0.01508 
AFIX  43 
H48B  2   -0.047910    0.500567    0.565063    31.00000   -1.20000 
AFIX   0 
C49B  1    0.038742    0.546837    0.570477    31.00000    0.04515    0.05075 = 
         0.04716   -0.00252   -0.01555   -0.01733 
AFIX  43 
H49B  2    0.052188    0.566513    0.530678    31.00000   -1.20000 
AFIX   0 
C50B  1    0.077831    0.556638    0.608157    31.00000    0.02398    0.05487 = 
         0.02401   -0.00744   -0.00177   -0.01107 
C51B  1    0.144029    0.594735    0.598415    31.00000    0.02230    0.05335 = 
         0.02639    0.00063   -0.00425   -0.01476 
PART   2 
C45"  1    0.044124    0.545733    0.675273   -31.00000    0.03142    0.03400 = 
         0.03849   -0.00442   -0.00834   -0.00941 
C46"  1   -0.019408    0.508222    0.696652   -31.00000    0.03817    0.03775 = 
         0.04194   -0.00220   -0.00716   -0.01097 
AFIX  43 
H46"  2   -0.029517    0.484903    0.735010   -31.00000   -1.20000 
AFIX   0 
C47"  1   -0.065201    0.505720    0.662628   -31.00000    0.04251    0.04626 = 
         0.04986   -0.00506   -0.01234   -0.01723 
AFIX  43 
H47"  2   -0.111309    0.485288    0.678621   -31.00000   -1.20000 
AFIX   0 
C48"  1   -0.044169    0.533484    0.603584   -31.00000    0.05407    0.06228 = 
         0.05779   -0.00893   -0.02320   -0.01508 
AFIX  43 
H48"  2   -0.067044    0.522140    0.576471   -31.00000   -1.20000 
AFIX   0 
C49"  1    0.009552    0.577248    0.584316   -31.00000    0.04515    0.05075 = 
         0.04716   -0.00252   -0.01555   -0.01733 
AFIX  43 
H49"  2    0.016691    0.603264    0.547327   -31.00000   -1.20000 
AFIX   0 
C50"  1    0.052351    0.581034    0.621940   -31.00000    0.02398    0.05487 = 
         0.02401   -0.00744   -0.00177   -0.01107 
C51"  1    0.119222    0.617267    0.608127   -31.00000    0.02230    0.05335 = 
         0.02639    0.00063   -0.00425   -0.01476 
PART   0 
C52B  1    0.154110    0.593928    0.658472    11.00000    0.04527    0.07169 = 
         0.03598    0.01206   -0.02026   -0.03538 
C53B  1    0.209317    0.618339    0.672933    11.00000    0.04319    0.07140 = 
         0.02492    0.00962   -0.00643   -0.03486 
AFIX  43 
H53B  2    0.241879    0.646432    0.644601    11.00000   -1.20000 
AFIX   0 
C54B  1    0.218184    0.601778    0.730379    11.00000    0.03602    0.05212 = 
         0.02991   -0.00023   -0.00558   -0.01898 
C55B  1    0.273760    0.628112    0.746011    11.00000    0.03631    0.05896 = 
         0.02248    0.00475   -0.00254   -0.02717 
AFIX  43 
H55B  2    0.305873    0.656763    0.718013    11.00000   -1.20000 
AFIX   0 
C56B  1    0.281601    0.612282    0.802084    11.00000    0.02994    0.05541 = 
         0.02734   -0.00291   -0.00646   -0.01367 
C57B  1    0.613255    0.723997    0.694437    11.00000    0.03946    0.09496 = 
         0.03952    0.00943   -0.01451   -0.03051 
AFIX  13 
H57B  2    0.585202    0.761464    0.673395    11.00000   -1.20000 
AFIX   0 
C58B  1    0.632731    0.755974    0.741056    11.00000    0.05830    0.12629 = 
         0.05868    0.01892   -0.02782   -0.05009 
AFIX  33 
H58D  2    0.582846    0.774257    0.771289    11.00000   -1.50000 
H58E  2    0.665261    0.722092    0.760318    11.00000   -1.50000 
H58F  2    0.662552    0.792041    0.721400    11.00000   -1.50000 
AFIX   0 
C59B  1    0.690013    0.695351    0.647148    11.00000    0.05327    0.15285 = 
         0.04511    0.00647    0.00430   -0.05168 
AFIX  33 
H59D  2    0.676832    0.675037    0.617578    11.00000   -1.50000 
H59E  2    0.719997    0.731247    0.627228    11.00000   -1.50000 
H59F  2    0.722706    0.661298    0.666146    11.00000   -1.50000 
AFIX   0 
C60B  1    0.569510    0.599558    0.784037    11.00000    0.05582    0.09821 = 
         0.05209    0.02162   -0.01893   -0.03035 
AFIX  13 
H60B  2    0.525656    0.572585    0.798594    11.00000   -1.20000 
AFIX   0 
C61B  1    0.573816    0.624408    0.839823    11.00000    0.08624    0.11459 = 
         0.08025    0.02361   -0.05007   -0.04262 
AFIX  33 
H61D  2    0.524862    0.656241    0.857372    11.00000   -1.50000 
H61E  2    0.579084    0.586467    0.868864    11.00000   -1.50000 
H61F  2    0.620286    0.646574    0.829281    11.00000   -1.50000 
AFIX   0 
C62B  1    0.645729    0.549820    0.756348    11.00000    0.08785    0.12357 = 
         0.09729    0.02353   -0.02785   -0.00081 
AFIX  33 
H62D  2    0.642630    0.533930    0.720336    11.00000   -1.50000 
H62E  2    0.692295    0.571884    0.745693    11.00000   -1.50000 
H62F  2    0.651093    0.511778    0.785275    11.00000   -1.50000 
AFIX   0 
C63B  1    0.532327    0.619839    0.666663    11.00000    0.04275    0.08027 = 
         0.04385   -0.00890   -0.00630   -0.01668 
AFIX  13 
H63B  2    0.588153    0.600622    0.642611    11.00000   -1.20000 
AFIX   0 
C64B  1    0.496773    0.668242    0.624111    11.00000    0.06069    0.08366 = 
         0.04194   -0.00347   -0.01947   -0.02512 
AFIX  33 
H64D  2    0.526543    0.705293    0.610097    11.00000   -1.50000 
H64E  2    0.500421    0.644764    0.589800    11.00000   -1.50000 
H64F  2    0.440481    0.685806    0.645063    11.00000   -1.50000 
AFIX   0 
C65B  1    0.487556    0.561408    0.689473    11.00000    0.06339    0.08605 = 
         0.05791   -0.01705   -0.00302   -0.02121 
AFIX  33 
H65D  2    0.511513    0.531063    0.716693    11.00000   -1.50000 
H65E  2    0.431207    0.578308    0.710831    11.00000   -1.50000 
H65F  2    0.491147    0.537266    0.655568    11.00000   -1.50000 
AFIX   0 
C66B  1    0.236643    0.862514    0.799624    11.00000    0.05826    0.08905 = 
         0.07091   -0.01643    0.00537   -0.02465 
AFIX  13 
H66B  2    0.195395    0.884203    0.835054    11.00000   -1.20000 
AFIX   0 
C67B  1    0.237185    0.914864    0.744808    11.00000    0.05441    0.08896 = 
         0.05223   -0.00300   -0.00215   -0.01804 
AFIX  33 
H67D  2    0.256078    0.954334    0.750068    11.00000   -1.50000 
H67E  2    0.272974    0.894755    0.707913    11.00000   -1.50000 
H67F  2    0.182839    0.928122    0.742289    11.00000   -1.50000 
AFIX   0 
C68B  1    0.207335    0.798778    0.794157    11.00000    0.05355    0.10153 = 
         0.11606   -0.02921   -0.02415   -0.02506 
AFIX  33 
H68D  2    0.207933    0.767619    0.829104    11.00000   -1.50000 
H68E  2    0.152680    0.810843    0.792139    11.00000   -1.50000 
H68F  2    0.242815    0.777476    0.757762    11.00000   -1.50000 
AFIX   0 
C69B  1    0.314776    0.792943    0.893622    11.00000    0.10344    0.10355 = 
         0.04163   -0.00850   -0.00289   -0.05279 
AFIX  13 
H69B  2    0.306406    0.747784    0.888357    11.00000   -1.20000 
AFIX   0 
C70B  1    0.239258    0.824614    0.941325    11.00000    0.14438    0.11136 = 
         0.07496   -0.01050    0.01257   -0.03505 
AFIX  33 
H70D  2    0.193394    0.831563    0.926583    11.00000   -1.50000 
H70E  2    0.229372    0.794841    0.977895    11.00000   -1.50000 
H70F  2    0.246687    0.867703    0.950019    11.00000   -1.50000 
AFIX   0 
C71B  1    0.385921    0.781953    0.915736    11.00000    0.13856    0.12321 = 
         0.06966   -0.00089   -0.05888   -0.04675 
AFIX  33 
H71D  2    0.433924    0.761691    0.884950    11.00000   -1.50000 
H71E  2    0.393683    0.824945    0.924374    11.00000   -1.50000 
H71F  2    0.376369    0.752083    0.952249    11.00000   -1.50000 
AFIX   0 
C72B  1    0.376570    0.918550    0.810786    11.00000    0.09300    0.07950 = 
         0.04576   -0.00904   -0.00610   -0.04673 
AFIX  13 
H72B  2    0.385085    0.937411    0.768557    11.00000   -1.20000 
AFIX   0 
C73B  1    0.315808    0.972928    0.850703    11.00000    0.14897    0.08186 = 
         0.07826   -0.02617    0.00500   -0.05209 
AFIX  33 
H73D  2    0.264080    0.978926    0.843867    11.00000   -1.50000 
H73E  2    0.309156    0.958902    0.892869    11.00000   -1.50000 
H73F  2    0.335853    1.015264    0.840556    11.00000   -1.50000 
AFIX   0 
C74B  1    0.456268    0.908064    0.820056    11.00000    0.11116    0.10500 = 
         0.06518    0.01389   -0.05288   -0.06760 
AFIX  33 
H74D  2    0.493524    0.873620    0.794463    11.00000   -1.50000 
H74E  2    0.477132    0.950028    0.809736    11.00000   -1.50000 
H74F  2    0.450435    0.893666    0.862049    11.00000   -1.50000 
AFIX   0 
PART   1 
SAME SI1B C57B > C65B 
SI3B  3    0.323712    0.596970    0.457779    31.00000    0.04901    0.06528 = 
         0.02840   -0.00212   -0.00862   -0.02893 
C75B  1    0.418642    0.634101    0.428662    31.00000    0.06518    0.06975 = 
         0.06319   -0.01102   -0.02101   -0.01434 
AFIX  13 
H75B  2    0.407123    0.674606    0.402352    31.00000   -1.20000 
AFIX   0 
C76B  1    0.446425    0.658229    0.475315    31.00000    0.07371    0.08728 = 
         0.08918   -0.01388   -0.03354   -0.01887 
AFIX  33 
H76D  2    0.401758    0.687915    0.501341    31.00000   -1.50000 
H76E  2    0.464664    0.619604    0.499452    31.00000   -1.50000 
H76F  2    0.490578    0.682559    0.454912    31.00000   -1.50000 
AFIX   0 
C77B  1    0.490069    0.587695    0.388616    31.00000    0.07211    0.09596 = 
         0.08374   -0.00098   -0.02251   -0.02552 
AFIX  33 
H77D  2    0.473612    0.571696    0.358462    31.00000   -1.50000 
H77E  2    0.533988    0.612402    0.368676    31.00000   -1.50000 
H77F  2    0.508075    0.549447    0.413216    31.00000   -1.50000 
AFIX   0 
C78B  1    0.308104    0.567751    0.391403    31.00000    0.06531    0.06818 = 
         0.05984   -0.00660   -0.02390   -0.01316 
AFIX  13 
H78B  2    0.349015    0.526466    0.379567    31.00000   -1.20000 
AFIX   0 
C79B  1    0.226646    0.546907    0.410000    31.00000    0.07423    0.10280 = 
         0.08729   -0.01277   -0.03479   -0.03088 
AFIX  33 
H79D  2    0.220881    0.515063    0.445158    31.00000   -1.50000 
H79E  2    0.184440    0.586428    0.419787    31.00000   -1.50000 
H79F  2    0.222116    0.525797    0.377040    31.00000   -1.50000 
AFIX   0 
C80B  1    0.322252    0.617905    0.336316    31.00000    0.09089    0.08068 = 
         0.05501   -0.01409   -0.02295   -0.01725 
AFIX  33 
H80D  2    0.375412    0.629549    0.326363    31.00000   -1.50000 
H80E  2    0.319018    0.597751    0.302364    31.00000   -1.50000 
H80F  2    0.281342    0.658382    0.345111    31.00000   -1.50000 
AFIX   0 
C81B  1    0.336271    0.519960    0.509969    31.00000    0.06191    0.07146 = 
         0.05825    0.00015   -0.01662   -0.00660 
AFIX  13 
H81B  2    0.280548    0.512600    0.532693    31.00000   -1.20000 
AFIX   0 
C82B  1    0.372594    0.527298    0.557903    31.00000    0.08415    0.09287 = 
         0.06784    0.00777   -0.01783    0.00343 
AFIX  33 
H82D  2    0.345720    0.568982    0.577367    31.00000   -1.50000 
H82E  2    0.365439    0.489331    0.587795    31.00000   -1.50000 
H82F  2    0.429852    0.528276    0.539201    31.00000   -1.50000 
AFIX   0 
C83B  1    0.379092    0.454384    0.479937    31.00000    0.07176    0.07802 = 
         0.07674    0.00791   -0.00926   -0.00399 
AFIX  33 
H83D  2    0.356322    0.449162    0.449163    31.00000   -1.50000 
H83E  2    0.436332    0.455568    0.461455    31.00000   -1.50000 
H83F  2    0.371919    0.416622    0.510050    31.00000   -1.50000 
AFIX   0 
PART   2 
SAME SI1B C57B > C65B 
SI3"  3    0.287180    0.624565    0.459498   -31.00000    0.04901    0.06528 = 
         0.02840   -0.00212   -0.00862   -0.02893 
C75"  1    0.385184    0.657657    0.429036   -31.00000    0.06518    0.06975 = 
         0.06319   -0.01102   -0.02101   -0.01434 
AFIX  13 
H75"  2    0.372804    0.700680    0.405911   -31.00000   -1.20000 
AFIX   0 
C76"  1    0.418672    0.676305    0.474867   -31.00000    0.07371    0.08728 = 
         0.08918   -0.01388   -0.03354   -0.01887 
AFIX  33 
H76G  2    0.375792    0.703448    0.504487   -31.00000   -1.50000 
H76H  2    0.440025    0.635460    0.495042   -31.00000   -1.50000 
H76I  2    0.461569    0.701906    0.454320   -31.00000   -1.50000 
AFIX   0 
C77"  1    0.454835    0.615381    0.384063   -31.00000    0.07211    0.09596 = 
         0.08374   -0.00098   -0.02251   -0.02552 
AFIX  33 
H77G  2    0.435762    0.602437    0.353938   -31.00000   -1.50000 
H77H  2    0.497375    0.641582    0.364410   -31.00000   -1.50000 
H77I  2    0.475831    0.575137    0.405132   -31.00000   -1.50000 
AFIX   0 
C78"  1    0.259645    0.609950    0.393665   -31.00000    0.06531    0.06818 = 
         0.05984   -0.00660   -0.02390   -0.01316 
AFIX  13 
H78"  2    0.246927    0.657169    0.377727   -31.00000   -1.20000 
AFIX   0 
C79"  1    0.178106    0.590082    0.410936   -31.00000    0.07423    0.10280 = 
         0.08729   -0.01277   -0.03479   -0.03088 
AFIX  33 
H79G  2    0.142644    0.611342    0.447356   -31.00000   -1.50000 
H79H  2    0.155239    0.604677    0.378410   -31.00000   -1.50000 
H79I  2    0.183714    0.541379    0.418208   -31.00000   -1.50000 
AFIX   0 
C80"  1    0.320403    0.579965    0.337493   -31.00000    0.09089    0.08068 = 
         0.05501   -0.01409   -0.02295   -0.01725 
AFIX  33 
H80G  2    0.371250    0.595146    0.329422   -31.00000   -1.50000 
H80H  2    0.328788    0.531067    0.343333   -31.00000   -1.50000 
H80I  2    0.300314    0.594365    0.303536   -31.00000   -1.50000 
AFIX   0 
C81"  1    0.307083    0.543143    0.503920   -31.00000    0.06191    0.07146 = 
         0.05825    0.00015   -0.01662   -0.00660 
AFIX  13 
H81"  2    0.252757    0.532253    0.526138   -31.00000   -1.20000 
AFIX   0 
C82"  1    0.342867    0.547597    0.552934   -31.00000    0.08415    0.09287 = 
         0.06784    0.00777   -0.01783    0.00343 
AFIX  33 
H82G  2    0.314060    0.587218    0.575089   -31.00000   -1.50000 
H82H  2    0.337865    0.507440    0.580405   -31.00000   -1.50000 
H82I  2    0.399553    0.550981    0.534642   -31.00000   -1.50000 
AFIX   0 
C83"  1    0.353578    0.480661    0.470255   -31.00000    0.07176    0.07802 = 
         0.07674    0.00791   -0.00926   -0.00399 
AFIX  33 
H83G  2    0.331704    0.476758    0.438611   -31.00000   -1.50000 
H83H  2    0.410200    0.484438    0.452449   -31.00000   -1.50000 
H83I  2    0.348512    0.440897    0.498212   -31.00000   -1.50000 
AFIX   0 
PART   1 
SAME SI1B C57B > C65B 
SI4B  3   -0.030554    0.799637    0.632865    31.00000    0.04800    0.11442 = 
         0.06322   -0.01039   -0.01686   -0.03024 
C84B  1   -0.074332    0.721249    0.655120    31.00000    0.24432    0.25035 = 
         0.23855   -0.02330   -0.07047   -0.05661 
AFIX  13 
H84B  2   -0.025852    0.687205    0.655804    31.00000   -1.20000 
AFIX   0 
C85B  1   -0.098351    0.695468    0.607760    31.00000    0.09980    0.17136 = 
         0.15799   -0.02813   -0.03019   -0.02877 
AFIX  33 
H85G  2   -0.060252    0.703952    0.568143    31.00000   -1.50000 
H85H  2   -0.098012    0.647293    0.615871    31.00000   -1.50000 
H85I  2   -0.152219    0.718597    0.608844    31.00000   -1.50000 
AFIX   0 
C86B  1   -0.129725    0.710547    0.718502    31.00000    0.20517    0.17545 = 
         0.12667   -0.01055   -0.03820    0.00323 
AFIX  33 
H86G  2   -0.110869    0.728184    0.746469    31.00000   -1.50000 
H86H  2   -0.184122    0.733929    0.721447    31.00000   -1.50000 
H86I  2   -0.129916    0.662624    0.728474    31.00000   -1.50000 
AFIX   0 
C87B  1   -0.102256    0.869825    0.609601    31.00000    0.12717    0.14288 = 
         0.12436   -0.02811   -0.05288   -0.02654 
AFIX  13 
H87B  2   -0.151959    0.878638    0.644687    31.00000   -1.20000 
AFIX   0 
C88B  1   -0.124333    0.845514    0.560253    31.00000    0.15040    0.18121 = 
         0.15597   -0.06914   -0.09956    0.01230 
AFIX  33 
H88G  2   -0.140442    0.801759    0.573281    31.00000   -1.50000 
H88H  2   -0.168784    0.877615    0.552119    31.00000   -1.50000 
H88I  2   -0.077894    0.841615    0.523791    31.00000   -1.50000 
AFIX   0 
C89B  1   -0.079479    0.937316    0.580577    31.00000    0.20321    0.22377 = 
         0.22586   -0.03609   -0.06651   -0.03687 
AFIX  33 
H89G  2   -0.063716    0.958774    0.608083    31.00000   -1.50000 
H89H  2   -0.034639    0.930146    0.543388    31.00000   -1.50000 
H89I  2   -0.125529    0.966146    0.571716    31.00000   -1.50000 
AFIX   0 
C90B  1   -0.003040    0.830325    0.693314    31.00000    0.20327    0.21037 = 
         0.19051   -0.02504   -0.06588   -0.03336 
AFIX  13 
H90B  2    0.020303    0.791289    0.715852    31.00000   -1.20000 
AFIX   0 
C91B  1    0.056026    0.879336    0.668746    31.00000    0.20321    0.22377 = 
         0.22586   -0.03609   -0.06651   -0.03687 
AFIX  33 
H91G  2    0.105473    0.857260    0.640401    31.00000   -1.50000 
H91H  2    0.032001    0.918559    0.648321    31.00000   -1.50000 
H91I  2    0.068274    0.893448    0.701848    31.00000   -1.50000 
AFIX   0 
C92B  1   -0.077613    0.870724    0.736938    31.00000    0.20327    0.21037 = 
         0.19051   -0.02504   -0.06588   -0.03336 
AFIX  33 
H92G  2   -0.118593    0.842632    0.754712    31.00000   -1.50000 
H92H  2   -0.062620    0.885018    0.768641    31.00000   -1.50000 
H92I  2   -0.098894    0.910129    0.715114    31.00000   -1.50000 
AFIX   0 
PART   2 
SAME SI1B C57B > C65B 
SI4"  3   -0.047148    0.852319    0.645666   -31.00000    0.04800    0.11442 = 
         0.06322   -0.01039   -0.01686   -0.03024 
C84"  1   -0.050183    0.775303    0.699368   -31.00000    0.24432    0.25035 = 
         0.23855   -0.02330   -0.07047   -0.05661 
AFIX  13 
H84"  2   -0.094344    0.788948    0.736795   -31.00000   -1.20000 
AFIX   0 
C85"  1   -0.073928    0.716975    0.679206   -31.00000    0.09980    0.17136 = 
         0.15799   -0.02813   -0.03019   -0.02877 
AFIX  33 
H85J  2   -0.121430    0.733441    0.666653   -31.00000   -1.50000 
H85K  2   -0.029630    0.697283    0.645592   -31.00000   -1.50000 
H85L  2   -0.085882    0.682964    0.712504   -31.00000   -1.50000 
AFIX   0 
C86"  1    0.024302    0.748373    0.718821   -31.00000    0.20517    0.17545 = 
         0.12667   -0.01055   -0.03820    0.00323 
AFIX  33 
H86J  2    0.040165    0.785122    0.731827   -31.00000   -1.50000 
H86K  2    0.011998    0.714251    0.751977   -31.00000   -1.50000 
H86L  2    0.068250    0.728570    0.685065   -31.00000   -1.50000 
AFIX   0 
C87"  1   -0.151064    0.885040    0.641067   -31.00000    0.12717    0.14288 = 
         0.12436   -0.02811   -0.05288   -0.02654 
AFIX  13 
H87"  2   -0.190641    0.860504    0.671910   -31.00000   -1.20000 
AFIX   0 
C88"  1   -0.144200    0.869433    0.577920   -31.00000    0.15040    0.18121 = 
         0.15597   -0.06914   -0.09956    0.01230 
AFIX  33 
H88J  2   -0.126060    0.821315    0.573463   -31.00000   -1.50000 
H88K  2   -0.196627    0.883079    0.571948   -31.00000   -1.50000 
H88L  2   -0.105540    0.893961    0.548120   -31.00000   -1.50000 
AFIX   0 
C89"  1   -0.179475    0.960542    0.644772   -31.00000    0.20321    0.22377 = 
         0.22586   -0.03609   -0.06651   -0.03687 
AFIX  33 
H89J  2   -0.184737    0.972874    0.684470   -31.00000   -1.50000 
H89K  2   -0.140404    0.984009    0.614197   -31.00000   -1.50000 
H89L  2   -0.231492    0.973127    0.638025   -31.00000   -1.50000 
AFIX   0 
C90"  1   -0.008184    0.919230    0.668248   -31.00000    0.20327    0.21037 = 
         0.19051   -0.02504   -0.06588   -0.03336 
AFIX  13 
H90"  2    0.009478    0.949277    0.631376   -31.00000   -1.20000 
AFIX   0 
C91"  1    0.066499    0.891575    0.686729   -31.00000    0.20321    0.22377 = 
         0.22586   -0.03609   -0.06651   -0.03687 
AFIX  33 
H91J  2    0.105005    0.862382    0.656533   -31.00000   -1.50000 
H91K  2    0.090853    0.928694    0.690053   -31.00000   -1.50000 
H91L  2    0.051498    0.865926    0.725444   -31.00000   -1.50000 
AFIX   0 
C92"  1   -0.067423    0.964659    0.716078   -31.00000    0.20327    0.21037 = 
         0.19051   -0.02504   -0.06588   -0.03336 
AFIX  33 
H92J  2   -0.115678    0.982794    0.704846   -31.00000   -1.50000 
H92K  2   -0.081911    0.938730    0.754681   -31.00000   -1.50000 
H92L  2   -0.042556    1.001498    0.719290   -31.00000   -1.50000 
AFIX   0 
PART   0 
C1S   1    0.003246    0.740588    0.934260    11.00000    0.38732    0.38616 = 
         0.38718   -0.02345   -0.12123   -0.06787 
PART   1 
AFIX  23 
H1S1  2   -0.007992    0.782509    0.954308    41.00000   -1.20000 
H1S2  2   -0.035102    0.712670    0.960800    41.00000   -1.20000 
AFIX  23 
PART   2 
H1S3  2    0.026477    0.719799    0.966009   -41.00000   -1.20000 
H1S4  2   -0.054925    0.739885    0.949706   -41.00000   -1.20000 
AFIX   0 
PART   1 
CL1   4    0.097040    0.699783    0.937577    41.00000    0.15720    0.12123 = 
         0.14441   -0.01026    0.04387   -0.06804 
CL2   4   -0.026888    0.763572    0.870140    41.00000    0.19937    0.25208 = 
         0.22455   -0.02246    0.00198   -0.04044 
PART   2 
CL1'  4    0.046554    0.693859    0.872072   -41.00000    0.15720    0.12123 = 
         0.14441   -0.01026    0.04387   -0.06804 
CL2'  4    0.017835    0.823499    0.918274   -41.00000    0.19937    0.25208 = 
         0.22455   -0.02246    0.00198   -0.04044 
PART   1 
C2S   1   -0.107030    1.074015    0.565441    10.50000    0.21081    0.21061 = 
         0.21241   -0.01319   -0.07011   -0.03746 
AFIX  23 
H2S1  2   -0.120182    1.123415    0.561084    10.50000   -1.20000 
H2S2  2   -0.059027    1.059039    0.531436    10.50000   -1.20000 
AFIX   0 
CL3   4   -0.187600    1.039918    0.563622    10.50000    0.21734    0.18704 = 
         0.22586   -0.04309   -0.09447   -0.03991 
CL4   4   -0.086001    1.049299    0.632806    10.50000    0.16775    0.18798 = 
         0.19727   -0.04340   -0.05859   -0.03044 
PART   0 
  
HKLF 4 
  
  
  
  
REM  210866LT_0m_a.res in P-1 
REM wR2 = 0.3970, GooF = S = 1.047, Restrained GooF = 1.060 for all data 
REM R1 = 0.1375 for 15864 Fo > 4sig(Fo) and 0.2105 for all 28332 data 
REM 1930 parameters refined using 635 restraints 
  
END 
  
WGHT      0.1480     51.1491 
  
REM Highest difference peak  1.338,  deepest hole -0.949,  1-sigma level  0.104 
Q1    1  -0.0349  1.0397  0.5111  11.00000  0.05    1.34 
Q2    1  -0.0235  0.8143  0.8803  11.00000  0.05    0.99 
Q3    1   0.0398  0.1828  0.9218  11.00000  0.05    0.99 
Q4    1   0.0789  0.7601  0.7027  11.00000  0.05    0.85 
Q5    1  -0.1829  0.8858  0.6714  11.00000  0.05    0.84 
Q6    1   0.0358  0.7105  0.8218  11.00000  0.05    0.84 
Q7    1   0.3360  0.1229  0.9979  11.00000  0.05    0.76 
Q8    1  -0.0454  0.1702  0.9283  11.00000  0.05    0.74 
Q9    1  -0.1366  0.1715  0.8733  11.00000  0.05    0.72 
Q10   1   0.3455  0.6707  0.3980  11.00000  0.05    0.68 
Q11   1   0.3633  0.6094  0.5451  11.00000  0.05    0.67 
Q12   1   0.2610  0.6090  0.4585  11.00000  0.05    0.67 
Q13   1  -0.0363  0.8821  0.6495  11.00000  0.05    0.67 
Q14   1   0.3329  0.5738  0.5088  11.00000  0.05    0.67 
Q15   1   0.0200 -0.0180  0.8515  11.00000  0.05    0.65 
Q16   1  -0.0011  0.7154  0.8892  11.00000  0.05    0.64 
Q17   1   0.2415  0.5747  0.4295  11.00000  0.05    0.61 
Q18   1   0.3627  0.2136  0.5868  11.00000  0.05    0.60 
Q19   1   0.1969  0.5206  0.4702  11.00000  0.05    0.60 
Q20   1  -0.1573  0.2321  0.8925  11.00000  0.05    0.60 
; 
_shelx_res_checksum   20568 
  
_shelx_hkl_file 
; 
  -2   0   0   75.59    3.60 
  -2   0   0   71.39    4.00 
  -2   0   0   73.59    3.20 
  -2   0   0   75.99    3.50 
  -2   0   0   75.39    3.50 
   2   0   0   73.79    3.10 
   2   0   0   74.09    3.30 
  -3   0   0  173.18    7.70 
  -3   0   0  181.08    7.70 
  -3   0   0  183.48    7.10 
  -3   0   0  186.48    7.20 
  -3   0   0  166.38    8.30 
  -3   0   0  180.78    7.20 
   3   0   0  173.78    7.30 
   3   0   0  179.28    7.00 
   3   0   0  177.48    8.30 
   3   0   0  177.58    7.40 
  -4   0   0   27.20    2.50 
  -4   0   0   24.70    3.20 
  -4   0   0   29.60    2.60 
  -4   0   0   24.50    2.40 
  -4   0   0   26.00    3.10 
   4   0   0   27.20    2.80 
   4   0   0   32.90    2.50 
   4   0   0   23.10    3.50 
   4   0   0   28.40    2.70 
  -5   0   0  146.89    6.50 
  -5   0   0  140.99    7.40 
  -5   0   0  130.49    7.40 
  -5   0   0  155.08    6.80 
  -5   0   0  140.39    6.60 
   5   0   0  145.49    8.20 
   5   0   0  134.89    6.50 
   5   0   0  143.39    6.60 
  -6   0   0    2.80    2.30 
  -6   0   0    4.70    1.80 
  -6   0   0    4.60    1.90 
  -6   0   0    2.50    2.40 
  -6   0   0    3.30    1.70 
   6   0   0    1.10    1.30 
   6   0   0    2.20    2.70 
   6   0   0    3.40    1.80 
   6   0   0    4.40    1.70 
  -7   0   0  285.57   11.70 
  -7   0   0  285.57   12.00 
  -7   0   0  283.57   12.10 
  -7   0   0  270.67   13.00 
  -7   0   0  265.07   13.00 
   7   0   0  273.07   11.10 
   7   0   0  270.47   13.90 
  -8   0   0   93.29    5.60 
  -8   0   0   87.39    6.00 
  -8   0   0   99.19    7.40 
  -8   0   0   81.09    7.40 
  -8   0   0   84.99    5.70 
   8   0   0   81.19    7.60 
   8   0   0   86.39    4.80 
  -9   0   0  125.19    7.20 
  -9   0   0  137.49    7.90 
  -9   0   0  134.29    7.60 
  -9   0   0  122.99    9.10 
  -9   0   0  136.29    9.20 
  -9   0   0  122.09    9.00 
   9   0   0  125.39    9.60 
   9   0   0  130.19    6.20 
 -10   0   0  169.58    9.10 
 -10   0   0  169.78    9.50 
 -10   0   0  170.38    8.90 
 -10   0   0  170.98   11.00 
 -10   0   0  157.38   10.60 
 -10   0   0  168.38   10.90 
  10   0   0  171.98   11.50 
  10   0   0  159.88    7.40 
 -11   0   0   17.00    3.60 
 -11   0   0   11.90    4.40 
 -11   0   0   12.20    5.00 
 -11   0   0   13.60    5.20 
 -11   0   0   10.10    3.40 
 -11   0   0   14.10    3.40 
  11   0   0   16.30    5.30 
 -12   0   0  129.69    8.30 
 -12   0   0  113.69    8.20 
 -12   0   0  138.39   10.60 
 -12   0   0  108.49   10.90 
 -12   0   0  129.99   10.40 
  12   0   0  125.39   10.70 
 -13   0   0   38.40    5.00 
 -13   0   0   33.20    7.50 
 -13   0   0   17.60    5.80 
 -13   0   0   22.90    7.10 
 -13   0   0   23.30    4.80 
  13   0   0   24.70    6.90 
 -14   0   0   66.19    9.60 
 -14   0   0   70.19    7.30 
 -14   0   0   57.59    9.30 
 -14   0   0   75.99   10.40 
  14   0   0   83.59   10.50 
 -15   0   0   11.40    7.30 
 -15   0   0   23.00    7.10 
 -15   0   0    5.90    3.90 
 -15   0   0   28.90    8.00 
 -16   0   0   13.50    6.80 
 -16   0   0    3.50    7.60 
 -16   0   0   10.30    4.30 
 -16   0   0    1.50    6.10 
 -17   0   0    5.60    3.90 
 -17   0   0   10.90    7.10 
 -17   0   0   -0.70    5.60 
 -17   0   0   10.90    8.60 
 -18   0   0    1.50    5.90 
 -18   0   0    4.20    4.50 
 -18   0   0   -8.00    7.70 
 -19   0   0   10.70    8.10 
 -19   0   0   -9.20    8.00 
 -19   0   0   10.20    5.00 
 -19   0   0   15.30    7.10 
 -20   0   0   -5.80    9.20 
 -20   0   0    1.40    4.50 
 -20   0   0    7.70    7.60 
 -20   1   0    8.50   10.70 
 -20   1   0    5.50    7.60 
 -20   1   0   11.70    5.70 
 -19   1   0   21.10    5.70 
 -19   1   0   24.90    9.30 
 -19   1   0   30.60   10.90 
 -18   1   0    3.40    4.30 
 -18   1   0   15.30    7.50 
 -18   1   0    9.50    8.00 
 -18   1   0    8.70    8.90 
 -17   1   0    9.00    4.50 
 -17   1   0    4.40    5.90 
 -17   1   0    3.90    7.20 
 -17   1   0    6.80    8.40 
 -16   1   0    2.80    5.80 
 -16   1   0    5.50    7.40 
 -16   1   0   -1.80    6.30 
 -16   1   0  -12.20    2.90 
  15  -1   0   65.99   10.60 
 -15   1   0   74.99    8.10 
 -15   1   0   70.39   10.50 
 -15   1   0   63.89   10.40 
 -15   1   0   87.49   11.50 
  14  -1   0   10.70    6.20 
 -14   1   0    8.40    3.90 
 -14   1   0    7.70    5.60 
 -14   1   0   -0.90    5.30 
 -14   1   0    4.60    6.30 
  13  -1   0   46.50    8.30 
 -13   1   0   47.50    8.10 
 -13   1   0   51.59    9.10 
 -13   1   0   53.39    6.10 
 -13   1   0   48.40    9.10 
  12  -1   0   -5.50    3.90 
 -12   1   0    4.00    3.40 
 -12   1   0   -2.50    4.30 
 -12   1   0   -1.80    2.60 
 -12   1   0    7.30    5.10 
 -12   1   0   -3.30    4.50 
  11  -1   0  116.29   10.10 
  11  -1   0  121.59    6.10 
 -11   1   0  109.29    7.50 
 -11   1   0   97.19    7.60 
 -11   1   0  118.89   10.30 
 -11   1   0  112.49    8.30 
 -11   1   0  121.39    9.80 
 -11   1   0  128.09   10.20 
  10  -1   0  131.79    7.10 
  10  -1   0  155.78   11.10 
 -10   1   0  148.59   10.60 
 -10   1   0  168.18    9.50 
 -10   1   0  149.69   10.40 
 -10   1   0  153.58    8.80 
 -10   1   0  151.18   10.50 
 -10   1   0  157.48    8.60 
   9  -1   0   88.29    5.20 
   9  -1   0   89.59    8.20 
  -9   1   0   85.69    6.60 
  -9   1   0   90.19    7.90 
  -9   1   0   93.59    9.20 
  -9   1   0   84.49    6.20 
  -9   1   0   83.59    8.20 
  -9   1   0   96.99    6.30 
   8  -1   0   10.60    2.20 
   8  -1   0    8.00    3.90 
  -8   1   0   13.80    2.90 
  -8   1   0    7.60    2.80 
  -8   1   0    9.50    4.10 
  -8   1   0    9.30    2.70 
  -8   1   0   11.60    3.80 
  -8   1   0    7.60    4.10 
   7  -1   0   49.70    6.20 
   7  -1   0   49.20    4.30 
  -7   1   0   53.69    5.80 
  -7   1   0   41.30    5.60 
  -7   1   0   45.10    4.30 
  -7   1   0   34.00    3.80 
  -7   1   0   50.39    4.30 
  -7   1   0   40.10    5.10 
   6  -1   0  144.19    9.10 
   6  -1   0  164.48    7.80 
   6  -1   0  159.28    7.70 
  -6   1   0  179.08    9.00 
  -6   1   0  154.48    8.70 
  -6   1   0  150.88    7.50 
  -6   1   0  164.88    7.90 
  -6   1   0  144.19    8.70 
  -6   1   0  156.48    7.40 
   5  -1   0  129.69    8.00 
   5  -1   0  127.29    6.80 
   5  -1   0  133.19    6.80 
  -5   1   0  140.49    6.80 
  -5   1   0  137.09    6.60 
  -5   1   0  145.29    6.50 
  -5   1   0  129.79    7.50 
  -5   1   0  129.59    7.50 
  -5   1   0  131.59    7.60 
   4  -1   0  112.19    6.20 
   4  -1   0  115.89    6.30 
   4  -1   0  125.19    5.60 
   4  -1   0  112.19    7.10 
  -4   1   0  120.19    7.00 
  -4   1   0  113.29    5.80 
  -4   1   0  131.99    6.90 
  -4   1   0  110.39    6.60 
  -4   1   0  111.89    7.90 
  -4   1   0  115.89    5.70 
  -4   1   0  130.39    7.00 
  -4   1   0  123.29    6.10 
   3  -1   0 1838.42   65.39 
   3  -1   0 1847.82   64.89 
   3  -1   0 1778.42   65.69 
   3  -1   0 1858.71   65.39 
   3  -1   0 1859.11   64.89 
   3  -1   0 1796.12   65.99 
   3  -1   0 1617.44   64.89 
  -3   1   0 1863.51   65.09 
  -3   1   0 1910.01   65.79 
  -3   1   0 1840.02   66.09 
  -3   1   0 1800.82   65.69 
  -3   1   0 1789.62   64.99 
  -3   1   0 1871.81   65.69 
  -3   1   0 1855.81   65.19 
   2  -1   0  199.98    8.20 
   2  -1   0  193.98    8.70 
   2  -1   0  204.78    8.60 
   2  -1   0  212.68    8.20 
   2  -1   0  212.38    8.70 
   2  -1   0  195.18    8.60 
   2  -1   0  214.98    8.30 
  -2   1   0  210.78    8.70 
  -2   1   0  210.18    8.20 
  -2   1   0  207.48    8.30 
  -2   1   0  221.08    8.90 
  -2   1   0  229.78    8.80 
  -2   1   0  208.18    8.80 
  -2   1   0  212.68    8.40 
   0  -1   0   -0.70    0.30 
   0  -1   0   -1.00    0.20 
   0  -1   0   -0.90    0.10 
   0  -1   0   -0.70    0.30 
   0  -1   0   -0.90    0.20 
   0   1   0   -0.40    0.30 
   0   1   0   -1.10    0.20 
   0   1   0    1.90    0.50 
   0   1   0   -0.90    0.30 
   0   1   0   -0.60    0.30 
  -1  -1   0   69.79    3.00 
  -2  -1   0    1.00    1.00 
  -2  -1   0    1.50    0.50 
  -2  -1   0    0.60    0.90 
  -2  -1   0    0.40    0.50 
  -2  -1   0    2.20    0.90 
   2   1   0    2.20    0.60 
   2   1   0    1.60    0.70 
   2   1   0    1.10    0.60 
  -3  -1   0   10.00    2.40 
  -3  -1   0   10.00    1.30 
  -3  -1   0   10.50    1.80 
  -3  -1   0   11.60    1.90 
  -3  -1   0    9.20    1.40 
   3   1   0   11.10    2.40 
   3   1   0   10.50    1.20 
  -4  -1   0   22.70    2.10 
  -4  -1   0   21.30    2.20 
  -4  -1   0   17.10    2.60 
  -4  -1   0   22.60    2.80 
   4   1   0   18.20    1.80 
   4   1   0   20.30    3.40 
   4   1   0   29.20    2.10 
  -5  -1   0    5.90    1.60 
  -5  -1   0    6.60    2.40 
  -5  -1   0    6.00    1.60 
  -5  -1   0    5.60    1.70 
  -5  -1   0    4.00    2.40 
   5   1   0    6.00    2.60 
   5   1   0    8.00    1.50 
  -6  -1   0   26.50    2.90 
  -6  -1   0   30.00    2.90 
  -6  -1   0   26.80    2.60 
  -6  -1   0   25.80    3.50 
  -6  -1   0   24.20    3.50 
   6   1   0   27.10    2.30 
   6   1   0   30.10    4.50 
  -7  -1   0   61.29    5.40 
  -7  -1   0   52.39    4.10 
  -7  -1   0   55.69    4.40 
  -7  -1   0   58.59    4.10 
  -7  -1   0   62.69    5.50 
   7   1   0   53.09    3.30 
   7   1   0   68.59    7.00 
  -8  -1   0  446.96   18.90 
  -8  -1   0  450.55   17.90 
  -8  -1   0  435.66   17.40 
  -8  -1   0  427.06   17.60 
  -8  -1   0  455.55   19.20 
   8   1   0  427.36   16.50 
   8   1   0  422.46   19.90 
  -9  -1   0  158.58   10.40 
  -9  -1   0  160.08    8.50 
  -9  -1   0  154.38    8.00 
  -9  -1   0  153.88    8.10 
  -9  -1   0  170.88    9.80 
   9   1   0  143.99    6.60 
   9   1   0  152.98   10.30 
 -10  -1   0   14.20    3.10 
 -10  -1   0   11.80    4.00 
 -10  -1   0   19.90    3.50 
 -10  -1   0   19.70    4.70 
 -10  -1   0   18.70    3.30 
  10   1   0   10.90    4.50 
 -11  -1   0   60.79    5.90 
 -11  -1   0   62.89    5.80 
 -11  -1   0   62.59    5.70 
 -11  -1   0   60.59    7.00 
 -11  -1   0   54.39    7.30 
  11   1   0   59.59    8.10 
 -12  -1   0   21.20    5.50 
 -12  -1   0   20.00    4.10 
 -12  -1   0   23.20    5.90 
 -12  -1   0   16.50    3.70 
 -12  -1   0   11.80    4.70 
  12   1   0   20.50    5.80 
 -13  -1   0    3.20    3.00 
 -13  -1   0    6.60    4.80 
 -13  -1   0    4.60    3.30 
 -13  -1   0    5.70    5.40 
 -13  -1   0    4.00    5.10 
 -14  -1   0   62.79    9.80 
 -14  -1   0   80.99   10.60 
 -14  -1   0   67.39    9.20 
 -14  -1   0   67.49    7.00 
 -15  -1   0   10.20    6.40 
 -15  -1   0   -4.90    5.70 
 -15  -1   0   -0.60    3.10 
 -15  -1   0    7.70    5.90 
 -16  -1   0   -6.00    5.00 
 -16  -1   0    2.80    3.50 
 -16  -1   0    1.60    6.10 
 -16  -1   0    8.30    7.40 
 -17  -1   0    2.50    6.60 
 -17  -1   0    3.30    3.70 
 -17  -1   0   -8.60    5.40 
 -17  -1   0   -7.50    6.90 
 -18  -1   0   16.60    7.90 
 -18  -1   0   21.10    9.30 
 -18  -1   0   24.10    5.80 
 -18  -1   0   38.50    9.50 
 -19  -1   0    4.60    8.60 
 -19  -1   0    5.60    4.50 
 -19  -1   0   -7.30    6.80 
 -19  -1   0   16.10    7.90 
 -20  -1   0   13.20    7.50 
 -20  -1   0  -11.70    8.20 
 -21  -1   0   13.10   10.80 
 -20   2   0    5.70    7.50 
 -20   2   0    4.30    4.60 
 -20   2   0   -8.20   10.10 
 -19   2   0    5.60    9.80 
 -19   2   0   -0.70    4.60 
 -19   2   0   13.00    7.80 
 -18   2   0   22.70   10.20 
 -18   2   0   19.30    5.50 
 -18   2   0   17.20    7.70 
 -18   2   0   -5.20    7.50 
 -17   2   0   10.40    8.70 
 -17   2   0    9.00    4.80 
 -17   2   0   17.50    8.50 
 -17   2   0   29.90    8.60 
  16  -2   0   -5.30    5.30 
 -16   2   0   15.80    4.40 
 -16   2   0   -6.50    6.70 
 -16   2   0    4.30    6.10 
 -16   2   0   -2.80    6.00 
  15  -2   0   22.80    7.40 
 -15   2   0   28.30    5.50 
 -15   2   0   21.90    8.70 
 -15   2   0   22.40    7.70 
 -15   2   0   19.70    7.40 
  14  -2   0    6.50    6.20 
 -14   2   0   18.90    6.20 
 -14   2   0   10.40    4.00 
 -14   2   0   15.80    7.50 
 -14   2   0   14.40    7.00 
  13  -2   0   49.10    8.60 
 -13   2   0   32.60    7.90 
 -13   2   0   33.50    5.40 
 -13   2   0   26.00    7.10 
 -13   2   0   51.49    8.90 
  12  -2   0    7.70    2.30 
  12  -2   0   14.60    5.80 
 -12   2   0    4.40    4.30 
 -12   2   0    3.70    3.60 
 -12   2   0   11.50    6.00 
 -12   2   0    4.40    5.10 
 -12   2   0    4.90    4.70 
 -12   2   0   11.00    3.60 
  11  -2   0   16.60    5.90 
  11  -2   0   17.40    2.90 
 -11   2   0   16.60    4.30 
 -11   2   0   11.60    3.80 
 -11   2   0   21.10    5.50 
 -11   2   0   22.10    5.70 
 -11   2   0   13.70    3.70 
 -11   2   0   15.70    5.80 
  10  -2   0    4.90    4.50 
  10  -2   0    6.30    2.20 
 -10   2   0    7.20    3.30 
 -10   2   0    9.90    3.40 
 -10   2   0    3.50    4.30 
 -10   2   0   12.70    4.70 
 -10   2   0   10.80    3.30 
 -10   2   0    3.30    4.20 
   9  -2   0    6.20    1.80 
   9  -2   0   20.80    5.20 
  -9   2   0   16.70    3.40 
  -9   2   0   13.30    3.50 
  -9   2   0   13.30    3.30 
  -9   2   0   25.00    5.70 
  -9   2   0   23.00    5.10 
  -9   2   0   13.80    4.70 
   8  -2   0  185.48   11.60 
  -8   2   0  176.68    9.60 
  -8   2   0  192.98   10.30 
  -8   2   0  198.98   11.40 
  -8   2   0  192.68   11.10 
  -8   2   0  202.08   11.60 
  -8   2   0  183.98    9.50 
   7  -2   0  192.38    9.80 
   7  -2   0  206.18   11.60 
  -7   2   0  176.68   11.40 
  -7   2   0  189.88   10.00 
  -7   2   0  195.08    9.40 
  -7   2   0  180.18   11.10 
  -7   2   0  200.48    9.70 
  -7   2   0  192.28   10.70 
   6  -2   0  228.38   11.80 
   6  -2   0  227.88    9.40 
   6  -2   0  210.08   10.30 
   6  -2   0  225.88   10.50 
   6  -2   0  211.68    9.60 
  -6   2   0  216.08   10.10 
  -6   2   0  223.18   11.30 
  -6   2   0  221.08   11.50 
  -6   2   0  219.68    9.90 
  -6   2   0  224.38   11.40 
  -6   2   0  197.28   10.90 
  -6   2   0  225.28   10.40 
   5  -2   0  766.52   27.30 
   5  -2   0  728.93   27.40 
   5  -2   0  744.63   29.10 
   5  -2   0  716.33   28.00 
   5  -2   0  708.93   28.00 
  -5   2   0  724.43   28.70 
  -5   2   0  731.53   27.90 
  -5   2   0  706.93   27.60 
  -5   2   0  767.02   27.50 
  -5   2   0  740.63   28.70 
  -5   2   0  685.93   28.40 
  -5   2   0  728.53   28.70 
   4  -2   0 1068.29   40.20 
   4  -2   0 1063.89   40.10 
   4  -2   0 1062.99   40.00 
   4  -2   0 1106.59   40.60 
   4  -2   0 1071.49   39.30 
   4  -2   0 1039.20   39.30 
  -4   2   0 1063.89   40.40 
  -4   2   0 1076.89   39.50 
  -4   2   0 1102.19   40.60 
  -4   2   0 1099.39   39.80 
  -4   2   0 1112.59   39.40 
  -4   2   0 1055.49   40.20 
   3  -2   0  263.27   12.00 
   3  -2   0  312.07   12.50 
   3  -2   0  281.87   11.70 
   3  -2   0  266.67   11.50 
   3  -2   0  266.67   12.30 
   3  -2   0  300.17   12.30 
  -3   2   0  290.97   12.00 
  -3   2   0  275.17   11.50 
  -3   2   0  273.17   11.60 
  -3   2   0  290.57   12.50 
  -3   2   0  275.27   12.30 
  -3   2   0  324.37   13.00 
   2  -2   0  163.88    7.00 
   2  -2   0  161.58    7.50 
   2  -2   0  153.28    7.10 
   2  -2   0  145.39    6.60 
   2  -2   0  168.98    7.60 
   2  -2   0  152.38    6.90 
   2  -2   0  150.78    7.10 
  -2   2   0  155.98    7.10 
  -2   2   0  157.58    7.20 
  -2   2   0  156.58    7.70 
  -2   2   0  156.98    7.50 
  -2   2   0  148.69    6.80 
  -2   2   0  158.88    6.70 
   1  -2   0  329.57   12.80 
   1  -2   0  327.07   12.20 
   1  -2   0  318.77   12.30 
   1  -2   0  318.07   12.40 
  -1   2   0  326.17   12.80 
  -1   2   0  325.17   12.20 
  -1   2   0  325.87   12.40 
  -1   2   0  315.47   12.30 
   0  -2   0  615.14   23.50 
   0  -2   0  653.23   23.60 
   0   2   0  637.14   23.50 
   0   2   0  662.03   23.60 
   0   2   0  607.54   24.00 
   0   2   0  666.53   23.50 
  -1  -2   0   88.39    4.30 
  -1  -2   0   91.59    4.30 
  -1  -2   0   76.49    3.70 
   1   2   0   91.39    3.80 
   1   2   0   90.79    3.80 
   1   2   0   93.89    4.30 
  -2  -2   0   50.19    2.60 
  -2  -2   0   50.79    3.20 
  -2  -2   0   49.00    2.50 
  -2  -2   0   53.49    3.20 
   2   2   0   47.90    2.50 
   2   2   0   56.09    2.90 
   2   2   0   55.69    3.10 
  -3  -2   0  325.07   12.60 
  -3  -2   0  349.17   13.10 
  -3  -2   0  349.27   13.20 
  -3  -2   0  326.77   12.60 
   3   2   0  330.97   12.40 
   3   2   0  364.36   12.80 
   3   2   0  317.37   12.60 
  -4  -2   0   40.90    2.90 
  -4  -2   0   43.60    3.60 
  -4  -2   0   35.30    2.60 
  -4  -2   0   41.80    3.70 
   4   2   0   32.20    2.40 
   4   2   0   37.70    2.40 
  -5  -2   0   69.39    3.80 
  -5  -2   0   67.89    3.90 
  -5  -2   0   70.39    5.10 
  -5  -2   0   65.59    4.80 
   5   2   0   66.19    3.40 
  -6  -2   0   12.70    2.00 
  -6  -2   0   13.20    2.80 
  -6  -2   0   11.30    2.80 
  -6  -2   0   12.10    1.90 
  -6  -2   0   12.00    2.00 
   6   2   0   15.80    1.70 
  -7  -2   0   10.60    3.00 
  -7  -2   0   13.50    2.30 
  -7  -2   0   11.00    2.20 
  -7  -2   0   17.50    3.30 
  -7  -2   0   12.70    2.40 
   7   2   0   16.00    1.90 
  -8  -2   0   33.80    4.80 
  -8  -2   0   28.60    4.30 
  -8  -2   0   21.50    3.10 
  -8  -2   0   22.00    3.00 
  -8  -2   0   17.40    2.90 
  -9  -2   0    1.30    2.00 
  -9  -2   0    1.10    3.10 
  -9  -2   0   -0.20    1.90 
  -9  -2   0    0.30    1.90 
  -9  -2   0    4.00    4.00 
 -10  -2   0   33.80    4.10 
 -10  -2   0   24.70    5.20 
 -10  -2   0   25.40    4.80 
 -10  -2   0   32.70    4.10 
 -10  -2   0   33.10    4.10 
 -11  -2   0   24.50    3.80 
 -11  -2   0   27.40    5.10 
 -11  -2   0   19.50    3.50 
 -11  -2   0   20.70    3.60 
 -11  -2   0   21.20    5.30 
 -12  -2   0   27.10    4.30 
 -12  -2   0   19.90    5.60 
 -12  -2   0   19.80    5.20 
 -12  -2   0   32.00    4.40 
 -13  -2   0   28.70    6.10 
 -13  -2   0   19.20    6.50 
 -13  -2   0   34.00    5.20 
 -13  -2   0   24.60    4.30 
 -14  -2   0    6.10    3.20 
 -14  -2   0    4.50    5.50 
 -14  -2   0    6.90    5.00 
 -14  -2   0    6.60    5.90 
 -15  -2   0  324.47   19.00 
 -15  -2   0  280.77   18.00 
 -15  -2   0  303.87   15.20 
 -15  -2   0  290.97   19.10 
 -16  -2   0   52.19   10.10 
 -16  -2   0   63.49    7.40 
 -16  -2   0   52.79    9.00 
 -16  -2   0   71.39   11.20 
 -17  -2   0   13.60    7.70 
 -17  -2   0   13.00    8.30 
 -17  -2   0    4.90    3.80 
 -17  -2   0   12.50    6.60 
 -18  -2   0   32.90    9.50 
 -18  -2   0   28.30    8.20 
 -18  -2   0   25.30    5.70 
 -18  -2   0   26.80    9.80 
 -19  -2   0   27.60    6.00 
 -19  -2   0    9.00    8.70 
 -19  -2   0   30.00    9.60 
 -19  -2   0    8.90    7.90 
 -20  -2   0   11.80    5.00 
 -20  -2   0   -7.90    9.90 
 -20  -2   0    1.30    7.40 
 -20  -2   0  -12.50    7.40 
 -21  -2   0    1.70    6.50 
 -21  -2   0   19.40   10.80 
 -21  -2   0   23.20    5.80 
 -20   3   0   -3.00    4.60 
 -20   3   0    7.70   11.30 
 -20   3   0    7.30    7.40 
 -19   3   0   -9.70    3.30 
 -19   3   0   -0.50    6.30 
 -19   3   0   -1.40    9.80 
 -18   3   0    2.50    6.10 
 -18   3   0   -5.60    8.60 
 -18   3   0   -7.80    3.70 
  17  -3   0   11.40    7.60 
 -17   3   0    2.70    8.00 
 -17   3   0    5.40    6.50 
 -17   3   0    1.80    8.60 
 -17   3   0    6.80    4.30 
  16  -3   0    2.00    6.90 
 -16   3   0   15.00    4.70 
 -16   3   0    6.10    7.60 
 -16   3   0    4.30    6.50 
 -16   3   0   14.30    8.30 
  15  -3   0   10.80    6.80 
 -15   3   0   18.40    8.40 
 -15   3   0   -4.30    6.40 
 -15   3   0   19.60    7.40 
 -15   3   0   16.40    4.60 
  14  -3   0   39.30    8.70 
 -14   3   0   21.30    5.20 
 -14   3   0   26.10    7.30 
 -14   3   0   31.50    8.20 
 -14   3   0   19.70    8.00 
  13  -3   0   11.70    6.30 
 -13   3   0    8.90    6.40 
 -13   3   0   12.90    4.10 
 -13   3   0   15.40    6.60 
 -13   3   0    5.10    6.20 
  12  -3   0   48.30    8.70 
  12  -3   0   43.30    4.50 
 -12   3   0   51.49    8.00 
 -12   3   0   36.50    5.90 
 -12   3   0   45.00    8.30 
 -12   3   0   48.60    6.00 
 -12   3   0   47.20    8.10 
  11  -3   0   11.50    5.30 
  11  -3   0   10.60    2.80 
 -11   3   0    2.50    3.70 
 -11   3   0    4.80    4.80 
 -11   3   0    6.40    3.50 
 -11   3   0   15.10    5.50 
 -11   3   0    9.50    5.50 
 -11   3   0    2.40    3.20 
  10  -3   0   33.30    6.40 
 -10   3   0   19.90    5.20 
 -10   3   0   22.20    4.30 
 -10   3   0   20.60    5.70 
 -10   3   0   26.00    4.60 
 -10   3   0   27.20    4.40 
 -10   3   0   23.00    5.60 
   9  -3   0    3.00    4.20 
   9  -3   0    0.40    0.90 
  -9   3   0    3.30    2.90 
  -9   3   0    1.20    2.90 
  -9   3   0    8.00    4.40 
  -9   3   0    0.50    3.60 
  -9   3   0    6.40    3.00 
  -9   3   0   -0.90    3.70 
   8  -3   0  209.38   10.10 
   8  -3   0  217.18   12.90 
   8  -3   0  214.28    9.60 
  -8   3   0  217.78   10.60 
  -8   3   0  228.78   13.20 
  -8   3   0  212.98   10.90 
  -8   3   0  211.98   12.10 
  -8   3   0  206.68   11.50 
  -8   3   0  217.68   13.20 
   7  -3   0  126.49    7.00 
   7  -3   0  121.39    6.80 
   7  -3   0  126.99    9.20 
   7  -3   0  118.99    7.90 
  -7   3   0  123.69    7.60 
  -7   3   0  134.89    7.50 
  -7   3   0  130.69    9.20 
  -7   3   0  126.19    8.70 
  -7   3   0  122.49    8.20 
  -7   3   0  126.59    9.40 
  -7   3   0  131.99    9.60 
   6  -3   0  206.48   11.00 
   6  -3   0  214.78   11.80 
   6  -3   0  217.48   10.00 
   6  -3   0  203.58   10.90 
   6  -3   0  224.88    9.90 
  -6   3   0  220.98   11.90 
  -6   3   0  216.38   10.10 
  -6   3   0  209.08   11.90 
  -6   3   0  208.88   10.80 
  -6   3   0  212.08   11.70 
  -6   3   0  225.28   10.40 
  -6   3   0  231.48   11.40 
   5  -3   0   13.20    2.40 
   5  -3   0   19.20    3.50 
   5  -3   0   18.20    2.90 
   5  -3   0   16.70    3.60 
   5  -3   0   12.10    3.20 
   5  -3   0   16.30    3.80 
  -5   3   0   14.60    2.80 
  -5   3   0   12.10    2.90 
  -5   3   0   11.40    3.30 
  -5   3   0   14.60    2.90 
  -5   3   0   11.10    3.80 
  -5   3   0   17.40    3.70 
   4  -3   0  510.75   21.20 
   4  -3   0  550.04   21.70 
   4  -3   0  530.65   21.40 
   4  -3   0  523.75   21.60 
   4  -3   0  549.54   20.80 
   4  -3   0  518.15   20.50 
  -4   3   0  536.05   22.00 
  -4   3   0  523.45   20.50 
  -4   3   0  518.05   21.60 
  -4   3   0  546.55   21.20 
  -4   3   0  517.95   21.20 
  -4   3   0  529.65   20.70 
   3  -3   0  166.28    9.40 
   3  -3   0  164.88    8.60 
   3  -3   0  190.58    8.50 
   3  -3   0  187.18    9.00 
   3  -3   0  171.08    9.20 
   3  -3   0  194.58    8.80 
  -3   3   0  190.18    9.00 
  -3   3   0  165.88    9.30 
  -3   3   0  195.48    8.30 
  -3   3   0  154.38    9.70 
   2  -3   0  212.98    9.50 
   2  -3   0  217.88    9.40 
   2  -3   0  222.18   10.50 
   2  -3   0  219.88    9.20 
   2  -3   0  214.68   10.20 
   2  -3   0  226.78    9.80 
  -2   3   0  215.98    9.30 
  -2   3   0  218.78   10.00 
  -2   3   0  163.98   10.10 
  -2   3   0  213.18    9.60 
  -2   3   0  226.38    9.50 
  -2   3   0  217.38   10.30 
   1  -3   0  271.77   11.80 
   1  -3   0  273.47   11.50 
   1  -3   0  260.87   10.70 
   1  -3   0  253.97   10.60 
   1  -3   0  266.77   10.80 
  -1   3   0  256.27   11.50 
  -1   3   0  269.77   10.60 
  -1   3   0  261.77   10.80 
  -1   3   0  266.57   10.70 
   0  -3   0    7.80    2.10 
   0  -3   0   11.10    1.80 
   0  -3   0    9.60    1.60 
   0  -3   0   10.50    1.80 
   0   3   0   11.20    1.70 
   0   3   0    8.70    1.60 
   0   3   0   11.70    1.90 
   0   3   0   10.50    2.50 
   0   3   0    7.70    1.60 
  -1  -3   0  169.98    7.30 
  -1  -3   0  167.88    7.70 
  -1  -3   0  172.08    7.10 
  -1  -3   0  177.08    7.90 
  -1  -3   0  172.98    7.10 
   1   3   0  173.98    7.70 
   1   3   0  170.58    7.40 
   1   3   0  169.58    7.10 
   1   3   0  176.08    7.90 
   1   3   0  166.78    7.00 
   1   3   0  162.58    7.10 
  -2  -3   0  112.09    5.70 
  -2  -3   0   99.49    4.80 
  -2  -3   0  105.89    4.80 
  -2  -3   0   98.19    5.80 
   2   3   0  104.39    5.30 
   2   3   0  103.19    5.70 
   2   3   0  100.79    4.70 
   2   3   0  100.89    4.80 
  -3  -3   0 2443.96   86.59 
  -3  -3   0 2470.35   86.59 
  -3  -3   0 2432.06   87.09 
  -3  -3   0 2457.35   87.29 
   3   3   0 2410.76   86.79 
   3   3   0 2472.65   86.89 
   3   3   0 2396.76   86.39 
  -4  -3   0  345.57   13.70 
  -4  -3   0  365.16   14.40 
  -4  -3   0  364.06   14.60 
  -4  -3   0  346.97   13.70 
   4   3   0  357.66   13.70 
   4   3   0  367.86   13.90 
  -5  -3   0  317.47   13.00 
  -5  -3   0  327.27   13.30 
  -5  -3   0  315.37   12.50 
  -5  -3   0  304.97   12.30 
   5   3   0  311.87   11.90 
  -6  -3   0   22.50    3.40 
  -6  -3   0   18.80    2.30 
  -6  -3   0   17.30    2.50 
  -6  -3   0   17.10    3.10 
   6   3   0   21.80    1.90 
  -7  -3   0  369.46   14.40 
  -7  -3   0  347.57   15.60 
  -7  -3   0  360.06   14.40 
  -7  -3   0  366.36   14.60 
  -7  -3   0  357.06   15.30 
  -8  -3   0  115.39    7.60 
  -8  -3   0  108.49    6.10 
  -8  -3   0  118.59    8.00 
  -8  -3   0  110.39    6.30 
  -8  -3   0  125.89    6.50 
  -9  -3   0    0.00    2.90 
  -9  -3   0    2.80    1.90 
  -9  -3   0    1.50    2.00 
  -9  -3   0    2.40    2.00 
  -9  -3   0    6.30    3.60 
 -10  -3   0  397.56   16.40 
 -10  -3   0  367.56   16.20 
 -10  -3   0  360.46   17.80 
 -10  -3   0  384.16   17.60 
 -10  -3   0  395.96   16.10 
 -11  -3   0  106.89    7.30 
 -11  -3   0  113.59    8.90 
 -11  -3   0   92.39    9.00 
 -11  -3   0  115.29    7.10 
 -11  -3   0  114.59    6.90 
 -12  -3   0  243.28   11.50 
 -12  -3   0  223.58   11.50 
 -12  -3   0  215.28   13.20 
 -12  -3   0  228.88   14.00 
 -13  -3   0   80.79    8.80 
 -13  -3   0   80.29    9.50 
 -13  -3   0   69.99    6.60 
 -13  -3   0   76.89    7.30 
 -14  -3   0   11.10    5.10 
 -14  -3   0    7.00    5.90 
 -14  -3   0    7.20    3.30 
 -15  -3   0  112.29   11.40 
 -15  -3   0  102.29    8.90 
 -15  -3   0   93.69   11.50 
 -16  -3   0   85.69   10.50 
 -16  -3   0   99.89   12.60 
 -16  -3   0   80.69   11.40 
 -16  -3   0   77.49    7.90 
 -17  -3   0    4.40    3.70 
 -17  -3   0    4.00    6.60 
 -17  -3   0   -4.10    6.50 
 -17  -3   0   10.60    6.40 
 -18  -3   0   12.70    7.00 
 -18  -3   0   18.30    4.90 
 -18  -3   0   17.80    8.00 
 -18  -3   0   16.00    8.20 
 -19  -3   0   -0.50    3.50 
 -19  -3   0   -3.00    7.50 
 -19  -3   0    2.40    6.50 
 -19  -3   0    1.90    6.90 
 -20  -3   0   -6.90    3.70 
 -20  -3   0  -18.50    5.80 
 -20  -3   0    6.40    7.70 
 -20  -3   0   -4.50    8.40 
 -21  -3   0    1.00    4.30 
 -21  -3   0   -0.70    8.70 
 -21  -3   0   14.40    9.90 
 -20   4   0   16.20   12.10 
 -19   4   0   18.90    8.20 
 -19   4   0    2.90   10.20 
  18  -4   0   12.70    8.30 
 -18   4   0   13.90    5.30 
 -18   4   0   -0.20    6.50 
 -18   4   0   -5.50    8.80 
  17  -4   0    7.80    7.40 
 -17   4   0   -3.60    5.80 
 -17   4   0   -3.70    8.00 
 -17   4   0   -6.00    8.00 
 -17   4   0    1.50    3.90 
  16  -4   0   18.70    8.20 
 -16   4   0    9.00    7.00 
 -16   4   0   20.20    9.40 
 -16   4   0   11.50    4.90 
 -16   4   0   18.90    9.20 
  15  -4   0   -6.10    5.70 
 -15   4   0   -9.30    2.90 
 -15   4   0   -3.10    4.90 
 -15   4   0    1.30    7.20 
 -15   4   0    7.50    7.30 
  14  -4   0   16.50    6.70 
 -14   4   0    0.00    5.30 
 -14   4   0    1.80    3.40 
 -14   4   0   -3.10    6.10 
 -14   4   0    7.50    7.00 
  13  -4   0   53.89    9.60 
 -13   4   0   41.50    6.30 
 -13   4   0   51.29    9.00 
 -13   4   0   27.70    7.70 
 -13   4   0   25.90    7.90 
  12  -4   0   35.30    4.50 
  12  -4   0   49.30    8.90 
 -12   4   0   42.10    8.20 
 -12   4   0   39.40    8.20 
 -12   4   0   30.90    6.00 
 -12   4   0   34.70    7.20 
 -12   4   0   35.80    5.80 
  11  -4   0   -1.00    4.90 
  11  -4   0   -0.60    0.90 
 -11   4   0   -1.40    4.40 
 -11   4   0   -1.40    4.90 
 -11   4   0    6.50    3.50 
 -11   4   0   -0.30    5.20 
 -11   4   0   -3.30    3.20 
  10  -4   0  216.58   13.70 
 -10   4   0  204.68   10.80 
 -10   4   0  182.58   13.60 
 -10   4   0  154.08   12.70 
 -10   4   0  180.38   11.80 
 -10   4   0  191.08   12.30 
   9  -4   0   24.40    3.80 
   9  -4   0   26.70    3.10 
   9  -4   0   39.70    6.90 
  -9   4   0   28.10    6.00 
  -9   4   0   26.20    4.30 
  -9   4   0   35.60    6.60 
  -9   4   0   32.90    6.20 
  -9   4   0   24.40    4.60 
   8  -4   0    1.90    3.80 
   8  -4   0   -1.30    2.40 
   8  -4   0    1.30    1.90 
  -8   4   0   -0.20    4.00 
  -8   4   0   -0.40    2.90 
  -8   4   0   -0.90    3.80 
  -8   4   0   -2.80    3.30 
  -8   4   0    3.00    2.80 
  -8   4   0   -0.50    2.90 
   7  -4   0   33.80    4.80 
   7  -4   0   38.70    3.90 
   7  -4   0   43.90    4.60 
   7  -4   0   41.70    6.30 
  -7   4   0   39.70    5.60 
  -7   4   0   28.80    4.60 
  -7   4   0   46.00    5.00 
  -7   4   0   30.20    5.90 
  -7   4   0   40.50    5.00 
  -7   4   0   35.10    6.10 
  -7   4   0   38.70    6.10 
   6  -4   0  444.56   20.70 
   6  -4   0  476.95   20.60 
   6  -4   0  466.05   19.20 
   6  -4   0  463.25   19.10 
  -6   4   0  491.55   21.60 
  -6   4   0  447.86   19.10 
  -6   4   0  470.55   20.40 
  -6   4   0  464.25   19.60 
  -6   4   0  485.85   21.40 
  -6   4   0  481.25   20.30 
  -6   4   0  493.15   21.80 
   5  -4   0   97.49    7.30 
   5  -4   0   93.19    7.00 
   5  -4   0   77.59    5.70 
   5  -4   0   86.09    6.80 
   5  -4   0   88.39    6.10 
  -5   4   0   75.79    6.20 
  -5   4   0   87.99    6.70 
  -5   4   0   84.59    5.80 
  -5   4   0   85.29    7.70 
  -5   4   0   87.59    6.00 
  -5   4   0   84.59    7.40 
   4  -4   0  302.27   13.60 
   4  -4   0  299.17   13.80 
   4  -4   0  319.07   14.40 
   4  -4   0  295.97   14.00 
   4  -4   0  325.77   13.50 
   4  -4   0  314.67   13.10 
  -4   4   0  297.87   14.30 
  -4   4   0  294.17   14.50 
  -4   4   0  310.67   13.80 
  -4   4   0  311.37   13.10 
  -4   4   0  298.67   13.10 
  -4   4   0  282.47   13.40 
   3  -4   0  246.48   11.30 
   3  -4   0  232.18   11.20 
   3  -4   0  252.97   11.40 
   3  -4   0  237.58   10.80 
   3  -4   0  240.28   12.00 
   3  -4   0  265.27   12.40 
  -3   4   0  260.27   12.30 
  -3   4   0  282.17   13.00 
  -3   4   0  228.98   10.70 
  -3   4   0  221.98   11.10 
  -3   4   0  239.78   11.00 
  -3   4   0  249.58   11.60 
   2  -4   0   39.40    4.80 
   2  -4   0   39.10    5.10 
   2  -4   0   56.19    4.50 
   2  -4   0   54.99    4.80 
   2  -4   0   41.30    4.20 
  -2   4   0   52.19    4.30 
  -2   4   0   47.90    4.80 
  -2   4   0   46.50    4.30 
  -2   4   0   36.00    4.60 
   1  -4   0 4633.54  166.68 
   1  -4   0 4682.23  165.78 
   1  -4   0 4515.45  165.68 
   1  -4   0 4475.15  165.48 
   1  -4   0 4736.53  166.68 
  -1   4   0 4619.14  165.68 
  -1   4   0 4885.41  166.88 
  -1   4   0 4700.43  165.78 
  -1   4   0 4833.92  165.68 
   0  -4   0 6506.05  225.88 
   0  -4   0 6284.77  225.58 
   0  -4   0 6350.66  225.68 
   0  -4   0 6477.45  226.88 
   0   4   0 6429.06  226.68 
   0   4   0 6238.58  225.68 
   0   4   0 6393.76  225.78 
   0   4   0 6448.25  225.68 
  -1  -4   0  855.11   32.50 
  -1  -4   0  817.72   31.30 
  -1  -4   0  869.51   31.40 
   1   4   0  844.22   31.50 
   1   4   0  851.81   31.30 
   1   4   0  831.42   31.50 
   1   4   0  878.91   32.20 
   1   4   0  849.32   32.30 
   1   4   0  874.81   31.30 
  -2  -4   0   81.49    4.70 
  -2  -4   0   80.49    4.80 
  -2  -4   0   86.89    6.30 
  -2  -4   0   88.39    5.90 
   2   4   0   68.79    4.90 
   2   4   0   92.89    5.60 
   2   4   0   96.79    6.30 
   2   4   0   82.19    4.70 
  -3  -4   0 2074.49   76.29 
  -3  -4   0 2167.98   75.39 
  -3  -4   0 2169.88   75.39 
  -3  -4   0 2119.29   76.19 
   3   4   0 2090.19   75.89 
   3   4   0 2051.79   75.19 
   3   4   0 2105.79   75.79 
  -4  -4   0  294.77   12.90 
  -4  -4   0  309.57   12.20 
  -4  -4   0  303.17   12.10 
  -4  -4   0  315.27   13.40 
   4   4   0  295.87   12.30 
   4   4   0  312.37   12.70 
  -5  -4   0  164.28    8.20 
  -5  -4   0  158.58    7.90 
  -5  -4   0  153.68    6.90 
  -5  -4   0  147.39    6.90 
   5   4   0  136.19    6.30 
   5   4   0  156.98    7.00 
  -6  -4   0  125.59    7.20 
  -6  -4   0  123.89    7.40 
  -6  -4   0  130.49    6.20 
  -6  -4   0  134.79    6.30 
   6   4   0  122.39    5.50 
  -7  -4   0  192.68    8.70 
  -7  -4   0  192.78    8.60 
  -7  -4   0  195.28   10.00 
  -7  -4   0  191.08    9.90 
   7   4   0  185.58    7.60 
  -8  -4   0  421.56   16.70 
  -8  -4   0  419.46   16.80 
  -8  -4   0  412.96   17.90 
  -8  -4   0  420.36   18.20 
  -8  -4   0  406.26   16.80 
  -9  -4   0  147.19    7.60 
  -9  -4   0  141.69    7.70 
  -9  -4   0  136.49    7.30 
  -9  -4   0  139.79    8.90 
  -9  -4   0  150.38    9.30 
 -10  -4   0  201.48   10.10 
 -10  -4   0  199.78   11.70 
 -10  -4   0  212.18    9.90 
 -10  -4   0  214.38   11.60 
 -10  -4   0  208.88   10.20 
 -11  -4   0   32.50    5.80 
 -11  -4   0   17.30    4.50 
 -11  -4   0   19.60    3.50 
 -11  -4   0   18.40    4.10 
 -11  -4   0   13.20    3.10 
 -12  -4   0  170.08   11.30 
 -12  -4   0  173.18    9.50 
 -12  -4   0  162.98    9.20 
 -12  -4   0  186.38   12.20 
 -13  -4   0   33.30    4.70 
 -13  -4   0   28.80    4.90 
 -13  -4   0   33.00    7.00 
 -13  -4   0   37.20    6.40 
 -14  -4   0  162.18    9.70 
 -14  -4   0  162.18   13.30 
 -14  -4   0  164.08   12.10 
 -15  -4   0   39.60    5.50 
 -15  -4   0   29.10    6.80 
 -15  -4   0   33.90    8.10 
 -16  -4   0   23.50    7.90 
 -16  -4   0   29.50    5.20 
 -16  -4   0   33.50    7.10 
 -17  -4   0   -5.00    3.20 
 -17  -4   0    3.80    6.80 
 -17  -4   0   12.10    6.30 
 -18  -4   0   -5.10    3.70 
 -18  -4   0    8.30    6.20 
 -18  -4   0    5.40    6.40 
 -18  -4   0   15.50    8.20 
 -19  -4   0    1.40    3.60 
 -19  -4   0  -15.20    6.20 
 -19  -4   0   -6.70    5.70 
 -19  -4   0    2.10    7.60 
 -20  -4   0   -1.20    7.90 
 -20  -4   0    2.60    7.30 
 -20  -4   0    3.00    6.90 
 -20  -4   0    3.40    4.00 
 -21  -4   0   11.80    9.70 
 -21  -4   0   16.90    9.40 
 -21  -4   0   11.40    5.70 
  19  -5   0   -0.50    8.50 
 -19   5   0    5.80    4.70 
 -19   5   0    4.60    7.10 
 -19   5   0   -5.40    9.50 
  18  -5   0   10.50    8.90 
 -18   5   0    8.80    5.30 
 -18   5   0    7.60    7.20 
 -18   5   0   -3.10    8.40 
  17  -5   0    8.20    7.60 
 -17   5   0   -0.80    8.30 
 -17   5   0    7.70    7.10 
 -17   5   0   -4.80    3.10 
  16  -5   0   14.40    7.80 
 -16   5   0    8.30    8.20 
 -16   5   0    9.30    7.30 
 -16   5   0    6.00    8.80 
 -16   5   0    8.00    4.40 
  15  -5   0   39.70    9.80 
 -15   5   0   24.50    6.00 
 -15   5   0   22.80    7.50 
 -15   5   0   30.70    9.90 
 -15   5   0   31.60    9.20 
  14  -5   0    6.20    7.20 
 -14   5   0   10.70    7.00 
 -14   5   0    1.30    7.10 
 -14   5   0    6.20    6.10 
 -14   5   0   14.00    4.90 
  13  -5   0   -5.60    5.60 
 -13   5   0    2.80    4.20 
 -13   5   0    0.20    6.70 
 -13   5   0    8.30    6.00 
 -13   5   0    4.90    6.60 
  12  -5   0   36.40    8.30 
 -12   5   0   26.40    5.60 
 -12   5   0   27.30    6.50 
 -12   5   0   13.00    7.40 
 -12   5   0   16.60    7.40 
 -12   5   0   26.10    6.60 
  11  -5   0   -0.90    2.30 
  11  -5   0   -2.80    5.20 
 -11   5   0    0.40    5.60 
 -11   5   0    0.10    3.30 
 -11   5   0    6.00    5.10 
 -11   5   0    0.20    3.90 
 -11   5   0   -4.80    4.90 
  10  -5   0    4.50    5.00 
  10  -5   0    8.60    2.40 
  10  -5   0    8.10    3.10 
 -10   5   0    4.50    4.00 
 -10   5   0    6.70    5.40 
 -10   5   0    0.90    4.70 
 -10   5   0   13.30    3.90 
 -10   5   0   16.10    5.40 
   9  -5   0   11.10    2.60 
   9  -5   0    7.50    5.10 
   9  -5   0   12.10    3.50 
  -9   5   0    9.20    3.60 
  -9   5   0    7.90    4.60 
  -9   5   0    9.40    5.40 
  -9   5   0   12.30    4.90 
  -9   5   0    7.70    4.00 
   8  -5   0   11.40    3.40 
   8  -5   0    7.20    2.60 
   8  -5   0    9.80    4.70 
  -8   5   0    6.30    3.70 
  -8   5   0    2.00    4.00 
  -8   5   0   10.00    4.90 
  -8   5   0    7.40    3.30 
  -8   5   0   12.00    4.80 
  -8   5   0    5.10    3.90 
   7  -5   0   20.50    4.80 
   7  -5   0   19.30    3.70 
   7  -5   0   25.70    5.60 
   7  -5   0   16.70    3.40 
  -7   5   0   16.10    4.90 
  -7   5   0   24.70    4.10 
  -7   5   0   20.20    4.20 
  -7   5   0   12.70    5.40 
  -7   5   0   20.50    4.90 
  -7   5   0   17.30    5.60 
   6  -5   0  528.35   23.30 
   6  -5   0  542.75   23.50 
   6  -5   0  525.75   21.80 
   6  -5   0  546.45   22.10 
  -6   5   0  539.95   22.90 
  -6   5   0  521.25   24.00 
  -6   5   0  554.64   23.00 
  -6   5   0  527.05   24.20 
  -6   5   0  518.55   21.80 
  -6   5   0  534.05   24.30 
   5  -5   0  175.08   10.60 
   5  -5   0  189.68    9.50 
   5  -5   0  188.38   10.50 
   5  -5   0  171.38   10.80 
   5  -5   0  188.38    9.90 
  -5   5   0  194.28    9.60 
  -5   5   0  180.28   10.50 
  -5   5   0  160.08    9.80 
  -5   5   0  186.48   11.60 
  -5   5   0  178.48   11.10 
   4  -5   0  207.08   10.30 
   4  -5   0  197.08    9.80 
   4  -5   0  193.98   10.20 
   4  -5   0  195.88   11.20 
   4  -5   0  186.28   10.70 
  -4   5   0  183.98   11.00 
  -4   5   0  192.98   10.20 
  -4   5   0  202.08   10.60 
  -4   5   0  199.68    9.60 
  -4   5   0  193.98   11.70 
   3  -5   0  277.97   12.30 
   3  -5   0  298.37   12.90 
   3  -5   0  276.67   13.60 
   3  -5   0  282.37   13.80 
   3  -5   0  269.07   12.50 
  -3   5   0  275.77   12.10 
  -3   5   0  266.47   13.90 
  -3   5   0  265.97   13.50 
  -3   5   0  275.27   12.50 
   2  -5   0 6093.19  209.48 
   2  -5   0 5660.63  208.18 
   2  -5   0 5839.42  208.48 
   2  -5   0 5653.93  207.98 
   2  -5   0 6021.70  209.38 
  -2   5   0 5948.50  207.98 
  -2   5   0 5892.91  209.38 
  -2   5   0 5826.72  208.18 
   1  -5   0  138.89    7.50 
   1  -5   0  132.79    8.80 
  -1   5   0  151.08    9.00 
  -1   5   0  148.49   10.20 
   0  -5   0  769.52   31.50 
   0  -5   0  814.12   30.30 
   0  -5   0  766.92   29.90 
   0  -5   0  816.52   30.10 
   0   5   0  803.72   30.20 
   0   5   0  778.62   31.20 
   0   5   0  830.82   30.00 
   0   5   0  825.12   31.60 
  -1  -5   0  833.42   33.00 
  -1  -5   0  898.01   33.20 
  -1  -5   0  911.31   34.70 
  -1  -5   0  898.81   33.40 
   1   5   0  864.61   33.00 
   1   5   0  897.41   33.50 
   1   5   0  915.71   34.30 
   1   5   0  944.61   34.50 
  -2  -5   0  364.36   15.10 
  -2  -5   0  373.86   15.40 
  -2  -5   0  380.56   16.30 
  -2  -5   0  364.36   16.60 
  -2  -5   0  397.06   15.10 
   2   5   0  387.66   16.00 
   2   5   0  376.46   16.40 
   2   5   0  382.66   15.00 
  -3  -5   0   21.50    4.30 
  -3  -5   0   14.40    3.50 
  -3  -5   0    8.90    2.20 
  -3  -5   0   11.80    2.40 
   3   5   0   19.00    3.80 
   3   5   0   14.90    2.40 
   3   5   0   14.40    3.10 
  -4  -5   0  112.09    5.60 
  -4  -5   0  112.89    6.90 
  -4  -5   0  113.99    7.30 
   4   5   0  114.69    6.10 
   4   5   0   89.39    5.00 
   4   5   0  106.99    6.40 
  -5  -5   0  762.92   29.30 
  -5  -5   0  748.63   28.90 
  -5  -5   0  759.62   28.00 
  -5  -5   0  727.63   28.00 
   5   5   0  725.13   28.00 
   5   5   0  768.12   28.20 
  -6  -5   0   31.10    3.30 
  -6  -5   0   30.60    4.10 
  -6  -5   0   23.30    3.80 
  -6  -5   0   34.50    3.30 
   6   5   0   33.70    2.80 
  -7  -5   0  572.14   21.50 
  -7  -5   0  553.84   22.60 
  -7  -5   0  560.24   23.10 
  -7  -5   0  554.04   21.50 
   7   5   0  532.55   20.40 
  -8  -5   0   63.49    4.80 
  -8  -5   0   86.99    7.10 
  -8  -5   0   70.29    4.90 
  -8  -5   0   75.19    6.80 
  -9  -5   0   51.09    4.40 
  -9  -5   0   58.19    4.90 
  -9  -5   0   62.69    6.40 
  -9  -5   0   54.69    4.50 
  -9  -5   0   64.19    6.70 
 -10  -5   0   22.60    3.50 
 -10  -5   0   18.40    3.20 
 -10  -5   0   22.80    3.50 
 -10  -5   0   19.30    4.50 
 -10  -5   0   28.80    4.90 
 -11  -5   0   13.60    4.20 
 -11  -5   0   10.60    3.00 
 -11  -5   0   11.00    2.90 
 -11  -5   0   16.00    4.50 
 -12  -5   0   18.10    5.00 
 -12  -5   0   22.80    5.30 
 -12  -5   0   20.90    3.80 
 -12  -5   0   19.00    3.60 
 -13  -5   0    2.40    2.80 
 -13  -5   0   -1.60    4.60 
 -13  -5   0    7.70    4.30 
 -13  -5   0    1.80    2.70 
 -14  -5   0    7.80    3.50 
 -14  -5   0   13.30    5.50 
 -14  -5   0   12.10    5.80 
 -15  -5   0   27.20    7.40 
 -15  -5   0   28.50    6.70 
 -15  -5   0   31.20    5.20 
 -16  -5   0   76.49   10.70 
 -16  -5   0   94.69   11.00 
 -16  -5   0  100.69    8.00 
 -17  -5   0    3.20    6.30 
 -17  -5   0    4.90    3.70 
 -17  -5   0    7.90    5.70 
 -18  -5   0    6.80    6.30 
 -18  -5   0   13.00    4.60 
 -18  -5   0    9.20    7.20 
 -19  -5   0   12.70    8.40 
 -19  -5   0   11.90    4.30 
 -19  -5   0    9.50    8.00 
 -19  -5   0    2.50    6.50 
 -20  -5   0   13.70    8.80 
 -20  -5   0    2.60    4.40 
 -20  -5   0    3.30    6.90 
 -20  -5   0   -5.10    7.50 
 -21  -5   0   15.90    9.60 
 -21  -5   0   18.10   10.20 
 -21  -5   0   12.70    4.80 
  19  -6   0  -29.90    8.30 
 -19   6   0    5.30    4.80 
 -19   6   0    6.10   10.60 
 -19   6   0    0.40    7.90 
  18  -6   0    4.50    8.00 
 -18   6   0   10.50    8.00 
 -18   6   0   -0.70    9.80 
 -18   6   0    1.80    4.50 
  17  -6   0   23.10    9.30 
 -17   6   0    9.30   10.00 
 -17   6   0   12.80    5.50 
 -17   6   0   15.50    8.10 
  16  -6   0   -3.20    7.70 
 -16   6   0    9.70    9.30 
 -16   6   0  -11.10    3.80 
 -16   6   0    2.10    7.00 
  15  -6   0   -1.10    7.50 
 -15   6   0    4.20    6.70 
 -15   6   0    2.50    8.10 
 -15   6   0    6.30    8.80 
 -15   6   0    9.10    4.90 
  14  -6   0   -4.90    6.60 
 -14   6   0    2.00    7.60 
 -14   6   0   -2.40    6.00 
 -14   6   0    7.40    7.70 
  13  -6   0   -7.90    6.10 
 -13   6   0    0.90    5.50 
 -13   6   0   -0.20    7.10 
 -13   6   0    4.60    7.40 
 -13   6   0    2.50    4.40 
  12  -6   0    9.50    6.60 
 -12   6   0   -1.20    5.10 
 -12   6   0   -1.40    3.80 
 -12   6   0    7.10    7.10 
 -12   6   0    5.10    7.10 
 -12   6   0   -0.50    4.50 
  11  -6   0   27.40    7.70 
  11  -6   0   22.50    4.50 
 -11   6   0   21.60    5.20 
 -11   6   0   18.20    5.50 
 -11   6   0   25.30    8.20 
 -11   6   0   22.10    7.60 
 -11   6   0   25.20    7.40 
  10  -6   0   32.60    7.40 
  10  -6   0   36.30    5.20 
  10  -6   0   34.80    4.10 
 -10   6   0   36.00    7.60 
 -10   6   0   36.50    6.90 
 -10   6   0   31.50    5.40 
 -10   6   0   14.30    6.50 
 -10   6   0   28.50    5.80 
   9  -6   0  198.08   10.80 
   9  -6   0  203.48   10.60 
   9  -6   0  192.48   13.70 
  -9   6   0  188.78   14.30 
  -9   6   0  186.98   11.10 
  -9   6   0  193.48   12.70 
  -9   6   0  213.58   14.50 
  -9   6   0  205.78   12.70 
   8  -6   0    5.00    4.60 
   8  -6   0    7.30    2.90 
   8  -6   0   12.70    3.60 
  -8   6   0   12.40    4.60 
  -8   6   0    7.60    3.90 
  -8   6   0   10.40    5.00 
  -8   6   0   10.50    4.70 
  -8   6   0   11.80    3.60 
  -8   6   0   12.20    5.10 
   7  -6   0   45.40    6.50 
   7  -6   0   62.99    8.00 
   7  -6   0   55.99    5.50 
   7  -6   0   58.09    6.00 
  -7   6   0   81.39    8.60 
  -7   6   0   65.99    8.20 
  -7   6   0   59.49    6.00 
  -7   6   0   59.29    6.50 
  -7   6   0   64.49    7.80 
  -7   6   0   67.29    7.50 
   6  -6   0   31.00    4.60 
   6  -6   0   26.00    4.10 
   6  -6   0   28.90    5.50 
   6  -6   0   40.90    6.10 
  -6   6   0   34.00    6.60 
  -6   6   0   27.90    4.90 
  -6   6   0   29.90    5.90 
  -6   6   0   25.90    4.20 
  -6   6   0   36.90    5.70 
   5  -6   0  110.49    8.30 
   5  -6   0  106.29    8.00 
   5  -6   0   94.39    7.10 
   5  -6   0  111.09    9.20 
   5  -6   0  106.09    8.60 
  -5   6   0   92.89    7.60 
  -5   6   0  114.69    7.30 
  -5   6   0  107.89    9.70 
  -5   6   0  105.89    8.50 
  -5   6   0   94.29    9.00 
   4  -6   0  223.28   11.60 
   4  -6   0  205.38   11.30 
   4  -6   0  223.98   12.40 
   4  -6   0  211.48   10.80 
   4  -6   0  247.78   12.90 
  -4   6   0  217.38   10.90 
  -4   6   0  235.68   13.50 
  -4   6   0  209.08   11.10 
  -4   6   0  226.98   12.70 
   3  -6   0  476.55   21.20 
   3  -6   0  523.45   21.50 
   3  -6   0  488.25   20.20 
   3  -6   0  465.05   19.60 
  -3   6   0  466.95   21.20 
  -3   6   0  457.75   19.40 
  -3   6   0  468.15   19.80 
   2  -6   0   26.70    3.60 
   2  -6   0   12.30    3.60 
   2  -6   0   18.60    3.40 
   2  -6   0   18.20    4.10 
  -2   6   0    5.70    3.10 
  -2   6   0   17.80    3.20 
  -2   6   0   15.90    3.90 
  -2   6   0   15.40    3.30 
   1  -6   0   65.79    7.00 
   1  -6   0   54.79    5.10 
   1  -6   0   54.49    5.20 
   1  -6   0   66.89    6.90 
  -1   6   0   54.89    4.80 
  -1   6   0   67.19    7.10 
  -1   6   0   58.99    4.90 
  -1   6   0   63.69    6.70 
   0  -6   0   34.10    5.30 
   0  -6   0   29.10    4.50 
   0  -6   0   30.90    3.90 
   0  -6   0   27.50    3.90 
   0   6   0   26.40    3.50 
   0   6   0   27.10    4.10 
   0   6   0   28.90    3.80 
   0   6   0   36.60    5.40 
  -1  -6   0  156.38   10.00 
  -1  -6   0  153.68    8.10 
  -1  -6   0  156.48    8.00 
  -1  -6   0  151.58    7.80 
   1   6   0  172.78    9.30 
   1   6   0  154.68    9.50 
   1   6   0  153.88    8.10 
   1   6   0  158.38    7.90 
  -2  -6   0   36.70    3.70 
  -2  -6   0   38.00    5.20 
  -2  -6   0   37.90    3.90 
  -2  -6   0   33.80    4.60 
   2   6   0   41.70    4.50 
   2   6   0   45.20    3.90 
   2   6   0   33.20    4.50 
  -3  -6   0   15.80    3.40 
  -3  -6   0   13.60    3.50 
  -3  -6   0   15.90    2.90 
  -3  -6   0   17.50    2.80 
  -3  -6   0   18.30    2.80 
  -3  -6   0    4.50    3.10 
   3   6   0    9.20    2.90 
   3   6   0   14.10    2.60 
   3   6   0    4.40    3.20 
  -4  -6   0 1300.37   47.20 
  -4  -6   0 1261.67   45.90 
  -4  -6   0 1281.07   47.30 
  -4  -6   0 1192.48   45.70 
   4   6   0 1231.28   46.40 
   4   6   0 1257.57   46.70 
   4   6   0 1226.78   45.40 
  -5  -6   0  472.75   19.40 
  -5  -6   0  508.35   20.70 
  -5  -6   0  510.95   19.60 
  -5  -6   0  488.85   21.00 
   5   6   0  513.95   19.90 
   5   6   0  490.45   20.00 
  -6  -6   0   11.90    2.40 
  -6  -6   0    7.20    3.50 
  -6  -6   0    5.90    3.20 
  -6  -6   0   11.50    2.60 
   6   6   0    5.00    1.50 
   6   6   0   10.30    2.40 
  -7  -6   0    3.50    3.20 
  -7  -6   0    2.50    2.90 
  -7  -6   0    5.50    2.40 
  -7  -6   0    3.80    2.10 
   7   6   0    3.90    1.80 
  -8  -6   0   13.40    2.80 
  -8  -6   0   10.90    2.90 
  -8  -6   0   12.90    3.90 
  -8  -6   0   17.20    4.50 
   8   6   0   15.40    2.10 
  -9  -6   0   44.80    6.10 
  -9  -6   0   65.59    6.90 
  -9  -6   0   57.39    5.20 
  -9  -6   0   59.59    5.30 
 -10  -6   0  330.47   14.40 
 -10  -6   0  310.07   16.20 
 -10  -6   0  340.57   14.70 
 -10  -6   0  331.17   14.60 
 -10  -6   0  338.37   16.10 
 -11  -6   0   21.40    4.80 
 -11  -6   0   28.50    5.60 
 -11  -6   0   17.50    3.40 
 -11  -6   0   13.80    3.30 
 -12  -6   0    7.10    3.10 
 -12  -6   0   11.60    3.10 
 -12  -6   0    5.80    4.30 
 -12  -6   0    7.50    4.00 
 -13  -6   0   -3.50    2.50 
 -13  -6   0    0.00    4.00 
 -13  -6   0    0.40    2.60 
 -13  -6   0   -1.80    4.50 
 -14  -6   0   48.50    8.20 
 -14  -6   0   46.30    7.50 
 -14  -6   0   34.20    5.10 
 -15  -6   0  195.48   11.20 
 -15  -6   0  190.08   14.90 
 -15  -6   0  187.88   14.00 
 -16  -6   0   35.90    8.40 
 -16  -6   0   34.00    7.40 
 -16  -6   0   34.10    5.40 
 -17  -6   0   17.40    7.60 
 -17  -6   0    8.60    4.50 
 -17  -6   0    7.30    5.70 
 -18  -6   0   22.60    7.10 
 -18  -6   0   22.30    8.50 
 -18  -6   0   20.10    5.50 
 -19  -6   0   -6.20    6.80 
 -19  -6   0   -1.50    6.50 
 -19  -6   0    0.60    3.60 
 -20  -6   0   -0.50    6.50 
 -20  -6   0   -3.50    7.30 
 -20  -6   0   -0.80    4.40 
 -20  -6   0    5.50    8.00 
 -21  -6   0    8.90    8.90 
 -21  -6   0    0.90    4.50 
 -21  -6   0    0.00    8.80 
  19  -7   0   12.20   10.20 
 -19   7   0    3.20   10.80 
  18  -7   0   -7.40    8.00 
 -18   7   0    4.90   10.50 
 -18   7   0   -4.50    3.80 
 -18   7   0    6.60    8.70 
  17  -7   0    1.60    7.20 
 -17   7   0    7.10    9.50 
 -17   7   0    7.70    5.40 
 -17   7   0    1.90    7.70 
  16  -7   0   37.30   10.50 
 -16   7   0   13.80    5.90 
 -16   7   0   48.80   11.80 
 -16   7   0   38.50    9.40 
  15  -7   0  -11.30    6.90 
 -15   7   0    8.70    9.00 
 -15   7   0   10.40    5.60 
 -15   7   0   -0.50    6.60 
  14  -7   0    2.00    7.90 
 -14   7   0    7.10    5.10 
 -14   7   0    0.80    6.30 
 -14   7   0  -12.70    6.90 
 -14   7   0    2.00    7.70 
  13  -7   0    3.70    7.30 
 -13   7   0    1.50    6.00 
 -13   7   0   -2.40    6.90 
 -13   7   0    0.50    4.50 
 -13   7   0    0.00    7.10 
 -13   7   0   -3.60    6.20 
  12  -7   0   13.90    8.10 
 -12   7   0    9.60    7.50 
 -12   7   0   10.50    6.40 
 -12   7   0    9.80    4.70 
 -12   7   0    7.10    6.70 
 -12   7   0   -2.90    4.70 
  11  -7   0    2.10    2.60 
  11  -7   0    2.90    3.80 
  11  -7   0   14.10    6.90 
 -11   7   0    3.30    4.90 
 -11   7   0    6.50    6.40 
 -11   7   0    2.90    6.60 
 -11   7   0   -3.80    3.60 
 -11   7   0    6.80    5.90 
  10  -7   0   -1.60    2.50 
  10  -7   0    4.00    5.70 
  10  -7   0    2.00    3.70 
 -10   7   0    6.20    4.00 
 -10   7   0    7.20    4.70 
 -10   7   0    5.80    4.80 
 -10   7   0   -0.80    5.70 
 -10   7   0   -2.60    5.10 
   9  -7   0  103.49    8.00 
   9  -7   0  109.19    8.10 
   9  -7   0  128.69   11.30 
  -9   7   0  102.69    9.70 
  -9   7   0  111.39    8.60 
  -9   7   0  111.59    9.60 
  -9   7   0  120.09   12.20 
  -9   7   0  110.69   11.40 
   8  -7   0    6.00    3.60 
   8  -7   0    3.50    4.80 
   8  -7   0    4.70    2.90 
  -8   7   0   -2.60    4.30 
  -8   7   0    2.70    3.40 
  -8   7   0   -3.20    3.60 
  -8   7   0    5.90    5.60 
  -8   7   0    1.90    4.20 
  -8   7   0   -3.30    4.40 
   7  -7   0   25.10    6.20 
   7  -7   0   22.70    4.00 
   7  -7   0   28.50    4.70 
   7  -7   0   23.30    5.80 
  -7   7   0   18.40    4.60 
  -7   7   0   25.40    4.50 
  -7   7   0   21.80    5.20 
  -7   7   0   12.40    5.50 
  -7   7   0   23.40    6.40 
  -7   7   0   25.30    6.50 
   6  -7   0   13.60    5.00 
   6  -7   0   17.70    4.10 
   6  -7   0   13.50    4.80 
   6  -7   0    6.90    3.00 
  -6   7   0   10.40    3.50 
  -6   7   0    8.90    4.90 
  -6   7   0   23.00    6.10 
  -6   7   0   15.90    4.80 
   5  -7   0    7.90    4.20 
   5  -7   0    8.70    3.90 
   5  -7   0    4.90    3.40 
   5  -7   0   11.00    3.80 
   5  -7   0    4.00    4.30 
  -5   7   0    5.30    5.40 
  -5   7   0   12.80    4.60 
  -5   7   0   10.70    4.30 
  -5   7   0    9.80    3.50 
   4  -7   0  123.09    9.50 
   4  -7   0  122.69    8.20 
   4  -7   0  127.59    8.90 
   4  -7   0  123.69   10.60 
  -4   7   0  106.59    7.50 
  -4   7   0  107.09    8.00 
  -4   7   0   96.09    9.60 
  -4   7   0  116.59    9.70 
   3  -7   0   33.20    5.60 
   3  -7   0   28.40    4.30 
   3  -7   0   40.80    4.80 
   3  -7   0   30.50    4.90 
  -3   7   0   23.50    4.90 
  -3   7   0   43.10    5.30 
  -3   7   0   37.20    4.50 
   2  -7   0   48.60    6.20 
   2  -7   0   53.69    6.30 
   2  -7   0   56.19    5.40 
  -2   7   0   45.90    6.60 
  -2   7   0   43.40    5.80 
  -2   7   0   61.09    5.50 
  -2   7   0   57.79    5.80 
   1  -7   0    5.10    2.60 
   1  -7   0    3.70    3.50 
   1  -7   0    1.00    2.80 
   1  -7   0    7.70    3.00 
  -1   7   0    5.60    3.60 
  -1   7   0    0.40    3.90 
  -1   7   0    5.30    2.80 
  -1   7   0    4.20    2.70 
   0  -7   0    7.30    4.50 
   0  -7   0    9.50    3.20 
   0  -7   0    8.30    3.00 
   0  -7   0   12.60    3.30 
   0   7   0   10.80    3.00 
   0   7   0    7.90    3.90 
   0   7   0   11.80    3.70 
   0   7   0   12.70    2.80 
  -1  -7   0  102.59    8.30 
  -1  -7   0   86.89    6.00 
  -1  -7   0   90.39    6.10 
   1   7   0   88.39    5.90 
   1   7   0  100.39    7.80 
   1   7   0   82.29    6.00 
   1   7   0   97.39    7.30 
  -2  -7   0   81.79    7.20 
  -2  -7   0  101.59    6.00 
  -2  -7   0   86.29    7.80 
  -2  -7   0   89.39    6.10 
  -2  -7   0  104.69    6.30 
   2   7   0   92.19    7.40 
   2   7   0   92.19    6.30 
   2   7   0   98.59    5.80 
   2   7   0   83.89    6.80 
  -3  -7   0  204.18    9.80 
  -3  -7   0  199.68   10.10 
  -3  -7   0  219.08   11.90 
  -3  -7   0  210.58    9.90 
  -3  -7   0  208.98   11.50 
   3   7   0  221.58    9.70 
   3   7   0  208.78   11.00 
   3   7   0  220.28   11.30 
  -4  -7   0  145.49    9.90 
  -4  -7   0  167.68    9.80 
  -4  -7   0  162.58    8.10 
  -4  -7   0  163.08    8.30 
   4   7   0  172.48    9.50 
   4   7   0  164.98    7.90 
   4   7   0  158.08    8.90 
  -5  -7   0   54.39    4.50 
  -5  -7   0   57.69    4.80 
  -5  -7   0   52.79    6.00 
  -5  -7   0   58.09    5.90 
   5   7   0   57.79    5.20 
   5   7   0   52.89    4.10 
  -6  -7   0   32.20    5.60 
  -6  -7   0   36.80    5.10 
  -6  -7   0   40.10    4.20 
  -6  -7   0   40.60    4.40 
   6   7   0   42.00    4.60 
  -7  -7   0  638.44   26.00 
  -7  -7   0  636.24   25.60 
  -7  -7   0  602.84   24.00 
  -7  -7   0  601.04   24.00 
   7   7   0  588.94   23.00 
  -8  -7   0  116.99    8.10 
  -8  -7   0  115.79    6.70 
  -8  -7   0  102.99    6.40 
   8   7   0  105.19    5.40 
  -9  -7   0    8.20    2.70 
  -9  -7   0    4.30    3.30 
  -9  -7   0    0.20    3.60 
  -9  -7   0    3.30    2.40 
 -10  -7   0   11.20    4.30 
 -10  -7   0    9.20    2.70 
 -10  -7   0    8.70    2.80 
 -10  -7   0    4.20    4.00 
 -11  -7   0   24.70    4.00 
 -11  -7   0   21.70    3.80 
 -11  -7   0   28.00    5.50 
 -11  -7   0   26.00    5.70 
 -12  -7   0   38.20    6.60 
 -12  -7   0   41.00    6.80 
 -12  -7   0   36.80    4.90 
 -12  -7   0   43.10    5.20 
 -13  -7   0   36.40    5.10 
 -13  -7   0   26.50    4.70 
 -13  -7   0   19.40    5.60 
 -13  -7   0   18.60    6.20 
 -14  -7   0    5.00    3.40 
 -14  -7   0    6.40    5.70 
 -14  -7   0   11.30    5.10 
 -15  -7   0    1.50    5.00 
 -15  -7   0    2.40    5.50 
 -15  -7   0    4.90    3.30 
 -16  -7   0   26.70    7.20 
 -16  -7   0   37.60    5.80 
 -16  -7   0   40.30    8.70 
 -17  -7   0   66.19   10.80 
 -17  -7   0   75.49   10.50 
 -17  -7   0   73.59    8.20 
 -18  -7   0   11.50    7.60 
 -18  -7   0    1.60    3.90 
 -18  -7   0   21.20    6.90 
 -19  -7   0   26.40    9.60 
 -19  -7   0   33.70    6.40 
 -19  -7   0   20.80    8.10 
 -20  -7   0   -0.70    6.40 
 -20  -7   0    1.00    8.20 
 -20  -7   0   -3.30    3.50 
 -21  -7   0    5.50    8.80 
 -21  -7   0   19.50   10.10 
 -21  -7   0    8.00    5.40 
  18  -8   0    2.80   10.30 
 -18   8   0   -1.20   10.60 
 -18   8   0   15.50    9.20 
 -18   8   0    2.10    6.20 
  17  -8   0   25.80    9.90 
 -17   8   0   14.70   11.00 
 -17   8   0    7.40    7.80 
 -17   8   0   -3.20    5.20 
  16  -8   0   25.40   10.70 
 -16   8   0   28.80    6.90 
 -16   8   0   20.30    8.40 
 -16   8   0   13.30    9.90 
  15  -8   0   13.20    8.60 
 -15   8   0   -8.60    4.60 
 -15   8   0    8.40    7.10 
 -15   8   0   17.80    8.90 
  14  -8   0    1.80    7.80 
 -14   8   0    2.20    6.20 
 -14   8   0   -6.50    6.90 
 -14   8   0    2.50    4.90 
  13  -8   0   24.40    9.40 
 -13   8   0   22.50    9.10 
 -13   8   0   26.20    7.70 
 -13   8   0   22.60   10.10 
 -13   8   0   16.10    5.70 
  12  -8   0    6.90    7.40 
  12  -8   0   10.50    3.30 
 -12   8   0    7.80    6.40 
 -12   8   0   15.40    8.10 
 -12   8   0   10.50    8.40 
 -12   8   0   10.90    4.80 
 -12   8   0    9.60    6.10 
  11  -8   0    3.00    3.00 
  11  -8   0    6.20    6.90 
  11  -8   0    3.30    4.00 
 -11   8   0    0.10    5.20 
 -11   8   0   -1.20    4.20 
 -11   8   0    3.40    5.60 
 -11   8   0    4.10    6.20 
 -11   8   0  -10.50    6.30 
  10  -8   0    1.70    6.20 
  10  -8   0    1.70    2.90 
  10  -8   0   -5.30    3.10 
 -10   8   0    3.60    5.80 
 -10   8   0   -3.70    3.50 
 -10   8   0    5.40    5.30 
 -10   8   0   -3.40    4.50 
 -10   8   0   -0.30    6.60 
   9  -8   0    4.10    3.10 
   9  -8   0    7.20    3.90 
   9  -8   0   15.20    6.40 
  -9   8   0   11.90    4.20 
  -9   8   0    6.00    6.50 
  -9   8   0    5.90    4.80 
  -9   8   0    4.20    6.30 
  -9   8   0   14.30    5.10 
   8  -8   0   18.70    4.40 
   8  -8   0    3.20    3.20 
   8  -8   0   15.30    6.10 
  -8   8   0    5.70    5.50 
  -8   8   0   14.30    6.80 
  -8   8   0   11.90    4.10 
  -8   8   0    8.80    4.90 
  -8   8   0    8.30    5.20 
   7  -8   0   23.00    6.10 
   7  -8   0   32.80    5.20 
   7  -8   0   38.90    7.10 
   7  -8   0   27.00    4.60 
  -7   8   0   29.60    6.00 
  -7   8   0   27.80    6.90 
  -7   8   0   30.40    7.00 
  -7   8   0   26.30    5.00 
  -7   8   0   30.70    7.20 
   6  -8   0  384.16   18.00 
   6  -8   0  369.56   18.50 
   6  -8   0  365.06   19.30 
   6  -8   0  382.76   17.50 
  -6   8   0  396.26   20.90 
  -6   8   0  385.16   20.60 
  -6   8   0  347.77   17.80 
  -6   8   0  372.36   17.40 
   5  -8   0   74.39    8.00 
   5  -8   0   76.29    7.30 
   5  -8   0   76.29    8.80 
   5  -8   0   87.99    8.50 
   5  -8   0   60.09    6.60 
  -5   8   0   67.79    8.90 
  -5   8   0   80.99    7.30 
  -5   8   0   76.69    9.20 
  -5   8   0   86.29    8.50 
   4  -8   0   17.10    4.40 
   4  -8   0   19.60    5.30 
   4  -8   0   14.80    5.50 
   4  -8   0   23.30    4.50 
  -4   8   0   21.80    5.40 
  -4   8   0   13.60    5.20 
  -4   8   0   18.00    4.30 
   3  -8   0   17.10    5.60 
   3  -8   0   21.00    4.20 
   3  -8   0   17.10    4.20 
   3  -8   0   19.90    4.80 
  -3   8   0   14.70    5.30 
  -3   8   0    8.80    4.20 
  -3   8   0   14.00    3.70 
  -3   8   0   11.00    4.10 
   2  -8   0  101.09    7.30 
   2  -8   0   62.59    7.20 
   2  -8   0   87.79    9.30 
  -2   8   0   71.29    8.00 
  -2   8   0   84.69    6.80 
  -2   8   0   89.89    9.10 
  -2   8   0   98.99    6.90 
   1  -8   0  214.68   11.00 
   1  -8   0  202.78   12.40 
  -1   8   0  201.28   12.20 
  -1   8   0  222.18   10.80 
  -1   8   0  211.78   10.70 
  -1   8   0  213.88   13.40 
   0  -8   0   72.09    7.50 
   0  -8   0   57.19    7.10 
   0  -8   0   57.09    5.60 
   0   8   0   53.69    5.50 
   0   8   0   55.99    5.40 
   0   8   0   62.79    7.10 
   0   8   0   65.89    7.70 
  -1  -8   0   11.70    3.30 
  -1  -8   0   11.80    5.00 
   1   8   0   12.80    3.20 
   1   8   0   11.70    4.20 
   1   8   0   13.50    4.00 
   1   8   0   10.50    3.60 
  -2  -8   0  274.47   12.20 
  -2  -8   0  258.27   14.30 
  -2  -8   0  248.98   13.50 
   2   8   0  241.48   13.40 
   2   8   0  268.37   11.90 
   2   8   0  250.07   12.20 
   2   8   0  255.77   13.20 
  -3  -8   0  340.67   16.80 
  -3  -8   0  351.26   17.30 
  -3  -8   0  353.46   15.20 
   3   8   0  360.06   16.70 
   3   8   0  336.87   14.60 
   3   8   0  343.77   16.20 
  -4  -8   0   24.60    3.90 
  -4  -8   0   26.40    4.00 
  -4  -8   0   31.00    5.40 
  -4  -8   0   29.10    3.80 
  -4  -8   0   26.30    5.10 
   4   8   0   30.60    5.10 
   4   8   0   40.20    4.30 
   4   8   0   31.20    4.50 
  -5  -8   0    8.10    4.30 
  -5  -8   0    4.40    2.80 
  -5  -8   0    8.10    2.70 
  -5  -8   0    2.00    3.40 
   5   8   0    3.60    2.80 
   5   8   0    6.00    2.60 
  -6  -8   0  154.78    8.50 
  -6  -8   0  154.78   10.80 
  -6  -8   0  174.48   10.40 
  -6  -8   0  153.28    8.30 
  -7  -8   0  238.58   11.50 
  -7  -8   0  246.58   11.60 
  -7  -8   0  254.37   14.20 
  -7  -8   0  247.48   13.30 
  -8  -8   0    7.00    3.70 
  -8  -8   0    1.00    3.70 
  -8  -8   0    2.70    2.20 
  -8  -8   0    8.20    2.90 
   8   8   0    4.30    2.00 
  -9  -8   0    6.80    3.60 
  -9  -8   0    3.90    2.40 
  -9  -8   0   -1.20    2.50 
  -9  -8   0    0.60    3.90 
   9   8   0    2.90    1.70 
 -10  -8   0   14.10    3.20 
 -10  -8   0   20.30    5.30 
 -10  -8   0   14.90    4.50 
 -10  -8   0   10.50    3.30 
 -11  -8   0    0.80    4.50 
 -11  -8   0    9.30    3.20 
 -11  -8   0    9.60    4.40 
 -11  -8   0    0.40    2.50 
 -12  -8   0   48.30    5.70 
 -12  -8   0   41.40    5.40 
 -12  -8   0   51.89    7.40 
 -12  -8   0   66.69    8.60 
 -13  -8   0   -2.20    3.90 
 -13  -8   0   -0.20    2.80 
 -13  -8   0    1.30    5.00 
 -14  -8   0   -4.60    3.70 
 -14  -8   0    5.30    3.60 
 -14  -8   0    6.80    5.70 
 -15  -8   0   57.39    9.50 
 -15  -8   0   53.19    6.60 
 -15  -8   0   67.19    9.30 
 -16  -8   0    5.50    5.40 
 -16  -8   0   -5.80    3.30 
 -16  -8   0   -5.20    5.70 
 -17  -8   0   -1.40    4.90 
 -17  -8   0   -1.30    3.90 
 -17  -8   0   -2.90    6.20 
 -18  -8   0   53.99    9.70 
 -18  -8   0   45.20    7.20 
 -18  -8   0   38.50    9.90 
 -19  -8   0    3.40    6.10 
 -19  -8   0  -10.20    3.80 
 -19  -8   0   -2.10    7.30 
 -20  -8   0  -14.40    7.40 
 -20  -8   0    8.20    6.60 
 -21  -8   0  -10.40    4.10 
 -21  -8   0    0.90    8.60 
  18  -9   0    3.40    9.90 
 -18   9   0  -14.30    9.50 
 -18   9   0   11.60    8.80 
 -18   9   0  -13.50    4.90 
  17  -9   0   10.10   10.20 
 -17   9   0   18.50    9.30 
 -17   9   0   11.90    6.80 
 -17   9   0   15.50   10.70 
  16  -9   0  -23.40    8.10 
 -16   9   0   -9.10    8.80 
 -16   9   0    6.50    7.20 
 -16   9   0   16.30    6.00 
  15  -9   0    7.50    8.40 
 -15   9   0    8.70    7.10 
 -15   9   0   -8.60    5.10 
 -15   9   0    6.30    8.90 
  14  -9   0   29.40    9.30 
 -14   9   0   28.60    7.00 
 -14   9   0   27.10    8.30 
 -14   9   0   11.60    8.90 
  13  -9   0   -1.70    7.20 
 -13   9   0    0.40    6.40 
 -13   9   0    1.80    4.70 
 -13   9   0   -1.30    7.60 
  12  -9   0   -2.10    7.00 
  12  -9   0    7.80    3.40 
 -12   9   0  -13.30    7.20 
 -12   9   0   10.10    6.80 
 -12   9   0   -6.70    6.50 
 -12   9   0    8.70    5.10 
  11  -9   0   13.10    7.30 
  11  -9   0    5.10    3.30 
  11  -9   0    4.40    4.60 
 -11   9   0    1.80    5.70 
 -11   9   0    6.40    4.80 
 -11   9   0    0.70    6.50 
 -11   9   0    3.40    5.70 
 -11   9   0    4.80    7.30 
  10  -9   0   13.30    7.30 
  10  -9   0    4.40    4.30 
  10  -9   0   11.40    4.10 
 -10   9   0    2.40    7.00 
 -10   9   0    8.80    4.70 
 -10   9   0   16.40    6.40 
 -10   9   0   15.90    7.00 
   9  -9   0    4.40    3.70 
   9  -9   0   -0.20    3.60 
   9  -9   0    0.20    5.50 
  -9   9   0    3.40    4.10 
  -9   9   0   -2.10    6.10 
  -9   9   0    5.80    6.30 
  -9   9   0    5.70    5.10 
   8  -9   0    0.30    3.30 
   8  -9   0   -3.60    5.00 
   8  -9   0   -0.30    8.10 
   8  -9   0    1.70    3.90 
  -8   9   0   -7.30    5.20 
  -8   9   0    3.20    3.90 
  -8   9   0    3.40    4.50 
  -8   9   0   -6.70    5.50 
  -8   9   0   -2.50    4.90 
   7  -9   0    9.80    4.20 
   7  -9   0    1.10    5.10 
   7  -9   0    5.50    4.80 
   7  -9   0    5.60    3.90 
  -7   9   0   -1.80    4.90 
  -7   9   0    3.00    5.00 
  -7   9   0   -1.50    5.60 
  -7   9   0    3.60    3.70 
  -7   9   0    7.80    5.80 
   6  -9   0    2.10    3.70 
   6  -9   0    6.00    4.70 
   6  -9   0    1.40    3.60 
   6  -9   0   10.00    5.00 
  -6   9   0   11.60    4.00 
  -6   9   0    7.60    5.30 
  -6   9   0    6.70    5.70 
  -6   9   0   -1.70    5.20 
  -6   9   0    7.50    4.70 
   5  -9   0  240.18   12.80 
   5  -9   0  228.68   14.40 
   5  -9   0  231.68   13.50 
   5  -9   0  216.58   14.70 
  -5   9   0  237.38   13.10 
  -5   9   0  202.68   14.70 
  -5   9   0  229.88   12.40 
   4  -9   0   39.40    5.60 
   4  -9   0   33.20    6.00 
   4  -9   0   36.90    5.50 
   4  -9   0   42.00    7.50 
  -4   9   0   34.70    6.30 
  -4   9   0   42.20    5.60 
  -4   9   0   43.70    6.20 
   3  -9   0  139.59   12.20 
   3  -9   0  145.59   11.10 
   3  -9   0  148.59    9.50 
   3  -9   0  155.48   10.70 
  -3   9   0  122.69    8.90 
  -3   9   0  150.28   11.40 
  -3   9   0  138.09    9.30 
  -3   9   0  146.19   12.80 
   2  -9   0  146.49   12.00 
   2  -9   0  154.68    9.50 
   2  -9   0  133.79   10.60 
  -2   9   0  143.19    8.90 
  -2   9   0  148.89   12.70 
  -2   9   0  132.69   10.80 
  -2   9   0  138.99    9.00 
   1  -9   0   -3.60    3.20 
   1  -9   0    2.30    5.00 
   1  -9   0    4.60    3.60 
  -1   9   0   -4.00    3.90 
  -1   9   0    1.60    3.10 
  -1   9   0    4.70    3.40 
  -1   9   0   -2.80    3.50 
   0  -9   0   24.90    4.90 
   0  -9   0   30.60    6.90 
   0  -9   0   30.50    6.20 
   0   9   0   39.50    4.80 
   0   9   0   29.80    6.80 
   0   9   0   31.00    4.90 
   0   9   0   27.50    5.30 
  -1  -9   0    7.50    5.90 
  -1  -9   0    0.50    3.30 
  -1  -9   0   -0.20    0.70 
   1   9   0   -0.30    3.60 
   1   9   0    2.80    2.80 
   1   9   0    0.70    3.30 
   1   9   0    2.10    4.80 
  -2  -9   0  203.98   12.50 
  -2  -9   0  193.48   10.70 
  -2  -9   0  221.38   14.20 
   2   9   0  207.28   12.20 
   2   9   0  190.48   10.30 
   2   9   0  221.78   13.10 
   2   9   0  195.98   10.80 
  -3  -9   0  269.17   15.50 
  -3  -9   0  268.67   12.60 
  -3  -9   0  268.07   14.70 
   3   9   0  251.97   12.10 
   3   9   0  253.97   14.50 
   3   9   0  240.98   13.60 
  -4  -9   0  111.79    9.20 
  -4  -9   0   94.29    9.00 
  -4  -9   0   93.49    7.00 
   4   9   0  106.49    6.70 
   4   9   0  101.59    8.00 
  -5  -9   0   57.09    6.90 
  -5  -9   0   60.69    5.80 
  -5  -9   0   46.10    6.90 
  -5  -9   0   68.69    5.50 
  -5  -9   0   61.89    5.80 
   5   9   0   60.49    5.20 
   5   9   0   64.59    6.60 
  -6  -9   0   74.09    5.90 
  -6  -9   0   80.29    9.10 
  -6  -9   0   71.99    6.00 
  -6  -9   0   74.49    7.70 
   6   9   0   82.19    5.60 
  -7  -9   0   11.10    3.30 
  -7  -9   0   11.20    4.60 
  -7  -9   0   16.60    5.20 
  -7  -9   0   13.90    3.10 
  -8  -9   0   25.00    5.70 
  -8  -9   0   26.10    5.30 
  -8  -9   0   35.30    4.60 
  -8  -9   0   38.20    4.60 
   8   9   0   36.20    3.60 
  -9  -9   0  402.46   17.30 
  -9  -9   0  393.56   17.30 
  -9  -9   0  387.76   18.90 
  -9  -9   0  396.66   19.80 
   9   9   0  391.16   15.60 
 -10  -9   0   21.60    5.80 
 -10  -9   0   23.60    5.30 
 -10  -9   0   28.40    4.40 
 -10  -9   0   27.30    4.20 
 -11  -9   0   22.30    4.20 
 -11  -9   0   25.00    6.30 
 -11  -9   0   25.90    4.30 
 -11  -9   0   24.60    5.80 
 -12  -9   0   15.50    5.30 
 -12  -9   0    9.40    3.60 
 -12  -9   0   11.90    5.90 
 -12  -9   0   13.10    4.00 
 -13  -9   0   15.40    4.30 
 -13  -9   0   11.80    5.10 
 -13  -9   0   10.70    5.60 
 -14  -9   0  162.58   12.50 
 -14  -9   0  136.59    9.70 
 -14  -9   0  133.69   13.20 
 -15  -9   0    0.60    6.00 
 -15  -9   0    6.90    5.20 
 -15  -9   0   10.30    3.60 
 -16  -9   0    0.90    5.00 
 -16  -9   0   -2.50    6.00 
 -16  -9   0    5.00    4.00 
 -17  -9   0   -2.80    6.40 
 -17  -9   0    6.80    5.60 
 -17  -9   0    2.60    3.80 
 -18  -9   0    6.90    4.70 
 -18  -9   0   -2.20    6.40 
 -18  -9   0   -2.50    5.30 
 -19  -9   0    7.20    5.20 
 -19  -9   0    0.60    5.90 
 -19  -9   0    6.10    7.90 
 -20  -9   0    9.40    7.10 
 -20  -9   0   13.40    4.80 
 -20  -9   0  -12.30    7.10 
  17 -10   0   45.80   13.80 
 -17  10   0   16.30    9.10 
 -17  10   0    9.10    9.90 
 -17  10   0    6.20    6.20 
  16 -10   0   14.70   10.90 
 -16  10   0   -2.10    5.80 
 -16  10   0   -2.20    9.40 
 -16  10   0    6.50    8.20 
  15 -10   0   -5.30    8.80 
 -15  10   0   10.60    9.50 
 -15  10   0    0.90    5.40 
 -15  10   0    0.10    6.60 
  14 -10   0    7.20    8.20 
 -14  10   0    6.90    8.50 
 -14  10   0    1.10    5.20 
 -14  10   0    3.60    6.80 
  13 -10   0   10.30    8.10 
 -13  10   0   -2.10    4.60 
 -13  10   0    8.50    8.00 
 -13  10   0    8.10    6.70 
  12 -10   0    4.60    7.40 
  12 -10   0    4.20    3.50 
 -12  10   0    1.40    8.10 
 -12  10   0   -3.60    6.20 
 -12  10   0   -0.90    4.40 
  11 -10   0   45.00   10.50 
  11 -10   0   23.60    4.80 
 -11  10   0   31.50    7.60 
 -11  10   0   26.90    6.60 
 -11  10   0   29.10    9.20 
 -11  10   0   29.20    9.80 
  10 -10   0   42.30    9.90 
  10 -10   0   32.20    5.50 
  10 -10   0   49.90    7.20 
 -10  10   0   47.90    8.40 
 -10  10   0   37.70    6.90 
 -10  10   0   44.90   10.50 
 -10  10   0   40.00    9.90 
   9 -10   0   13.20    7.20 
   9 -10   0   12.80    4.50 
   9 -10   0   15.00    5.10 
  -9  10   0   18.90    6.30 
  -9  10   0    6.10    7.30 
  -9  10   0    7.80    4.60 
  -9  10   0    4.60    7.30 
   8 -10   0   13.20    5.20 
   8 -10   0    1.00    3.90 
   8 -10   0    7.20    6.30 
  -8  10   0    5.50    6.10 
  -8  10   0    6.10    4.30 
  -8  10   0   -1.30    6.40 
  -8  10   0   12.90    5.70 
  -8  10   0   10.30    7.40 
   7 -10   0   89.39   10.40 
   7 -10   0   66.69    9.70 
   7 -10   0   81.89    8.20 
   7 -10   0   76.39    8.10 
  -7  10   0   88.99   11.40 
  -7  10   0   90.49   12.20 
  -7  10   0   71.39   10.20 
  -7  10   0   87.09    9.80 
  -7  10   0   80.09    8.20 
   6 -10   0   40.30    7.50 
   6 -10   0   35.00    6.00 
   6 -10   0   28.20    5.60 
   6 -10   0   36.60    6.80 
  -6  10   0   35.70    8.00 
  -6  10   0   30.10    7.50 
  -6  10   0   31.00    5.60 
  -6  10   0   32.80    6.60 
  -6  10   0   30.80    7.60 
   5 -10   0   42.80    6.20 
   5 -10   0   28.60    5.70 
   5 -10   0   18.70    6.40 
  -5  10   0   39.60    6.40 
  -5  10   0   35.60    5.50 
  -5  10   0   30.70    7.10 
   4 -10   0  155.48   11.20 
   4 -10   0  156.08   12.70 
   4 -10   0  150.18   11.70 
   4 -10   0  155.78   10.30 
  -4  10   0  129.29    9.70 
  -4  10   0  158.48   13.50 
  -4  10   0  137.79    9.80 
  -4  10   0  167.88   12.90 
   3 -10   0   71.19    8.00 
   3 -10   0   83.09    7.70 
   3 -10   0   82.49    9.70 
   3 -10   0   63.19    7.00 
  -3  10   0   62.79    8.00 
  -3  10   0   63.99    7.10 
  -3  10   0   68.69    9.60 
  -3  10   0   76.49    7.30 
   2 -10   0    3.60    3.80 
   2 -10   0   11.30    5.80 
   2 -10   0    3.70    3.80 
  -2  10   0    4.20    5.40 
  -2  10   0    6.20    4.20 
  -2  10   0    2.20    3.30 
  -2  10   0    7.60    3.70 
   1 -10   0   93.29    7.90 
   1 -10   0   78.79    9.80 
   1 -10   0   85.29    9.40 
  -1  10   0   73.89    9.30 
  -1  10   0   92.49    7.40 
  -1  10   0  103.09    7.60 
  -1  10   0   73.99    8.90 
   0 -10   0    5.30    3.90 
   0 -10   0   12.80    4.20 
   0 -10   0   13.00    6.30 
   0  10   0   10.20    4.90 
   0  10   0    6.50    3.80 
   0  10   0   12.10    4.70 
   0  10   0    7.40    3.50 
  -1 -10   0   28.60    7.60 
  -1 -10   0   21.30    4.80 
   1  10   0   30.40    5.30 
   1  10   0   33.90    6.20 
   1  10   0   37.50    5.90 
   1  10   0   29.80    4.60 
  -2 -10   0   38.80    5.30 
  -2 -10   0   49.50    6.90 
  -2 -10   0   56.49    7.50 
   2  10   0   43.10    5.70 
   2  10   0   51.09    6.60 
   2  10   0   55.99    7.10 
   2  10   0   52.59    5.60 
  -3 -10   0   -4.20    3.60 
  -3 -10   0    1.00    3.10 
  -3 -10   0    7.70    5.00 
   3  10   0    4.10    3.60 
   3  10   0    0.00    2.70 
   3  10   0    0.20    3.80 
  -4 -10   0   28.20    5.80 
  -4 -10   0   21.50    6.40 
  -4 -10   0   18.60    4.20 
   4  10   0   23.30    4.00 
   4  10   0   28.40    5.20 
  -5 -10   0    1.00    4.50 
  -5 -10   0   -1.20    2.70 
  -5 -10   0    0.30    3.90 
   5  10   0    3.40    3.10 
   5  10   0    3.20    2.70 
  -6 -10   0   77.89    8.00 
  -6 -10   0   54.19    6.00 
  -6 -10   0   55.39    5.90 
  -6 -10   0   70.79    8.30 
   6  10   0   61.59    5.50 
  -7 -10   0   12.60    4.50 
  -7 -10   0   16.50    5.50 
  -7 -10   0   13.20    3.40 
  -7 -10   0   17.80    4.00 
   7  10   0   11.90    3.00 
  -8 -10   0  120.79    7.80 
  -8 -10   0  134.59    8.30 
  -8 -10   0  126.49   10.00 
  -8 -10   0  113.49   10.50 
  -9 -10   0   13.90    4.70 
  -9 -10   0   20.40    3.80 
  -9 -10   0   17.00    5.40 
  -9 -10   0   21.60    4.20 
   9  10   0   19.90    3.10 
 -10 -10   0   23.30    5.30 
 -10 -10   0   20.60    4.00 
 -10 -10   0   34.10    7.00 
 -10 -10   0   30.40    4.70 
  10  10   0   26.50    3.30 
 -11 -10   0   62.79    6.80 
 -11 -10   0   66.59    6.90 
 -11 -10   0   81.69    9.20 
 -11 -10   0   81.69    9.90 
 -12 -10   0   36.60    5.50 
 -12 -10   0   32.30    7.40 
 -12 -10   0   30.00    6.60 
 -13 -10   0   25.20    4.90 
 -13 -10   0   24.40    7.80 
 -13 -10   0   33.00    7.00 
 -14 -10   0   29.90    8.00 
 -14 -10   0   11.70    5.60 
 -14 -10   0   12.30    4.30 
 -15 -10   0    3.20    3.70 
 -15 -10   0    7.20    7.00 
 -15 -10   0    8.00    5.70 
 -16 -10   0   14.80    4.90 
 -16 -10   0   10.40    7.30 
 -16 -10   0   15.70    6.10 
 -17 -10   0   44.90    9.90 
 -17 -10   0   43.40    6.70 
 -17 -10   0   37.10    8.30 
 -18 -10   0    0.50    7.10 
 -18 -10   0   -2.00    5.10 
 -18 -10   0    5.40    4.30 
 -19 -10   0    0.90    4.60 
 -19 -10   0    6.90    7.90 
 -19 -10   0    5.50    6.60 
 -20 -10   0    1.30    6.00 
 -20 -10   0  -10.20    2.90 
 -20 -10   0   -3.90    7.50 
  17 -11   0    2.90   13.10 
 -17  11   0    8.50    8.30 
 -17  11   0   -2.10    5.80 
  16 -11   0   10.60   11.00 
 -16  11   0   17.80    8.50 
 -16  11   0    3.10    6.30 
  15 -11   0    6.40   10.40 
 -15  11   0    3.80    6.20 
 -15  11   0    5.30    7.50 
 -15  11   0   -1.60    9.30 
  14 -11   0   11.70    9.40 
 -14  11   0   -3.10    7.90 
 -14  11   0    6.40    7.00 
 -14  11   0   -1.80    4.80 
  13 -11   0    2.90    7.70 
  13 -11   0    7.80    3.50 
 -13  11   0   10.10    8.90 
 -13  11   0    0.60    5.10 
 -13  11   0    7.00    7.20 
  12 -11   0    3.20    3.80 
  12 -11   0    0.90    7.50 
 -12  11   0    2.30    5.20 
 -12  11   0    6.60    6.30 
 -12  11   0    1.30    8.20 
  11 -11   0    5.00    8.20 
  11 -11   0    1.00    3.60 
 -11  11   0   -6.30    4.40 
 -11  11   0    5.70    5.90 
 -11  11   0    3.70    7.40 
  10 -11   0  131.79   14.70 
  10 -11   0   93.29    9.80 
  10 -11   0   67.39    7.90 
 -10  11   0   77.29   12.80 
 -10  11   0   78.69   11.60 
 -10  11   0   93.79   11.30 
 -10  11   0   69.39    9.00 
   9 -11   0   49.80    7.50 
   9 -11   0   58.29   10.50 
   9 -11   0   31.50    6.20 
  -9  11   0   44.30    7.30 
  -9  11   0   46.10    8.30 
  -9  11   0   31.10    8.70 
  -9  11   0   34.80   10.10 
   8 -11   0   12.10    5.40 
   8 -11   0   28.40    8.10 
   8 -11   0    7.30    4.60 
  -8  11   0   11.00    5.00 
  -8  11   0   18.80    7.30 
  -8  11   0   25.50    8.80 
  -8  11   0   20.70    8.20 
  -8  11   0   23.30    6.90 
   7 -11   0    4.30    4.60 
   7 -11   0    5.40    6.10 
   7 -11   0    6.90    4.60 
   7 -11   0   11.50    6.00 
  -7  11   0    4.10    4.40 
  -7  11   0    8.80    5.80 
  -7  11   0   15.90    8.20 
  -7  11   0   16.60    7.50 
  -7  11   0   10.50    6.40 
   6 -11   0    1.00    4.30 
   6 -11   0   -3.10    6.10 
   6 -11   0    5.50    5.50 
   6 -11   0    9.00    5.00 
  -6  11   0    5.90    5.30 
  -6  11   0    3.50    4.10 
  -6  11   0    2.50    4.70 
  -6  11   0    9.70    6.10 
  -6  11   0   -0.30    2.10 
   5 -11   0   46.00    8.50 
   5 -11   0   53.29    7.40 
   5 -11   0   48.90    7.00 
  -5  11   0   63.09    9.40 
  -5  11   0   48.60    6.80 
  -5  11   0   50.09    7.20 
   4 -11   0    8.10    4.80 
   4 -11   0   12.40    6.00 
   4 -11   0    2.90    4.30 
   4 -11   0    9.30    4.90 
  -4  11   0   10.70    4.40 
  -4  11   0    6.70    5.10 
  -4  11   0   16.50    7.00 
  -4  11   0    1.80    4.00 
   3 -11   0   64.49    9.10 
   3 -11   0   68.99    8.90 
   3 -11   0   82.99    8.20 
   3 -11   0   59.29    7.30 
  -3  11   0   60.09    8.60 
  -3  11   0   90.39   11.10 
  -3  11   0   66.99    7.10 
  -3  11   0   93.19    7.80 
   2 -11   0    4.90    4.70 
   2 -11   0    4.40    5.60 
   2 -11   0    6.30    4.10 
  -2  11   0    6.10    4.00 
  -2  11   0    7.30    5.40 
  -2  11   0   10.20    4.60 
  -2  11   0    6.80    3.90 
   1 -11   0   56.99    7.30 
   1 -11   0   63.19    8.60 
   1 -11   0   77.59    7.60 
  -1  11   0   67.19    8.50 
  -1  11   0   76.59    7.30 
  -1  11   0   58.99    7.00 
  -1  11   0   68.29    8.80 
   0 -11   0    8.00    4.00 
   0 -11   0    2.40    5.50 
   0 -11   0    3.10    3.90 
   0  11   0    5.30    3.30 
   0  11   0    6.50    3.90 
   0  11   0    2.00    3.70 
   0  11   0    6.80    5.00 
  -1 -11   0   71.49    7.30 
  -1 -11   0   57.29    7.90 
   1  11   0   84.89    6.90 
   1  11   0   68.39    8.30 
   1  11   0   62.89    7.90 
   1  11   0   81.39    8.10 
  -2 -11   0   91.09   10.30 
  -2 -11   0   75.09    9.10 
  -2 -11   0   79.59    7.60 
   2  11   0   86.09    9.30 
   2  11   0   83.69    6.90 
   2  11   0   86.59    8.90 
   2  11   0   85.79    7.30 
  -3 -11   0    2.20    3.90 
  -3 -11   0    3.30    3.50 
  -3 -11   0    5.40    5.50 
   3  11   0    4.50    3.60 
   3  11   0    1.40    2.80 
  -4 -11   0  177.88   13.10 
  -4 -11   0  189.48   10.70 
  -4 -11   0  191.48   12.90 
   4  11   0  190.68   11.90 
   4  11   0  173.88    9.90 
  -5 -11   0   72.09    7.00 
  -5 -11   0   57.59    7.60 
  -5 -11   0   66.39    8.70 
   5  11   0   64.69    7.10 
   5  11   0   76.09    6.00 
  -6 -11   0   54.59    7.90 
  -6 -11   0   53.39    7.70 
  -6 -11   0   56.49    6.00 
  -6 -11   0   49.30    6.00 
   6  11   0   51.69    5.40 
  -7 -11   0    1.40    3.10 
  -7 -11   0   -2.50    3.40 
  -7 -11   0   -2.60    2.90 
  -7 -11   0   -5.40    4.20 
   7  11   0    0.10    2.40 
  -8 -11   0   25.20    5.50 
  -8 -11   0   18.10    5.30 
  -8 -11   0   16.90    5.80 
  -8 -11   0   19.00    4.30 
  -9 -11   0  127.29   10.50 
  -9 -11   0  146.09   12.30 
  -9 -11   0  123.99    8.50 
  -9 -11   0  118.99    8.20 
   9  11   0  113.59    6.90 
 -10 -11   0   11.60    5.70 
 -10 -11   0    9.30    3.50 
 -10 -11   0   13.60    3.60 
 -10 -11   0   15.80    5.20 
  10  11   0   14.40    2.90 
 -11 -11   0   34.80    5.40 
 -11 -11   0   40.50    6.90 
 -11 -11   0   39.90    5.60 
 -11 -11   0   25.70    7.40 
 -12 -11   0   15.90    5.80 
 -12 -11   0   13.40    4.20 
 -12 -11   0    9.50    6.20 
 -13 -11   0  159.48   14.30 
 -13 -11   0  150.48   12.90 
 -13 -11   0  166.28   10.50 
 -14 -11   0    5.50    6.50 
 -14 -11   0    4.00    3.90 
 -14 -11   0    1.00    4.90 
 -15 -11   0    4.90    4.30 
 -15 -11   0    1.00    6.30 
 -15 -11   0   -4.40    4.50 
 -16 -11   0    4.60    4.00 
 -16 -11   0   10.30    7.50 
 -16 -11   0    0.90    5.30 
 -17 -11   0    0.40    4.40 
 -17 -11   0    5.10    6.90 
 -17 -11   0    1.30    5.40 
 -18 -11   0   11.90    7.20 
 -18 -11   0   10.50    5.10 
 -18 -11   0    2.10    7.40 
 -19 -11   0   33.90    9.40 
 -19 -11   0   37.30   11.00 
 -19 -11   0   27.00    6.60 
 -20 -11   0    0.60    4.60 
 -20 -11   0   21.00    9.70 
  16 -12   0    2.00   11.80 
 -16  12   0   17.70    9.50 
 -16  12   0   10.10    7.50 
  15 -12   0    9.90   11.00 
 -15  12   0   -4.10    5.60 
 -15  12   0   -2.90    7.80 
  14 -12   0   22.30   10.30 
 -14  12   0    4.20    5.60 
 -14  12   0    9.00    7.80 
 -14  12   0   14.00   10.10 
  13 -12   0    4.10    3.80 
  13 -12   0   -0.30    8.70 
 -13  12   0    9.30    8.60 
 -13  12   0   13.10    7.80 
 -13  12   0    1.30    5.20 
  12 -12   0    7.20    4.50 
  12 -12   0   19.20    9.70 
 -12  12   0   10.50    9.80 
 -12  12   0   11.70    6.00 
 -12  12   0   -0.30    6.30 
  11 -12   0    7.00    4.70 
  11 -12   0    5.60    8.70 
 -11  12   0    2.00    5.80 
 -11  12   0    4.10    7.40 
 -11  12   0    7.80    5.50 
  10 -12   0   17.50    6.20 
  10 -12   0   35.00   10.20 
  10 -12   0   21.30    5.60 
 -10  12   0   30.00    7.00 
 -10  12   0   22.70    9.70 
 -10  12   0   24.20    7.90 
   9 -12   0   33.30    7.20 
   9 -12   0   39.60    9.70 
   9 -12   0   25.30    6.10 
  -9  12   0   38.20    8.90 
  -9  12   0   22.30   14.80 
  -9  12   0   40.80    7.40 
  -9  12   0   18.20    9.90 
   8 -12   0   -4.60    6.50 
   8 -12   0    0.50    4.90 
   8 -12   0    1.50    4.70 
  -8  12   0   -1.80    4.70 
  -8  12   0   -3.00    5.60 
  -8  12   0    0.40    6.40 
  -8  12   0   11.60    8.00 
  -8  12   0    6.70    8.40 
   7 -12   0    0.70    6.30 
   7 -12   0    5.40    7.10 
   7 -12   0    5.50    5.20 
   7 -12   0    2.10    4.50 
  -7  12   0   -0.80    5.60 
  -7  12   0   -0.10    5.80 
  -7  12   0    3.50    4.60 
  -7  12   0    7.50    5.30 
  -7  12   0   10.20    7.40 
   6 -12   0   13.70    5.70 
   6 -12   0   23.60    7.20 
   6 -12   0   12.20    5.40 
   6 -12   0   -0.60    7.00 
  -6  12   0    6.30    6.20 
  -6  12   0   13.70    5.50 
  -6  12   0   13.40    6.30 
  -6  12   0   11.20    4.90 
   5 -12   0   13.90    5.20 
   5 -12   0    2.90    6.50 
   5 -12   0   17.20    5.80 
  -5  12   0    8.70    6.40 
  -5  12   0    9.60    5.10 
  -5  12   0    5.80    4.40 
  -5  12   0   13.80    7.80 
  -5  12   0   14.90    6.90 
   4 -12   0   18.70    5.60 
   4 -12   0   17.90    6.70 
   4 -12   0   14.70    5.60 
   4 -12   0   25.10    5.80 
  -4  12   0   18.70    7.50 
  -4  12   0   24.70    5.70 
  -4  12   0   20.60    5.20 
  -4  12   0   10.40    6.20 
   3 -12   0   14.80    5.00 
   3 -12   0   16.20    6.80 
   3 -12   0   14.50    5.70 
   3 -12   0   32.50    6.90 
  -3  12   0   23.20    6.30 
  -3  12   0   22.10    5.20 
  -3  12   0   15.50    6.00 
  -3  12   0   17.00    4.80 
   2 -12   0  129.49    9.60 
   2 -12   0   82.09    9.20 
  -2  12   0  124.29    9.00 
  -2  12   0   91.39   10.60 
  -2  12   0   87.29    9.60 
  -2  12   0   99.49    8.40 
   1 -12   0   14.80    5.60 
   1 -12   0   19.20    5.10 
   1 -12   0   15.00    5.90 
  -1  12   0   15.90    4.50 
  -1  12   0   17.60    5.00 
  -1  12   0   18.20    6.50 
  -1  12   0   19.00    5.00 
   0 -12   0   10.90    5.20 
   0 -12   0    3.60    4.00 
   0 -12   0    2.90    4.90 
   0  12   0    0.70    4.40 
   0  12   0    6.70    4.10 
   0  12   0    2.40    3.50 
   0  12   0    8.20    4.10 
  -1 -12   0   35.50    6.60 
  -1 -12   0   32.30    5.60 
  -1 -12   0   37.90    7.70 
   1  12   0   40.60    5.70 
   1  12   0   35.20    6.80 
   1  12   0   31.20    6.00 
   1  12   0   37.10    6.20 
  -2 -12   0    1.50    2.60 
  -2 -12   0   -1.00    3.60 
  -2 -12   0   -0.30    4.70 
   2  12   0    1.20    3.50 
   2  12   0   -1.80    3.20 
   2  12   0    5.90    4.50 
   2  12   0    4.50    3.30 
  -3 -12   0   25.30    4.90 
  -3 -12   0   19.40    5.70 
  -3 -12   0   20.40    6.00 
   3  12   0   16.50    4.70 
   3  12   0   23.70    4.40 
  -4 -12   0   15.30    5.60 
  -4 -12   0   11.70    3.80 
  -4 -12   0    9.50    4.40 
   4  12   0    6.90    3.40 
   4  12   0    3.10    3.90 
  -5 -12   0    2.80    3.50 
  -5 -12   0    2.20    5.10 
  -5 -12   0   -3.30    3.90 
   5  12   0   -0.80    3.10 
   5  12   0    2.70    3.10 
  -6 -12   0   66.09    9.10 
  -6 -12   0   61.19    6.70 
  -6 -12   0   76.99    9.90 
   6  12   0   71.49    6.50 
  -7 -12   0   28.60    5.10 
  -7 -12   0   29.00    6.80 
  -7 -12   0   21.80    6.10 
  -7 -12   0   27.60    5.10 
   7  12   0   28.10    4.30 
  -8 -12   0   91.59    8.20 
  -8 -12   0   95.89    7.90 
  -8 -12   0  105.69   10.20 
  -8 -12   0   98.19   10.80 
   8  12   0   62.89    5.60 
  -9 -12   0   61.19    9.10 
  -9 -12   0   66.79    8.40 
  -9 -12   0   70.89    7.30 
   9  12   0   57.29    5.00 
 -10 -12   0   42.60    7.60 
 -10 -12   0   31.20    7.90 
 -10 -12   0   40.40    5.80 
  10  12   0   40.40    4.40 
 -11 -12   0   10.70    5.40 
 -11 -12   0   14.60    6.50 
 -11 -12   0    9.50    4.00 
 -12 -12   0    5.00    3.40 
 -12 -12   0   -3.70    6.00 
 -12 -12   0    5.00    5.00 
 -13 -12   0    3.20    6.70 
 -13 -12   0    8.40    4.20 
 -13 -12   0    8.00    5.60 
 -14 -12   0   14.60    4.30 
 -14 -12   0   11.50    7.60 
 -14 -12   0   11.80    5.90 
 -15 -12   0   15.30    7.60 
 -15 -12   0    6.30    4.70 
 -15 -12   0    8.20    5.60 
 -16 -12   0   36.20    8.50 
 -16 -12   0   36.70    9.60 
 -16 -12   0   40.60    6.50 
 -17 -12   0   14.20    7.80 
 -17 -12   0    6.60    6.20 
 -17 -12   0   13.80    5.20 
 -18 -12   0    8.70    8.40 
 -18 -12   0    9.70    4.90 
 -18 -12   0    2.00    5.40 
 -19 -12   0    4.00    8.10 
 -19 -12   0    5.80    7.00 
 -19 -12   0    2.50    5.10 
 -20 -12   0    4.30    8.10 
 -20 -12   0    5.40    4.60 
  15 -13   0   13.00   11.80 
 -15  13   0   -0.10    6.10 
 -15  13   0    6.20    8.40 
  14 -13   0   18.60   10.90 
  14 -13   0    2.50    4.10 
 -14  13   0    2.80    6.10 
 -14  13   0    4.20    7.70 
  13 -13   0    3.80    4.50 
  13 -13   0   -4.80    9.30 
 -13  13   0   -0.20    5.70 
 -13  13   0   -0.90    7.30 
  12 -13   0    3.90    4.50 
  12 -13   0    8.00    9.40 
 -12  13   0    6.00    7.90 
 -12  13   0    5.80    7.30 
 -12  13   0    3.20    5.60 
  11 -13   0    6.60    5.40 
  11 -13   0  -10.00    7.90 
 -11  13   0    1.80    6.60 
 -11  13   0   -2.30    7.30 
 -11  13   0   -4.10    4.80 
  10 -13   0    5.30    4.70 
  10 -13   0   18.70    9.00 
 -10  13   0    6.00    5.40 
 -10  13   0   19.40    8.90 
 -10  13   0    5.40    7.50 
   9 -13   0   -1.00    5.00 
   9 -13   0   -4.10    4.60 
   9 -13   0    2.60    7.80 
  -9  13   0    0.70    8.60 
  -9  13   0    0.00    5.00 
  -9  13   0   -6.60    6.00 
   8 -13   0   11.60    8.60 
   8 -13   0    2.50    4.90 
   8 -13   0    5.40    5.50 
  -8  13   0    3.60    8.50 
  -8  13   0    3.50    5.30 
  -8  13   0   -9.00    5.00 
  -8  13   0   16.50    8.40 
   7 -13   0   -5.60    5.00 
   7 -13   0   -4.40    6.40 
   7 -13   0   -7.30    4.40 
  -7  13   0    2.40    4.80 
  -7  13   0    2.20    2.80 
  -7  13   0    1.20    5.10 
  -7  13   0   16.10    8.40 
  -7  13   0    2.50    8.00 
   6 -13   0   61.59    8.80 
   6 -13   0   92.89   11.20 
   6 -13   0   56.19   10.30 
   6 -13   0   79.99    9.10 
  -6  13   0   60.59   11.10 
  -6  13   0   74.79   12.50 
  -6  13   0   72.39    8.80 
  -6  13   0   71.39    9.20 
  -6  13   0   47.70   10.00 
   5 -13   0    1.40    5.20 
   5 -13   0    9.70    5.60 
   5 -13   0   -6.80    6.10 
  -5  13   0    0.70    4.30 
  -5  13   0   -0.60    4.80 
  -5  13   0   -4.30    5.20 
  -5  13   0    7.00    6.60 
  -5  13   0   -0.80    7.00 
   4 -13   0   39.50    9.10 
   4 -13   0   44.70    9.20 
   4 -13   0   45.50    7.40 
   4 -13   0   48.00    7.70 
  -4  13   0   48.40    7.00 
  -4  13   0   40.80    8.90 
  -4  13   0   48.00    9.90 
  -4  13   0   56.89    7.90 
   3 -13   0   26.10    6.70 
   3 -13   0   35.40    8.30 
   3 -13   0   25.30    7.10 
   3 -13   0   34.30    6.50 
  -3  13   0   27.70    5.80 
  -3  13   0   22.60    6.80 
  -3  13   0   30.50    6.30 
  -3  13   0   21.20    7.90 
   2 -13   0   17.10    6.40 
   2 -13   0    1.90    5.40 
   2 -13   0   23.30    5.80 
  -2  13   0   21.80    5.20 
  -2  13   0   16.30    5.70 
  -2  13   0   10.60    5.80 
  -2  13   0   16.20    5.30 
   1 -13   0   10.90    6.40 
   1 -13   0   17.80    5.40 
   1 -13   0   18.60    6.00 
  -1  13   0   20.70    6.70 
  -1  13   0   22.10    5.10 
  -1  13   0   18.80    5.90 
  -1  13   0   17.80    5.00 
   0 -13   0   29.90    6.80 
   0 -13   0   41.00    6.60 
   0 -13   0   38.50    8.80 
   0  13   0   37.80    5.90 
   0  13   0   42.00    7.40 
   0  13   0   32.60    7.20 
   0  13   0   39.80    6.50 
  -1 -13   0    4.40    5.20 
  -1 -13   0    0.10    5.00 
  -1 -13   0    5.40    4.40 
   1  13   0    6.90    4.80 
   1  13   0    5.80    4.20 
   1  13   0   13.80    4.60 
   1  13   0    2.20    3.40 
  -2 -13   0   74.89    8.10 
  -2 -13   0   69.59   10.00 
   2  13   0  101.89    8.20 
   2  13   0  105.19    8.40 
   2  13   0   87.39    9.40 
  -3 -13   0   11.70    5.00 
  -3 -13   0   22.40    6.90 
  -3 -13   0   23.10    4.90 
   3  13   0   23.60    5.40 
   3  13   0   23.00    4.80 
  -4 -13   0    8.60    5.30 
  -4 -13   0    5.80    6.10 
  -4 -13   0    4.60    3.90 
   4  13   0    6.60    3.60 
   4  13   0    2.30    3.20 
  -5 -13   0   70.69    7.40 
  -5 -13   0   65.19    9.70 
  -5 -13   0   77.09    9.90 
   5  13   0   70.49   10.30 
   5  13   0   70.89    7.00 
  -6 -13   0  120.69   12.50 
  -6 -13   0  137.99    9.70 
  -6 -13   0  141.59   12.00 
   6  13   0  144.09    9.00 
  -7 -13   0   -1.20    5.30 
  -7 -13   0    0.70    3.70 
  -7 -13   0    6.00    4.80 
   7  13   0    3.80    3.40 
  -8 -13   0    2.90    3.90 
  -8 -13   0   10.00    4.20 
  -8 -13   0    0.00    4.30 
  -8 -13   0    4.10    5.70 
   8  13   0    6.40    3.10 
  -9 -13   0    2.60    5.70 
  -9 -13   0    0.30    3.60 
  -9 -13   0    1.50    4.10 
  -9 -13   0    1.20    4.70 
   9  13   0   -0.90    1.20 
 -10 -13   0   49.20    9.20 
 -10 -13   0   58.89    9.10 
 -10 -13   0   45.60    6.60 
 -11 -13   0  -12.30    5.50 
 -11 -13   0    1.90    4.80 
 -11 -13   0    6.40    3.90 
 -12 -13   0   -2.50    3.70 
 -12 -13   0   -3.10    5.90 
 -12 -13   0    4.80    4.90 
 -13 -13   0   18.60    6.40 
 -13 -13   0   16.90    7.60 
 -13 -13   0   25.70    5.50 
 -14 -13   0   14.70    7.60 
 -14 -13   0   14.30    5.20 
 -14 -13   0    8.90    5.90 
 -15 -13   0   -8.80    6.40 
 -15 -13   0   -8.70    3.10 
 -15 -13   0    6.70    5.70 
 -16 -13   0   12.00    8.20 
 -16 -13   0   18.70    5.10 
 -16 -13   0    7.50    5.80 
 -17 -13   0    2.70    6.30 
 -17 -13   0   -1.70    4.30 
 -17 -13   0    1.20    7.40 
 -18 -13   0    3.00    4.50 
 -18 -13   0    9.50    6.50 
 -18 -13   0   14.00    8.50 
 -19 -13   0    3.00    4.90 
 -19 -13   0    4.70    8.30 
 -15  14   0    7.20    8.70 
 -15  14   0    1.30    6.80 
  14 -14   0   -5.60    3.60 
  14 -14   0   12.40   11.90 
 -14  14   0   12.80    8.60 
 -14  14   0   -5.50    5.70 
  13 -14   0   -9.80    3.70 
  13 -14   0    3.50   10.40 
 -13  14   0    4.80    7.60 
 -13  14   0   -5.60    5.40 
  12 -14   0   -2.60    4.30 
  12 -14   0    5.50   11.00 
 -12  14   0  -11.90    5.00 
 -12  14   0   -2.60    6.80 
  11 -14   0   -7.30    4.00 
  11 -14   0    8.90   10.50 
 -11  14   0    8.00    6.30 
 -11  14   0    6.10    7.20 
  10 -14   0   -0.60    4.70 
  10 -14   0   14.50    9.20 
 -10  14   0   -0.80    5.70 
 -10  14   0    1.50    8.40 
 -10  14   0   10.80    6.20 
   9 -14   0   -7.30    4.50 
   9 -14   0   27.90    9.60 
   9 -14   0    4.40    5.90 
  -9  14   0    8.40    5.80 
  -9  14   0    8.80    9.70 
  -9  14   0   -1.30    6.20 
   8 -14   0   -7.00    5.40 
   8 -14   0   12.70    8.70 
   8 -14   0    7.60    6.40 
  -8  14   0    2.30    5.70 
  -8  14   0    9.40    6.50 
  -8  14   0   10.90   10.10 
  -8  14   0    8.60    7.80 
   7 -14   0    1.90    7.10 
   7 -14   0    9.10    6.10 
   7 -14   0    9.60    6.10 
  -7  14   0    8.50    8.70 
  -7  14   0    9.60    8.10 
  -7  14   0    9.50    6.30 
  -7  14   0    8.40    5.80 
   6 -14   0   -1.90    5.30 
   6 -14   0    4.50    6.00 
  -6  14   0    8.60    7.50 
  -6  14   0    3.60    5.80 
  -6  14   0    5.50    7.70 
  -6  14   0    6.30    5.60 
   5 -14   0    7.10    5.90 
   5 -14   0   12.40    6.20 
   5 -14   0    9.80    8.80 
  -5  14   0    4.50    5.00 
  -5  14   0    7.90    5.90 
  -5  14   0   13.20    8.40 
  -5  14   0    2.90    6.70 
  -5  14   0    4.60    7.40 
   4 -14   0   -2.90    4.90 
   4 -14   0   -7.60    6.70 
   4 -14   0   -1.00    5.60 
  -4  14   0    0.40    4.70 
  -4  14   0   -1.00    5.00 
  -4  14   0    3.60    6.60 
  -4  14   0   -3.30    6.30 
  -4  14   0    2.80    5.70 
   3 -14   0    4.50    5.60 
   3 -14   0    0.20    5.50 
   3 -14   0    2.10    7.00 
   3 -14   0   -1.20    5.30 
  -3  14   0    0.60    4.80 
  -3  14   0   15.10    7.60 
  -3  14   0    3.60    4.60 
   2 -14   0   25.10    8.30 
   2 -14   0   29.30    6.80 
   2 -14   0   30.50    7.40 
  -2  14   0   32.00    8.80 
  -2  14   0   17.20    7.00 
  -2  14   0   33.10    6.30 
  -2  14   0   22.90    5.90 
   1 -14   0   40.20    8.90 
   1 -14   0   54.19    7.70 
   1 -14   0   51.39    9.10 
  -1  14   0   45.20    6.70 
  -1  14   0   52.39    8.80 
  -1  14   0   48.40    7.10 
  -1  14   0   35.60    8.40 
   0 -14   0   10.50    6.00 
   0 -14   0    8.50    5.00 
   0 -14   0   11.40    7.10 
   0  14   0    4.60    5.20 
   0  14   0   19.30    5.20 
   0  14   0    2.90    4.20 
   0  14   0   13.10    4.90 
  -1 -14   0    7.30    4.80 
  -1 -14   0   -1.70    4.80 
  -1 -14   0    5.90    6.20 
   1  14   0    2.00    4.50 
   1  14   0   -2.10    3.60 
   1  14   0    0.10    4.10 
  -2 -14   0    7.40    4.80 
  -2 -14   0    8.40    6.30 
   2  14   0    9.90    5.30 
   2  14   0    3.00    4.00 
   2  14   0   -0.60    4.30 
  -3 -14   0   44.50    6.80 
  -3 -14   0   33.00    9.30 
  -3 -14   0   40.60    7.50 
   3  14   0   34.80    6.80 
   3  14   0   43.40    6.00 
  -4 -14   0    8.00    6.20 
  -4 -14   0   -5.00    3.80 
  -4 -14   0   -1.90    3.80 
   4  14   0    1.40    3.60 
   4  14   0   -1.00    3.80 
  -5 -14   0   90.39   11.00 
  -5 -14   0   79.89   10.90 
  -5 -14   0   81.19    8.30 
   5  14   0   95.69    7.80 
  -6 -14   0   56.59   10.00 
  -6 -14   0   57.29    7.40 
  -6 -14   0   54.59    8.40 
   6  14   0   61.99    6.70 
  -7 -14   0    7.20    4.20 
  -7 -14   0   12.60    6.20 
  -7 -14   0   14.80    7.40 
   7  14   0    8.00    3.80 
  -8 -14   0   10.80    5.40 
  -8 -14   0    3.50    4.10 
  -8 -14   0   -3.90    5.70 
   8  14   0   -2.30    3.00 
  -9 -14   0    0.70    6.50 
  -9 -14   0    9.70    4.50 
  -9 -14   0    5.30    4.70 
  -9 -14   0    9.60    5.70 
   9  14   0   -0.20    1.90 
 -10 -14   0    6.10    4.50 
 -10 -14   0   16.00    5.10 
 -10 -14   0   -0.80    4.80 
 -10 -14   0   11.40    7.10 
 -11 -14   0   88.19    8.60 
 -11 -14   0   67.09   11.30 
 -11 -14   0   65.09    9.30 
 -12 -14   0  124.29    9.90 
 -12 -14   0  105.89   13.60 
 -12 -14   0  108.09   12.40 
 -13 -14   0   25.40    7.20 
 -13 -14   0   36.30    6.20 
 -13 -14   0   30.10    9.00 
 -14 -14   0   -3.60    4.20 
 -14 -14   0   20.50    8.50 
 -14 -14   0   10.40    5.90 
 -15 -14   0   -1.70    3.60 
 -15 -14   0    3.40    5.50 
 -15 -14   0    8.70    7.20 
 -16 -14   0   11.20    6.10 
 -16 -14   0   26.60    8.80 
 -16 -14   0    0.80    5.00 
 -17 -14   0    1.40    5.60 
 -17 -14   0   16.00    5.60 
 -17 -14   0    3.90    7.90 
 -18 -14   0    6.90    5.00 
 -18 -14   0    2.40    7.60 
 -19 -14   0    7.00    8.50 
 -19 -14   0  -19.70    4.20 
  14 -15   0    7.40    4.60 
 -14  15   0    8.20    8.00 
 -14  15   0   -8.40    6.20 
  13 -15   0   -3.50    3.80 
  13 -15   0  -12.00    9.80 
 -13  15   0  -11.20    7.30 
 -13  15   0    2.90    6.30 
  12 -15   0    4.60    4.90 
  12 -15   0  -16.70    9.30 
 -12  15   0   -5.00    5.50 
 -12  15   0    0.50    7.60 
  11 -15   0   18.50   10.10 
  11 -15   0   -7.50    5.30 
 -11  15   0    3.90    7.00 
 -11  15   0   -1.20    6.10 
  10 -15   0   32.50   11.00 
  10 -15   0   -2.40    5.60 
 -10  15   0   14.00    7.40 
 -10  15   0    7.20    6.30 
   9 -15   0  -12.00    5.20 
   9 -15   0   12.90    9.60 
   9 -15   0    2.40    6.30 
  -9  15   0    7.50    6.20 
  -9  15   0   11.10    7.10 
   8 -15   0    4.60    6.60 
   8 -15   0   -3.90    5.70 
   8 -15   0   -5.10    6.80 
  -8  15   0    8.80    6.00 
  -8  15   0   12.40    7.60 
   7 -15   0    2.50    6.80 
   7 -15   0    3.40    6.30 
   7 -15   0    8.20    8.20 
  -7  15   0   -6.10    8.10 
  -7  15   0   10.10    8.70 
  -7  15   0   -3.50    4.90 
  -7  15   0    0.40    5.80 
   6 -15   0   -1.10    6.90 
   6 -15   0    4.50    6.20 
  -6  15   0   -0.30    7.90 
  -6  15   0    8.50    9.50 
  -6  15   0    3.50    5.40 
  -6  15   0    5.10    6.00 
   5 -15   0    1.90    6.10 
   5 -15   0    5.40    6.50 
  -5  15   0   -1.20    5.00 
  -5  15   0   -1.80    5.00 
  -5  15   0  -11.50    6.80 
   4 -15   0   -3.30    7.60 
   4 -15   0    7.30    6.70 
   4 -15   0   10.20    6.30 
  -4  15   0   16.20    6.10 
  -4  15   0   18.50    6.10 
  -4  15   0   -8.50    6.00 
  -4  15   0   -1.20    7.10 
   3 -15   0   15.20    7.20 
   3 -15   0    7.00    7.70 
   3 -15   0   22.40    7.60 
   3 -15   0   23.90    6.80 
  -3  15   0   18.20    8.30 
  -3  15   0   30.20    6.90 
  -3  15   0   36.90    9.30 
  -3  15   0   16.80    6.30 
  -3  15   0   20.10    7.80 
   2 -15   0    6.20    6.40 
   2 -15   0    0.90    6.10 
   2 -15   0    3.00    5.40 
  -2  15   0    9.50    5.20 
  -2  15   0    9.50    5.50 
  -2  15   0  -15.50    5.20 
  -2  15   0   10.80    6.60 
   1 -15   0    2.90    5.90 
   1 -15   0   17.80    7.80 
   1 -15   0    4.50    5.70 
  -1  15   0   12.60    7.00 
  -1  15   0   11.10    5.10 
  -1  15   0   -0.70    5.30 
  -1  15   0   11.70    5.40 
   0 -15   0   15.50    6.00 
   0 -15   0   23.40    7.60 
   0 -15   0   16.30    6.70 
   0  15   0   21.90    6.10 
   0  15   0   26.70    6.10 
   0  15   0   17.00   10.70 
   0  15   0   12.60    6.50 
  -1 -15   0   35.30    6.90 
  -1 -15   0   26.50    7.30 
  -1 -15   0   44.70    8.90 
   1  15   0   41.90    7.40 
   1  15   0   31.90    7.50 
   1  15   0   38.50    6.60 
  -2 -15   0    2.30    6.20 
  -2 -15   0    7.40    5.00 
  -2 -15   0   -0.10    2.10 
   2  15   0    9.30    5.00 
   2  15   0   14.40    5.20 
   2  15   0   11.60    5.00 
  -3 -15   0   10.00    5.30 
  -3 -15   0   -2.00    6.00 
  -3 -15   0    5.80    5.40 
   3  15   0   15.90    5.40 
   3  15   0    7.40    4.30 
  -4 -15   0   25.60    5.70 
  -4 -15   0   29.10    8.00 
  -4 -15   0   38.90    9.00 
   4  15   0   31.70    5.90 
   4  15   0   30.30    7.10 
  -5 -15   0    7.10    5.60 
  -5 -15   0    2.80    4.20 
  -5 -15   0    6.00    7.40 
   5  15   0    5.80    4.10 
  -6 -15   0    0.90    4.10 
  -6 -15   0   -2.90    4.80 
  -6 -15   0    7.40    7.30 
   6  15   0    0.90    3.50 
  -7 -15   0   -2.30    6.50 
  -7 -15   0  -10.10    4.20 
  -7 -15   0    2.20    4.50 
   7  15   0   -0.60    3.70 
  -8 -15   0   11.90    5.90 
  -8 -15   0    4.40    7.50 
  -8 -15   0   10.10    5.10 
   8  15   0    6.40    4.10 
  -9 -15   0   16.30    6.60 
  -9 -15   0   36.10    6.40 
  -9 -15   0   24.00    8.10 
 -10 -15   0   34.90    6.50 
 -10 -15   0   33.30    9.50 
 -10 -15   0   28.10    7.90 
 -11 -15   0  116.59   10.80 
 -11 -15   0   81.49   12.90 
 -11 -15   0   96.79   11.70 
 -11 -15   0  125.19    9.90 
 -12 -15   0   85.59   12.50 
 -12 -15   0   71.89    8.60 
 -12 -15   0   79.09    8.60 
 -12 -15   0   62.59    9.80 
 -13 -15   0    7.80    7.40 
 -13 -15   0    7.30    6.00 
 -13 -15   0    5.50    4.60 
 -14 -15   0   13.70    6.90 
 -14 -15   0   20.10    9.20 
 -14 -15   0   13.70    5.30 
 -15 -15   0    9.50    8.50 
 -15 -15   0    4.50    5.90 
 -15 -15   0   11.70    4.70 
 -16 -15   0   44.20   10.80 
 -16 -15   0   18.70    7.50 
 -16 -15   0   27.10    6.30 
 -17 -15   0   -4.00    4.70 
 -17 -15   0   13.80    8.80 
 -18 -15   0   -1.80    5.50 
 -18 -15   0    9.50    9.00 
 -19 -15   0   13.60    8.60 
 -19 -15   0  -12.20    4.90 
  13 -16   0    5.80    4.20 
 -13  16   0   -9.00    6.70 
 -13  16   0   -0.30    6.60 
  12 -16   0   13.30    6.30 
  12 -16   0   -4.40   11.90 
 -12  16   0    5.20    6.70 
 -12  16   0    9.20    7.80 
  11 -16   0   -6.50    6.00 
  11 -16   0   31.40   11.80 
 -11  16   0    1.10    7.30 
 -11  16   0    5.30    6.70 
  10 -16   0    9.20    9.90 
  10 -16   0  -14.40    5.40 
 -10  16   0    0.80    7.00 
 -10  16   0   -7.20    5.90 
   9 -16   0   24.70   10.50 
   9 -16   0    6.80    7.20 
  -9  16   0    6.30    6.20 
  -9  16   0   -7.30    5.60 
   8 -16   0   -4.10    5.80 
   8 -16   0   15.30    7.90 
   8 -16   0   -1.30    8.60 
  -8  16   0    1.40    6.10 
  -8  16   0   -0.70    6.00 
   7 -16   0   -7.00    5.80 
   7 -16   0   -7.60    6.70 
   7 -16   0    1.30    8.00 
  -7  16   0   -5.60    5.50 
  -7  16   0    5.10    5.80 
   6 -16   0   11.80    6.80 
   6 -16   0    3.30    7.10 
  -6  16   0    6.50    6.30 
  -6  16   0   18.60    6.80 
   5 -16   0   15.50    7.60 
   5 -16   0    2.70    6.20 
  -5  16   0    3.80    5.70 
  -5  16   0    8.90    6.20 
   4 -16   0    6.00    6.60 
   4 -16   0   14.10    7.00 
  -4  16   0   14.40    6.20 
  -4  16   0   19.80   10.60 
  -4  16   0    1.90   10.00 
  -4  16   0   17.40    6.30 
   3 -16   0    1.00    6.70 
   3 -16   0   12.00    6.50 
  -3  16   0    2.30    5.50 
  -3  16   0   -1.20    7.20 
  -3  16   0   -1.60    4.80 
  -3  16   0   -1.00    6.60 
   2 -16   0    2.10    5.70 
   2 -16   0   -7.50    7.80 
  -2  16   0    6.00    5.20 
  -2  16   0    2.50    5.10 
  -2  16   0   16.70    6.80 
  -2  16   0    2.10    6.60 
   1 -16   0   22.30    7.10 
   1 -16   0   12.40    7.30 
   1 -16   0    8.70    8.20 
  -1  16   0   24.90    8.40 
  -1  16   0   26.60    8.30 
  -1  16   0    8.20    5.60 
  -1  16   0   12.70    5.90 
   0 -16   0   73.49    9.30 
   0 -16   0   65.69   11.90 
   0 -16   0   58.59    9.50 
   0  16   0   69.29    9.30 
   0  16   0   55.79    8.10 
   0  16   0   58.09   10.00 
  -1 -16   0    8.30    5.90 
  -1 -16   0    1.60    7.10 
  -1 -16   0    9.20    5.80 
   1  16   0    2.40    4.90 
   1  16   0    4.80    6.60 
   1  16   0    8.20    5.40 
  -2 -16   0   -3.30    8.30 
  -2 -16   0    5.20    6.10 
  -2 -16   0   -4.80    5.40 
   2  16   0   -4.40    4.10 
   2  16   0    0.90    4.70 
   2  16   0  -15.30    4.00 
  -3 -16   0   -4.00    4.90 
  -3 -16   0    2.30    7.60 
  -3 -16   0   -4.50    3.00 
   3  16   0   -3.60    4.30 
   3  16   0  -13.50    4.50 
  -4 -16   0   17.40    8.90 
  -4 -16   0    4.50    5.70 
  -4 -16   0    7.30    5.30 
   4  16   0    9.30    4.90 
   4  16   0   -5.40    5.20 
  -5 -16   0   30.50    6.70 
  -5 -16   0   38.30    8.30 
  -5 -16   0   14.90    8.90 
   5  16   0   35.70    6.30 
  -6 -16   0   -1.60    4.60 
  -6 -16   0    2.70    6.80 
  -6 -16   0   -2.60    5.30 
   6  16   0    3.60    4.20 
  -7 -16   0   -3.00    4.40 
  -7 -16   0    0.50    5.30 
  -7 -16   0   -2.30    7.70 
   7  16   0    1.20    4.10 
  -8 -16   0    0.00    5.70 
  -8 -16   0    3.00    4.60 
  -8 -16   0    2.20    7.40 
  -9 -16   0    7.20    5.20 
  -9 -16   0   -1.40    7.90 
  -9 -16   0    3.10    5.90 
 -10 -16   0    1.50    5.30 
 -10 -16   0    1.10    4.40 
 -10 -16   0    1.90    7.30 
 -11 -16   0   17.70    6.50 
 -11 -16   0   11.60    8.50 
 -11 -16   0    8.30    4.80 
 -12 -16   0    5.40    5.80 
 -12 -16   0    3.80    7.30 
 -12 -16   0    3.20    4.30 
 -12 -16   0   -1.20    4.70 
 -13 -16   0    1.50    5.50 
 -13 -16   0   -0.80    4.60 
 -13 -16   0   -5.90    4.40 
 -13 -16   0   -4.10    7.10 
 -14 -16   0   26.60    9.10 
 -14 -16   0   45.70    7.00 
 -14 -16   0   24.60    6.70 
 -14 -16   0   24.00    7.50 
 -15 -16   0    8.70    5.70 
 -15 -16   0    9.50    7.20 
 -15 -16   0   24.90    9.40 
 -16 -16   0   13.80    8.80 
 -16 -16   0   -2.30    4.60 
 -17 -16   0    8.50    8.90 
 -17 -16   0   16.00    6.80 
 -18 -16   0   12.00    9.10 
 -18 -16   0   -6.50    4.80 
  13 -17   0  -14.50    4.20 
  12 -17   0    1.10    6.30 
 -12  17   0    5.70    8.10 
 -12  17   0   -4.30    6.30 
  11 -17   0    0.30    7.50 
  11 -17   0   46.70   13.90 
 -11  17   0   -0.20    7.70 
 -11  17   0   -5.90    5.80 
  10 -17   0   -4.10    6.50 
  10 -17   0   15.30   11.50 
 -10  17   0   -3.80    6.30 
 -10  17   0    1.20    7.00 
   9 -17   0  -12.20    6.70 
   9 -17   0   10.50   10.40 
  -9  17   0   -6.60    6.10 
  -9  17   0   -1.80    6.60 
   8 -17   0   -7.70    6.30 
   8 -17   0    6.80    8.30 
   8 -17   0   12.70   10.00 
  -8  17   0   -1.40    6.20 
  -8  17   0   -0.20    6.70 
   7 -17   0    5.50    7.80 
   7 -17   0   11.60    7.40 
   7 -17   0    1.50    8.60 
  -7  17   0   18.80    7.30 
  -7  17   0    5.80    6.90 
   6 -17   0   10.40    7.00 
  -6  17   0   10.70    6.40 
  -6  17   0  -11.10    5.10 
   5 -17   0    6.10    7.90 
   5 -17   0    8.00    7.20 
  -5  17   0    9.70    6.50 
  -5  17   0   10.60    6.80 
   4 -17   0   -5.60    6.20 
   4 -17   0   -5.90    7.20 
  -4  17   0    1.00    5.50 
  -4  17   0    2.60    5.90 
   3 -17   0    3.40    7.40 
   3 -17   0    9.80    6.90 
  -3  17   0   15.70    6.90 
  -3  17   0    3.20    5.90 
   2 -17   0   -8.10    5.70 
  -2  17   0   -5.20    4.90 
  -2  17   0   -7.60    5.20 
   1 -17   0    6.60    6.40 
   1 -17   0   -4.40    8.90 
  -1  17   0   -1.70    5.50 
  -1  17   0   -1.90    4.70 
   0 -17   0    8.40    9.10 
   0 -17   0   17.70    7.00 
   0  17   0   16.90    6.40 
   0  17   0    9.30    6.20 
  -1 -17   0    6.90    6.20 
  -1 -17   0   -6.30    8.30 
   1  17   0    7.20    5.50 
   1  17   0    0.90    5.40 
  -2 -17   0   -4.50    5.30 
  -2 -17   0   -1.90    6.40 
  -2 -17   0    5.20    7.90 
   2  17   0   -1.70    4.90 
   2  17   0    0.00    4.90 
  -3 -17   0    3.20    8.30 
  -3 -17   0   -3.40    2.20 
  -3 -17   0   13.20    6.40 
   3  17   0    3.70    5.00 
  -4 -17   0   24.40    7.30 
  -4 -17   0   16.20    6.50 
  -4 -17   0   25.80    9.60 
   4  17   0   22.90    6.20 
  -5 -17   0   -2.50    7.90 
  -5 -17   0    0.60    5.40 
  -5 -17   0    5.50    5.80 
   5  17   0   -3.70    4.50 
  -6 -17   0    2.60    4.90 
  -6 -17   0    1.80    5.40 
  -6 -17   0  -11.60    6.50 
   6  17   0   -4.20    4.20 
  -7 -17   0    8.10    8.20 
  -7 -17   0   -5.00    5.10 
  -7 -17   0    0.90    4.90 
   7  17   0    2.20    7.30 
  -8 -17   0    9.20    5.70 
  -8 -17   0   17.90    9.00 
  -8 -17   0    2.20    6.10 
  -9 -17   0    7.70    6.30 
  -9 -17   0   18.90    9.40 
  -9 -17   0    7.00    5.30 
 -10 -17   0   63.19   10.10 
 -10 -17   0   69.59    8.90 
 -10 -17   0   82.79   13.20 
 -11 -17   0    9.20    8.00 
 -11 -17   0    5.90    6.40 
 -11 -17   0   12.00    5.70 
 -12 -17   0    0.30    6.10 
 -12 -17   0    0.20    4.50 
 -12 -17   0   -0.50    7.20 
 -13 -17   0   20.90    9.30 
 -13 -17   0   22.70    6.10 
 -13 -17   0   24.00    6.20 
 -14 -17   0    8.00    4.70 
 -14 -17   0    4.90    8.20 
 -14 -17   0    1.40    4.70 
 -15 -17   0    0.30    4.50 
 -15 -17   0   12.00    8.80 
 -15 -17   0   -1.40    4.20 
 -16 -17   0    8.90    9.10 
 -16 -17   0   15.20    5.80 
 -16 -17   0   13.30    5.40 
 -17 -17   0    2.30    4.70 
 -17 -17   0    5.60    8.70 
 -18 -17   0   23.20   10.10 
 -18 -17   0    9.50    6.00 
  12 -18   0    6.00    7.00 
 -12  18   0    2.30    8.10 
  11 -18   0   -1.70    7.80 
 -11  18   0   -3.20    7.80 
 -11  18   0   -5.70    6.50 
  10 -18   0    5.10   12.30 
  10 -18   0    8.00    8.80 
 -10  18   0    3.40    7.30 
 -10  18   0   -5.80    7.60 
   9 -18   0   11.70   11.70 
  -9  18   0   -6.30    6.70 
  -9  18   0   -3.40    6.40 
   8 -18   0   13.10   10.30 
  -8  18   0    5.20    7.50 
  -8  18   0   -1.70    6.30 
   7 -18   0   -7.70    6.30 
   7 -18   0  -25.90    9.00 
  -7  18   0    4.90    6.90 
  -7  18   0    2.00    6.50 
   6 -18   0    5.40    7.20 
  -6  18   0    0.20    6.40 
  -6  18   0   -5.00    5.40 
   5 -18   0   -1.20    6.90 
  -5  18   0   15.50    7.10 
  -5  18   0    4.50    6.50 
   4 -18   0    0.90    6.80 
  -4  18   0    0.10    5.60 
  -4  18   0   -1.60    6.10 
   3 -18   0   12.60    7.00 
  -3  18   0    6.20    6.20 
  -3  18   0   10.20    6.30 
   2 -18   0   -2.80    6.40 
  -2  18   0   -0.80    5.70 
  -2  18   0    1.70    5.90 
   1 -18   0    4.50    6.50 
  -1  18   0  -14.50    4.60 
  -1  18   0   -3.10    5.50 
   0 -18   0   32.10    8.30 
   0  18   0   30.30    7.70 
   0  18   0   38.50    7.80 
  -1 -18   0   -4.40    9.80 
  -1 -18   0   12.10    6.70 
   1  18   0   13.20    6.20 
   1  18   0    3.40    5.70 
  -2 -18   0    6.90    6.30 
  -2 -18   0  -17.40    7.20 
   2  18   0    5.70    5.70 
   2  18   0    0.50    5.60 
  -3 -18   0    3.30    8.80 
  -3 -18   0    3.70    6.10 
   3  18   0   -3.20    4.90 
  -4 -18   0   -3.90    8.60 
  -4 -18   0   -1.60    5.70 
   4  18   0   -1.90    4.70 
  -5 -18   0   16.30    9.80 
  -5 -18   0    7.90    6.10 
   5  18   0    9.40    5.50 
  -6 -18   0   13.60    9.00 
  -6 -18   0    5.40    5.20 
   6  18   0   -3.70    4.60 
  -7 -18   0    2.40    8.90 
  -7 -18   0    1.40    5.10 
  -8 -18   0   -2.00    4.90 
  -8 -18   0    7.80    8.80 
  -9 -18   0    5.20    8.70 
  -9 -18   0    6.90    5.30 
 -10 -18   0    0.30    5.10 
 -10 -18   0   15.90   10.00 
 -11 -18   0    3.10    5.00 
 -11 -18   0   -5.40    7.80 
 -12 -18   0    8.40    5.50 
 -12 -18   0   -1.00    8.20 
 -13 -18   0   14.10    8.90 
 -13 -18   0   -0.10    4.60 
 -14 -18   0   27.80    6.40 
 -14 -18   0   18.70    9.50 
 -15 -18   0   35.00    7.70 
 -15 -18   0   51.59   11.90 
 -15 -18   0   51.19    8.00 
 -16 -18   0   34.00    8.00 
 -16 -18   0   46.40    7.90 
 -16 -18   0   42.10   11.50 
 -17 -18   0   10.00    5.00 
 -17 -18   0    8.00    9.00 
 -17 -18   0   -8.40    4.30 
 -10  19   0   -7.50    6.50 
 -10  19   0   -0.40    7.80 
   9 -19   0   12.50   13.00 
  -9  19   0    2.50    8.00 
  -9  19   0    1.20    7.10 
   8 -19   0   29.50   11.80 
  -8  19   0   -4.40    6.80 
  -8  19   0   -6.00    6.50 
   7 -19   0   -6.40    6.60 
  -7  19   0   -5.70    6.30 
  -7  19   0   -4.70    6.30 
   6 -19   0   -1.80    6.80 
  -6  19   0    3.20    7.00 
  -6  19   0    1.80    7.10 
   5 -19   0  -17.50    6.00 
  -5  19   0  -11.20    5.50 
  -5  19   0   -0.20    6.40 
   4 -19   0   28.10    9.00 
  -4  19   0   20.80    7.60 
  -4  19   0   21.50    7.80 
   3 -19   0    2.60    7.20 
  -3  19   0    3.80    6.30 
  -3  19   0    3.70    6.50 
   2 -19   0   -5.90    6.60 
  -2  19   0    3.50    5.90 
  -2  19   0   -1.50    6.00 
   1 -19   0    0.40    6.90 
  -1  19   0    8.80    6.40 
  -1  19   0    8.60    6.60 
   0 -19   0   -8.80    6.10 
   0  19   0    4.90    6.30 
   0  19   0    1.80    5.90 
  -1 -19   0   -3.40    6.00 
   1  19   0    6.80    6.30 
   1  19   0   12.70    6.50 
  -2 -19   0   14.90    7.30 
   2  19   0    9.00    6.20 
   2  19   0    4.00    5.80 
  -3 -19   0    8.30    6.60 
  -3 -19   0   39.70   12.30 
   3  19   0   16.40    6.40 
  -4 -19   0   -4.80   10.20 
  -4 -19   0   13.20    6.80 
   4  19   0    4.20    5.40 
  -5 -19   0  -13.20    9.70 
  -5 -19   0    0.20    6.20 
   5  19   0    3.70    5.40 
  -6 -19   0    0.80    6.00 
  -6 -19   0    8.20    9.50 
  -7 -19   0    9.00    5.80 
  -7 -19   0   13.80   10.20 
  -8 -19   0   10.00    6.00 
  -8 -19   0   10.70    9.80 
  -9 -19   0   18.60    6.20 
  -9 -19   0   19.30    9.40 
 -10 -19   0   -6.40    8.30 
 -10 -19   0   -7.00    5.00 
 -11 -19   0   17.80   10.10 
 -12 -19   0   36.70   11.60 
 -12 -19   0   22.60    6.70 
 -13 -19   0    2.60    5.00 
 -13 -19   0    5.70    9.70 
 -14 -19   0  -13.60    4.00 
 -14 -19   0    6.60    9.00 
 -15 -19   0    4.50    9.20 
 -15 -19   0   11.20    5.70 
 -16 -19   0   10.90   10.00 
 -16 -19   0   -3.40    4.30 
  -9  20   0   -8.90    7.10 
  -9  20   0   -9.30    7.00 
   8 -20   0   25.90   12.70 
  -8  20   0    4.90    7.70 
  -8  20   0   -9.90    6.70 
   7 -20   0  -38.20    9.60 
  -7  20   0   -4.50    7.00 
  -7  20   0   -6.60    6.90 
   6 -20   0   -0.20    7.70 
  -6  20   0    7.90    7.20 
  -6  20   0   12.60    7.60 
   5 -20   0   -1.10    7.60 
  -5  20   0   -5.40    6.00 
  -5  20   0   -6.30    6.60 
   4 -20   0    4.80    7.20 
  -4  20   0   -1.40    6.80 
  -4  20   0   -0.10    6.40 
   3 -20   0    8.60    8.00 
  -3  20   0   12.10    6.80 
  -3  20   0   10.20    7.20 
   2 -20   0    0.90    6.90 
  -2  20   0   -1.90    6.60 
  -2  20   0   -1.00    6.10 
   1 -20   0   -4.30    6.90 
  -1  20   0    9.40    6.70 
  -1  20   0    2.80    6.40 
   0 -20   0  -13.10    6.10 
   0  20   0  -14.30    5.10 
   0  20   0   -3.00    5.70 
  -1 -20   0    3.60    7.00 
   1  20   0   -3.20    5.20 
   1  20   0   10.50    6.70 
  -2 -20   0   11.20    7.80 
   2  20   0    4.10    6.30 
  -3 -20   0    2.30    6.60 
   3  20   0    2.80    5.90 
  -4 -20   0   24.80    8.20 
   4  20   0   28.60    7.30 
  -5 -20   0    8.60    6.90 
  -5 -20   0   -2.70   10.60 
  -6 -20   0   -6.90    8.70 
  -6 -20   0    2.50    6.50 
  -7 -20   0    8.90    6.90 
  -7 -20   0    6.90   10.30 
  -8 -20   0    6.90    5.90 
  -8 -20   0    7.00    9.50 
  -9 -20   0   -4.70    8.00 
  -9 -20   0   -3.80    5.20 
 -10 -20   0   13.40    6.30 
 -10 -20   0   18.30   10.60 
 -11 -20   0    6.70    9.00 
 -11 -20   0    8.30    6.20 
 -12 -20   0   -7.70    5.70 
 -12 -20   0   12.20   10.20 
 -13 -20   0   -0.70    6.00 
 -13 -20   0   18.90   10.20 
 -14 -20   0   27.90   11.90 
 -14 -20   0   29.70    7.20 
 -15 -20   0   13.90    9.60 
 -15 -20   0   14.60    6.50 
 -16 -20   0   18.60   10.50 
  -8  21   0   -5.50    7.90 
  -8  21   0  -16.30    6.40 
   7 -21   0  -28.80   12.80 
  -7  21   0    5.50    7.70 
  -7  21   0   -2.00    7.50 
   6 -21   0   -1.60    8.00 
  -6  21   0   -4.50    7.10 
  -6  21   0   -5.40    7.20 
   5 -21   0    1.90    8.90 
  -5  21   0   -0.90    7.00 
  -5  21   0    7.20    8.10 
   4 -21   0    7.00    8.40 
  -4  21   0    5.60    7.40 
  -4  21   0    1.90    7.60 
   3 -21   0    0.30    8.20 
  -3  21   0    2.10    7.10 
  -3  21   0    6.00    7.20 
   2 -21   0    4.60    7.70 
  -2  21   0   16.90    7.70 
  -2  21   0   -3.70    6.60 
   1 -21   0   -5.50    7.20 
  -1  21   0   -9.50    6.10 
  -1  21   0   -4.60    6.50 
   0 -21   0   14.20    8.60 
   0  21   0    4.00    6.70 
   0  21   0    6.20    6.60 
  -1 -21   0   -3.10    7.60 
   1  21   0   -4.30    6.20 
   1  21   0    5.60    6.40 
  -2 -21   0   -0.10    6.90 
   2  21   0  -13.00    5.10 
  -3 -21   0   -0.20    6.70 
   3  21   0   11.70    7.20 
  -4 -21   0   -0.20    6.70 
  -5 -21   0  -13.50    5.50 
  -6 -21   0   18.50    7.70 
  -7 -21   0    7.80   15.90 
  -7 -21   0   -8.30    5.60 
  -8 -21   0   -4.00   10.30 
  -8 -21   0   -0.70    6.40 
  -9 -21   0    1.60    5.70 
  -9 -21   0    8.60   10.60 
 -10 -21   0   15.90   10.70 
 -10 -21   0    0.20    5.80 
 -11 -21   0    7.30   10.30 
 -11 -21   0   -1.60    5.40 
 -12 -21   0   31.70    7.80 
 -12 -21   0   16.60   11.30 
 -13 -21   0   28.10   11.20 
 -14 -21   0   15.90   12.30 
 -14 -21   0  -12.10    5.00 
 -15 -21   0   19.10   11.50 
  -7  22   0   -2.70    7.80 
  -7  22   0  -16.20    6.70 
  -6  22   0   -8.90    7.30 
  -6  22   0   -9.60    6.40 
   5 -22   0  -19.50    7.70 
  -5  22   0   -9.50    6.50 
  -5  22   0    4.10    8.50 
   4 -22   0   -7.90    8.40 
  -4  22   0   -3.60    6.80 
  -4  22   0    1.60    7.90 
   3 -22   0   -3.90    8.30 
  -3  22   0   -7.10    6.90 
  -3  22   0    1.30    7.20 
   2 -22   0   -5.60    7.90 
  -2  22   0    4.80    7.40 
  -2  22   0   -4.80    6.30 
   1 -22   0   -2.80    8.10 
  -1  22   0   13.00    7.90 
  -1  22   0   -0.10    6.90 
   0 -22   0   -9.20    7.70 
   0  22   0   -6.30    5.70 
   0  22   0   12.00    7.70 
  -1 -22   0   -2.60    7.70 
   1  22   0   -5.50    5.50 
   1  22   0   -6.10    5.90 
  -2 -22   0  -17.10    6.30 
   2  22   0   -8.70    8.00 
  -3 -22   0    2.50    7.60 
  -4 -22   0    0.50    7.30 
  -5 -22   0    4.60    7.40 
  -6 -22   0   11.10    7.80 
  -7 -22   0   -4.10    6.30 
  -8 -22   0    4.30    7.20 
  -9 -22   0    3.70    7.10 
 -10 -22   0    8.50    6.20 
 -11 -22   0    7.90    6.50 
 -12 -22   0    0.00    5.80 
 -12 -22   0   21.10   12.80 
 -13 -22   0   24.50   12.20 
 -13 -22   0    0.10    5.90 
   5 -23   0    7.00    9.90 
  -5  23   0   -9.80    7.30 
  -5  23   0    0.00    7.70 
   4 -23   0    1.90    8.90 
  -4  23   0   -5.30    7.60 
  -4  23   0   -2.90    7.00 
   3 -23   0  -16.70    7.70 
  -3  23   0   -4.20    7.20 
  -3  23   0  -10.00    7.10 
   2 -23   0   -3.20    8.80 
  -2  23   0   -3.50    7.10 
  -2  23   0    0.10    7.60 
   1 -23   0   -4.30    8.90 
  -1  23   0    0.00    6.90 
  -1  23   0   -4.10    7.00 
   0 -23   0   -6.10    8.40 
   0  23   0   -3.50    6.70 
   0  23   0    5.30    6.90 
  -1 -23   0   -4.00    8.00 
   1  23   0   14.80    7.70 
  -2 -23   0   -0.80    8.50 
  -3 -23   0   15.10    9.00 
  -4 -23   0   -7.60    7.00 
  -5 -23   0    0.90    7.60 
  -6 -23   0   -4.10    7.50 
  -7 -23   0   -1.70    7.20 
  -8 -23   0    3.40    7.40 
  -9 -23   0   13.20    7.90 
 -10 -23   0    3.80    6.90 
 -11 -23   0   10.70    7.10 
 -12 -23   0    6.10    6.70 
   3 -24   0    0.70    9.50 
  -3  24   0    2.30    8.60 
  -3  24   0   -7.90    7.30 
   2 -24   0   -7.30    8.70 
  -2  24   0    4.20    8.80 
  -2  24   0    8.40    8.30 
   1 -24   0   -0.20    9.30 
  -1  24   0    6.60    7.20 
  -1  24   0    0.80   10.00 
   0 -24   0  -16.00    8.20 
   0  24   0   -4.40    5.90 
  -1 -24   0   -9.90    8.50 
  -2 -24   0    0.00    9.10 
  -3 -24   0   -4.40    8.40 
  -4 -24   0    1.00    8.20 
  -5 -24   0   -0.60    8.30 
  -6 -24   0  -12.50    6.90 
  -7 -24   0    1.60    8.50 
  -8 -24   0   -1.10    7.10 
  -9 -24   0   -2.50    7.20 
 -10 -24   0    8.00    7.90 
  -1 -25   0  -20.40    8.20 
  -2 -25   0    3.80    9.60 
  -3 -25   0    5.70   10.10 
  -4 -25   0   -5.10    9.00 
  -5 -25   0   -1.10    8.50 
  -6 -25   0    0.80    8.90 
  -7 -25   0   -6.30    8.10 
  -6 -25   1   -0.10    8.20 
  -5 -25   1   -9.20    8.40 
  -4 -25   1   -7.50    8.40 
  -3 -25   1   -4.80    9.10 
  -2 -25   1  -10.40    9.10 
  -1 -25   1    3.70    9.40 
  -9 -24   1    2.50    7.50 
  -8 -24   1   -0.70    7.80 
  -7 -24   1  -10.90    6.80 
  -6 -24   1    7.70    8.20 
  -5 -24   1    2.00    8.10 
  -4 -24   1  -11.20    7.70 
  -3 -24   1   -9.50    8.40 
  -2 -24   1  -10.60    8.10 
  -1 -24   1  -13.10    7.90 
   0  24  -1    6.60    7.10 
   0 -24   1  -14.80    7.70 
  -1  24  -1    6.70    7.20 
   1 -24   1    1.90    8.90 
  -2  24  -1    6.20    7.90 
   2 -24   1  -18.80    8.00 
  -3  24  -1   -8.50    7.20 
  -3  24  -1   -0.30    8.30 
   3 -24   1   -2.70    9.40 
 -11 -23   1    3.40    6.80 
 -10 -23   1    9.00    7.90 
  -9 -23   1   -1.50    7.00 
  -8 -23   1   -1.20    6.90 
  -7 -23   1    2.00    7.20 
  -6 -23   1    0.20    7.10 
  -5 -23   1   11.70    8.20 
  -4 -23   1  -13.90    6.40 
  -3 -23   1   -8.80    7.60 
  -2 -23   1   -8.70    7.30 
  -1 -23   1   -4.30    7.70 
   0  23  -1    6.10    6.60 
   0 -23   1  -12.60    7.60 
  -1  23  -1   -6.70    7.30 
  -1  23  -1    4.50    7.20 
   1 -23   1   -3.70    8.20 
  -2  23  -1   -6.80    7.00 
  -2  23  -1   -0.20    6.90 
   2 -23   1   -3.90    8.80 
  -3  23  -1   -8.90    7.30 
  -3  23  -1   -4.00    7.10 
   3 -23   1   -4.20    8.70 
  -4  23  -1   -4.20    7.60 
  -4  23  -1  -12.50    7.40 
   4 -23   1   -6.10    8.50 
  -5  23  -1   -4.60    7.70 
  -5  23  -1   -1.60    7.20 
   5 -23   1  -10.00    8.60 
 -13 -22   1   15.90    7.30 
 -13 -22   1   19.60   12.50 
 -12 -22   1    5.80    6.80 
 -12 -22   1   24.80   11.80 
 -11 -22   1   13.10   11.50 
 -11 -22   1    2.20    6.20 
 -10 -22   1   -4.60    5.50 
 -10 -22   1   -0.80   11.00 
  -9 -22   1   11.70    7.20 
  -8 -22   1   -5.90    6.10 
  -7 -22   1   10.40    7.70 
  -6 -22   1    3.60    7.40 
  -5 -22   1   -3.00    7.10 
  -4 -22   1   11.10    8.00 
  -3 -22   1   -7.30    7.00 
  -2 -22   1   -0.70    7.30 
   1  22  -1   -6.50    8.10 
   1  22  -1    6.80    6.90 
  -1 -22   1   10.60    8.50 
   0  22  -1    3.00    7.10 
   0  22  -1    1.30    5.70 
   0 -22   1   -5.20    7.20 
  -1  22  -1    4.60    7.10 
  -1  22  -1    1.10    6.60 
   1 -22   1   -3.60    8.20 
  -2  22  -1   -2.60    6.90 
  -2  22  -1   -3.90    7.30 
   2 -22   1   -3.20    8.20 
  -3  22  -1    2.50    7.90 
  -3  22  -1   -1.70    6.50 
   3 -22   1  -28.50    6.20 
  -4  22  -1   -2.90    7.50 
  -4  22  -1   12.20    8.00 
   4 -22   1    4.80    9.50 
  -5  22  -1   -1.50    7.10 
  -5  22  -1   -0.60    7.90 
   5 -22   1  -15.40    7.50 
  -6  22  -1   -4.90    8.10 
  -6  22  -1   -2.30    7.30 
   6 -22   1    0.60    8.70 
  -7  22  -1    0.40    7.40 
  -7  22  -1   -9.10    7.50 
 -14 -21   1   24.80    7.00 
 -14 -21   1   21.60   11.30 
 -13 -21   1   32.60   12.90 
 -13 -21   1   23.10    6.90 
 -12 -21   1   19.20   11.30 
 -12 -21   1    9.80    6.40 
 -11 -21   1   19.70    7.60 
 -11 -21   1   14.10   10.40 
 -10 -21   1   10.60   10.20 
 -10 -21   1    9.40    6.20 
  -9 -21   1    1.60    5.70 
  -9 -21   1   11.60   10.90 
  -8 -21   1    0.40    9.50 
  -8 -21   1   -3.70    6.40 
  -7 -21   1    6.90    7.10 
  -7 -21   1   12.50   10.80 
  -6 -21   1   16.00    7.70 
  -5 -21   1    2.60    7.00 
  -4 -21   1   13.40    7.60 
  -3 -21   1   -1.50    6.80 
   2  21  -1   -8.80    5.60 
  -2 -21   1   -7.30    6.90 
   1  21  -1    6.70    6.70 
   1  21  -1    9.10    6.40 
  -1 -21   1    1.90    7.90 
   0  21  -1   -4.80    6.10 
   0  21  -1   -1.10    5.30 
   0 -21   1  -12.30    6.80 
  -1  21  -1   -1.60    6.00 
  -1  21  -1   12.90    7.00 
   1 -21   1  -10.00    6.70 
  -2  21  -1    5.90    7.20 
  -2  21  -1    9.90    7.10 
   2 -21   1   -8.80    6.60 
  -3  21  -1   -4.00    6.80 
  -3  21  -1    8.20    7.10 
   3 -21   1   -3.30    8.30 
  -4  21  -1   -6.50    6.30 
  -4  21  -1   -5.00    7.30 
   4 -21   1   -7.50    7.60 
  -5  21  -1    3.40    7.30 
  -5  21  -1    2.60    7.50 
   5 -21   1    0.90    8.30 
  -6  21  -1    0.10    6.90 
  -6  21  -1   -6.40    7.20 
   6 -21   1   10.40    8.60 
  -7  21  -1    4.90    7.40 
  -7  21  -1   -8.70    7.30 
  -8  21  -1   -7.20    7.20 
  -8  21  -1    1.80    8.00 
 -15 -20   1   17.90   10.90 
 -15 -20   1   33.60    7.30 
 -14 -20   1    7.80    5.40 
 -14 -20   1   22.40   11.10 
 -13 -20   1   28.50   11.60 
 -13 -20   1   12.10    6.70 
 -12 -20   1    8.10    9.90 
 -12 -20   1    9.60    6.20 
 -11 -20   1   -0.70    5.10 
 -11 -20   1    1.80    9.30 
 -10 -20   1    1.00    5.60 
 -10 -20   1    0.90    9.70 
  -9 -20   1   -4.20    9.30 
  -9 -20   1    1.70    5.50 
  -8 -20   1    2.60    5.40 
  -8 -20   1   -3.40    9.30 
  -7 -20   1   -0.70    6.60 
  -7 -20   1    8.50   10.50 
  -6 -20   1    8.30   10.20 
  -6 -20   1   10.00    6.80 
  -5 -20   1    0.10    6.20 
  -5 -20   1   -5.10    8.40 
  -4 -20   1   18.60   12.40 
  -4 -20   1    4.40    6.60 
   3  20  -1    2.50    6.00 
  -3 -20   1   -4.50    6.00 
   2  20  -1   -5.90    5.50 
  -2 -20   1   -1.00    6.70 
   1  20  -1   13.90    6.60 
   1  20  -1    8.00    6.30 
  -1 -20   1   12.30    7.70 
   0  20  -1   -5.80    5.50 
   0  20  -1    4.90    6.50 
   0 -20   1   -7.90    6.60 
  -1  20  -1   11.50    7.00 
  -1  20  -1   -5.10    5.40 
   1 -20   1   -5.00    6.20 
  -2  20  -1   -2.10    6.40 
  -2  20  -1  -12.50    5.40 
   2 -20   1   -2.70    6.60 
  -3  20  -1    1.00    5.80 
  -3  20  -1   -7.60    6.00 
   3 -20   1    9.70    7.90 
  -4  20  -1   -2.20    7.00 
  -4  20  -1    2.30    6.80 
   4 -20   1  -12.00    7.00 
  -5  20  -1    8.60    7.10 
  -5  20  -1   14.40    8.00 
   5 -20   1    3.10    8.20 
  -6  20  -1   -0.40    6.90 
  -6  20  -1   -2.30    6.50 
   6 -20   1   -5.50    7.30 
  -7  20  -1    1.20    7.60 
  -7  20  -1   -4.30    7.10 
   7 -20   1   -6.80    7.20 
  -8  20  -1    1.30    7.00 
  -8  20  -1   -6.40    6.90 
  -9  20  -1   -0.60    7.70 
  -9  20  -1    9.80    8.30 
 -16 -19   1   31.50   11.70 
 -16 -19   1    2.90    5.40 
 -15 -19   1    3.20    5.30 
 -15 -19   1   26.90   10.70 
 -14 -19   1    4.30    9.20 
 -14 -19   1   -7.20    5.00 
 -13 -19   1    0.80    4.50 
 -13 -19   1   11.50    9.60 
 -12 -19   1   -4.10    5.10 
 -12 -19   1   20.20   10.10 
 -11 -19   1   13.00    9.50 
 -10 -19   1   -6.60    8.00 
 -10 -19   1   -9.60    4.40 
  -9 -19   1    0.10    8.80 
  -9 -19   1   -6.50    4.80 
  -8 -19   1   18.80    6.60 
  -8 -19   1    9.20    9.30 
  -7 -19   1   16.00    6.70 
  -7 -19   1   11.10   10.00 
  -6 -19   1   17.00    7.00 
  -6 -19   1   27.60   11.00 
  -5 -19   1   -3.30    5.60 
  -5 -19   1  -12.00    7.60 
   4  19  -1    7.00    5.90 
  -4 -19   1   13.40    7.40 
  -4 -19   1   20.60   12.10 
   3  19  -1   -0.10    5.40 
  -3 -19   1    4.50    6.30 
  -3 -19   1    3.30   10.20 
   2  19  -1    2.60    5.60 
  -2 -19   1   -0.80    9.30 
  -2 -19   1   -4.10    6.00 
   1  19  -1   -1.30    5.20 
   1  19  -1    5.20    6.30 
  -1 -19   1   15.20    7.50 
   0  19  -1   -1.60    5.70 
   0  19  -1    3.30    5.90 
   0 -19   1    0.20    6.70 
  -1  19  -1    1.70    6.20 
  -1  19  -1   24.00    7.10 
   1 -19   1    9.90    7.00 
  -2  19  -1   11.50    6.90 
  -2  19  -1   14.30    7.20 
   2 -19   1    9.70    7.50 
  -3  19  -1   -3.50    5.80 
  -3  19  -1    6.90    6.80 
   3 -19   1    2.80    7.20 
  -4  19  -1   -4.60    6.00 
  -4  19  -1    0.80    5.70 
   4 -19   1    2.20    7.00 
  -5  19  -1   -2.10    5.40 
  -5  19  -1    8.30    7.60 
   5 -19   1   -1.00    7.40 
  -6  19  -1   -3.00    5.90 
  -6  19  -1   -5.00    6.10 
   6 -19   1    2.10    7.20 
  -7  19  -1   -5.70    5.90 
  -7  19  -1    9.70    7.60 
   7 -19   1   -5.60    7.40 
  -8  19  -1   -5.60    6.70 
  -8  19  -1    3.70    7.70 
   8 -19   1   13.40   11.40 
  -9  19  -1  -14.00    6.10 
  -9  19  -1   -1.80    6.90 
 -10  19  -1   -6.60    7.10 
 -10  19  -1   -0.10    7.30 
 -11  19  -1  -11.60    6.70 
 -11  19  -1  -10.10    7.50 
 -17 -18   1    4.50    6.70 
 -17 -18   1   18.10    9.90 
 -17 -18   1   21.90    7.30 
 -16 -18   1    8.00    9.30 
 -16 -18   1   -0.30    4.90 
 -16 -18   1    5.00    5.30 
 -15 -18   1   17.10    9.70 
 -15 -18   1    8.50    5.20 
 -14 -18   1   17.40    6.10 
 -14 -18   1    0.30    8.50 
 -13 -18   1   -3.50    4.90 
 -13 -18   1    4.80    8.30 
 -12 -18   1    4.20    8.70 
 -12 -18   1   -1.50    4.30 
 -11 -18   1   -3.10    8.20 
 -11 -18   1    0.40    5.10 
 -10 -18   1   -5.10    5.10 
 -10 -18   1   11.90    8.90 
  -9 -18   1    0.90    4.90 
  -9 -18   1   14.50    9.00 
  -8 -18   1   -4.50    4.60 
  -8 -18   1    0.20    8.50 
  -7 -18   1   -2.80    5.10 
  -7 -18   1    0.50    8.00 
  -6 -18   1   17.10    6.60 
  -6 -18   1   34.00   11.00 
   5  18  -1   -0.60    4.40 
  -5 -18   1    4.90    5.90 
  -5 -18   1    1.20    9.20 
   4  18  -1   33.20    6.80 
  -4 -18   1   20.50   10.00 
  -4 -18   1   33.30    7.60 
   3  18  -1   18.50    5.90 
  -3 -18   1    2.90    6.20 
  -3 -18   1   18.10    9.80 
   2  18  -1   -7.70    5.10 
   2  18  -1   -3.00    4.90 
  -2 -18   1    2.80    8.40 
  -2 -18   1    2.10    6.00 
   1  18  -1   -1.50    5.10 
   1  18  -1    3.30    5.70 
  -1 -18   1   -9.10    8.70 
  -1 -18   1    0.00    5.90 
   0  18  -1   14.00    6.50 
   0  18  -1   15.20    6.20 
   0 -18   1    5.60    6.90 
   0 -18   1   11.90   16.20 
  -1  18  -1    8.30    6.40 
  -1  18  -1    5.10    6.00 
   1 -18   1   12.40    7.20 
  -2  18  -1   31.80    8.00 
  -2  18  -1   21.30    7.10 
   2 -18   1   12.30    7.30 
  -3  18  -1   11.30    6.80 
  -3  18  -1   12.40    6.70 
   3 -18   1   15.50    7.70 
  -4  18  -1   12.00    6.50 
  -4  18  -1    1.10    5.90 
   4 -18   1    3.10    6.80 
  -5  18  -1    3.60    6.60 
  -5  18  -1   -2.30    5.70 
   5 -18   1  -20.00    5.80 
  -6  18  -1    3.20    6.60 
  -6  18  -1   -0.50    6.60 
   6 -18   1   -5.20    6.20 
  -7  18  -1    3.70    6.50 
  -7  18  -1   10.10    6.90 
   7 -18   1  -18.80    8.90 
   7 -18   1    3.60    7.30 
  -8  18  -1   -2.40    6.10 
  -8  18  -1   -1.20    6.80 
   8 -18   1  -13.50    6.10 
   8 -18   1   22.90   11.30 
  -9  18  -1    3.80    6.90 
  -9  18  -1    0.20    7.40 
   9 -18   1    9.50   11.20 
 -10  18  -1   -3.40    6.60 
 -10  18  -1   -7.70    6.70 
 -11  18  -1   -5.30    7.00 
 -11  18  -1   -4.00    6.70 
 -12  18  -1  -12.40    6.70 
 -12  18  -1   -7.10    7.20 
  12 -18   1    9.30    8.40 
 -17 -17   1    3.70    8.20 
 -17 -17   1   10.70    5.70 
 -17 -17   1   -0.70    5.10 
 -16 -17   1   20.10    6.60 
 -16 -17   1   31.50   10.40 
 -16 -17   1   22.50    7.20 
 -15 -17   1   15.00    5.80 
 -15 -17   1    5.00    5.10 
 -15 -17   1   16.20    9.90 
 -14 -17   1   12.90    8.40 
 -14 -17   1    5.70    4.50 
 -14 -17   1    9.30    5.50 
 -13 -17   1    7.40    6.70 
 -13 -17   1    3.00    4.30 
 -13 -17   1    2.80    8.20 
 -12 -17   1   45.50    7.10 
 -12 -17   1   50.89   11.20 
 -12 -17   1   43.80    9.00 
 -11 -17   1    5.80    4.90 
 -11 -17   1    4.60    6.30 
 -11 -17   1   18.70    9.00 
 -10 -17   1    0.40    7.80 
 -10 -17   1    6.40    5.10 
 -10 -17   1   -0.70    5.40 
  -9 -17   1    2.50    5.70 
  -9 -17   1   -2.20    4.80 
  -9 -17   1    0.50    8.20 
  -8 -17   1    0.50    8.40 
  -8 -17   1   -6.20    5.60 
  -8 -17   1   -2.90    4.30 
  -7 -17   1   32.60    6.60 
  -7 -17   1   23.10    8.50 
  -7 -17   1   43.30   11.10 
   6  17  -1    8.30    5.00 
  -6 -17   1   23.50    9.40 
  -6 -17   1   10.80    5.30 
  -6 -17   1   11.20    6.70 
   5  17  -1   -1.10    4.70 
  -5 -17   1   -6.00    5.90 
  -5 -17   1   -9.60    4.60 
  -5 -17   1    1.90    7.50 
   4  17  -1   28.20    6.30 
  -4 -17   1   18.60    9.50 
  -4 -17   1   19.00    8.00 
  -4 -17   1   28.20    7.20 
   3  17  -1   31.60    6.50 
  -3 -17   1   19.40    7.20 
  -3 -17   1   20.20    6.90 
  -3 -17   1   14.90    9.30 
   2  17  -1   18.20    6.80 
   2  17  -1   11.10    5.60 
  -2 -17   1    4.00    8.10 
  -2 -17   1   23.10    7.10 
  -2 -17   1   -1.40    2.70 
   1  17  -1   58.89    8.40 
   1  17  -1   73.69    9.60 
  -1 -17   1   34.60   11.90 
  -1 -17   1   64.19    9.20 
   0  17  -1   -1.60    5.10 
   0  17  -1    6.70    5.80 
   0 -17   1   -2.90    8.30 
   0 -17   1   -3.00    5.50 
  -1  17  -1   31.20    7.30 
  -1  17  -1   30.30    7.20 
   1 -17   1   37.20    8.00 
   1 -17   1   17.90    9.20 
  -2  17  -1   -2.60    5.10 
  -2  17  -1   10.20    6.00 
   2 -17   1   -3.40    5.90 
  -3  17  -1    7.40    6.00 
  -3  17  -1   12.00    6.30 
   3 -17   1    3.70    6.60 
   3 -17   1    6.10    6.40 
  -4  17  -1    0.70    5.50 
  -4  17  -1    5.20    6.00 
   4 -17   1   -5.40    6.30 
   4 -17   1    0.90    6.50 
  -5  17  -1    2.90    5.60 
  -5  17  -1   -2.00    5.80 
   5 -17   1   -5.10    6.30 
   5 -17   1    9.10    7.50 
  -6  17  -1   -1.20    5.80 
  -6  17  -1   -0.30    5.90 
   6 -17   1  -18.40    6.90 
   6 -17   1   -3.60    6.10 
  -7  17  -1    8.70    7.10 
  -7  17  -1    9.50    6.50 
   7 -17   1  -13.90    7.20 
   7 -17   1  -29.50    7.70 
   7 -17   1   -2.80    6.60 
  -8  17  -1   -3.50    6.30 
  -8  17  -1    2.00    6.10 
   8 -17   1    5.10    7.90 
   8 -17   1   -3.20    6.20 
   8 -17   1   17.40    9.60 
  -9  17  -1   -2.40    6.00 
  -9  17  -1    0.10    6.70 
   9 -17   1    6.30    7.40 
   9 -17   1   10.60   10.40 
 -10  17  -1    5.40    7.50 
 -10  17  -1   12.80    7.10 
  10 -17   1   -2.70    7.50 
  10 -17   1   20.30   12.20 
 -11  17  -1    5.00    7.50 
 -11  17  -1    6.70    8.30 
  11 -17   1    4.50    7.40 
  11 -17   1   42.20   18.30 
 -12  17  -1    0.20    7.90 
 -12  17  -1   -3.40    6.50 
  12 -17   1   -5.60    6.90 
 -13  17  -1    1.80    7.50 
 -13  17  -1   -9.00    6.90 
  13 -17   1   10.60    6.80 
 -18 -16   1   26.30    7.70 
 -18 -16   1   28.20   10.60 
 -17 -16   1   33.20   10.30 
 -17 -16   1   16.30    6.60 
 -16 -16   1   17.30    8.70 
 -16 -16   1   29.50    7.20 
 -15 -16   1    4.10    6.40 
 -15 -16   1   11.40    8.30 
 -15 -16   1   10.90    5.20 
 -15 -16   1    2.40    4.30 
 -14 -16   1   -6.20    4.00 
 -14 -16   1   -4.00    5.60 
 -14 -16   1   11.70    8.40 
 -14 -16   1   14.70    5.00 
 -13 -16   1   27.10    6.10 
 -13 -16   1    9.00    8.70 
 -13 -16   1   21.50    7.10 
 -13 -16   1    1.80    4.00 
 -12 -16   1   13.90    5.50 
 -12 -16   1   12.30    6.60 
 -12 -16   1   14.10    8.50 
 -11 -16   1   -6.60    4.80 
 -11 -16   1    5.30    4.20 
 -11 -16   1   -9.70    7.20 
 -10 -16   1   -5.40    7.30 
 -10 -16   1    0.20    5.30 
 -10 -16   1    3.70    4.40 
  -9 -16   1   25.50    7.70 
  -9 -16   1   34.60    6.50 
  -9 -16   1   13.00    8.70 
  -8 -16   1    9.30    7.70 
  -8 -16   1   -7.00    4.50 
  -8 -16   1    5.60    5.90 
   7  16  -1   -2.60    4.80 
  -7 -16   1    4.50    4.60 
  -7 -16   1    8.30    7.70 
  -7 -16   1   -3.00    5.00 
   6  16  -1   -3.80    4.00 
  -6 -16   1    4.40    4.80 
  -6 -16   1    2.30    8.10 
  -6 -16   1    5.20    5.80 
   5  16  -1   -2.30    4.10 
  -5 -16   1    3.80    6.10 
  -5 -16   1   -0.50    7.40 
  -5 -16   1    2.20    4.60 
   4  16  -1   -6.60    3.70 
  -4 -16   1  -12.00    4.50 
  -4 -16   1   -4.10    5.30 
  -4 -16   1    0.70    7.20 
   3  16  -1   23.00    7.70 
   3  16  -1   58.29    7.70 
   3  16  -1   13.00    7.00 
  -3 -16   1   47.80    7.80 
  -3 -16   1   22.90    8.90 
  -3 -16   1   33.30    8.80 
   2  16  -1    2.70    6.80 
   2  16  -1    5.40    7.20 
   2  16  -1   14.60    5.40 
   2  16  -1   17.00    6.00 
  -2 -16   1   19.60    9.70 
  -2 -16   1   19.60    6.40 
   1  16  -1   23.50    8.70 
   1  16  -1   39.50    7.40 
   1  16  -1   41.70    7.10 
   1  16  -1   27.20    8.70 
  -1 -16   1   36.80    9.70 
  -1 -16   1   34.20    7.60 
  -1 -16   1   26.50    7.20 
   0  16  -1    8.00    5.90 
   0  16  -1   -3.50    6.10 
   0  16  -1   -3.30    6.40 
   0  16  -1    8.40    5.20 
   0 -16   1    6.60    7.10 
   0 -16   1   -1.80    5.60 
   0 -16   1   12.40    6.30 
  -1  16  -1  -21.70    5.20 
  -1  16  -1    6.50    5.30 
  -1  16  -1    1.30    5.20 
   1 -16   1   -2.00    5.70 
   1 -16   1    7.50    6.20 
   1 -16   1   -0.90    8.60 
  -2  16  -1   10.80    6.10 
  -2  16  -1    8.40    5.60 
  -2  16  -1   -6.80    7.10 
  -2  16  -1   -1.50    6.90 
   2 -16   1   -1.60    7.70 
   2 -16   1   11.20    6.20 
  -3  16  -1   10.30    9.80 
  -3  16  -1   11.10   12.10 
  -3  16  -1    0.60    5.00 
  -3  16  -1    2.30    5.30 
   3 -16   1   -2.00    6.10 
   3 -16   1    5.30    6.00 
   3 -16   1   -6.00    7.80 
  -4  16  -1    2.70    5.70 
  -4  16  -1   -2.90    4.90 
   4 -16   1   -3.90    6.10 
   4 -16   1    4.60    6.00 
  -5  16  -1    6.50    5.70 
  -5  16  -1    8.50    5.80 
   5 -16   1    3.00    6.70 
   5 -16   1   19.70    7.70 
  -6  16  -1   -0.30    5.70 
  -6  16  -1    3.90    5.70 
   6 -16   1    5.30    6.60 
   6 -16   1  -17.20    6.10 
  -7  16  -1   38.80    8.90 
  -7  16  -1   37.30    8.30 
   7 -16   1   45.60   10.30 
   7 -16   1   33.90    8.50 
   7 -16   1   42.80    9.00 
  -8  16  -1    7.20    6.60 
  -8  16  -1    5.00    6.70 
   8 -16   1   11.40    9.20 
   8 -16   1   -4.50    6.00 
   8 -16   1   14.80    8.00 
  -9  16  -1   10.10    6.80 
  -9  16  -1   10.20    7.30 
   9 -16   1    2.10    6.50 
   9 -16   1   40.80   11.10 
   9 -16   1    8.10    6.70 
 -10  16  -1    6.80    6.70 
 -10  16  -1   22.10    8.40 
  10 -16   1    6.80   10.10 
  10 -16   1    4.50    7.10 
 -11  16  -1   -5.20    5.70 
 -11  16  -1    8.30    7.10 
  11 -16   1   15.10   12.10 
  11 -16   1   -0.30    6.40 
 -12  16  -1   -0.30    6.30 
 -12  16  -1    5.90    7.30 
  12 -16   1  -22.20   13.60 
  12 -16   1   -4.60    5.60 
 -13  16  -1  -11.60    6.50 
 -13  16  -1    7.40    7.00 
  13 -16   1   -2.60    6.00 
 -18 -15   1    0.70    7.70 
 -18 -15   1    2.30    5.10 
 -17 -15   1   14.70    5.90 
 -17 -15   1    6.50    6.50 
 -17 -15   1    9.50    8.90 
 -16 -15   1   44.10   10.80 
 -16 -15   1   27.80    6.80 
 -16 -15   1   32.70    9.00 
 -15 -15   1   -2.80    5.10 
 -15 -15   1   -4.90    6.50 
 -15 -15   1    7.80    6.50 
 -14 -15   1   -8.50    4.00 
 -14 -15   1    4.20    6.00 
 -14 -15   1    1.90    7.50 
 -13 -15   1   -1.10    4.20 
 -13 -15   1   14.40    5.00 
 -13 -15   1   11.20    6.50 
 -13 -15   1   -1.60    7.00 
 -12 -15   1    5.60    4.60 
 -12 -15   1    5.40    5.60 
 -12 -15   1   15.40    7.60 
 -12 -15   1    1.30    4.10 
 -11 -15   1   21.40    5.40 
 -11 -15   1   10.90    7.50 
 -11 -15   1   11.00    4.90 
 -11 -15   1   17.90    6.90 
 -10 -15   1    6.40    4.60 
 -10 -15   1    5.10    7.80 
 -10 -15   1   10.40    5.90 
  -9 -15   1   32.60    9.50 
  -9 -15   1   43.40    8.60 
  -9 -15   1   44.20    7.10 
  -8 -15   1    6.60    7.40 
  -8 -15   1    2.70    5.20 
  -8 -15   1    2.30    4.40 
   7  15  -1  130.59    9.00 
  -7 -15   1  102.29   13.00 
  -7 -15   1   97.79    9.50 
  -7 -15   1  108.89   11.70 
   6  15  -1   26.70    5.10 
  -6 -15   1   13.00    5.00 
  -6 -15   1   20.80    8.30 
  -6 -15   1   25.00    7.80 
   5  15  -1    5.80    4.00 
  -5 -15   1    0.40    5.90 
  -5 -15   1   10.00    7.50 
  -5 -15   1    2.70    4.30 
   4  15  -1   -0.50    3.70 
  -4 -15   1   -1.00    5.00 
  -4 -15   1    0.60    4.60 
  -4 -15   1   -3.70    7.20 
   3  15  -1   44.80    6.40 
   3  15  -1   34.90    7.10 
   3  15  -1   25.70    6.80 
  -3 -15   1   48.80    9.20 
  -3 -15   1   45.60    9.40 
  -3 -15   1   43.60    7.20 
   2  15  -1   14.70    6.30 
   2  15  -1   30.60    5.90 
   2  15  -1   26.20    6.30 
   2  15  -1   26.30    8.20 
  -2 -15   1   25.60    6.40 
  -2 -15   1    6.10    3.60 
  -2 -15   1   42.00    9.70 
   1  15  -1    0.40    4.10 
   1  15  -1   -2.30    5.30 
   1  15  -1   -7.80    4.30 
   1  15  -1    1.00    4.50 
  -1 -15   1   -0.60    5.20 
  -1 -15   1    0.80    4.90 
  -1 -15   1   12.30    6.80 
   0  15  -1   26.30    7.50 
   0  15  -1   50.39    7.70 
   0  15  -1   20.30    7.50 
   0  15  -1   48.60    6.90 
   0 -15   1   26.40    8.00 
   0 -15   1   43.10    7.50 
   0 -15   1   53.99    8.60 
  -1  15  -1    9.00    5.20 
  -1  15  -1   14.10    9.20 
  -1  15  -1    6.20    5.00 
  -1  15  -1   -3.80    5.90 
  -1  15  -1   13.30    6.60 
   1 -15   1    4.50    5.50 
   1 -15   1    3.90    8.30 
   1 -15   1    2.00    5.80 
  -2  15  -1   11.00    6.80 
  -2  15  -1    4.80    5.00 
  -2  15  -1   10.10    6.50 
  -2  15  -1    6.60    5.20 
  -2  15  -1  -11.30    4.80 
   2 -15   1   11.70    8.40 
   2 -15   1    4.00    5.50 
   2 -15   1    6.80    5.20 
  -3  15  -1   13.30    5.80 
  -3  15  -1    4.50    5.30 
  -3  15  -1    1.90    6.70 
  -3  15  -1    4.40    6.20 
  -3  15  -1    0.00    6.30 
   3 -15   1    3.20    5.80 
   3 -15   1   10.00    6.10 
   3 -15   1   16.30    7.20 
   3 -15   1    2.50    7.20 
  -4  15  -1    2.20    7.10 
  -4  15  -1    6.10    5.60 
  -4  15  -1    5.40    6.70 
  -4  15  -1    8.00    5.50 
   4 -15   1   -9.90    7.40 
   4 -15   1    6.40    6.40 
   4 -15   1   -1.10    6.90 
   4 -15   1    9.80    6.10 
  -5  15  -1    4.80    7.90 
  -5  15  -1   14.60    6.50 
  -5  15  -1    9.90    6.00 
  -5  15  -1   16.00    8.50 
   5 -15   1   13.60    7.00 
   5 -15   1   25.20    7.40 
  -6  15  -1   -3.70    5.00 
  -6  15  -1   -0.80    5.40 
  -6  15  -1    2.70    8.10 
   6 -15   1  -11.20    5.50 
   6 -15   1    1.40    6.00 
  -7  15  -1   13.20    7.00 
  -7  15  -1    7.40   11.70 
  -7  15  -1    5.80    6.10 
   7 -15   1   -0.90    6.20 
   7 -15   1   13.50    7.00 
   7 -15   1   10.10    7.90 
  -8  15  -1   16.60    6.90 
  -8  15  -1   31.40    8.40 
   8 -15   1   34.30    8.30 
   8 -15   1   46.90   10.90 
   8 -15   1   25.50    7.50 
  -9  15  -1   22.90    7.40 
  -9  15  -1   12.00    6.60 
   9 -15   1   10.00    6.70 
   9 -15   1    4.30    6.30 
   9 -15   1   21.10    9.90 
 -10  15  -1   13.60    6.90 
 -10  15  -1   22.80    8.20 
  10 -15   1    7.40    6.50 
  10 -15   1   67.89   12.40 
 -11  15  -1   -0.10    5.70 
 -11  15  -1   -4.50    6.20 
  11 -15   1    3.30    6.30 
  11 -15   1   -2.10   10.00 
 -12  15  -1   -5.90    5.70 
 -12  15  -1  -10.00    5.90 
  12 -15   1    3.60    5.90 
  12 -15   1   -9.50   10.20 
 -13  15  -1    1.20    7.70 
 -13  15  -1   12.20    7.50 
  13 -15   1   12.50   15.50 
  13 -15   1   -8.70    4.10 
 -14  15  -1    4.40    7.30 
 -14  15  -1    5.90    8.00 
  14 -15   1    1.30    4.40 
 -19 -14   1   18.60    6.20 
 -19 -14   1   15.70    9.00 
 -18 -14   1    0.00    6.00 
 -18 -14   1   34.10    6.40 
 -18 -14   1   18.60    9.00 
 -17 -14   1    1.10    7.30 
 -17 -14   1    3.20    4.30 
 -17 -14   1   -2.70    4.90 
 -16 -14   1   18.00    8.10 
 -16 -14   1   19.20    7.40 
 -16 -14   1    5.10    5.50 
 -15 -14   1   13.90    8.10 
 -15 -14   1   17.70    5.50 
 -15 -14   1    4.50    6.10 
 -14 -14   1   21.00    8.50 
 -14 -14   1   19.60    7.10 
 -14 -14   1   16.20    4.80 
 -13 -14   1   10.00    6.00 
 -13 -14   1    6.60    4.30 
 -13 -14   1    7.90    7.40 
 -12 -14   1   -4.00    4.00 
 -12 -14   1   11.30    6.00 
 -12 -14   1    2.20    6.50 
 -11 -14   1   -2.00    4.00 
 -11 -14   1   14.00    4.60 
 -11 -14   1    0.40    4.80 
 -11 -14   1   14.70    7.30 
 -10 -14   1   11.70    4.50 
 -10 -14   1    4.20    5.40 
 -10 -14   1    5.70    4.20 
 -10 -14   1   -0.10    6.10 
  -9 -14   1   15.10    4.80 
  -9 -14   1   11.00    6.20 
  -9 -14   1   12.00    7.30 
   8  14  -1   -1.90    1.70 
  -8 -14   1    9.00    5.80 
  -8 -14   1    1.70    4.30 
  -8 -14   1   -0.50    6.10 
   7  14  -1   16.00    4.20 
  -7 -14   1   11.50    5.90 
  -7 -14   1   25.20    5.20 
  -7 -14   1   26.80    8.00 
   6  14  -1   42.60    5.60 
  -6 -14   1   49.80    9.50 
  -6 -14   1   48.60    8.00 
  -6 -14   1   42.80    6.40 
   5  14  -1   19.90    4.70 
  -5 -14   1   21.30    8.00 
  -5 -14   1   25.50    6.80 
  -5 -14   1   18.50    5.20 
   4  14  -1    0.70    3.50 
   4  14  -1    0.90    4.70 
  -4 -14   1   -3.40    4.40 
  -4 -14   1   -0.20    6.40 
  -4 -14   1    2.80    3.90 
   3  14  -1   10.10    4.60 
   3  14  -1    6.70    4.40 
   3  14  -1    4.90    3.90 
  -3 -14   1    9.20    5.50 
  -3 -14   1   22.10    5.40 
  -3 -14   1    5.30    6.40 
   2  14  -1   21.40    5.40 
   2  14  -1   15.40    4.90 
   2  14  -1   21.00    6.10 
   2  14  -1    6.10    5.30 
  -2 -14   1   17.40    7.90 
  -2 -14   1   25.00    6.90 
  -2 -14   1   21.40    5.60 
   1  14  -1   41.30    7.80 
   1  14  -1   48.10    6.80 
   1  14  -1   36.40    8.10 
   1  14  -1   48.10    7.10 
  -1 -14   1   43.90    9.40 
  -1 -14   1   38.30    6.60 
   0  14  -1   23.00    6.70 
   0  14  -1   22.00    6.60 
   0  14  -1   24.20    5.80 
   0  14  -1   20.60    5.20 
   0 -14   1   22.20    5.70 
   0 -14   1   21.60    6.60 
   0 -14   1   28.30    8.30 
  -1  14  -1    0.40    4.50 
  -1  14  -1   -8.10    4.70 
  -1  14  -1    3.00    4.30 
  -1  14  -1    9.20    5.60 
  -1  14  -1   10.40    6.00 
   1 -14   1   -6.20    4.30 
   1 -14   1   12.00    6.60 
   1 -14   1   -2.00    4.50 
  -2  14  -1   66.59   10.60 
  -2  14  -1   47.20    9.60 
  -2  14  -1   60.89    9.70 
  -2  14  -1   57.29    7.50 
  -2  14  -1   57.39    7.80 
   2 -14   1   51.19    9.80 
   2 -14   1   46.30    7.80 
   2 -14   1   43.60    7.20 
  -3  14  -1    7.90    6.50 
  -3  14  -1   10.40    5.20 
  -3  14  -1   13.80    5.70 
  -3  14  -1    4.90    5.90 
  -3  14  -1    8.30    6.20 
   3 -14   1   17.20    6.40 
   3 -14   1    6.40    6.00 
   3 -14   1    0.90    7.20 
   3 -14   1   11.20    5.80 
  -4  14  -1   48.10    9.40 
  -4  14  -1   46.80    7.30 
  -4  14  -1   31.20    9.00 
  -4  14  -1   55.79    8.10 
  -4  14  -1   76.39   12.10 
   4 -14   1   42.30    8.00 
   4 -14   1   51.19    8.20 
   4 -14   1   40.70    9.90 
   4 -14   1   42.60    8.10 
  -5  14  -1   22.80    8.30 
  -5  14  -1   13.60    5.70 
  -5  14  -1   10.50    8.00 
  -5  14  -1   13.60    8.00 
  -5  14  -1   18.00    6.10 
   5 -14   1   19.60    7.20 
   5 -14   1   21.80    6.80 
   5 -14   1   21.00    9.20 
  -6  14  -1   14.70    8.60 
  -6  14  -1   26.80    6.50 
  -6  14  -1   12.30    6.10 
  -6  14  -1   14.70    8.00 
   6 -14   1   17.10    6.40 
   6 -14   1   26.00    7.50 
  -7  14  -1   40.60    7.90 
  -7  14  -1   23.60    9.10 
  -7  14  -1   36.30    7.20 
   7 -14   1   46.20    8.40 
   7 -14   1   57.99   10.40 
   7 -14   1   45.80    8.30 
  -8  14  -1   23.90    9.50 
  -8  14  -1   19.10    6.50 
  -8  14  -1   26.30    7.60 
   8 -14   1   10.90    6.50 
   8 -14   1   47.60   10.70 
   8 -14   1   20.10    6.80 
  -9  14  -1   19.30    9.90 
  -9  14  -1    6.80    5.50 
  -9  14  -1    1.80    6.00 
   9 -14   1    0.80    5.80 
   9 -14   1   -6.40    7.70 
 -10  14  -1   -4.90    5.30 
 -10  14  -1   -9.00    5.30 
  10 -14   1   -3.90    7.90 
  10 -14   1  -10.90    4.80 
 -11  14  -1   -0.40    5.90 
 -11  14  -1    0.40    6.70 
  11 -14   1    0.20    5.20 
  11 -14   1  -13.40    8.20 
 -12  14  -1   11.60    6.90 
 -12  14  -1    0.90    7.00 
  12 -14   1   10.40    5.10 
  12 -14   1   26.00   11.70 
 -13  14  -1   -8.80    5.20 
 -13  14  -1   -0.90    8.10 
  13 -14   1    1.90    4.20 
  13 -14   1    8.60   10.60 
 -14  14  -1   -6.40    6.50 
 -14  14  -1   -4.30    6.00 
  14 -14   1    1.10   12.90 
  14 -14   1    4.60    4.60 
 -15  14  -1    5.20    8.30 
 -15  14  -1   15.30    7.90 
  15 -14   1   16.60    4.70 
 -19 -13   1   15.30    5.20 
 -19 -13   1   11.70    7.10 
 -19 -13   1   15.80    9.00 
 -18 -13   1    1.40    4.90 
 -18 -13   1    3.20    6.30 
 -18 -13   1    8.80    8.00 
 -17 -13   1    8.40    6.50 
 -17 -13   1    1.80    4.90 
 -17 -13   1    9.70    8.10 
 -16 -13   1    1.70    4.50 
 -16 -13   1   -1.40    4.90 
 -16 -13   1    2.30    7.40 
 -15 -13   1    3.30    6.90 
 -15 -13   1   -0.10    5.30 
 -15 -13   1    4.80    4.10 
 -14 -13   1   11.90    7.00 
 -14 -13   1   15.80    6.40 
 -14 -13   1   21.30    5.40 
 -13 -13   1   11.80    4.50 
 -13 -13   1   15.40    6.30 
 -13 -13   1    7.50    6.90 
 -12 -13   1   20.20    5.00 
 -12 -13   1    6.70    6.90 
 -12 -13   1   16.60    6.50 
 -11 -13   1    5.80    4.10 
 -11 -13   1   12.20    5.50 
 -11 -13   1    8.10    6.40 
 -10 -13   1    8.90    6.40 
 -10 -13   1    4.90    5.20 
 -10 -13   1    7.10    4.10 
   9  13  -1   78.99    6.80 
  -9 -13   1   96.39    8.00 
  -9 -13   1  107.89    8.60 
  -9 -13   1   78.59   10.60 
  -9 -13   1   79.69    9.80 
   8  13  -1   -1.30    1.00 
  -8 -13   1    3.20    5.60 
  -8 -13   1    1.70    4.60 
  -8 -13   1    3.50    3.80 
   7  13  -1   68.19    6.20 
  -7 -13   1   55.19    6.70 
  -7 -13   1   54.19    9.10 
  -7 -13   1   49.80    8.00 
   6  13  -1   27.30    4.60 
  -6 -13   1   27.30    5.20 
  -6 -13   1   25.60    7.60 
  -6 -13   1   20.80    6.30 
   5  13  -1    4.20    3.50 
  -5 -13   1    0.10    5.90 
  -5 -13   1    3.60    4.80 
  -5 -13   1   -0.90    3.30 
   4  13  -1   27.90    5.90 
   4  13  -1   52.39    6.00 
  -4 -13   1   54.99    6.90 
  -4 -13   1   44.70    7.50 
  -4 -13   1   51.19    9.20 
   3  13  -1   13.60    4.00 
   3  13  -1    8.70    3.90 
  -3 -13   1   10.30    7.10 
  -3 -13   1   16.10    4.80 
  -3 -13   1   31.60    7.20 
   2  13  -1    8.30    4.50 
   2  13  -1    7.30    3.90 
   2  13  -1   15.00    4.90 
  -2 -13   1   13.50    4.80 
  -2 -13   1   13.90    4.90 
  -2 -13   1    8.30    6.30 
   1  13  -1  163.98   12.20 
   1  13  -1  147.59   10.00 
   1  13  -1  148.89   10.40 
  -1 -13   1  164.78   15.40 
  -1 -13   1  154.98   10.90 
   0  13  -1    1.40    4.90 
   0  13  -1   -7.50    2.90 
   0  13  -1   -6.30    3.50 
   0  13  -1    4.10    3.80 
   0 -13   1    0.80    4.00 
   0 -13   1    7.30    7.20 
   0 -13   1    9.30    5.50 
  -1  13  -1    2.50    3.70 
  -1  13  -1    0.30    5.50 
  -1  13  -1   13.20    5.60 
  -1  13  -1    5.10    4.30 
  -1  13  -1    3.60    4.60 
   1 -13   1    3.10    6.30 
   1 -13   1    8.60    5.60 
   1 -13   1   10.10    4.80 
  -2  13  -1    4.90    4.80 
  -2  13  -1    5.20    6.10 
  -2  13  -1    4.00    4.00 
  -2  13  -1   -2.40    3.70 
  -2  13  -1    1.70    4.50 
   2 -13   1   -1.70    5.60 
   2 -13   1    9.90    4.90 
   2 -13   1    1.60    4.40 
  -3  13  -1   -5.00    5.20 
  -3  13  -1    0.50    6.10 
  -3  13  -1   11.40    4.80 
  -3  13  -1    5.80    4.60 
  -3  13  -1    2.60    5.20 
   3 -13   1    8.50    4.90 
   3 -13   1   11.00    6.50 
   3 -13   1    3.60    4.70 
   3 -13   1    6.50    4.80 
  -4  13  -1    2.50    4.90 
  -4  13  -1    3.20    5.80 
  -4  13  -1    9.50    4.80 
  -4  13  -1    7.00    4.90 
  -4  13  -1    0.60    6.10 
   4 -13   1    0.00    6.50 
   4 -13   1   12.10    5.70 
   4 -13   1    4.20    4.40 
   4 -13   1   -1.30    4.60 
  -5  13  -1   -0.60    6.30 
  -5  13  -1    0.80    5.60 
  -5  13  -1   -4.90    4.00 
  -5  13  -1    1.20    6.80 
  -5  13  -1   -5.50    4.50 
   5 -13   1   -7.60    6.70 
   5 -13   1   -6.40    4.50 
   5 -13   1    0.10    5.10 
  -6  13  -1   -0.50    4.70 
  -6  13  -1   -2.50    4.90 
  -6  13  -1   -0.70    7.30 
  -6  13  -1    2.90    7.40 
  -6  13  -1   -9.60    6.50 
   6 -13   1   -0.10    4.70 
   6 -13   1   10.10    8.60 
   6 -13   1   -0.20    4.80 
  -7  13  -1    5.80    5.30 
  -7  13  -1   -3.00    6.10 
  -7  13  -1    6.50    5.60 
  -7  13  -1    8.40    8.50 
   7 -13   1    1.70    6.70 
   7 -13   1   -0.20    5.50 
   7 -13   1    1.20    5.00 
  -8  13  -1    6.60    6.00 
  -8  13  -1    9.10    8.10 
  -8  13  -1    7.50    5.30 
   8 -13   1    5.90    4.90 
   8 -13   1    8.10    5.70 
   8 -13   1    6.80    7.40 
  -9  13  -1   51.19    8.10 
  -9  13  -1   47.60   11.90 
  -9  13  -1   41.00    8.70 
   9 -13   1   72.29   11.80 
   9 -13   1   37.90    7.50 
   9 -13   1   26.10    6.30 
 -10  13  -1    2.50    6.80 
 -10  13  -1  -11.10    6.90 
 -10  13  -1    0.00    5.50 
  10 -13   1   -3.80    5.00 
  10 -13   1   -5.10    8.30 
  10 -13   1   -5.40    4.20 
 -11  13  -1    9.80    7.40 
 -11  13  -1   -3.00    8.40 
 -11  13  -1   -4.20    4.90 
  11 -13   1    0.00    8.00 
  11 -13   1   -2.50    4.20 
 -12  13  -1    1.00    6.90 
 -12  13  -1    0.90    5.60 
  12 -13   1   13.20   10.30 
  12 -13   1   -8.40    4.10 
 -13  13  -1    9.70    7.70 
 -13  13  -1    2.40    5.90 
  13 -13   1   -0.40    4.10 
  13 -13   1   -7.60    9.00 
 -14  13  -1   -1.90    5.90 
 -14  13  -1    9.50    8.00 
  14 -13   1   -3.60    3.90 
  14 -13   1   17.50   10.80 
 -15  13  -1    4.00    7.00 
 -15  13  -1    4.10    7.90 
  15 -13   1   11.90   14.20 
 -16  13  -1   -0.40    6.50 
 -16  13  -1   -9.80    7.50 
 -20 -12   1   10.80    8.40 
 -19 -12   1    0.80    6.60 
 -19 -12   1   -0.80    4.50 
 -19 -12   1   19.10    9.10 
 -18 -12   1   53.99    7.90 
 -18 -12   1   54.59   11.20 
 -18 -12   1   46.20    9.60 
 -17 -12   1   11.00    4.50 
 -17 -12   1   12.50    7.60 
 -17 -12   1   10.70    6.50 
 -16 -12   1   -0.10    4.60 
 -16 -12   1   11.40    4.70 
 -16 -12   1   -3.20    5.90 
 -15 -12   1   40.80    8.20 
 -15 -12   1   32.80    9.00 
 -15 -12   1   46.70    6.80 
 -14 -12   1   38.10    8.20 
 -14 -12   1   39.60    6.40 
 -14 -12   1   16.20    7.30 
 -13 -12   1    2.90    5.00 
 -13 -12   1    0.00    6.10 
 -13 -12   1   -1.50    3.40 
 -12 -12   1   12.50    4.40 
 -12 -12   1   14.50    5.90 
 -12 -12   1   18.20    6.90 
 -11 -12   1   75.59    7.60 
 -11 -12   1   74.09   10.10 
 -11 -12   1   66.39    9.10 
 -10 -12   1   21.90    7.40 
 -10 -12   1   21.90    4.50 
 -10 -12   1   22.70    6.80 
 -10 -12   1   15.20    5.50 
   9  12  -1   -3.20    2.10 
  -9 -12   1    3.10    4.60 
  -9 -12   1    1.80    4.80 
  -9 -12   1    1.70    2.70 
  -9 -12   1   -4.10    2.80 
   8  12  -1    1.80    2.30 
  -8 -12   1   10.10    3.70 
  -8 -12   1   -0.40    4.00 
  -8 -12   1    2.80    3.30 
  -8 -12   1   -6.50    4.60 
   7  12  -1    5.70    2.80 
  -7 -12   1    6.30    5.00 
  -7 -12   1    3.70    3.50 
  -7 -12   1    7.60    5.50 
   6  12  -1   23.90    4.20 
  -6 -12   1   22.50    6.60 
  -6 -12   1   22.20    4.80 
  -6 -12   1   18.20    6.40 
   5  12  -1   -0.60    3.00 
  -5 -12   1    7.90    5.00 
  -5 -12   1    5.50    5.60 
  -5 -12   1    2.60    3.40 
   4  12  -1   12.00    4.50 
   4  12  -1    5.40    3.30 
  -4 -12   1   16.60    6.30 
  -4 -12   1    9.70    4.00 
  -4 -12   1    3.50    4.50 
   3  12  -1   16.30    4.00 
   3  12  -1   18.60    5.00 
  -3 -12   1   13.80    4.10 
  -3 -12   1   15.20    5.10 
  -3 -12   1   11.60    6.00 
   2  12  -1  104.79    8.10 
   2  12  -1  102.39    7.90 
   2  12  -1   81.59    9.20 
  -2 -12   1   86.39    9.60 
  -2 -12   1   86.69   10.20 
  -2 -12   1  106.59    8.70 
   1  12  -1    3.50    3.50 
   1  12  -1    3.10    3.40 
   1  12  -1    8.10    5.20 
   1  12  -1    2.60    3.90 
  -1 -12   1    8.00    4.30 
  -1 -12   1   -0.30    1.20 
  -1 -12   1    1.20    6.10 
   0  12  -1   36.00    7.00 
   0  12  -1   35.40    6.80 
   0  12  -1   55.69    6.60 
   0  12  -1   46.70    6.00 
   0 -12   1   44.70    7.80 
   0 -12   1   45.70    6.30 
   0 -12   1   32.60    7.50 
  -1  12  -1    5.40    4.60 
  -1  12  -1    8.20    4.10 
  -1  12  -1    3.60    4.90 
  -1  12  -1    1.80    3.60 
   1 -12   1    7.40    5.60 
   1 -12   1    7.80    4.40 
   1 -12   1    5.90    4.90 
  -2  12  -1   15.00    5.70 
  -2  12  -1   12.60    5.70 
  -2  12  -1   11.10    6.50 
  -2  12  -1   19.50    4.80 
  -2  12  -1   10.30    4.40 
   2 -12   1   24.00    5.30 
   2 -12   1    6.90    6.20 
   2 -12   1   12.00    4.70 
  -3  12  -1    4.90    4.30 
  -3  12  -1   10.00    5.10 
  -3  12  -1    2.80    5.20 
  -3  12  -1    5.70    4.00 
  -3  12  -1    0.90    6.10 
   3 -12   1   -1.80    5.10 
   3 -12   1    5.00    4.70 
   3 -12   1    4.00    4.30 
   3 -12   1    1.20    4.40 
  -4  12  -1   21.30    6.40 
  -4  12  -1   34.70    5.70 
  -4  12  -1   25.80    7.80 
  -4  12  -1   27.20    6.10 
  -4  12  -1   26.60    8.00 
   4 -12   1   21.00    6.10 
   4 -12   1   20.10    6.40 
   4 -12   1   33.50    6.40 
   4 -12   1   29.40    7.50 
  -5  12  -1   30.30    7.90 
  -5  12  -1   35.50    9.10 
  -5  12  -1   17.10    5.90 
  -5  12  -1   31.40    8.20 
  -5  12  -1   31.70    5.80 
   5 -12   1   22.70    5.90 
   5 -12   1   25.20    6.50 
   5 -12   1   25.70    7.70 
  -6  12  -1    7.10    7.10 
  -6  12  -1   -3.30    4.10 
  -6  12  -1    8.40    6.10 
  -6  12  -1    2.00    5.90 
  -6  12  -1    9.20    5.50 
   6 -12   1    9.30    5.90 
   6 -12   1    3.70    5.00 
   6 -12   1   -1.10    4.60 
   6 -12   1   -6.10    6.20 
  -7  12  -1   27.90    6.00 
  -7  12  -1   10.80    7.20 
  -7  12  -1   25.40    7.00 
   7 -12   1   26.50    6.20 
   7 -12   1   28.00    7.90 
   7 -12   1   15.00    8.10 
   7 -12   1   19.60    5.90 
  -8  12  -1   -7.60    5.00 
  -8  12  -1    0.60    5.60 
  -8  12  -1   -1.20    4.50 
  -8  12  -1   -0.20    7.50 
   8 -12   1   -0.90    4.70 
   8 -12   1    7.50    6.90 
   8 -12   1    2.30    4.80 
  -9  12  -1    2.60    4.70 
  -9  12  -1   12.30    8.40 
  -9  12  -1   -0.20    5.80 
   9 -12   1    2.50    4.90 
   9 -12   1    7.90    8.00 
   9 -12   1   11.00    5.70 
 -10  12  -1   57.89    9.40 
 -10  12  -1   53.59    8.40 
 -10  12  -1   40.90   11.10 
  10 -12   1   55.49    8.20 
  10 -12   1   78.89   12.30 
  10 -12   1   52.09    7.50 
 -11  12  -1    6.70    7.30 
 -11  12  -1    4.40    5.30 
 -11  12  -1    1.50    5.90 
  11 -12   1   21.00    9.10 
  11 -12   1    4.60    4.90 
 -12  12  -1   -1.00    7.70 
 -12  12  -1    8.40    6.40 
 -12  12  -1   13.90    6.30 
  12 -12   1    8.80    4.70 
  12 -12   1   16.10    8.50 
 -13  12  -1    3.10    8.40 
 -13  12  -1    0.60    5.90 
 -13  12  -1    0.20    5.40 
  13 -12   1    0.70    4.10 
  13 -12   1    7.50    9.30 
 -14  12  -1    3.20    6.00 
 -14  12  -1   -2.40    7.10 
  14 -12   1    2.80    3.60 
  14 -12   1   16.90    9.90 
 -15  12  -1   -2.60    6.20 
 -15  12  -1   -3.30    6.80 
  15 -12   1   -4.00   10.30 
 -16  12  -1    6.30    6.80 
 -16  12  -1    3.20    7.70 
  16 -12   1    4.30   13.70 
 -20 -11   1    9.90    5.20 
 -20 -11   1    8.00    7.40 
 -20 -11   1    8.00    9.20 
 -19 -11   1    2.00    4.90 
 -19 -11   1   -3.10    5.60 
 -19 -11   1    1.50    7.30 
 -18 -11   1    2.00    7.30 
 -18 -11   1    6.50    4.50 
 -18 -11   1    5.20    5.90 
 -17 -11   1    5.30    7.00 
 -17 -11   1   28.40    5.80 
 -17 -11   1   15.80    6.60 
 -16 -11   1    5.30    4.10 
 -16 -11   1    3.50    6.80 
 -16 -11   1    0.20    5.10 
 -15 -11   1   52.89    8.80 
 -15 -11   1   49.70    9.80 
 -15 -11   1   53.79    7.20 
 -14 -11   1   38.10    7.40 
 -14 -11   1   29.70    5.20 
 -14 -11   1   31.60    8.20 
 -13 -11   1   -1.00    3.90 
 -13 -11   1    7.20    5.50 
 -13 -11   1   12.00    6.70 
 -12 -11   1   43.70    5.70 
 -12 -11   1   32.80    7.90 
 -12 -11   1   42.20    7.50 
 -11 -11   1   -6.10    3.00 
 -11 -11   1   -3.60    5.50 
 -11 -11   1    3.30    4.90 
 -10 -11   1   12.30    5.10 
 -10 -11   1    6.40    3.40 
 -10 -11   1    7.80    3.20 
 -10 -11   1   13.50    6.00 
   9  11  -1   48.10    4.20 
  -9 -11   1   56.29    7.70 
  -9 -11   1   45.30    5.80 
  -9 -11   1   48.90    7.90 
  -9 -11   1   52.09    5.70 
   8  11  -1    8.30    2.60 
  -8 -11   1    6.40    3.00 
  -8 -11   1    8.40    3.70 
  -8 -11   1   14.20    5.70 
  -8 -11   1   10.40    4.60 
  -7 -11   1   80.29    9.20 
  -7 -11   1   63.59    6.70 
  -7 -11   1   78.69    7.40 
  -7 -11   1   84.89    9.30 
  -7 -11   1   73.79    6.30 
   6  11  -1   -1.60    2.30 
  -6 -11   1   -0.80    4.00 
  -6 -11   1   -8.00    3.80 
  -6 -11   1   -1.40    2.90 
   5  11  -1   49.30    5.20 
  -5 -11   1   56.69    7.60 
  -5 -11   1   53.79    8.00 
  -5 -11   1   48.70    5.80 
   4  11  -1   20.70    4.70 
   4  11  -1   13.90    3.70 
  -4 -11   1   14.30    4.60 
  -4 -11   1    9.50    5.50 
  -4 -11   1   11.20    3.90 
   3  11  -1    8.30    4.00 
   3  11  -1    5.00    3.10 
  -3 -11   1    2.90    3.40 
  -3 -11   1    7.40    4.10 
  -3 -11   1    2.60    5.10 
   2  11  -1   19.40    4.20 
   2  11  -1   16.30    4.70 
   2  11  -1   23.50    4.90 
  -2 -11   1   22.10    6.70 
  -2 -11   1   17.60    5.40 
  -2 -11   1   21.60    4.80 
   1  11  -1   41.00    6.00 
   1  11  -1   40.60    5.30 
   1  11  -1   34.40    6.20 
   1  11  -1   34.20    5.80 
  -1 -11   1   36.10    5.60 
  -1 -11   1   34.00    7.50 
   0  11  -1   68.59    6.60 
   0  11  -1   51.89    7.00 
   0  11  -1   81.09    6.80 
   0  11  -1   61.99    8.00 
   0 -11   1   61.69    8.40 
   0 -11   1   62.09    6.90 
   0 -11   1   56.59    8.70 
  -1  11  -1   -1.10    3.00 
  -1  11  -1    0.40    3.30 
  -1  11  -1    2.50    4.10 
  -1  11  -1    1.80    4.70 
   1 -11   1    2.70    3.80 
   1 -11   1    3.90    3.90 
   1 -11   1   -1.10    4.80 
  -2  11  -1   -1.40    3.20 
  -2  11  -1    8.20    6.00 
  -2  11  -1   -3.90    3.40 
  -2  11  -1    0.80    3.70 
   2 -11   1   -2.70    3.30 
   2 -11   1   -4.00    4.70 
   2 -11   1   -2.20    3.70 
  -3  11  -1  163.78   12.60 
  -3  11  -1  142.39    9.80 
  -3  11  -1  148.79   13.50 
  -3  11  -1  138.19   12.10 
  -3  11  -1  139.99    9.80 
   3 -11   1  148.49   10.30 
   3 -11   1  130.89   12.80 
   3 -11   1  138.19   11.40 
  -4  11  -1    2.20    3.80 
  -4  11  -1    5.90    4.60 
  -4  11  -1   -0.90    4.80 
  -4  11  -1    0.00    4.20 
  -4  11  -1   18.20    7.30 
   4 -11   1    7.80    4.40 
   4 -11   1    3.80    5.10 
   4 -11   1    6.00    5.10 
   4 -11   1    5.50    4.50 
  -5  11  -1   28.40    6.00 
  -5  11  -1   30.80    7.40 
  -5  11  -1   13.40    6.20 
  -5  11  -1   19.10    4.90 
  -5  11  -1   16.80    7.50 
   5 -11   1   22.50    5.80 
   5 -11   1   18.90    5.90 
   5 -11   1   24.00    7.10 
   5 -11   1   27.50    6.00 
  -6  11  -1   15.60    6.50 
  -6  11  -1   -1.50    3.60 
  -6  11  -1   16.50    4.80 
  -6  11  -1   21.20    7.10 
  -6  11  -1   18.20    5.60 
   6 -11   1   24.40    6.40 
   6 -11   1   18.00    5.30 
   6 -11   1   12.60    6.90 
   6 -11   1   20.00    5.50 
  -7  11  -1   11.00    4.80 
  -7  11  -1   15.40    5.80 
  -7  11  -1    7.70    6.00 
  -7  11  -1   11.50    6.90 
   7 -11   1   14.10    6.40 
   7 -11   1    6.10    4.90 
   7 -11   1    3.00    5.60 
   7 -11   1   11.90    5.20 
  -8  11  -1   32.10    7.30 
  -8  11  -1   23.90    8.10 
  -8  11  -1   25.90    6.00 
  -8  11  -1   20.20    7.50 
   8 -11   1   28.40    6.00 
   8 -11   1   39.30    6.90 
   8 -11   1   39.50    8.40 
   8 -11   1   34.60    8.80 
  -9  11  -1   58.19   11.60 
  -9  11  -1   79.39   10.10 
  -9  11  -1   81.89   12.50 
  -9  11  -1   72.39    8.70 
   9 -11   1   75.39    9.00 
   9 -11   1   88.99   11.70 
   9 -11   1   57.89    7.70 
 -10  11  -1    6.80    6.30 
 -10  11  -1    1.00    5.00 
 -10  11  -1   -1.40    6.80 
 -10  11  -1   -2.40    7.60 
  10 -11   1    7.60    4.60 
  10 -11   1    0.30    4.60 
  10 -11   1    7.20    7.80 
 -11  11  -1   -3.60    5.50 
 -11  11  -1   -2.60    6.60 
 -11  11  -1   -3.70    4.40 
  11 -11   1    1.70    4.30 
  11 -11   1    4.80    8.20 
 -12  11  -1   -3.60    7.10 
 -12  11  -1    0.60    4.90 
 -12  11  -1    3.00    6.20 
  12 -11   1    7.80    7.60 
  12 -11   1    0.80    4.30 
 -13  11  -1   -1.80    5.20 
 -13  11  -1    2.00    8.10 
 -13  11  -1   -3.80    6.10 
  13 -11   1   -3.30    3.40 
  13 -11   1   16.10    8.70 
 -14  11  -1   11.30    6.90 
 -14  11  -1    2.50    5.70 
 -14  11  -1   15.40    9.30 
  14 -11   1  -12.00    2.90 
  14 -11   1   -2.70    8.80 
 -15  11  -1   21.90    8.30 
 -15  11  -1   13.50    9.60 
 -15  11  -1    5.20    6.20 
  15 -11   1   -0.30    9.90 
 -16  11  -1   -3.10    5.80 
 -16  11  -1    6.20    7.40 
  16 -11   1   27.20   12.20 
 -17  11  -1   14.40    9.10 
 -17  11  -1   10.60    6.80 
  17 -11   1   33.70   18.70 
 -20 -10   1   -7.10    6.10 
 -20 -10   1    1.00    7.70 
 -20 -10   1   -3.20    4.20 
 -19 -10   1   -9.40    6.80 
 -19 -10   1    5.00    6.60 
 -19 -10   1   -0.80    4.40 
 -18 -10   1   -1.00    5.70 
 -18 -10   1   10.00    4.40 
 -18 -10   1   -6.70    6.60 
 -17 -10   1    1.40    3.90 
 -17 -10   1    6.60    6.80 
 -17 -10   1   14.40    6.30 
 -16 -10   1   25.10    6.70 
 -16 -10   1   32.60    8.80 
 -16 -10   1   30.80    5.70 
 -15 -10   1   53.39    9.80 
 -15 -10   1   40.20    6.00 
 -15 -10   1   44.10    8.30 
 -14 -10   1    1.50    4.50 
 -14 -10   1   -0.60    5.60 
 -14 -10   1   -2.80    3.50 
 -13 -10   1   60.99    9.20 
 -13 -10   1   73.39    9.00 
 -13 -10   1   65.59    7.30 
 -12 -10   1   -2.20    5.10 
 -12 -10   1    1.40    3.10 
 -12 -10   1    5.10    4.70 
 -11 -10   1    9.70    4.90 
 -11 -10   1    0.90    5.10 
 -11 -10   1    6.00    3.40 
 -11 -10   1    6.40    3.00 
 -10 -10   1   72.09    9.10 
 -10 -10   1   80.59    8.80 
 -10 -10   1   69.29    6.80 
 -10 -10   1   73.69    6.20 
   9  10  -1   19.50    3.80 
  -9 -10   1   20.80    3.80 
  -9 -10   1   24.70    6.20 
  -9 -10   1   24.70    5.90 
  -9 -10   1   17.20    3.90 
   8  10  -1   17.00    2.80 
  -8 -10   1   17.00    3.70 
  -8 -10   1   21.50    5.70 
  -8 -10   1    8.70    4.40 
  -8 -10   1   12.30    3.30 
   7  10  -1    1.30    1.60 
  -7 -10   1    4.20    3.10 
  -7 -10   1    9.10    4.20 
  -7 -10   1    4.80    2.50 
  -7 -10   1   -0.80    4.00 
   6  10  -1  146.59    8.00 
  -6 -10   1  146.29   10.90 
  -6 -10   1  161.28    9.00 
  -6 -10   1  153.08    8.70 
  -6 -10   1  147.09   11.20 
  -6 -10   1  157.28    9.20 
   5  10  -1   18.80    3.40 
  -5 -10   1   12.70    5.00 
  -5 -10   1   12.80    3.70 
  -5 -10   1   15.10    4.70 
  -5 -10   1   18.80    5.70 
   4  10  -1    4.70    3.50 
   4  10  -1    4.20    2.80 
  -4 -10   1    4.00    4.00 
  -4 -10   1    5.40    5.20 
  -4 -10   1    3.00    3.10 
   3  10  -1   71.99    6.20 
   3  10  -1   75.49    7.60 
  -3 -10   1   62.59    6.30 
  -3 -10   1   60.59    8.70 
  -3 -10   1   63.29    8.20 
   2  10  -1  173.28    9.20 
   2  10  -1  166.48   10.80 
   2  10  -1  159.28    9.60 
   2  10  -1  152.28   11.20 
  -2 -10   1  156.48   11.30 
  -2 -10   1  159.58    9.60 
  -2 -10   1  152.48   12.70 
   1  10  -1   36.50    6.40 
   1  10  -1   43.60    5.70 
   1  10  -1   42.10    6.30 
   1  10  -1   49.70    5.50 
  -1 -10   1   46.30    5.90 
  -1 -10   1   42.30    8.10 
   0  10  -1   11.80    5.20 
   0  10  -1   18.00    4.30 
   0  10  -1   13.20    4.80 
   0  10  -1   10.90    3.80 
   0 -10   1   14.90    5.70 
   0 -10   1    8.20    3.50 
   0 -10   1   16.50    4.40 
  -1  10  -1    1.80    3.20 
  -1  10  -1    2.10    3.80 
  -1  10  -1    5.30    4.90 
  -1  10  -1    7.40    3.90 
   1 -10   1   -2.90    3.10 
   1 -10   1    4.80    3.80 
   1 -10   1    5.20    5.10 
  -2  10  -1   63.49    8.20 
  -2  10  -1   63.79    9.00 
  -2  10  -1   66.19    6.70 
  -2  10  -1   74.89    7.50 
   2 -10   1   88.59   10.30 
   2 -10   1   56.39    8.10 
   2 -10   1   68.39    7.00 
  -3  10  -1    4.30    5.90 
  -3  10  -1   11.90    4.00 
  -3  10  -1    9.80    4.60 
  -3  10  -1   14.90    4.80 
  -3  10  -1    7.80    4.70 
   3 -10   1    9.00    4.30 
   3 -10   1    8.90    5.30 
   3 -10   1    8.10    4.30 
   3 -10   1   22.20    6.30 
  -4  10  -1   40.00    7.50 
  -4  10  -1   41.70    8.00 
  -4  10  -1   49.80    8.20 
  -4  10  -1   34.20    5.30 
  -4  10  -1   45.40    6.50 
   4 -10   1   38.30    7.60 
   4 -10   1   42.30    7.70 
   4 -10   1   44.30    6.10 
   4 -10   1   39.70    6.30 
  -5  10  -1   72.09   10.00 
  -5  10  -1   70.69    9.50 
  -5  10  -1   64.89    7.20 
  -5  10  -1   77.59   10.40 
  -5  10  -1   85.69    8.60 
   5 -10   1   70.99    9.40 
   5 -10   1   96.99    8.80 
   5 -10   1   69.19    9.40 
   5 -10   1   80.39    8.10 
  -6  10  -1   17.40    6.60 
  -6  10  -1   21.60    5.60 
  -6  10  -1    7.30    5.70 
  -6  10  -1   11.20    4.40 
   6 -10   1   11.90    5.20 
   6 -10   1   13.10    4.80 
   6 -10   1   10.90    4.70 
   6 -10   1   20.40    6.00 
  -7  10  -1    0.90    5.50 
  -7  10  -1    3.00    4.00 
  -7  10  -1   -2.10    6.10 
  -7  10  -1    8.30    5.20 
  -7  10  -1    7.30    6.00 
   7 -10   1   12.50    4.70 
   7 -10   1   -1.50    4.70 
   7 -10   1    8.70    4.70 
   7 -10   1   -7.80    4.30 
  -8  10  -1    5.00    6.80 
  -8  10  -1    6.70    5.40 
  -8  10  -1    0.20    4.00 
  -8  10  -1    5.30    6.40 
   8 -10   1   -0.80    3.80 
   8 -10   1   -1.90    5.40 
   8 -10   1    8.00    6.00 
   8 -10   1   11.70    4.90 
  -9  10  -1   23.70    8.50 
  -9  10  -1   41.90    7.70 
  -9  10  -1   38.50    6.60 
  -9  10  -1   55.19   10.40 
   9 -10   1   42.00    6.80 
   9 -10   1   36.20    6.20 
   9 -10   1   55.79    9.90 
 -10  10  -1    5.50    7.10 
 -10  10  -1   15.10    8.60 
 -10  10  -1   12.90    5.50 
 -10  10  -1   21.10    7.30 
  10 -10   1   14.00    7.50 
  10 -10   1   19.10    5.10 
  10 -10   1   11.00    5.20 
 -11  10  -1   -0.60    5.70 
 -11  10  -1   -5.20    6.80 
 -11  10  -1    1.20    6.80 
 -11  10  -1    1.80    4.70 
  11 -10   1   -1.50    3.60 
  11 -10   1   -3.30    4.20 
  11 -10   1    2.10    7.70 
 -12  10  -1   16.00    8.00 
 -12  10  -1   17.40    9.30 
 -12  10  -1   17.80    6.00 
  12 -10   1   19.90    4.80 
  12 -10   1   21.60    8.70 
 -13  10  -1   -7.50    7.60 
 -13  10  -1   -9.30    4.20 
 -13  10  -1   -9.10    5.20 
  13 -10   1   -3.10    6.70 
  13 -10   1   -6.40    3.10 
 -14  10  -1    1.30    8.70 
 -14  10  -1    3.00    6.20 
 -14  10  -1    0.70    5.30 
  14 -10   1   -9.00    7.40 
  14 -10   1   -0.60    2.60 
 -15  10  -1   -4.30    6.40 
 -15  10  -1    2.90    5.80 
 -15  10  -1    7.00    9.10 
  15 -10   1   14.60   10.50 
 -16  10  -1    6.70    8.10 
 -16  10  -1    2.00    5.90 
 -16  10  -1    9.90   10.30 
  16 -10   1   -6.80   10.30 
 -17  10  -1   36.60   10.20 
 -17  10  -1   15.10    6.80 
  17 -10   1   33.40   12.00 
 -20  -9   1    2.50    6.10 
 -20  -9   1   17.50    5.80 
 -20  -9   1    2.70    8.50 
 -19  -9   1    6.30    6.40 
 -19  -9   1   -4.40    7.00 
 -19  -9   1   -3.40    3.90 
 -18  -9   1   23.80    5.60 
 -18  -9   1   12.90    7.10 
 -18  -9   1   24.30    8.60 
 -17  -9   1   37.70    6.40 
 -17  -9   1   25.50    8.70 
 -17  -9   1   30.10    7.70 
 -16  -9   1   46.10    6.40 
 -16  -9   1   39.10    9.00 
 -16  -9   1   42.50    7.90 
 -15  -9   1   45.80    8.60 
 -15  -9   1   30.00    5.20 
 -15  -9   1   32.80    6.80 
 -14  -9   1   10.20    6.20 
 -14  -9   1   16.30    5.50 
 -14  -9   1    8.50    4.10 
 -13  -9   1    8.00    5.80 
 -13  -9   1    5.20    3.30 
 -13  -9   1    6.00    4.70 
 -12  -9   1   43.80    7.70 
 -12  -9   1   52.59    5.80 
 -12  -9   1   35.50    6.80 
 -12  -9   1   45.10    5.40 
 -11  -9   1   78.89    7.00 
 -11  -9   1   70.99    6.10 
 -11  -9   1   77.49    9.10 
 -11  -9   1   82.59    8.90 
 -10  -9   1  103.29    9.70 
 -10  -9   1   96.59    8.30 
 -10  -9   1   71.09    5.90 
 -10  -9   1   78.79    6.40 
  -9  -9   1    3.40    3.90 
  -9  -9   1    4.70    2.80 
  -9  -9   1    6.10    4.60 
  -9  -9   1    1.50    2.40 
   8   9  -1   92.29    5.10 
  -8  -9   1  102.49    9.20 
  -8  -9   1   96.39    6.40 
  -8  -9   1   98.69    9.30 
  -8  -9   1   85.09    6.40 
   7   9  -1    5.20    2.20 
  -7  -9   1    2.50    2.80 
  -7  -9   1   11.20    4.30 
  -7  -9   1    1.20    3.30 
  -7  -9   1    6.30    2.70 
  -6  -9   1   12.90    3.00 
  -6  -9   1   10.50    4.40 
  -6  -9   1   12.80    3.50 
  -6  -9   1    8.90    4.10 
   5   9  -1   26.20    4.70 
   5   9  -1   25.40    3.50 
  -5  -9   1   14.70    5.40 
  -5  -9   1   17.30    5.00 
  -5  -9   1   21.40    3.60 
  -5  -9   1   24.50    4.00 
  -5  -9   1   13.20    3.60 
   4   9  -1   36.40    4.20 
   4   9  -1   36.40    4.90 
  -4  -9   1   28.80    5.30 
  -4  -9   1   42.50    4.60 
  -4  -9   1   39.70    4.70 
  -4  -9   1   33.40    6.40 
   3   9  -1   16.60    4.60 
   3   9  -1   28.90    4.00 
   3   9  -1   15.70    4.20 
  -3  -9   1   19.50    3.80 
  -3  -9   1   16.70    5.30 
  -3  -9   1   20.70    4.70 
   2   9  -1  134.39   10.40 
   2   9  -1  145.89    8.10 
   2   9  -1  132.69    9.60 
   2   9  -1  136.79    8.60 
  -2  -9   1  127.59   10.10 
  -2  -9   1  142.19   11.60 
  -2  -9   1  132.19    8.40 
   1   9  -1  135.79   10.90 
   1   9  -1  122.09    8.00 
   1   9  -1  122.59    7.70 
   1   9  -1  127.59    9.60 
  -1  -9   1  140.59   11.60 
  -1  -9   1  106.29    9.30 
  -1  -9   1  125.59    8.50 
   0   9  -1   44.20    6.80 
   0   9  -1   34.40    5.90 
   0   9  -1   48.70    5.40 
   0   9  -1   48.70    5.80 
   0  -9   1   50.79    7.50 
   0  -9   1   55.59    6.00 
  -1   9  -1    4.50    3.30 
  -1   9  -1    7.80    5.00 
  -1   9  -1   11.80    4.30 
  -1   9  -1   10.20    3.80 
   1  -9   1   12.00    4.70 
   1  -9   1    4.80    4.90 
   1  -9   1    7.90    3.80 
  -2   9  -1   23.80    5.40 
  -2   9  -1   17.70    6.20 
  -2   9  -1   20.70    4.20 
  -2   9  -1   22.70    4.70 
   2  -9   1   12.70    5.80 
   2  -9   1   23.60    5.30 
   2  -9   1   26.50    4.70 
  -3   9  -1   35.30    7.70 
  -3   9  -1   33.30    5.00 
  -3   9  -1   33.50    5.40 
  -3   9  -1   32.10    6.30 
   3  -9   1   47.80    8.00 
   3  -9   1   28.20    5.20 
   3  -9   1   41.50    5.70 
   3  -9   1   44.70    5.80 
  -4   9  -1   45.40    6.20 
  -4   9  -1   44.30    6.80 
  -4   9  -1   55.69    8.80 
  -4   9  -1   43.80    5.60 
  -4   9  -1   35.50    5.90 
   4  -9   1   50.89    7.90 
   4  -9   1   47.90    6.10 
   4  -9   1   36.30    5.80 
   4  -9   1   33.70    5.60 
  -5   9  -1   29.00    5.20 
  -5   9  -1   28.30    5.70 
  -5   9  -1   29.60    6.10 
  -5   9  -1   30.10    6.80 
   5  -9   1   26.90    5.10 
   5  -9   1   17.70    5.50 
   5  -9   1   21.10    6.80 
   5  -9   1   14.80    4.30 
  -6   9  -1   16.50    5.00 
  -6   9  -1   15.70    6.40 
  -6   9  -1   15.30    4.30 
  -6   9  -1    7.00    4.80 
  -6   9  -1   19.70    6.60 
   6  -9   1   20.40    5.40 
   6  -9   1   19.10    4.90 
   6  -9   1   17.90    6.00 
   6  -9   1   15.70    4.30 
  -7   9  -1   38.40    5.80 
  -7   9  -1   33.50    7.30 
  -7   9  -1   42.40    9.10 
  -7   9  -1   27.40    5.90 
  -7   9  -1   40.60    7.80 
   7  -9   1   35.10    7.10 
   7  -9   1   43.50    7.40 
   7  -9   1   40.00    6.20 
   7  -9   1   30.10    5.40 
  -8   9  -1   23.40    5.20 
  -8   9  -1   19.00    7.10 
  -8   9  -1   25.30    6.20 
  -8   9  -1   11.60    6.70 
   8  -9   1   24.80    6.90 
   8  -9   1   18.30    4.70 
   8  -9   1   19.10    6.40 
   8  -9   1   16.90    5.30 
  -9   9  -1    9.70    6.70 
  -9   9  -1   12.30    5.70 
  -9   9  -1    4.80    7.00 
  -9   9  -1    6.60    4.30 
   9  -9   1    3.40    4.10 
   9  -9   1    2.20    3.70 
   9  -9   1    4.60    5.90 
 -10   9  -1    2.50    5.60 
 -10   9  -1    0.00    6.80 
 -10   9  -1   -1.90    6.10 
 -10   9  -1   -0.70    4.00 
  10  -9   1    5.50    3.80 
  10  -9   1    2.20    4.20 
  10  -9   1    5.40    6.70 
 -11   9  -1    9.00    6.40 
 -11   9  -1   -0.50    6.80 
 -11   9  -1    4.10    6.10 
 -11   9  -1   -9.00    6.80 
 -11   9  -1    7.20    4.70 
  11  -9   1    2.20    4.20 
  11  -9   1    7.20    6.90 
  11  -9   1   -0.30    3.60 
 -12   9  -1   -4.70    6.90 
 -12   9  -1  -10.00    6.60 
 -12   9  -1   15.80    7.20 
 -12   9  -1    6.70    5.00 
  12  -9   1    6.60    8.20 
  12  -9   1   13.60    4.30 
 -13   9  -1    4.80    5.40 
 -13   9  -1    2.10    7.60 
 -13   9  -1    4.70    6.30 
  13  -9   1   -4.70    6.70 
  13  -9   1   -2.20    3.20 
 -14   9  -1    0.50    5.10 
 -14   9  -1   12.50    9.10 
 -14   9  -1    9.90    7.20 
  14  -9   1   20.90    9.00 
 -15   9  -1    6.90    7.20 
 -15   9  -1  -12.90    7.60 
 -15   9  -1    5.30    5.40 
  15  -9   1   11.00    8.70 
 -16   9  -1    2.40    5.20 
 -16   9  -1   17.90   10.50 
 -16   9  -1    5.30    7.10 
  16  -9   1   -1.60    9.80 
 -17   9  -1    6.80    8.20 
 -17   9  -1   -0.80    5.20 
 -17   9  -1    2.70   10.80 
  17  -9   1   24.50   10.60 
 -18   9  -1    0.20    7.40 
 -18   9  -1    0.10    5.20 
 -18   9  -1    2.60   12.70 
  18  -9   1  -10.40    9.90 
 -20  -8   1  -10.40    3.80 
 -20  -8   1   -4.90    7.40 
 -20  -8   1   -3.90    5.50 
 -19  -8   1   -5.80    5.10 
 -19  -8   1   -0.90    7.20 
 -19  -8   1   -3.50    3.80 
 -18  -8   1    0.60    4.00 
 -18  -8   1   -2.40    6.40 
 -18  -8   1    3.00    5.90 
 -17  -8   1    7.60    7.00 
 -17  -8   1    8.90    5.80 
 -17  -8   1    9.30    4.70 
 -16  -8   1    9.80    6.60 
 -16  -8   1   10.20    4.50 
 -16  -8   1    5.70    5.30 
 -15  -8   1   24.80    4.70 
 -15  -8   1   29.30    7.70 
 -15  -8   1   13.90    5.90 
 -14  -8   1   -0.80    5.10 
 -14  -8   1    9.50    3.60 
 -14  -8   1    6.10    4.90 
 -13  -8   1    8.40    5.70 
 -13  -8   1   17.70    5.20 
 -13  -8   1    6.50    3.40 
 -12  -8   1    6.70    3.20 
 -12  -8   1   14.10    5.70 
 -12  -8   1   12.50    3.80 
 -12  -8   1   14.30    5.10 
 -11  -8   1   68.29    6.40 
 -11  -8   1   74.79    8.00 
 -11  -8   1   72.19    8.40 
 -11  -8   1   68.29    6.30 
 -10  -8   1    4.60    2.50 
 -10  -8   1    5.90    3.50 
 -10  -8   1    4.60    4.10 
 -10  -8   1    6.10    2.90 
  -9  -8   1   33.80    4.50 
  -9  -8   1   44.70    4.70 
  -9  -8   1   44.50    6.50 
  -9  -8   1   41.70    5.80 
  -8  -8   1   12.10    4.20 
  -8  -8   1   18.40    3.20 
  -8  -8   1   23.40    3.70 
  -8  -8   1   21.70    5.00 
   7   8  -1   53.69    3.90 
  -7  -8   1   64.89    5.60 
  -7  -8   1   65.49    6.60 
  -7  -8   1   57.59    4.80 
  -7  -8   1   57.99    6.80 
  -6  -8   1   94.09    8.40 
  -6  -8   1   92.29    6.00 
  -6  -8   1   89.89    7.90 
  -6  -8   1   97.79    6.20 
   5   8  -1   14.00    3.20 
   5   8  -1    6.10    2.10 
  -5  -8   1   11.80    2.80 
  -5  -8   1   10.30    4.30 
  -5  -8   1   11.60    4.00 
  -5  -8   1    7.40    3.00 
   4   8  -1   26.40    3.60 
   4   8  -1   28.70    4.40 
  -4  -8   1   29.60    6.00 
  -4  -8   1   30.80    5.60 
  -4  -8   1   27.40    3.80 
  -4  -8   1   26.70    3.90 
   3   8  -1  128.29    8.90 
   3   8  -1  131.59    7.40 
   3   8  -1  134.29    8.60 
  -3  -8   1  142.19    7.80 
  -3  -8   1  142.69   10.10 
  -3  -8   1  129.59    9.30 
  -3  -8   1  129.49    7.60 
   2   8  -1  151.18    9.70 
   2   8  -1  160.18    8.10 
   2   8  -1  148.89    9.40 
   2   8  -1  152.28    8.90 
  -2  -8   1  152.18    8.50 
  -2  -8   1  147.09    9.90 
  -2  -8   1  160.28   10.90 
   1   8  -1  231.28   13.10 
   1   8  -1  253.57   13.60 
   1   8  -1  262.07   11.80 
   1   8  -1  255.57   12.30 
  -1  -8   1  253.77   13.60 
  -1  -8   1  259.77   12.20 
  -1  -8   1  262.27   14.50 
   0   8  -1   11.40    4.00 
   0   8  -1   15.00    4.70 
   0   8  -1   15.70    3.70 
   0   8  -1   16.10    3.50 
   0  -8   1   13.60    3.70 
   0  -8   1   16.50    5.10 
  -1   8  -1   35.90    5.20 
  -1   8  -1   40.70    5.20 
  -1   8  -1   40.50    6.60 
  -1   8  -1   40.10    4.70 
   1  -8   1   42.00    6.30 
   1  -8   1   36.40    5.10 
   1  -8   1   34.70    6.00 
  -2   8  -1   30.10    7.00 
  -2   8  -1   26.80    4.40 
  -2   8  -1   29.50    4.90 
  -2   8  -1   23.90    5.00 
   2  -8   1   28.20    6.50 
   2  -8   1   25.60    5.20 
   2  -8   1   27.70    4.80 
  -3   8  -1   50.49    7.10 
  -3   8  -1   46.40    7.60 
  -3   8  -1   61.09    5.90 
  -3   8  -1   59.09    6.30 
   3  -8   1   50.99    5.90 
   3  -8   1   60.69    7.70 
   3  -8   1   52.89    7.40 
   3  -8   1   43.90    5.80 
  -4   8  -1   26.30    6.00 
  -4   8  -1   20.10    5.80 
  -4   8  -1   21.30    4.30 
  -4   8  -1   23.50    6.00 
  -4   8  -1   22.00    4.90 
   4  -8   1   24.80    6.20 
   4  -8   1   27.10    5.00 
   4  -8   1   24.50    5.60 
   4  -8   1   20.00    4.50 
  -5   8  -1   39.10    6.90 
  -5   8  -1   37.90    5.80 
  -5   8  -1   33.90    4.90 
  -5   8  -1   23.30    5.70 
   5  -8   1   29.70    5.20 
   5  -8   1   26.70    6.40 
   5  -8   1   35.70    6.20 
   5  -8   1   33.00    5.20 
   5  -8   1   34.20    5.60 
  -6   8  -1   12.50    4.00 
  -6   8  -1    0.80    4.80 
  -6   8  -1    6.50    5.10 
  -6   8  -1    9.20    5.10 
  -6   8  -1   11.30    4.60 
   6  -8   1    6.30    5.20 
   6  -8   1   17.90    4.90 
   6  -8   1    7.60    3.60 
   6  -8   1    6.80    3.80 
  -7   8  -1   26.20    5.60 
  -7   8  -1   14.50    4.20 
  -7   8  -1   22.80    6.80 
  -7   8  -1   10.60    5.80 
  -7   8  -1   22.60    5.90 
   7  -8   1   15.60    4.40 
   7  -8   1   21.60    6.00 
   7  -8   1   21.50    5.60 
   7  -8   1   23.50    4.90 
  -8   8  -1   -2.30    4.80 
  -8   8  -1   -3.00    3.90 
  -8   8  -1    5.40    5.90 
  -8   8  -1    5.70    3.90 
  -8   8  -1   -1.00    4.30 
   8  -8   1    7.90    5.20 
   8  -8   1    4.20    3.70 
   8  -8   1    2.80    3.60 
   8  -8   1    3.30    4.50 
  -9   8  -1   -1.20    4.70 
  -9   8  -1    6.70    4.10 
  -9   8  -1    1.30    5.00 
  -9   8  -1    9.70    6.60 
  -9   8  -1    4.90    4.80 
   9  -8   1   -1.20    3.10 
   9  -8   1    3.80    5.40 
   9  -8   1    3.40    3.70 
 -10   8  -1   -1.80    4.90 
 -10   8  -1    0.80    6.80 
 -10   8  -1    2.80    4.20 
 -10   8  -1   -0.20    5.10 
 -10   8  -1    5.40    6.60 
  10  -8   1   -0.90    3.10 
  10  -8   1    6.40    4.10 
  10  -8   1    6.80    6.30 
 -11   8  -1   52.99    8.80 
 -11   8  -1   43.80   10.00 
 -11   8  -1   36.00    9.30 
 -11   8  -1   38.20    6.60 
 -11   8  -1   34.10    7.40 
  11  -8   1   60.29   10.00 
  11  -8   1   37.00    5.40 
  11  -8   1   55.59    6.90 
 -12   8  -1   12.50    8.00 
 -12   8  -1    5.60    4.70 
 -12   8  -1    5.50    6.00 
 -12   8  -1    8.10    5.90 
 -12   8  -1   11.20    7.30 
  12  -8   1   11.40    3.60 
  12  -8   1   12.10    7.40 
 -13   8  -1   23.90    9.60 
 -13   8  -1   43.80    8.70 
 -13   8  -1   37.20    7.00 
 -13   8  -1   37.80   10.10 
  13  -8   1   48.00   10.00 
  13  -8   1   32.30    4.50 
 -14   8  -1    7.70    6.50 
 -14   8  -1    2.40    5.10 
 -14   8  -1    3.20    7.90 
  14  -8   1    5.10    7.80 
 -15   8  -1    2.30    8.40 
 -15   8  -1   13.50    5.80 
 -15   8  -1    2.20    6.60 
  15  -8   1    0.80    7.00 
 -16   8  -1    0.20    9.90 
 -16   8  -1   -0.30    4.90 
 -16   8  -1   -0.90    6.40 
  16  -8   1    9.10    8.30 
 -17   8  -1   -0.80    4.90 
 -17   8  -1    7.90    7.50 
 -17   8  -1   -6.20    8.90 
  17  -8   1   -2.70    8.40 
 -18   8  -1   -0.70    7.30 
 -18   8  -1    3.90    5.60 
 -18   8  -1    8.00   11.50 
  18  -8   1  -12.70    8.10 
 -20  -7   1   -3.20    6.20 
 -20  -7   1    0.40    7.70 
 -20  -7   1   -7.40    4.50 
 -19  -7   1   -2.10    5.80 
 -19  -7   1    4.40    7.50 
 -19  -7   1    8.80    4.80 
 -18  -7   1   57.69    7.10 
 -18  -7   1   30.70    7.70 
 -18  -7   1   19.50    8.10 
 -17  -7   1   10.10    5.60 
 -17  -7   1   13.00    4.80 
 -17  -7   1    9.40    6.70 
 -16  -7   1   22.40    6.40 
 -16  -7   1   22.00    7.20 
 -16  -7   1   18.10    4.80 
 -15  -7   1  183.68   14.50 
 -15  -7   1  197.38   13.80 
 -15  -7   1  201.58   11.30 
 -14  -7   1   94.29   10.60 
 -14  -7   1   99.69    7.70 
 -14  -7   1  118.09   11.00 
 -13  -7   1  117.89   10.70 
 -13  -7   1  117.79   11.30 
 -13  -7   1  113.99   11.80 
 -13  -7   1  110.39    7.80 
 -12  -7   1    9.50    4.30 
 -12  -7   1    0.80    2.60 
 -12  -7   1    0.60    4.10 
 -12  -7   1    1.20    2.60 
 -11  -7   1   27.50    4.10 
 -11  -7   1   27.40    4.10 
 -11  -7   1   19.40    5.10 
 -11  -7   1   36.40    5.80 
 -10  -7   1   96.39    8.00 
 -10  -7   1  101.49    8.70 
 -10  -7   1   98.89    6.40 
 -10  -7   1  104.99    6.50 
  -9  -7   1    2.40    2.30 
  -9  -7   1    8.60    3.50 
  -9  -7   1   10.20    3.70 
  -9  -7   1   12.00    2.70 
  -8  -7   1  102.29    6.40 
  -8  -7   1  100.39    6.20 
  -8  -7   1  112.69    8.00 
  -8  -7   1  119.49    8.50 
   7   7  -1  129.99    5.80 
  -7  -7   1  115.39    8.80 
  -7  -7   1  126.19    7.00 
  -7  -7   1  129.99    8.50 
  -7  -7   1  127.89    6.90 
   6   7  -1   24.30    2.80 
  -6  -7   1   21.70    3.50 
  -6  -7   1   17.80    4.20 
  -6  -7   1   25.30    3.30 
  -6  -7   1   17.00    4.40 
   5   7  -1   90.99    6.10 
  -5  -7   1  115.69    6.20 
  -5  -7   1  104.39    7.80 
  -5  -7   1  113.89    6.40 
  -5  -7   1   86.19    8.00 
   4   7  -1   27.20    3.30 
   4   7  -1   24.10    3.80 
   4   7  -1   20.50    4.00 
  -4  -7   1   24.70    3.40 
  -4  -7   1   26.40    3.40 
  -4  -7   1   23.60    3.50 
  -4  -7   1   24.00    4.50 
  -4  -7   1   25.60    4.40 
   3   7  -1   19.40    3.00 
   3   7  -1   17.60    3.80 
   3   7  -1   19.90    3.60 
  -3  -7   1   14.30    3.70 
  -3  -7   1   20.70    3.40 
  -3  -7   1   20.80    3.10 
  -3  -7   1   14.30    4.20 
  -3  -7   1   18.80    3.30 
   2   7  -1  446.16   19.30 
   2   7  -1  463.95   19.20 
   2   7  -1  433.36   17.80 
  -2  -7   1  440.46   18.10 
  -2  -7   1  436.36   18.30 
  -2  -7   1  434.66   17.90 
  -2  -7   1  438.16   19.90 
  -2  -7   1  463.95   19.70 
   1   7  -1   14.00    2.90 
   1   7  -1   18.80    3.70 
   1   7  -1   18.00    3.50 
   1   7  -1   17.30    4.10 
  -1  -7   1   14.30    3.30 
  -1  -7   1   15.50    4.50 
  -1  -7   1   13.40    4.10 
  -1  -7   1   16.20    3.20 
   0   7  -1  140.29    8.00 
   0   7  -1  157.28    9.50 
   0   7  -1  152.18    8.00 
   0   7  -1  159.78   10.30 
   0  -7   1  140.69    8.30 
   0  -7   1  168.28   10.90 
   0  -7   1  153.28    8.20 
  -1   7  -1  156.38    9.90 
  -1   7  -1  157.98    8.50 
  -1   7  -1  171.88   11.10 
  -1   7  -1  153.98    8.40 
   1  -7   1  169.98    8.90 
   1  -7   1  166.18    8.60 
   1  -7   1  158.38   10.70 
   1  -7   1  153.78   10.10 
  -2   7  -1    1.30    2.60 
  -2   7  -1    2.40    3.10 
  -2   7  -1   11.50    4.60 
  -2   7  -1    6.50    3.40 
   2  -7   1    6.80    4.30 
   2  -7   1    2.80    3.30 
   2  -7   1    3.00    2.80 
  -3   7  -1  455.85   19.60 
  -3   7  -1  473.65   22.10 
  -3   7  -1  476.15   19.50 
  -3   7  -1  458.05   21.40 
   3  -7   1  482.75   20.40 
   3  -7   1  469.05   19.70 
   3  -7   1  419.86   21.20 
   3  -7   1  464.95   21.30 
  -4   7  -1   50.99    5.50 
  -4   7  -1   37.00    6.20 
  -4   7  -1   40.00    6.30 
  -4   7  -1   49.40    5.90 
   4  -7   1   45.90    5.60 
   4  -7   1   36.80    5.10 
   4  -7   1   41.50    6.20 
   4  -7   1   40.40    6.70 
  -5   7  -1   20.40    5.60 
  -5   7  -1   21.10    5.70 
  -5   7  -1   26.30    5.20 
  -5   7  -1   23.10    4.30 
  -5   7  -1   23.70    5.80 
   5  -7   1   21.40    4.40 
   5  -7   1   20.10    5.70 
   5  -7   1   23.50    4.50 
   5  -7   1   19.40    4.50 
   5  -7   1   26.90    5.30 
  -6   7  -1  123.29   11.50 
  -6   7  -1  131.09    8.40 
  -6   7  -1  123.89   10.90 
  -6   7  -1  121.29   11.40 
  -6   7  -1  127.09    9.10 
   6  -7   1  117.09   10.40 
   6  -7   1  137.59    9.30 
   6  -7   1  113.49    8.40 
   6  -7   1  139.49   11.00 
   6  -7   1  131.69    9.40 
  -7   7  -1  229.58   13.90 
  -7   7  -1  214.38   15.30 
  -7   7  -1  235.58   12.50 
  -7   7  -1  253.77   15.60 
  -7   7  -1  232.78   13.30 
   7  -7   1  245.08   12.70 
   7  -7   1  224.78   14.50 
   7  -7   1  260.37   13.20 
   7  -7   1  246.98   13.90 
  -8   7  -1   -1.80    4.20 
  -8   7  -1    3.40    3.20 
  -8   7  -1   -2.90    3.90 
  -8   7  -1   -0.10    3.80 
  -8   7  -1   -2.50    4.90 
   8  -7   1    2.10    4.40 
   8  -7   1    1.40    4.50 
   8  -7   1   -1.40    2.50 
   8  -7   1    2.50    3.40 
  -9   7  -1   -2.00    4.20 
  -9   7  -1    4.80    5.80 
  -9   7  -1    0.60    5.00 
  -9   7  -1    1.40    4.10 
  -9   7  -1    2.10    3.60 
   9  -7   1    4.20    3.00 
   9  -7   1   -0.80    3.30 
   9  -7   1    7.20    5.10 
 -10   7  -1   -2.90    4.20 
 -10   7  -1   -9.90    5.20 
 -10   7  -1   -1.50    4.40 
 -10   7  -1    3.40    3.70 
 -10   7  -1    1.90    5.90 
  10  -7   1   -0.40    2.80 
  10  -7   1   -4.30    4.60 
  10  -7   1    4.90    3.70 
 -11   7  -1   -5.10    4.70 
 -11   7  -1    1.90    6.10 
 -11   7  -1   -0.70    6.30 
 -11   7  -1   -3.30    3.60 
 -11   7  -1   -7.10    4.30 
  11  -7   1    0.30    2.80 
  11  -7   1   -0.40    5.70 
  11  -7   1    0.60    3.70 
 -12   7  -1   26.50    9.10 
 -12   7  -1   27.80    8.80 
 -12   7  -1   59.49    9.10 
 -12   7  -1   21.90    6.60 
 -12   7  -1   32.30    6.20 
  12  -7   1   46.90    8.10 
  12  -7   1   44.20    9.30 
  12  -7   1   33.60    4.70 
 -13   7  -1    8.10    8.00 
 -13   7  -1    2.00    7.70 
 -13   7  -1    7.80    6.20 
 -13   7  -1   -1.70    5.10 
 -13   7  -1    6.30    4.70 
  13  -7   1    5.90    7.40 
 -14   7  -1   13.30    7.00 
 -14   7  -1   10.60    9.00 
 -14   7  -1    5.30    5.40 
 -14   7  -1    5.30    7.80 
  14  -7   1   23.10    8.60 
 -15   7  -1    2.40    4.80 
 -15   7  -1    2.60    6.20 
 -15   7  -1    7.00    8.60 
  15  -7   1   11.90    8.20 
 -16   7  -1   -5.00    5.90 
 -16   7  -1    1.20    7.50 
 -16   7  -1    0.50    4.90 
  16  -7   1   -5.30    6.20 
 -17   7  -1    1.20    9.30 
 -17   7  -1    1.10    4.70 
 -17   7  -1    2.00    6.70 
  17  -7   1   -1.50    8.50 
 -18   7  -1   11.50    8.40 
 -18   7  -1    9.30   10.70 
 -18   7  -1   10.60    6.10 
  18  -7   1   34.00   10.50 
 -19   7  -1    0.80    6.20 
 -19   7  -1    3.30   11.00 
 -19   7  -1   14.90    8.50 
  19  -7   1    1.50   10.60 
 -21  -6   1    2.80    8.70 
 -20  -6   1    5.30    7.90 
 -20  -6   1  -11.80    3.60 
 -20  -6   1    2.70    7.60 
 -20  -6   1   11.80    7.40 
 -19  -6   1    5.60    6.90 
 -19  -6   1    3.50    7.00 
 -19  -6   1    0.50    4.10 
 -18  -6   1   -0.70    3.60 
 -18  -6   1   -0.10    6.70 
 -18  -6   1    3.90    5.30 
 -17  -6   1   35.30    8.50 
 -17  -6   1   37.00    6.20 
 -17  -6   1   41.70    8.20 
 -16  -6   1    4.60    4.80 
 -16  -6   1    2.40    6.10 
 -16  -6   1   -4.20    3.30 
 -15  -6   1   63.09    8.70 
 -15  -6   1   60.59    9.20 
 -15  -6   1   57.39    6.50 
 -14  -6   1  171.08   13.10 
 -14  -6   1  160.08   12.20 
 -14  -6   1  173.58    9.90 
 -13  -6   1   75.69    6.90 
 -13  -6   1   73.19    6.50 
 -13  -6   1   70.89    8.50 
 -13  -6   1   62.19    8.40 
 -12  -6   1   13.50    4.80 
 -12  -6   1   17.00    3.70 
 -12  -6   1   15.00    3.50 
 -12  -6   1   12.70    5.00 
 -11  -6   1    3.60    3.60 
 -11  -6   1    2.10    2.20 
 -11  -6   1    5.00    3.40 
 -11  -6   1    2.00    2.40 
 -10  -6   1   54.49    6.30 
 -10  -6   1   62.69    5.40 
 -10  -6   1   57.19    4.80 
 -10  -6   1   50.69    6.40 
  -9  -6   1  191.48    9.30 
  -9  -6   1  197.08    9.40 
  -9  -6   1  203.28   11.10 
  -9  -6   1  191.78   10.60 
  -8  -6   1   40.90    4.20 
  -8  -6   1   56.49    5.70 
  -8  -6   1   53.09    4.70 
  -8  -6   1   54.69    6.00 
  -7  -6   1  185.18   10.00 
  -7  -6   1  205.08   10.50 
  -7  -6   1  176.28    8.60 
  -7  -6   1  174.78    8.60 
   6   6  -1  114.59    5.50 
  -6  -6   1  125.79    6.50 
  -6  -6   1  122.29    8.50 
  -6  -6   1  133.69    8.00 
  -6  -6   1  121.59    6.40 
   5   6  -1    4.00    1.70 
   5   6  -1    3.00    1.90 
   5   6  -1    7.20    1.90 
  -5  -6   1    2.90    2.00 
  -5  -6   1    0.90    2.90 
  -5  -6   1    5.30    2.00 
  -5  -6   1    3.70    2.80 
   4   6  -1  115.19    6.70 
   4   6  -1  124.39    7.00 
  -4  -6   1  129.39    6.50 
  -4  -6   1  132.29    7.80 
  -4  -6   1  122.19    6.40 
  -4  -6   1  128.09    8.20 
   3   6  -1   53.79    4.90 
   3   6  -1   57.09    5.40 
   3   6  -1   49.70    3.90 
  -3  -6   1   53.49    4.40 
  -3  -6   1   57.09    4.60 
  -3  -6   1   53.19    4.40 
  -3  -6   1   69.69    6.30 
  -3  -6   1   65.49    6.10 
   2   6  -1  858.01   31.20 
   2   6  -1  822.52   32.30 
   2   6  -1  819.62   32.20 
  -2  -6   1  848.82   31.40 
  -2  -6   1  806.22   32.50 
  -2  -6   1  825.12   32.80 
  -2  -6   1  828.82   31.80 
  -2  -6   1  860.41   31.30 
   1   6  -1 1334.57   48.20 
   1   6  -1 1311.47   48.60 
   1   6  -1 1326.97   49.60 
   1   6  -1 1323.17   49.50 
  -1  -6   1 1310.77   48.20 
  -1  -6   1 1326.57   49.70 
  -1  -6   1 1283.87   48.30 
  -1  -6   1 1283.27   48.50 
  -1  -6   1 1355.46   49.99 
   0   6  -1    7.90    2.70 
   0   6  -1    4.90    3.60 
   0   6  -1    9.90    3.30 
   0   6  -1    4.80    2.40 
   0  -6   1    9.00    2.90 
   0  -6   1    7.90    4.00 
   0  -6   1    9.10    3.00 
  -1   6  -1  211.18    9.90 
  -1   6  -1  205.78    9.90 
  -1   6  -1  213.98   11.40 
  -1   6  -1  214.38   12.10 
   1  -6   1  210.08   10.20 
   1  -6   1  216.28   11.90 
   1  -6   1  217.88   11.50 
   1  -6   1  208.58   10.00 
  -2   6  -1   43.10    5.80 
  -2   6  -1   44.20    6.10 
  -2   6  -1   38.20    4.20 
  -2   6  -1   41.10    4.70 
   2  -6   1   33.50    4.20 
   2  -6   1   38.20    5.70 
   2  -6   1   37.40    4.40 
   2  -6   1   33.60    4.70 
  -3   6  -1   65.29    7.10 
  -3   6  -1   74.79    5.70 
  -3   6  -1   85.19    6.40 
   3  -6   1   80.19    6.70 
   3  -6   1   79.09    5.90 
   3  -6   1   63.19    7.20 
   3  -6   1   72.19    7.50 
   3  -6   1   87.09    6.20 
  -4   6  -1  113.29    9.30 
  -4   6  -1  124.79    7.50 
  -4   6  -1  116.19    9.10 
  -4   6  -1  123.69    7.80 
   4  -6   1  111.79    7.50 
   4  -6   1  115.99    8.90 
   4  -6   1  117.39    8.20 
   4  -6   1  125.39    9.40 
  -5   6  -1   95.99    9.80 
  -5   6  -1   89.19    9.00 
  -5   6  -1   87.19    9.10 
  -5   6  -1   99.29    8.40 
  -5   6  -1   86.09    7.20 
  -5   6  -1  105.79    7.00 
   5  -6   1   78.69    8.10 
   5  -6   1   92.39    7.00 
   5  -6   1   92.89    7.40 
   5  -6   1   96.39    7.90 
   5  -6   1   93.49    8.30 
  -6   6  -1   18.20    3.90 
  -6   6  -1   15.60    5.30 
  -6   6  -1   19.60    4.90 
  -6   6  -1   16.50    5.10 
  -6   6  -1   19.60    4.60 
  -6   6  -1   17.40    5.10 
   6  -6   1   13.50    4.50 
   6  -6   1   15.30    3.80 
   6  -6   1   16.60    4.80 
   6  -6   1   23.80    4.30 
   6  -6   1   10.60    4.20 
  -7   6  -1    0.60    2.80 
  -7   6  -1    6.00    4.90 
  -7   6  -1    0.90    3.40 
  -7   6  -1    6.50    4.20 
  -7   6  -1    0.00    3.80 
   7  -6   1    2.10    3.00 
   7  -6   1    1.50    4.10 
   7  -6   1    1.10    2.80 
   7  -6   1    1.20    3.80 
  -8   6  -1    3.20    5.00 
  -8   6  -1   -0.10    3.60 
  -8   6  -1    3.90    3.20 
  -8   6  -1   -0.70    3.80 
  -8   6  -1    3.40    4.40 
   8  -6   1    5.40    3.20 
   8  -6   1    1.90    4.30 
   8  -6   1    1.00    3.90 
   8  -6   1   -3.10    2.40 
  -9   6  -1   14.30    5.60 
  -9   6  -1   21.20    5.80 
  -9   6  -1   14.10    4.50 
  -9   6  -1   25.40    4.60 
  -9   6  -1   29.80    6.10 
   9  -6   1   17.60    3.60 
   9  -6   1   24.30    5.80 
   9  -6   1   20.60    4.40 
 -10   6  -1   42.80    7.30 
 -10   6  -1   44.60    6.90 
 -10   6  -1   36.50    5.60 
 -10   6  -1   44.80    8.40 
 -10   6  -1   47.40    8.30 
  10  -6   1   46.20    5.80 
  10  -6   1   39.10    4.80 
  10  -6   1   42.90    7.80 
 -11   6  -1    2.30    5.80 
 -11   6  -1   12.70    4.50 
 -11   6  -1   -0.50    6.30 
 -11   6  -1    3.80    5.10 
 -11   6  -1   -1.60    4.10 
  11  -6   1    3.50    3.00 
  11  -6   1   14.10    4.10 
  11  -6   1   11.00    6.10 
 -12   6  -1    7.90    6.60 
 -12   6  -1   -3.20    4.40 
 -12   6  -1    8.70    7.20 
 -12   6  -1   13.90    4.70 
 -12   6  -1    7.70    5.70 
  12  -6   1   13.70    6.90 
  12  -6   1    6.70    3.90 
  12  -6   1    8.00    3.00 
 -13   6  -1    2.70    4.70 
 -13   6  -1    3.10    5.10 
 -13   6  -1    4.60    7.00 
 -13   6  -1    2.50    5.50 
 -13   6  -1   10.10    7.40 
  13  -6   1    3.10    6.50 
 -14   6  -1   17.40    5.40 
 -14   6  -1    3.20    7.20 
 -14   6  -1   15.30    8.40 
 -14   6  -1   18.10    7.20 
  14  -6   1    4.20    7.50 
 -15   6  -1    1.30    4.90 
 -15   6  -1    0.20    7.10 
 -15   6  -1   -3.00    5.60 
 -15   6  -1    2.40    7.80 
  15  -6   1   -3.80    6.50 
 -16   6  -1    8.10    5.40 
 -16   6  -1   -4.00    7.80 
 -16   6  -1   10.30    7.30 
  16  -6   1    8.30    6.90 
 -17   6  -1   -0.50    9.50 
 -17   6  -1    6.20    7.40 
 -17   6  -1    3.50    4.90 
  17  -6   1  -11.00    5.80 
 -18   6  -1   -1.20    4.90 
 -18   6  -1   -2.60   10.40 
 -18   6  -1    4.70    8.10 
  18  -6   1    2.90    7.90 
 -19   6  -1    7.10    6.10 
 -19   6  -1   17.30    9.60 
 -19   6  -1    4.30   10.70 
  19  -6   1  -14.40    9.60 
 -21  -5   1    3.90    8.40 
 -20  -5   1   18.10    8.60 
 -20  -5   1   -3.90    6.30 
 -20  -5   1   -1.30    4.30 
 -20  -5   1   -9.30    7.00 
 -19  -5   1    3.80    3.80 
 -19  -5   1    3.50    7.20 
 -19  -5   1    1.50    7.40 
 -19  -5   1   -4.00    5.80 
 -18  -5   1   12.10    6.80 
 -18  -5   1    9.00    4.70 
 -18  -5   1   21.60    8.40 
 -17  -5   1   63.39    9.60 
 -17  -5   1   75.29    7.80 
 -17  -5   1   67.99   10.50 
 -16  -5   1    4.00    6.10 
 -16  -5   1    2.60    3.10 
 -16  -5   1   -1.80    4.50 
 -15  -5   1   21.80    4.40 
 -15  -5   1   11.60    6.20 
 -15  -5   1   11.80    5.40 
 -14  -5   1   -3.40    4.10 
 -14  -5   1    6.50    5.30 
 -14  -5   1    1.30    3.00 
 -13  -5   1   12.90    3.40 
 -13  -5   1    6.90    3.00 
 -13  -5   1   13.20    4.90 
 -13  -5   1   13.10    5.20 
 -12  -5   1   41.20    4.70 
 -12  -5   1   36.40    5.80 
 -12  -5   1   29.10    5.70 
 -12  -5   1   46.00    4.90 
 -11  -5   1   17.90    4.40 
 -11  -5   1   13.80    3.10 
 -11  -5   1   16.40    3.10 
 -11  -5   1   12.70    4.20 
 -10  -5   1   58.19    5.20 
 -10  -5   1   62.89    6.60 
 -10  -5   1   70.99    6.80 
 -10  -5   1   55.79    4.70 
 -10  -5   1   58.39    5.40 
  -9  -5   1   50.19    5.70 
  -9  -5   1   51.99    4.20 
  -9  -5   1   55.69    4.80 
  -9  -5   1   53.19    5.90 
  -8  -5   1  161.18    9.00 
  -8  -5   1  153.48    9.50 
  -8  -5   1  168.18    8.00 
  -8  -5   1  167.08    7.90 
  -7  -5   1  114.99    7.50 
  -7  -5   1  116.99    7.20 
  -7  -5   1  115.79    6.10 
  -7  -5   1  120.89    6.10 
  -6  -5   1   53.89    4.90 
  -6  -5   1   57.29    3.90 
  -6  -5   1   70.89    5.60 
  -6  -5   1   52.79    3.80 
   5   5  -1  197.78    7.80 
  -5  -5   1  187.88    9.70 
  -5  -5   1  196.18    8.50 
  -5  -5   1  201.98    9.60 
  -5  -5   1  192.78    8.50 
   4   5  -1  902.51   32.00 
   4   5  -1  885.71   32.00 
   4   5  -1  887.81   31.90 
  -4  -5   1  824.42   31.80 
  -4  -5   1  803.82   31.80 
  -4  -5   1  871.51   32.80 
  -4  -5   1  882.81   33.00 
   3   5  -1   31.70    3.30 
   3   5  -1   26.80    3.60 
   3   5  -1   18.10    2.20 
  -3  -5   1   29.80    3.00 
  -3  -5   1   31.40    4.00 
  -3  -5   1   27.80    4.00 
  -3  -5   1   36.80    3.20 
   2   5  -1   54.69    4.70 
   2   5  -1   55.39    4.00 
   2   5  -1   44.40    5.00 
  -2  -5   1   55.69    5.30 
  -2  -5   1   40.50    5.20 
  -2  -5   1   48.70    4.00 
  -2  -5   1   56.39    4.00 
  -2  -5   1   53.19    4.70 
   1   5  -1 4286.07  157.98 
   1   5  -1 4522.05  157.38 
   1   5  -1 4521.65  156.98 
   1   5  -1 4405.96  157.98 
  -1  -5   1 4324.87  158.08 
  -1  -5   1 4372.96  157.28 
  -1  -5   1 4541.85  158.48 
  -1  -5   1 4413.26  157.08 
  -1  -5   1 4472.75  157.18 
   0   5  -1 1833.12   66.19 
   0   5  -1 1792.12   65.09 
   0   5  -1 1766.22   66.29 
   0   5  -1 1792.62   64.99 
   0  -5   1 1828.42   65.19 
   0  -5   1 1756.32   64.99 
   0  -5   1 1844.52   66.69 
   0  -5   1 1797.92   65.19 
  -1   5  -1   11.50    3.20 
  -1   5  -1   10.20    5.00 
  -1   5  -1   11.10    2.70 
  -1   5  -1    9.50    3.50 
   1  -5   1   11.10    4.60 
   1  -5   1   13.20    3.10 
   1  -5   1    6.40    3.40 
   1  -5   1   10.40    3.10 
  -2   5  -1 1000.60   39.30 
  -2   5  -1  980.60   39.00 
  -2   5  -1  988.50   37.70 
  -2   5  -1 1019.10   37.60 
   2  -5   1  990.00   37.70 
   2  -5   1 1013.00   38.20 
   2  -5   1 1050.59   39.30 
   2  -5   1 1003.50   39.00 
   2  -5   1 1023.60   37.70 
  -3   5  -1    5.90    2.80 
  -3   5  -1   10.60    3.70 
  -3   5  -1    9.40    2.70 
  -3   5  -1    9.70    3.60 
   3  -5   1    5.70    3.60 
   3  -5   1   15.90    3.30 
   3  -5   1    7.10    2.70 
   3  -5   1   10.10    3.70 
   3  -5   1    8.40    2.90 
  -4   5  -1   27.20    4.20 
  -4   5  -1   28.20    3.70 
  -4   5  -1   19.20    3.70 
  -4   5  -1   24.50    4.60 
  -4   5  -1   24.30    5.00 
  -4   5  -1   19.80    4.40 
   4  -5   1   25.20    3.80 
   4  -5   1   25.00    4.70 
   4  -5   1   33.90    4.10 
   4  -5   1   36.60    4.60 
   4  -5   1   29.00    3.80 
   4  -5   1   24.80    4.10 
  -5   5  -1    3.10    3.00 
  -5   5  -1    5.80    2.70 
  -5   5  -1   -2.00    3.10 
  -5   5  -1    3.00    3.30 
  -5   5  -1    1.10    4.00 
  -5   5  -1   -1.40    3.30 
   5  -5   1    0.00    2.50 
   5  -5   1    0.10    2.70 
   5  -5   1    0.70    3.20 
   5  -5   1   -1.60    2.80 
   5  -5   1   -0.40    3.40 
  -6   5  -1   18.80    4.10 
  -6   5  -1   34.50    6.20 
  -6   5  -1   27.30    4.30 
  -6   5  -1   25.90    5.50 
  -6   5  -1   23.20    5.60 
  -6   5  -1   24.80    5.00 
   6  -5   1   22.20    3.80 
   6  -5   1   30.30    5.60 
   6  -5   1   26.40    4.20 
   6  -5   1   25.90    5.30 
   6  -5   1   23.60    4.80 
  -7   5  -1   45.40    5.30 
  -7   5  -1   50.89    7.20 
  -7   5  -1   54.79    8.00 
  -7   5  -1   38.10    5.30 
  -7   5  -1   51.39    6.90 
   7  -5   1   44.50    5.00 
   7  -5   1   44.00    6.40 
   7  -5   1   49.00    5.40 
   7  -5   1   52.19    6.50 
  -8   5  -1   63.99    6.20 
  -8   5  -1   59.79    7.70 
  -8   5  -1   64.09    8.20 
  -8   5  -1   57.79    7.00 
  -8   5  -1   52.99    6.30 
   8  -5   1   55.59    6.80 
   8  -5   1   55.79    5.40 
   8  -5   1   69.09    6.30 
   8  -5   1   77.79    8.10 
  -9   5  -1   16.10    4.40 
  -9   5  -1    7.80    5.30 
  -9   5  -1   11.70    3.70 
  -9   5  -1   11.60    4.70 
  -9   5  -1    7.10    4.40 
   9  -5   1   17.50    3.90 
   9  -5   1   10.50    2.90 
   9  -5   1   22.70    5.70 
 -10   5  -1   22.50    5.50 
 -10   5  -1   18.80    4.40 
 -10   5  -1    7.60    5.60 
 -10   5  -1   13.70    6.00 
 -10   5  -1   14.40    4.60 
  10  -5   1   11.50    5.40 
  10  -5   1   11.40    3.00 
  10  -5   1   21.40    4.10 
 -11   5  -1    3.40    4.30 
 -11   5  -1   -2.40    5.10 
 -11   5  -1    1.90    5.70 
 -11   5  -1    2.50    3.70 
 -11   5  -1   -0.70    4.10 
  11  -5   1   -6.10    4.60 
  11  -5   1   -3.20    2.00 
  11  -5   1   -0.50    2.90 
 -12   5  -1   -0.30    4.50 
 -12   5  -1    3.90    6.50 
 -12   5  -1   -2.90    3.80 
 -12   5  -1   -7.10    5.50 
 -12   5  -1    4.90    4.20 
  12  -5   1    3.10    5.90 
  12  -5   1    2.80    3.10 
 -13   5  -1    4.60    5.10 
 -13   5  -1   15.50    6.60 
 -13   5  -1    6.50    7.20 
 -13   5  -1   17.90    5.40 
 -13   5  -1   21.60    8.20 
  13  -5   1   16.80    7.30 
 -14   5  -1   -0.30    4.10 
 -14   5  -1    3.30    7.10 
 -14   5  -1    3.10    5.40 
 -14   5  -1    7.30    7.80 
  14  -5   1    3.60    6.40 
 -15   5  -1    1.50    4.40 
 -15   5  -1    5.20    8.40 
 -15   5  -1    1.60    5.30 
 -15   5  -1    5.00    8.10 
  15  -5   1  -12.40    5.80 
 -16   5  -1   22.30    6.00 
 -16   5  -1   26.70    9.90 
 -16   5  -1   19.10    7.70 
 -16   5  -1   16.40    9.80 
  16  -5   1   35.90    8.80 
 -17   5  -1   -2.60    5.70 
 -17   5  -1    2.20    9.00 
 -17   5  -1   -3.80    4.00 
  17  -5   1   -4.50    6.30 
 -18   5  -1    4.60    9.60 
 -18   5  -1    6.20    7.00 
 -18   5  -1    9.80    5.40 
  18  -5   1   -1.40    7.00 
 -19   5  -1   -4.50    9.60 
 -19   5  -1   -6.70    3.80 
 -19   5  -1    6.30    7.30 
 -20   5  -1  -11.90   10.80 
 -21  -4   1   -6.30    7.80 
 -20  -4   1  -12.10    6.20 
 -20  -4   1    3.20    6.90 
 -20  -4   1    3.40    8.10 
 -20  -4   1   -2.40    4.20 
 -19  -4   1   11.00    7.80 
 -19  -4   1    4.70    6.70 
 -19  -4   1    7.30    4.10 
 -19  -4   1    5.40    8.00 
 -18  -4   1   -2.20    7.00 
 -18  -4   1    6.70    7.50 
 -18  -4   1    7.20    6.20 
 -18  -4   1   -0.90    3.50 
 -17  -4   1   -0.90    6.30 
 -17  -4   1    1.90    5.50 
 -17  -4   1   -0.90    3.20 
 -17  -4   1    6.30    7.00 
 -16  -4   1   11.70    3.60 
 -16  -4   1    4.60    5.40 
 -16  -4   1   11.50    6.60 
 -15  -4   1   14.30    3.80 
 -15  -4   1    7.80    5.40 
 -15  -4   1    7.90    6.30 
 -14  -4   1   20.90    6.40 
 -14  -4   1   31.20    4.70 
 -14  -4   1   16.70    5.20 
 -13  -4   1   78.89    9.30 
 -13  -4   1   89.29    8.90 
 -13  -4   1  100.49    6.70 
 -13  -4   1   76.89    6.60 
 -12  -4   1   83.19    6.20 
 -12  -4   1   77.39    6.10 
 -12  -4   1   95.89    9.40 
 -12  -4   1  100.29    8.80 
 -11  -4   1   11.60    4.40 
 -11  -4   1   13.90    2.90 
 -11  -4   1   14.50    3.00 
 -11  -4   1   18.30    4.20 
 -10  -4   1   -4.20    2.70 
 -10  -4   1   -3.40    1.70 
 -10  -4   1    1.50    2.00 
 -10  -4   1   -2.30    1.80 
 -10  -4   1   -3.90    2.90 
  -9  -4   1    2.90    2.80 
  -9  -4   1    2.80    1.60 
  -9  -4   1    0.50    1.90 
  -9  -4   1    5.70    3.10 
  -9  -4   1    3.70    2.10 
  -8  -4   1   15.80    2.60 
  -8  -4   1   15.10    2.50 
  -8  -4   1   15.00    3.50 
  -8  -4   1   15.30    3.50 
  -7  -4   1  224.28    9.60 
  -7  -4   1  213.68   10.80 
  -7  -4   1  213.58   10.40 
  -7  -4   1  232.68    9.50 
  -6  -4   1   12.90    2.10 
  -6  -4   1   11.50    2.00 
  -6  -4   1    8.50    2.50 
  -6  -4   1   13.00    2.70 
  -5  -4   1   66.89    4.60 
  -5  -4   1   59.39    3.70 
  -5  -4   1   71.19    4.80 
  -5  -4   1   57.29    3.70 
   4   4  -1  591.94   21.40 
  -4  -4   1  591.84   21.90 
  -4  -4   1  569.04   22.50 
  -4  -4   1  610.54   22.00 
  -4  -4   1  590.84   22.70 
   3   4  -1  230.88   10.10 
   3   4  -1  240.18    9.90 
   3   4  -1  236.08   10.20 
  -3  -4   1  233.18   11.00 
  -3  -4   1  256.07    9.90 
  -3  -4   1  252.27    9.80 
  -3  -4   1  230.08   10.50 
   2   4  -1  255.97   11.00 
   2   4  -1  261.67   10.30 
   2   4  -1  279.87   11.40 
  -2  -4   1  243.98   10.40 
  -2  -4   1  265.27   10.70 
  -2  -4   1  264.27   11.60 
  -2  -4   1  259.37   11.30 
  -2  -4   1  244.28   10.50 
   1   4  -1  365.86   14.50 
   1   4  -1  354.26   14.60 
   1   4  -1  334.17   14.00 
   1   4  -1  363.66   13.60 
   1   4  -1  315.67   13.80 
  -1  -4   1  330.57   13.80 
  -1  -4   1  351.26   13.60 
  -1  -4   1  360.86   15.00 
  -1  -4   1  345.97   13.70 
  -1  -4   1  327.87   14.50 
   0   4  -1 6061.29  207.48 
   0   4  -1 6063.39  206.38 
   0   4  -1 5661.13  207.28 
   0   4  -1 5887.61  206.48 
   0   4  -1 5635.14  206.48 
   0  -4   1 5930.31  206.48 
   0  -4   1 5782.72  206.38 
   0  -4   1 5842.02  207.58 
   0  -4   1 5710.13  206.38 
  -1   4  -1 4538.65  162.68 
  -1   4  -1 4622.64  163.88 
  -1   4  -1 4468.75  162.78 
  -1   4  -1 4821.12  164.08 
  -1   4  -1 4495.95  162.78 
   1  -4   1 4748.33  163.98 
   1  -4   1 4492.05  162.68 
   1  -4   1 4427.06  162.78 
   1  -4   1 4729.23  163.88 
   1  -4   1 4587.84  162.88 
  -2   4  -1  774.32   29.50 
  -2   4  -1  708.43   28.10 
  -2   4  -1  795.22   29.70 
  -2   4  -1  732.33   28.20 
  -2   4  -1  732.13   28.00 
   2  -4   1  749.82   29.50 
   2  -4   1  785.62   29.40 
   2  -4   1  720.13   28.10 
   2  -4   1  740.03   28.60 
   2  -4   1  726.13   28.20 
  -3   4  -1 1017.00   39.00 
  -3   4  -1 1052.09   38.70 
  -3   4  -1 1025.30   38.80 
  -3   4  -1 1064.19   39.40 
  -3   4  -1 1072.49   40.20 
  -3   4  -1 1083.99   40.40 
   3  -4   1 1005.70   39.00 
   3  -4   1 1079.19   40.10 
   3  -4   1 1039.20   39.20 
   3  -4   1 1064.69   40.10 
   3  -4   1  986.20   38.70 
  -4   4  -1  461.85   19.90 
  -4   4  -1  463.95   20.00 
  -4   4  -1  459.55   19.10 
  -4   4  -1  443.76   18.70 
  -4   4  -1  442.26   18.20 
  -4   4  -1  461.35   20.10 
  -4   4  -1  449.26   18.50 
   4  -4   1  444.36   18.80 
   4  -4   1  477.55   19.80 
   4  -4   1  447.16   18.30 
   4  -4   1  462.15   18.90 
   4  -4   1  446.26   18.60 
   4  -4   1  459.25   19.70 
  -5   4  -1   17.20    4.00 
  -5   4  -1   16.50    3.90 
  -5   4  -1   14.30    4.10 
  -5   4  -1   15.50    4.50 
  -5   4  -1   20.40    3.30 
  -5   4  -1   19.40    4.20 
  -5   4  -1   15.60    3.20 
   5  -4   1   14.50    4.00 
   5  -4   1   18.70    3.10 
   5  -4   1   21.90    4.20 
   5  -4   1   26.80    4.10 
   5  -4   1   21.50    3.40 
  -6   4  -1   29.20    4.40 
  -6   4  -1   36.40    5.70 
  -6   4  -1   30.60    4.10 
  -6   4  -1   33.70    5.80 
  -6   4  -1   31.90    5.10 
   6  -4   1   33.90    4.20 
   6  -4   1   39.50    5.40 
   6  -4   1   33.60    4.90 
   6  -4   1   37.00    5.30 
   6  -4   1   27.20    3.60 
  -7   4  -1  355.66   16.40 
  -7   4  -1  334.77   16.20 
  -7   4  -1  357.36   15.20 
  -7   4  -1  320.47   17.50 
  -7   4  -1  318.97   17.40 
   7  -4   1  366.36   15.30 
   7  -4   1  337.67   15.10 
   7  -4   1  356.26   16.70 
   7  -4   1  314.57   16.30 
  -8   4  -1  226.18   10.90 
  -8   4  -1  195.78   11.80 
  -8   4  -1  195.58   12.90 
  -8   4  -1  204.08   11.80 
  -8   4  -1  190.98   13.00 
   8  -4   1  203.78   12.20 
   8  -4   1  200.98   11.70 
   8  -4   1  208.18   10.40 
   8  -4   1  214.58   10.70 
  -9   4  -1  163.18   12.50 
  -9   4  -1  166.48   10.90 
  -9   4  -1  167.38   12.10 
  -9   4  -1  166.08   11.20 
  -9   4  -1  186.98   10.00 
   9  -4   1  173.88    9.50 
   9  -4   1  186.18    9.30 
   9  -4   1  175.78   11.50 
 -10   4  -1   32.90    5.00 
 -10   4  -1   31.20    5.30 
 -10   4  -1   33.50    7.00 
 -10   4  -1   37.40    6.90 
 -10   4  -1   32.10    6.10 
  10  -4   1   38.00    4.70 
  10  -4   1   39.90    7.30 
  10  -4   1   26.30    3.40 
 -11   4  -1   -2.10    3.90 
 -11   4  -1    0.10    3.40 
 -11   4  -1   -2.60    4.40 
 -11   4  -1    6.80    3.80 
 -11   4  -1   -8.20    4.60 
  11  -4   1    2.80    2.70 
  11  -4   1    6.00    5.00 
 -12   4  -1   30.40    7.70 
 -12   4  -1   32.40    5.70 
 -12   4  -1   36.40    7.70 
 -12   4  -1   37.50    6.40 
 -12   4  -1   31.00    7.80 
  12  -4   1   45.80    8.60 
 -13   4  -1  260.67   17.30 
 -13   4  -1  308.47   20.30 
 -13   4  -1  306.37   16.10 
 -13   4  -1  323.37   18.40 
 -13   4  -1  308.67   20.20 
  13  -4   1  361.16   19.70 
 -14   4  -1   22.90    7.10 
 -14   4  -1   31.80    5.50 
 -14   4  -1   13.10    7.90 
 -14   4  -1   16.10    7.40 
  14  -4   1   35.30    8.20 
 -15   4  -1    8.50    7.90 
 -15   4  -1   -1.60    7.20 
 -15   4  -1    1.10    6.00 
 -15   4  -1   -1.70    3.90 
  15  -4   1    4.00    6.00 
 -16   4  -1   10.60    6.90 
 -16   4  -1   -3.30    7.40 
 -16   4  -1    6.70    8.30 
 -16   4  -1   15.80    5.40 
  16  -4   1   17.80    8.00 
 -17   4  -1   -1.10    3.40 
 -17   4  -1    0.40    8.30 
 -17   4  -1    4.30    6.50 
  17  -4   1    7.50    8.40 
 -18   4  -1    1.10    9.50 
 -18   4  -1   13.40    7.40 
 -18   4  -1    6.50    4.70 
 -19   4  -1    2.20   10.60 
 -19   4  -1  -15.90    4.00 
 -19   4  -1   -7.10    6.00 
 -20   4  -1  -11.80    9.80 
 -20   4  -1   12.10    7.90 
 -20   4  -1   -5.20    3.60 
 -21  -3   1   19.70   10.40 
 -20  -3   1   -0.80    8.50 
 -20  -3   1   -1.60    6.70 
 -20  -3   1    1.80    3.90 
 -20  -3   1    9.70    8.20 
 -19  -3   1   -5.70    3.20 
 -19  -3   1   -1.60    8.00 
 -19  -3   1   -9.30    5.80 
 -19  -3   1   11.80    7.90 
 -18  -3   1    9.00    7.80 
 -18  -3   1   17.30    7.40 
 -18  -3   1   14.80    8.10 
 -18  -3   1   24.80    5.40 
 -17  -3   1   28.90    8.70 
 -17  -3   1   27.10    7.60 
 -17  -3   1   43.90    6.20 
 -17  -3   1   56.59   10.50 
 -16  -3   1    6.80    5.40 
 -16  -3   1   10.60    6.60 
 -16  -3   1    8.70    3.70 
 -16  -3   1    6.20    6.60 
 -15  -3   1   27.30    6.90 
 -15  -3   1   39.40    5.60 
 -15  -3   1   18.40    7.30 
 -14  -3   1   23.60    4.40 
 -14  -3   1   17.40    6.60 
 -14  -3   1   11.30    5.10 
 -13  -3   1   94.09    7.10 
 -13  -3   1  111.29   10.60 
 -13  -3   1  103.99    7.10 
 -13  -3   1   90.29    9.10 
 -12  -3   1   -0.30    2.40 
 -12  -3   1    3.90    4.30 
 -12  -3   1    2.00    2.40 
 -12  -3   1    3.90    3.60 
 -11  -3   1   57.89    7.10 
 -11  -3   1   61.59    5.20 
 -11  -3   1   56.69    6.50 
 -11  -3   1   64.69    5.10 
 -10  -3   1   59.19    6.50 
 -10  -3   1   51.89    4.50 
 -10  -3   1   69.19    6.70 
 -10  -3   1   56.29    5.00 
 -10  -3   1   54.99    4.70 
  -9  -3   1   34.60    4.50 
  -9  -3   1   34.50    4.80 
  -9  -3   1   32.40    3.30 
  -9  -3   1   31.90    3.50 
  -9  -3   1   30.40    3.50 
  -8  -3   1   63.09    5.50 
  -8  -3   1   56.89    4.20 
  -8  -3   1   75.19    6.30 
  -8  -3   1   57.89    4.20 
  -7  -3   1    1.30    1.60 
  -7  -3   1    1.40    1.60 
  -7  -3   1   -0.70    2.50 
  -7  -3   1    0.70    2.60 
  -6  -3   1   42.90    3.10 
  -6  -3   1   39.50    2.90 
  -6  -3   1   42.60    4.00 
  -6  -3   1   49.90    4.00 
  -5  -3   1  398.16   15.70 
  -5  -3   1  409.56   15.30 
  -5  -3   1  427.76   16.00 
  -5  -3   1  392.86   15.30 
  -4  -3   1  225.18    9.00 
  -4  -3   1  220.48    9.70 
  -4  -3   1  248.58    9.00 
  -4  -3   1  225.68    9.50 
   3   3  -1  128.29    5.20 
   3   3  -1  126.39    5.20 
  -3  -3   1  140.79    6.20 
  -3  -3   1  134.29    6.30 
  -3  -3   1  128.09    5.60 
  -3  -3   1  127.39    5.60 
   2   3  -1  395.96   14.30 
   2   3  -1  388.46   14.30 
   2   3  -1  351.96   13.80 
  -2  -3   1  377.36   14.50 
  -2  -3   1  349.67   13.90 
  -2  -3   1  349.96   13.90 
  -2  -3   1  391.46   14.70 
   1   3  -1  128.89    6.20 
   1   3  -1  132.29    5.60 
   1   3  -1  123.79    6.30 
   1   3  -1  124.99    5.60 
   1   3  -1  121.89    6.20 
   1   3  -1  135.29    5.80 
  -1  -3   1  126.69    6.30 
  -1  -3   1  133.29    5.70 
  -1  -3   1  127.89    5.90 
  -1  -3   1  135.79    5.70 
  -1  -3   1  125.99    6.60 
   0   3  -1   22.80    2.30 
   0   3  -1   23.50    2.40 
   0   3  -1   20.30    2.50 
   0   3  -1   20.80    2.20 
   0   3  -1   29.00    3.50 
   0   3  -1   17.90    2.50 
   0  -3   1   25.70    2.50 
   0  -3   1   24.20    2.50 
   0  -3   1   21.50    2.20 
   0  -3   1   23.30    3.30 
  -1   3  -1    8.10    2.80 
  -1   3  -1    9.70    2.30 
  -1   3  -1   13.20    2.10 
  -1   3  -1   14.10    2.50 
  -1   3  -1   10.90    2.40 
  -1   3  -1   14.80    2.30 
   1  -3   1   11.30    2.00 
   1  -3   1   10.30    2.20 
   1  -3   1    8.20    2.70 
   1  -3   1    8.10    2.30 
   1  -3   1   12.00    2.20 
  -2   3  -1  569.54   22.40 
  -2   3  -1  561.94   21.30 
  -2   3  -1  570.74   21.50 
  -2   3  -1  590.64   21.50 
  -2   3  -1  513.85   22.20 
   2  -3   1  539.25   22.40 
   2  -3   1  568.94   21.40 
   2  -3   1  541.85   21.40 
   2  -3   1  570.84   21.80 
   2  -3   1  571.84   21.30 
  -3   3  -1    9.00    2.80 
  -3   3  -1    3.90    2.80 
  -3   3  -1    5.80    3.00 
  -3   3  -1   11.00    2.40 
  -3   3  -1    8.00    3.30 
  -3   3  -1    9.90    3.00 
  -3   3  -1   13.80    2.80 
   3  -3   1    4.50    2.50 
   3  -3   1    8.10    3.20 
   3  -3   1   12.20    2.70 
   3  -3   1    4.10    2.80 
   3  -3   1    6.30    2.60 
   3  -3   1    6.30    2.80 
  -4   3  -1   22.20    2.90 
  -4   3  -1   16.20    3.50 
  -4   3  -1   27.70    3.40 
  -4   3  -1   22.80    4.30 
  -4   3  -1   19.40    3.10 
  -4   3  -1   25.70    3.80 
  -4   3  -1   19.10    3.80 
  -4   3  -1   24.80    3.40 
   4  -3   1   17.00    3.60 
   4  -3   1   21.10    3.90 
   4  -3   1   19.50    3.00 
   4  -3   1   20.70    3.50 
   4  -3   1   21.90    3.20 
   4  -3   1   21.90    3.70 
  -5   3  -1   18.10    3.80 
  -5   3  -1   11.00    3.70 
  -5   3  -1   13.50    3.80 
  -5   3  -1   14.90    2.80 
  -5   3  -1   10.60    2.80 
  -5   3  -1   14.50    3.10 
   5  -3   1   13.50    3.40 
   5  -3   1    7.40    3.10 
   5  -3   1   18.90    3.00 
   5  -3   1   10.50    3.20 
   5  -3   1   14.40    3.30 
   5  -3   1    8.00    2.20 
  -6   3  -1   47.80    4.80 
  -6   3  -1   38.70    4.20 
  -6   3  -1   43.10    5.60 
  -6   3  -1   42.10    5.40 
  -6   3  -1   38.60    5.50 
  -6   3  -1   40.70    4.60 
   6  -3   1   34.20    3.80 
   6  -3   1   41.40    5.30 
   6  -3   1   40.90    5.10 
   6  -3   1   40.80    5.10 
   6  -3   1   41.60    4.40 
  -7   3  -1   35.50    5.60 
  -7   3  -1   33.60    5.60 
  -7   3  -1   39.90    4.80 
  -7   3  -1   41.30    4.40 
  -7   3  -1   32.90    4.40 
  -7   3  -1   36.70    5.50 
   7  -3   1   36.90    4.30 
   7  -3   1   37.80    5.10 
   7  -3   1   33.20    3.90 
   7  -3   1   47.30    6.20 
  -8   3  -1   31.40    5.60 
  -8   3  -1   30.80    4.70 
  -8   3  -1   20.80    4.10 
  -8   3  -1   31.00    6.10 
  -8   3  -1   35.30    6.60 
  -8   3  -1   25.80    4.10 
   8  -3   1   25.70    5.40 
   8  -3   1   29.40    3.60 
   8  -3   1   25.60    3.90 
   8  -3   1   23.60    4.60 
  -9   3  -1   -0.40    2.60 
  -9   3  -1   -0.30    3.60 
  -9   3  -1   -2.50    2.90 
  -9   3  -1   -1.10    2.60 
  -9   3  -1    2.10    3.90 
  -9   3  -1   -0.70    4.00 
   9  -3   1   -0.80    3.50 
   9  -3   1   -0.30    2.20 
   9  -3   1    3.40    1.90 
 -10   3  -1   -2.50    3.70 
 -10   3  -1    3.10    3.80 
 -10   3  -1    3.30    3.10 
 -10   3  -1    3.00    2.90 
 -10   3  -1    2.50    4.50 
  10  -3   1   -2.40    2.20 
  10  -3   1    0.00    4.00 
 -11   3  -1   43.80    5.70 
 -11   3  -1   38.00    5.60 
 -11   3  -1   44.50    7.70 
 -11   3  -1   47.70    8.00 
 -11   3  -1   45.00    7.90 
  11  -3   1   51.49    8.00 
 -12   3  -1    3.30    3.60 
 -12   3  -1    9.00    5.70 
 -12   3  -1    1.80    5.10 
 -12   3  -1    8.50    5.10 
 -12   3  -1    3.70    3.30 
  12  -3   1    1.70    5.20 
  12  -3   1   -0.50    1.40 
 -13   3  -1   34.90    7.90 
 -13   3  -1   36.50    7.70 
 -13   3  -1   22.50    5.00 
 -13   3  -1   32.20    8.60 
 -13   3  -1   32.70    7.70 
  13  -3   1   40.40    8.20 
 -14   3  -1   87.99   11.70 
 -14   3  -1   87.49   11.00 
 -14   3  -1   77.49   11.70 
 -14   3  -1   88.59    8.90 
  14  -3   1  102.99   12.20 
 -15   3  -1    5.30    6.30 
 -15   3  -1    4.80    7.50 
 -15   3  -1    2.30    7.20 
 -15   3  -1    6.90    4.10 
  15  -3   1  -16.80    4.30 
 -16   3  -1    5.60    4.00 
 -16   3  -1  -10.90    6.00 
 -16   3  -1   13.00    8.40 
 -16   3  -1    0.60    5.80 
  16  -3   1   -0.90    6.50 
 -17   3  -1   31.70    8.80 
 -17   3  -1   10.60    9.70 
 -17   3  -1   17.00    8.90 
 -17   3  -1   11.70    5.10 
 -18   3  -1  -12.10    7.90 
 -18   3  -1   -1.40    6.00 
 -18   3  -1   -4.80    4.00 
 -19   3  -1    2.70    6.20 
 -19   3  -1    0.20   10.00 
 -19   3  -1   -2.50    3.70 
 -20   3  -1  -11.60    3.70 
 -20   3  -1    0.90   10.10 
 -20   3  -1   16.20    8.00 
 -20  -2   1    8.20    9.10 
 -20  -2   1   17.80    8.60 
 -20  -2   1   12.10    7.70 
 -20  -2   1    9.40    4.70 
 -19  -2   1   -0.40    6.90 
 -19  -2   1   -8.10    3.40 
 -19  -2   1   13.90    8.50 
 -19  -2   1   -2.90    7.60 
 -18  -2   1    4.50    4.30 
 -18  -2   1   -1.80    7.50 
 -18  -2   1   11.80    7.40 
 -18  -2   1   13.90    7.90 
 -17  -2   1    9.10    7.00 
 -17  -2   1  -11.00    6.30 
 -17  -2   1    5.90    6.10 
 -17  -2   1    5.50    3.60 
 -16  -2   1    2.80    3.60 
 -16  -2   1   -5.70    6.10 
 -16  -2   1   -5.40    5.10 
 -16  -2   1   -0.80    6.10 
 -15  -2   1    6.50    6.60 
 -15  -2   1   14.40    6.00 
 -15  -2   1   13.10    6.70 
 -15  -2   1   17.80    4.40 
 -14  -2   1   38.00    7.00 
 -14  -2   1   28.30    7.50 
 -14  -2   1   38.10    5.30 
 -14  -2   1   46.80    8.40 
 -13  -2   1   31.90    6.00 
 -13  -2   1   25.10    4.30 
 -13  -2   1   20.30    6.30 
 -13  -2   1   20.90    4.30 
 -12  -2   1   10.70    4.80 
 -12  -2   1   15.80    3.50 
 -12  -2   1   14.40    3.60 
 -12  -2   1    7.90    4.10 
  11   2  -1   17.80    5.50 
 -11  -2   1   19.40    3.40 
 -11  -2   1   24.70    4.70 
 -11  -2   1   23.60    5.20 
 -11  -2   1   19.50    3.40 
  10   2  -1   86.69    8.40 
 -10  -2   1   82.29    5.70 
 -10  -2   1   70.99    5.30 
 -10  -2   1   78.69    5.50 
 -10  -2   1   80.29    6.90 
 -10  -2   1   82.29    7.40 
   9   2  -1   -0.70    3.20 
  -9  -2   1    3.50    2.00 
  -9  -2   1    2.50    2.90 
  -9  -2   1    5.30    3.10 
  -9  -2   1    3.10    2.00 
  -9  -2   1    0.10    1.70 
   8   2  -1   89.39    7.90 
  -8  -2   1   86.09    5.30 
  -8  -2   1   91.59    7.00 
  -8  -2   1   95.89    6.60 
  -8  -2   1   92.49    5.20 
  -8  -2   1   90.79    5.20 
   7   2  -1  151.38    9.60 
  -7  -2   1  154.88    8.10 
  -7  -2   1  156.68    7.10 
  -7  -2   1  163.78    7.30 
  -7  -2   1  153.68    8.30 
   6   2  -1    2.80    2.80 
  -6  -2   1    2.90    1.50 
  -6  -2   1    2.90    1.50 
  -6  -2   1    2.00    2.00 
  -6  -2   1    3.70    2.10 
   5   2  -1   98.29    6.60 
  -5  -2   1   94.29    4.40 
  -5  -2   1   94.99    4.50 
   4   2  -1   22.60    3.70 
  -4  -2   1   21.90    1.90 
  -4  -2   1   21.90    1.90 
  -3  -2   1  601.14   21.40 
  -3  -2   1  575.94   24.10 
  -3  -2   1  604.14   21.40 
  -2  -2   1   95.69    5.20 
  -2  -2   1   95.99    4.00 
  -2  -2   1  103.29    4.00 
   1   2  -1  920.51   33.10 
   1   2  -1  908.31   32.80 
  -1  -2   1  956.70   33.20 
  -1  -2   1  907.41   32.90 
  -1  -2   1  883.91   32.90 
  -1  -2   1  923.11   33.20 
  -1  -2   1  949.60   33.20 
   0   2  -1   77.99    3.50 
   0   2  -1   79.49    3.60 
   0   2  -1   76.39    4.20 
   0   2  -1   75.69    3.50 
   0  -2   1   75.29    4.10 
   0  -2   1   78.49    3.60 
   0  -2   1   75.49    3.40 
  -1   2  -1    5.30    1.50 
  -1   2  -1    4.10    1.30 
  -1   2  -1    4.50    1.20 
  -1   2  -1    2.90    1.60 
  -1   2  -1    3.90    1.30 
   1  -2   1    1.30    0.90 
   1  -2   1    4.90    1.50 
   1  -2   1    2.80    1.20 
   1  -2   1    4.10    1.50 
   1  -2   1    4.30    1.50 
   1  -2   1    4.20    1.10 
   1  -2   1    3.70    1.30 
  -2   2  -1  374.06   14.60 
  -2   2  -1  388.06   14.60 
  -2   2  -1  362.66   15.30 
  -2   2  -1  394.06   14.50 
  -2   2  -1  377.66   14.80 
   2  -2   1  377.16   14.50 
   2  -2   1  364.56   15.20 
   2  -2   1  373.16   14.80 
   2  -2   1  377.46   14.60 
   2  -2   1  375.76   14.40 
   2  -2   1  374.06   15.30 
   2  -2   1  367.86   14.30 
  -3   2  -1  492.85   19.10 
  -3   2  -1  475.05   19.00 
  -3   2  -1  475.85   18.80 
  -3   2  -1  464.05   18.50 
  -3   2  -1  467.75   18.70 
  -3   2  -1  499.65   19.80 
  -3   2  -1  496.45   19.80 
   3  -2   1  504.95   19.60 
   3  -2   1  475.95   18.70 
   3  -2   1  488.65   18.90 
   3  -2   1  497.85   19.70 
   3  -2   1  469.65   19.00 
   3  -2   1  515.55   19.00 
  -4   2  -1  655.13   25.70 
  -4   2  -1  627.54   24.30 
  -4   2  -1  629.74   24.70 
  -4   2  -1  632.74   24.20 
  -4   2  -1  644.04   24.90 
  -4   2  -1  615.24   24.80 
  -4   2  -1  666.23   25.70 
   4  -2   1  641.54   24.90 
   4  -2   1  629.94   24.90 
   4  -2   1  657.23   25.30 
   4  -2   1  650.23   25.20 
   4  -2   1  650.13   24.50 
   4  -2   1  630.34   24.30 
  -5   2  -1  162.98    9.20 
  -5   2  -1  170.58    8.60 
  -5   2  -1  166.48    9.50 
  -5   2  -1  177.58    8.20 
  -5   2  -1  165.98    7.90 
  -5   2  -1  155.18    8.60 
   5  -2   1  170.18    8.00 
   5  -2   1  167.38    8.80 
   5  -2   1  159.08    8.80 
   5  -2   1  166.98    8.00 
   5  -2   1  163.88    9.00 
  -6   2  -1    7.40    3.30 
  -6   2  -1   12.40    2.90 
  -6   2  -1    9.30    3.50 
  -6   2  -1    9.70    3.50 
  -6   2  -1    9.50    2.50 
  -6   2  -1    9.00    2.40 
   6  -2   1   10.70    3.50 
   6  -2   1   14.50    3.20 
   6  -2   1    8.90    2.20 
   6  -2   1    9.50    3.00 
   6  -2   1   16.50    2.80 
  -7   2  -1  311.57   13.10 
  -7   2  -1  309.97   13.90 
  -7   2  -1  280.37   14.30 
  -7   2  -1  299.27   15.20 
  -7   2  -1  313.47   13.40 
  -7   2  -1  297.57   15.00 
   7  -2   1  298.47   12.70 
   7  -2   1  274.37   13.70 
   7  -2   1  294.47   14.50 
   7  -2   1  291.17   12.80 
  -8   2  -1   71.19    5.80 
  -8   2  -1   74.99    7.90 
  -8   2  -1   73.69    6.60 
  -8   2  -1   70.99    7.50 
  -8   2  -1   64.99    7.30 
  -8   2  -1   86.69    5.90 
   8  -2   1   72.29    7.20 
   8  -2   1   77.89    5.40 
   8  -2   1   67.39    6.20 
   8  -2   1   66.99    5.00 
  -9   2  -1   22.80    5.60 
  -9   2  -1   17.80    3.90 
  -9   2  -1   23.60    3.90 
  -9   2  -1   25.80    5.50 
  -9   2  -1   34.10    5.80 
  -9   2  -1   28.70    4.40 
   9  -2   1   22.20    5.20 
   9  -2   1   19.60    3.20 
 -10   2  -1   65.29    7.90 
 -10   2  -1   71.59    6.50 
 -10   2  -1   65.89    8.10 
 -10   2  -1   71.99    8.40 
 -10   2  -1   66.99    6.70 
 -10   2  -1   58.39    6.20 
  10  -2   1   78.49    8.80 
 -11   2  -1   73.29    8.90 
 -11   2  -1   70.39    9.00 
 -11   2  -1   65.29    6.60 
 -11   2  -1   70.69    7.30 
 -11   2  -1   75.39    6.80 
 -11   2  -1   60.29    8.40 
  11  -2   1   78.89    9.20 
 -12   2  -1   -2.90    4.70 
 -12   2  -1   -5.90    2.50 
 -12   2  -1   -0.70    2.80 
 -12   2  -1    1.10    5.00 
 -12   2  -1    1.00    4.50 
  12  -2   1    3.10    4.80 
  12  -2   1    3.90    2.30 
 -13   2  -1   10.90    5.60 
 -13   2  -1    6.80    3.50 
 -13   2  -1    9.70    6.70 
 -13   2  -1    9.20    6.00 
  13  -2   1    9.00    5.60 
 -14   2  -1   25.30    5.10 
 -14   2  -1   34.40    8.00 
 -14   2  -1   21.30    7.80 
 -14   2  -1   23.30    6.70 
  14  -2   1   23.90    7.30 
 -15   2  -1    8.60    6.80 
 -15   2  -1   35.00    9.40 
 -15   2  -1   22.90    5.20 
 -15   2  -1   26.20    7.80 
  15  -2   1   22.40    7.60 
 -16   2  -1   -1.40    7.30 
 -16   2  -1    8.40    6.40 
 -16   2  -1    2.70    3.80 
 -16   2  -1    7.80    7.40 
  16  -2   1    3.70    5.90 
 -17   2  -1   -6.90    5.90 
 -17   2  -1   -4.90    7.90 
 -17   2  -1   -8.10    6.70 
 -17   2  -1    0.10    3.90 
 -18   2  -1    3.10    3.60 
 -18   2  -1   14.00    7.60 
 -18   2  -1   -8.40    8.20 
 -18   2  -1  -10.50    8.90 
 -19   2  -1   10.00    9.70 
 -19   2  -1    6.50    4.90 
 -19   2  -1    8.60    7.40 
 -20   2  -1   11.10    5.10 
 -20   2  -1  -12.60    9.80 
 -20   2  -1    9.90    8.30 
 -20  -1   1   -6.20    8.40 
 -20  -1   1    5.90    6.90 
 -20  -1   1   -7.60    3.80 
 -19  -1   1   -6.00    7.70 
 -19  -1   1    8.30    4.00 
 -19  -1   1   -6.10    6.40 
 -19  -1   1    2.30    6.90 
 -18  -1   1    7.80    4.20 
 -18  -1   1    7.40    7.40 
 -18  -1   1    0.70    6.40 
 -18  -1   1   -4.50    7.70 
 -17  -1   1    0.50    7.10 
 -17  -1   1    2.40    4.10 
 -17  -1   1   -4.60    5.80 
 -17  -1   1    0.40    7.30 
 -16  -1   1   13.60    6.50 
 -16  -1   1   15.30    8.00 
 -16  -1   1    6.30    3.80 
 -16  -1   1   18.50    7.70 
 -15  -1   1   30.20    8.50 
 -15  -1   1    8.40    7.50 
 -15  -1   1   26.60    5.10 
 -15  -1   1   26.50    7.20 
 -14  -1   1   22.60    7.10 
 -14  -1   1   14.00    5.80 
 -14  -1   1    7.60    6.10 
 -14  -1   1    5.10    3.80 
  13   1  -1   11.90    5.60 
 -13  -1   1    4.20    4.50 
 -13  -1   1    2.60    5.50 
 -13  -1   1    6.70    3.40 
 -13  -1   1    7.70    3.30 
 -13  -1   1    2.30    5.10 
  12   1  -1   19.10    6.20 
 -12  -1   1   18.40    3.90 
 -12  -1   1   17.00    5.50 
 -12  -1   1   17.10    5.70 
 -12  -1   1   21.00    5.30 
 -12  -1   1   18.80    4.00 
  11   1  -1   -3.00    3.50 
 -11  -1   1    2.20    2.50 
 -11  -1   1    2.40    3.50 
 -11  -1   1    4.50    2.50 
 -11  -1   1    3.60    4.10 
  10   1  -1   76.49    8.80 
 -10  -1   1   64.29    5.20 
 -10  -1   1   70.19    7.30 
 -10  -1   1   72.39    6.80 
 -10  -1   1   64.79    5.50 
 -10  -1   1   67.09    5.10 
   9   1  -1   10.60    4.30 
  -9  -1   1    7.10    2.40 
  -9  -1   1   12.20    3.60 
  -9  -1   1   10.70    2.50 
  -9  -1   1   12.50    3.60 
  -9  -1   1   13.30    2.50 
   8   1  -1   75.99    7.80 
  -8  -1   1   55.29    5.90 
  -8  -1   1   66.69    4.70 
  -8  -1   1   64.59    5.70 
  -8  -1   1   63.09    4.50 
  -8  -1   1   65.09    4.50 
   7   1  -1   25.10    4.80 
  -7  -1   1   21.60    3.60 
  -7  -1   1   20.20    3.60 
  -7  -1   1   24.60    2.80 
  -7  -1   1   24.40    2.80 
   6   1  -1  264.37   13.10 
  -6  -1   1  248.38   10.30 
  -6  -1   1  254.57   10.50 
  -6  -1   1  265.87   11.10 
  -6  -1   1  261.87   11.10 
   5   1  -1   66.49    5.70 
  -5  -1   1   68.09    3.60 
  -5  -1   1   72.29    4.30 
  -5  -1   1   69.29    3.70 
  -5  -1   1   68.29    4.30 
   4   1  -1  637.04   25.80 
  -4  -1   1  664.93   23.70 
  -4  -1   1  657.23   23.60 
   3   1  -1 1635.14   59.79 
  -3  -1   1 1643.74   59.89 
   2   1  -1 2263.77   81.79 
  -2  -1   1 2309.07   81.89 
   1   1  -1  980.30   37.80 
  -1  -1   1 1116.79   38.00 
   0   1  -1  108.49    4.50 
  -1   1  -1    3.30    0.90 
  -1   1  -1    3.80    1.00 
  -1   1  -1    5.60    0.90 
  -1   1  -1   -1.90    0.50 
  -1   1  -1   -1.90    0.60 
   1  -1   1   -1.10    0.40 
   1  -1   1   -2.00    0.60 
   1  -1   1    4.70    1.00 
   1  -1   1    3.10    0.80 
   1  -1   1   -1.60    0.60 
  -2   1  -1  352.06   13.50 
  -2   1  -1  343.47   13.30 
  -2   1  -1  358.96   13.50 
  -2   1  -1  351.36   13.20 
  -2   1  -1  347.67   13.30 
  -2   1  -1  362.66   13.90 
   2  -1   1  345.17   13.20 
   2  -1   1  375.46   14.00 
   2  -1   1  340.87   13.30 
   2  -1   1  337.37   13.40 
  -3   1  -1 1595.64   57.59 
  -3   1  -1 1639.24   57.49 
  -3   1  -1 1627.44   58.09 
  -3   1  -1 1580.94   57.59 
  -3   1  -1 1597.74   57.09 
  -3   1  -1 1643.64   57.99 
  -3   1  -1 1545.75   57.19 
   3  -1   1 1631.24   57.29 
   3  -1   1 1574.34   57.19 
   3  -1   1 1585.74   56.99 
   3  -1   1 1577.64   57.79 
   3  -1   1 1598.84   57.79 
   3  -1   1 1548.65   57.49 
   3  -1   1 1581.74   57.79 
  -4   1  -1  154.18    7.10 
  -4   1  -1  148.79    8.40 
  -4   1  -1  160.68    8.10 
  -4   1  -1  150.08    7.20 
  -4   1  -1  158.88    7.60 
  -4   1  -1  149.29    7.90 
  -4   1  -1  155.78    8.40 
   4  -1   1  159.08    7.20 
   4  -1   1  155.68    8.00 
   4  -1   1  155.58    8.00 
   4  -1   1  161.08    7.30 
   4  -1   1  151.38    8.00 
   4  -1   1  158.48    8.20 
  -5   1  -1  222.88   10.90 
  -5   1  -1  230.18    9.60 
  -5   1  -1  233.88   10.80 
  -5   1  -1  233.28    9.80 
  -5   1  -1  197.18   10.70 
  -5   1  -1  233.58   10.10 
   5  -1   1  215.98   10.30 
   5  -1   1  199.18   10.10 
   5  -1   1  224.18    9.60 
   5  -1   1  217.68    9.50 
   5  -1   1  216.88   10.60 
  -6   1  -1   19.70    3.70 
  -6   1  -1   23.90    4.10 
  -6   1  -1   23.20    3.00 
  -6   1  -1   23.70    3.20 
  -6   1  -1   24.00    4.20 
  -6   1  -1   17.00    2.80 
   6  -1   1   25.00    3.50 
   6  -1   1   19.20    2.40 
   6  -1   1   16.00    3.10 
   6  -1   1   24.60    2.90 
   6  -1   1   20.40    3.70 
  -7   1  -1   71.59    6.70 
  -7   1  -1   68.99    5.50 
  -7   1  -1   64.69    5.10 
  -7   1  -1   64.29    4.90 
  -7   1  -1   66.59    6.60 
  -7   1  -1   64.29    6.30 
   7  -1   1   60.29    6.00 
   7  -1   1   66.59    4.40 
   7  -1   1   67.49    5.50 
   7  -1   1   62.89    4.50 
  -8   1  -1  273.07   14.70 
  -8   1  -1  266.97   14.10 
  -8   1  -1  270.67   14.40 
  -8   1  -1  299.07   12.80 
  -8   1  -1  290.67   13.00 
  -8   1  -1  288.27   13.40 
   8  -1   1  267.27   16.20 
   8  -1   1  309.57   14.90 
  -9   1  -1   16.30    4.60 
  -9   1  -1   23.60    3.70 
  -9   1  -1   20.90    4.80 
  -9   1  -1   21.20    3.80 
  -9   1  -1   18.10    3.50 
  -9   1  -1   25.50    5.60 
   9  -1   1   20.80    5.00 
 -10   1  -1    1.60    3.80 
 -10   1  -1    1.70    3.80 
 -10   1  -1    1.90    2.60 
 -10   1  -1   -1.80    2.20 
 -10   1  -1   -2.20    3.50 
 -10   1  -1    0.30    2.50 
  10  -1   1    1.50    1.50 
  10  -1   1   -1.50    3.50 
 -11   1  -1  120.59    8.00 
 -11   1  -1  130.39    9.00 
 -11   1  -1  111.79   11.10 
 -11   1  -1  121.19    8.40 
 -11   1  -1  129.29   10.60 
 -11   1  -1  123.89    9.90 
  11  -1   1  132.29   10.40 
  11  -1   1  125.89    6.90 
 -12   1  -1   11.80    3.40 
 -12   1  -1   11.70    3.70 
 -12   1  -1   13.50    5.50 
 -12   1  -1    8.80    5.60 
 -12   1  -1   15.80    4.10 
 -12   1  -1    8.40    5.00 
  12  -1   1   21.30    5.90 
  12  -1   1   16.40    3.00 
 -13   1  -1   26.80    4.70 
 -13   1  -1   25.10    6.60 
 -13   1  -1   24.40    6.80 
 -13   1  -1   18.80    5.10 
 -13   1  -1   14.60    6.90 
  13  -1   1   27.40    6.90 
  13  -1   1   22.50    5.00 
 -14   1  -1   34.10    5.60 
 -14   1  -1   26.90    7.30 
 -14   1  -1   30.80    8.30 
 -14   1  -1   25.10    7.00 
  14  -1   1   31.00    7.30 
 -15   1  -1   -1.20    3.60 
 -15   1  -1   16.50    7.00 
 -15   1  -1    7.50    6.50 
 -15   1  -1   16.00    7.70 
 -16   1  -1    3.70    3.70 
 -16   1  -1   17.20    8.60 
 -16   1  -1    3.30    5.80 
 -17   1  -1    7.30    7.30 
 -17   1  -1    6.20    8.50 
 -17   1  -1   -1.80    3.30 
 -17   1  -1    5.80    6.70 
 -18   1  -1   34.20    6.70 
 -18   1  -1   31.70    9.70 
 -18   1  -1   22.70   10.40 
 -18   1  -1   54.49   10.60 
 -19   1  -1    5.20    7.20 
 -19   1  -1   11.60    4.70 
 -19   1  -1    7.80    9.90 
 -20   1  -1   14.50   10.60 
 -20   1  -1   12.80    5.20 
 -20   1  -1    2.20    7.00 
 -21   1  -1    8.50   11.00 
 -20   0   1   -1.10    6.60 
 -20   0   1   15.60    5.10 
 -20   0   1   -3.20    9.20 
 -19   0   1   31.60    9.30 
 -19   0   1   21.60    5.30 
 -19   0   1    2.30    8.80 
 -19   0   1   22.80    9.60 
 -18   0   1   -6.20    7.60 
 -18   0   1    1.90    6.00 
 -18   0   1    1.50    7.20 
 -18   0   1   -3.90    3.70 
 -17   0   1   46.10    6.60 
 -17   0   1   41.40    9.60 
 -17   0   1   49.80   11.00 
 -17   0   1   69.19   11.00 
 -16   0   1   -9.00    3.00 
 -16   0   1  -14.40    5.00 
 -16   0   1    0.80    5.70 
 -16   0   1    0.80    6.90 
  15   0  -1   14.40    6.60 
 -15   0   1    5.80    4.20 
 -15   0   1   16.70    6.70 
 -15   0   1    4.60    6.30 
 -15   0   1   10.30    7.10 
  14   0  -1    4.50    5.60 
 -14   0   1   -1.80    4.90 
 -14   0   1    9.90    6.10 
 -14   0   1   13.00    3.60 
 -14   0   1   17.70    6.80 
  13   0  -1   -4.20    4.10 
 -13   0   1    1.40    3.00 
 -13   0   1   11.80    5.40 
 -13   0   1    3.90    5.40 
 -13   0   1    5.90    5.50 
 -13   0   1    2.60    3.80 
  12   0  -1   23.10    6.50 
 -12   0   1   19.00    5.50 
 -12   0   1   34.10    7.00 
 -12   0   1   25.60    4.40 
 -12   0   1   21.40    4.20 
 -12   0   1   26.00    6.10 
  11   0  -1   19.10    5.60 
 -11   0   1   19.40    4.80 
 -11   0   1   15.00    5.00 
 -11   0   1   15.80    5.50 
 -11   0   1   14.50    3.50 
 -11   0   1   14.00    3.40 
  10   0  -1    5.90    4.30 
 -10   0   1    3.10    2.40 
 -10   0   1    9.10    3.70 
 -10   0   1    5.00    2.60 
 -10   0   1    7.60    3.90 
 -10   0   1    2.60    4.20 
 -10   0   1    3.90    2.20 
   9   0  -1    8.40    4.30 
  -9   0   1   14.10    3.80 
  -9   0   1    7.40    2.30 
  -9   0   1    8.50    2.70 
  -9   0   1   12.40    2.80 
  -9   0   1   10.50    4.20 
  -9   0   1    8.40    3.50 
   8   0  -1  125.49    9.70 
  -8   0   1  138.29    7.30 
  -8   0   1  132.79    7.10 
  -8   0   1  136.99    8.50 
  -8   0   1  144.39    9.30 
  -8   0   1  133.09    7.00 
  -8   0   1  127.79    8.40 
   7   0  -1   72.29    7.70 
  -7   0   1   63.99    5.50 
  -7   0   1   63.09    4.50 
  -7   0   1   71.59    5.90 
  -7   0   1   57.69    4.20 
  -7   0   1   52.69    4.20 
   6   0  -1   36.70    5.10 
  -6   0   1   33.00    3.10 
  -6   0   1   31.70    3.60 
  -6   0   1   28.80    3.30 
  -6   0   1   29.90    3.60 
  -6   0   1   29.70    2.70 
  -6   0   1   37.50    3.10 
   5   0  -1   14.50    3.50 
  -5   0   1   17.60    2.60 
  -5   0   1   16.20    2.00 
  -5   0   1   15.20    2.50 
  -5   0   1   13.80    2.00 
   4   0  -1  312.57   14.10 
  -4   0   1  322.77   12.00 
  -4   0   1  311.07   12.30 
  -4   0   1  307.87   12.40 
  -4   0   1  315.97   12.00 
   3   0  -1 1112.19   42.20 
  -3   0   1 1148.69   42.40 
  -3   0   1 1152.78   40.40 
  -3   0   1 1125.99   40.40 
   2   0  -1  781.42   29.10 
  -2   0   1  782.52   29.20 
  -1   0   1 1571.54   56.19 
   0   0  -1    0.30    0.30 
   0   0   1    0.40    0.30 
  -1   0  -1   -7.00    0.30 
  -1   0  -1   -7.10    0.30 
  -1   0  -1   -6.80    0.10 
  -1   0  -1   -6.80    0.10 
  -1   0  -1   -7.20    0.40 
   1   0   1   -6.70    0.30 
   1   0   1   -5.30    0.50 
   1   0   1   -6.90    0.30 
  -2   0  -1  676.23   24.00 
  -2   0  -1  665.23   24.00 
  -2   0  -1  660.43   24.30 
  -2   0  -1  699.13   23.80 
  -2   0  -1  623.54   24.20 
  -2   0  -1  587.84   23.80 
   2   0   1  652.93   23.80 
   2   0   1  659.23   23.70 
   2   0   1  694.93   24.30 
  -3   0  -1   12.00    1.70 
  -3   0  -1   16.00    2.50 
  -3   0  -1   15.40    2.40 
  -3   0  -1   10.10    1.70 
  -3   0  -1   10.50    1.70 
  -3   0  -1   12.70    2.20 
   3   0   1   14.00    2.10 
   3   0   1   11.90    1.80 
   3   0   1   13.40    1.70 
   3   0   1   17.30    2.50 
   3   0   1   14.20    2.10 
   3   0   1   10.70    1.50 
  -4   0  -1   37.10    4.10 
  -4   0  -1   28.50    2.80 
  -4   0  -1   36.20    2.90 
  -4   0  -1   38.00    3.10 
  -4   0  -1   29.60    3.60 
  -4   0  -1   29.50    3.80 
   4   0   1   35.70    3.80 
   4   0   1   35.20    2.90 
   4   0   1   26.80    2.50 
   4   0   1   29.30    3.50 
   4   0   1   26.50    3.30 
  -5   0  -1  445.36   17.30 
  -5   0  -1  437.76   18.00 
  -5   0  -1  440.66   18.20 
  -5   0  -1  434.96   17.10 
  -5   0  -1  433.56   16.90 
   5   0   1  433.06   17.40 
   5   0   1  445.16   17.60 
   5   0   1  427.16   16.80 
   5   0   1  425.16   17.40 
   5   0   1  440.76   18.10 
   5   0   1  443.76   16.70 
  -6   0  -1   58.29    5.40 
  -6   0  -1   41.30    3.80 
  -6   0  -1   40.90    3.70 
  -6   0  -1   41.10    3.90 
  -6   0  -1   50.79    5.10 
   6   0   1   48.30    5.20 
   6   0   1   50.49    4.40 
   6   0   1   49.20    4.20 
   6   0   1   40.70    3.30 
  -7   0  -1   25.40    4.20 
  -7   0  -1   27.40    4.50 
  -7   0  -1   24.50    3.30 
  -7   0  -1   22.90    3.10 
  -7   0  -1   27.00    3.20 
   7   0   1   34.00    3.90 
   7   0   1   26.80    4.50 
  -8   0  -1  226.18   10.80 
  -8   0  -1  240.28   10.70 
  -8   0  -1  229.88   11.20 
  -8   0  -1  220.88   12.30 
  -8   0  -1  231.38   12.70 
   8   0   1  239.78   12.60 
  -9   0  -1  120.49    7.30 
  -9   0  -1  110.09    8.60 
  -9   0  -1   98.19    9.40 
  -9   0  -1  125.09    7.00 
  -9   0  -1  117.49    7.70 
  -9   0  -1  120.59    9.10 
   9   0   1  125.39    9.10 
 -10   0  -1    9.20    2.90 
 -10   0  -1    3.40    2.70 
 -10   0  -1    8.00    4.10 
 -10   0  -1    7.50    3.00 
 -10   0  -1    4.10    3.80 
 -10   0  -1    9.30    4.40 
  10   0   1    7.40    2.30 
  10   0   1    6.40    3.80 
 -11   0  -1   21.90    5.70 
 -11   0  -1   15.20    5.50 
 -11   0  -1   13.10    4.70 
 -11   0  -1   12.90    3.50 
 -11   0  -1   12.20    3.50 
 -11   0  -1   15.90    3.50 
  11   0   1    8.80    4.80 
  11   0   1   16.60    2.60 
 -12   0  -1   32.40    6.40 
 -12   0  -1   35.50    5.10 
 -12   0  -1   27.10    6.70 
 -12   0  -1   34.20    5.20 
 -12   0  -1   36.50    5.10 
 -12   0  -1   32.80    6.70 
  12   0   1   35.20    3.50 
  12   0   1   34.20    6.70 
 -13   0  -1    6.70    5.00 
 -13   0  -1    8.20    5.80 
 -13   0  -1   -0.20    3.30 
 -13   0  -1    5.00    5.40 
 -13   0  -1    3.10    3.20 
  13   0   1    6.00    5.20 
 -14   0  -1  200.28   11.60 
 -14   0  -1  193.48   14.10 
 -14   0  -1  210.18   16.20 
 -14   0  -1  207.38   15.10 
 -15   0  -1    2.80    3.40 
 -15   0  -1   17.30    7.00 
 -15   0  -1    5.50    6.90 
 -15   0  -1   11.00    6.20 
 -16   0  -1   -2.90    3.40 
 -16   0  -1   -3.10    5.00 
 -16   0  -1    6.90    7.40 
 -16   0  -1    4.20    6.50 
 -17   0  -1   11.50    7.50 
 -17   0  -1   -7.80    7.50 
 -17   0  -1    3.60    4.10 
 -17   0  -1   13.90    6.70 
 -18   0  -1    3.80    7.10 
 -18   0  -1   -0.10    8.70 
 -18   0  -1   17.00    5.00 
 -18   0  -1   14.40    7.80 
 -19   0  -1   -3.00    3.50 
 -19   0  -1   -4.70    8.40 
 -19   0  -1    6.40    6.50 
 -19   0  -1    0.70   10.50 
 -20   0  -1   -2.40    8.70 
 -20   0  -1   12.30    4.70 
 -20   0  -1    7.20    7.00 
 -21   0  -1   14.50    8.20 
 -21   0  -1    1.50    9.50 
 -20   1   1    7.00    7.40 
 -20   1   1   -2.50    9.90 
 -20   1   1   -1.70    4.20 
 -19   1   1   -4.00    4.20 
 -19   1   1  -13.50    7.50 
 -19   1   1    1.60    8.90 
 -19   1   1   10.00    7.20 
 -18   1   1    0.70    6.60 
 -18   1   1    0.20    8.50 
 -18   1   1    0.10    7.00 
 -18   1   1    1.70    3.70 
 -17   1   1   33.80   10.40 
 -17   1   1   31.50    6.20 
 -17   1   1   49.50   10.30 
 -17   1   1   25.80    8.40 
  16  -1  -1   31.90    8.80 
 -16   1   1   30.20    8.20 
 -16   1   1   27.80    9.30 
 -16   1   1   33.50    8.40 
 -16   1   1   23.00    5.40 
  15  -1  -1   53.09    9.60 
 -15   1   1   58.19   10.10 
 -15   1   1   66.99    7.10 
 -15   1   1   56.19   10.40 
 -15   1   1   49.99    9.50 
  14  -1  -1  -11.00    4.30 
 -14   1   1   -3.60    5.60 
 -14   1   1    4.10    5.40 
 -14   1   1   -9.50    2.70 
 -14   1   1   -3.60    5.00 
  13  -1  -1   42.80    8.50 
 -13   1   1   41.80    8.20 
 -13   1   1   42.40    5.50 
 -13   1   1   46.60    8.50 
 -13   1   1   59.39    8.70 
  12  -1  -1   -2.80    4.30 
 -12   1   1   -0.60    4.40 
 -12   1   1    0.60    2.90 
 -12   1   1    0.30    2.90 
 -12   1   1    5.10    4.90 
 -12   1   1   -3.30    4.00 
  11  -1  -1    0.50    4.20 
 -11   1   1    2.00    4.20 
 -11   1   1    5.30    4.30 
 -11   1   1    1.00    2.80 
 -11   1   1   -2.10    2.80 
 -11   1   1    3.60    4.50 
 -11   1   1   -1.00    2.40 
  10  -1  -1   14.30    5.40 
 -10   1   1   10.00    2.90 
 -10   1   1    4.30    4.20 
 -10   1   1   14.90    4.70 
 -10   1   1    9.30    3.10 
 -10   1   1    9.70    3.00 
 -10   1   1   13.30    4.40 
   9  -1  -1   75.09    4.10 
   9  -1  -1   84.19    9.00 
  -9   1   1   80.39    7.10 
  -9   1   1   86.19    8.40 
  -9   1   1   68.79    5.50 
  -9   1   1   73.69    5.90 
  -9   1   1   67.29    6.90 
  -9   1   1   79.69    5.50 
   8  -1  -1    7.40    4.20 
   8  -1  -1    8.30    1.70 
  -8   1   1    8.60    4.10 
  -8   1   1    7.90    2.30 
  -8   1   1   10.90    2.70 
  -8   1   1    3.00    3.20 
  -8   1   1    5.40    3.40 
  -8   1   1    4.10    2.40 
   7  -1  -1   -0.90    1.40 
   7  -1  -1    0.90    3.50 
  -7   1   1   -0.60    1.80 
  -7   1   1    0.50    3.30 
  -7   1   1    2.90    2.70 
  -7   1   1    2.10    2.10 
  -7   1   1    1.20    3.10 
  -7   1   1    0.30    3.60 
  -7   1   1    5.20    2.20 
   6  -1  -1   69.89    3.80 
   6  -1  -1   70.59    7.10 
  -6   1   1   70.09    5.90 
  -6   1   1   71.29    4.60 
  -6   1   1   74.19    5.70 
  -6   1   1   65.69    4.40 
  -6   1   1   64.89    4.40 
  -6   1   1   77.49    5.60 
   5  -1  -1    9.50    3.40 
   5  -1  -1    7.30    1.60 
  -5   1   1    6.70    2.30 
  -5   1   1    7.20    1.90 
  -5   1   1    6.80    1.90 
  -5   1   1    6.90    2.30 
  -5   1   1    5.40    2.90 
  -5   1   1    6.40    1.70 
   4  -1  -1  339.17   13.10 
   4  -1  -1  340.27   13.10 
   4  -1  -1  334.07   15.10 
  -4   1   1  352.16   13.30 
  -4   1   1  345.77   14.00 
  -4   1   1  327.87   14.30 
  -4   1   1  336.37   13.90 
  -4   1   1  340.87   13.20 
  -4   1   1  345.67   13.20 
   3  -1  -1   38.00    4.50 
   3  -1  -1   33.70    2.90 
   3  -1  -1   39.00    3.00 
   3  -1  -1   30.80    2.60 
  -3   1   1   38.50    3.30 
  -3   1   1   32.20    3.80 
  -3   1   1   33.50    2.80 
  -3   1   1   33.20    4.50 
  -3   1   1   33.90    2.80 
  -3   1   1   33.20    3.20 
  -3   1   1   35.40    2.90 
   2  -1  -1   25.30    2.60 
   2  -1  -1   20.60    1.70 
   2  -1  -1   23.10    3.00 
   2  -1  -1   28.40    2.10 
   2  -1  -1   26.40    2.10 
  -2   1   1   21.90    2.60 
  -2   1   1   22.50    1.90 
  -2   1   1   24.60    2.30 
  -2   1   1   20.10    2.80 
  -2   1   1   28.10    2.40 
  -2   1   1   21.10    1.80 
  -2   1   1   25.70    1.90 
   1  -1  -1 1193.48   42.10 
   1  -1  -1 1169.18   42.10 
   1  -1  -1 1150.08   42.40 
   1  -1  -1 1187.18   42.30 
  -1   1   1 1168.48   42.80 
  -1   1   1 1204.78   42.20 
  -1   1   1 1206.88   42.40 
  -1   1   1 1151.08   42.40 
  -1   1   1 1255.17   42.40 
   1   1   1    4.40    1.10 
   1   1   1    3.90    0.80 
  -2  -1  -1   65.39    3.60 
  -2  -1  -1   68.29    3.60 
  -2  -1  -1   67.89    3.30 
  -2  -1  -1   63.79    3.00 
   2   1   1   69.99    3.60 
   2   1   1   66.09    3.10 
   2   1   1   63.39    3.00 
  -3  -1  -1   55.29    3.30 
  -3  -1  -1   54.29    3.10 
  -3  -1  -1   53.69    2.90 
  -3  -1  -1   48.00    3.80 
  -3  -1  -1   51.79    3.90 
  -3  -1  -1   49.70    3.50 
   3   1   1   53.09    3.00 
   3   1   1   52.49    3.60 
   3   1   1   50.69    3.00 
   3   1   1   49.80    3.70 
   3   1   1   54.99    2.90 
  -4  -1  -1  143.49    7.40 
  -4  -1  -1  137.19    6.30 
  -4  -1  -1  146.89    6.60 
  -4  -1  -1  144.79    6.40 
  -4  -1  -1  136.49    7.30 
  -4  -1  -1  143.99    7.50 
   4   1   1  134.29    6.10 
   4   1   1  134.89    6.80 
   4   1   1  132.49    6.90 
   4   1   1  139.19    6.50 
  -5  -1  -1   37.80    3.20 
  -5  -1  -1   36.80    4.50 
  -5  -1  -1   36.90    3.30 
  -5  -1  -1   34.60    3.20 
  -5  -1  -1   41.90    4.30 
   5   1   1   41.70    3.60 
   5   1   1   51.79    4.30 
   5   1   1   30.60    2.70 
  -6  -1  -1  359.76   14.70 
  -6  -1  -1  351.76   14.20 
  -6  -1  -1  351.46   14.50 
  -6  -1  -1  378.86   15.70 
  -6  -1  -1  356.96   15.40 
   6   1   1  359.36   14.60 
   6   1   1  350.16   15.60 
   6   1   1  360.26   14.70 
   6   1   1  357.66   14.40 
  -7  -1  -1    9.50    2.40 
  -7  -1  -1   13.40    3.40 
  -7  -1  -1   10.60    2.30 
  -7  -1  -1   12.60    3.60 
  -7  -1  -1    5.90    2.20 
   7   1   1   13.00    3.50 
   7   1   1    4.70    2.20 
  -8  -1  -1   31.30    3.70 
  -8  -1  -1   23.50    4.40 
  -8  -1  -1   29.60    3.70 
  -8  -1  -1   30.40    5.00 
  -8  -1  -1   31.00    3.80 
   8   1   1   28.00    3.00 
   8   1   1   29.60    4.90 
  -9  -1  -1   59.49    5.00 
  -9  -1  -1   47.00    6.50 
  -9  -1  -1   63.69    5.40 
  -9  -1  -1   64.19    6.70 
  -9  -1  -1   58.29    4.90 
   9   1   1   67.79    7.30 
   9   1   1   56.39    4.00 
 -10  -1  -1   15.90    4.70 
 -10  -1  -1   14.40    3.10 
 -10  -1  -1   13.90    3.00 
 -10  -1  -1   10.90    4.00 
 -10  -1  -1   15.60    3.30 
  10   1   1   15.40    2.50 
  10   1   1   18.70    5.00 
 -11  -1  -1   22.30    4.00 
 -11  -1  -1   25.90    5.90 
 -11  -1  -1   18.80    4.90 
 -11  -1  -1   23.30    4.10 
 -11  -1  -1   21.00    3.80 
  11   1   1   26.70    3.10 
 -12  -1  -1   23.90    5.50 
 -12  -1  -1   26.50    6.40 
 -12  -1  -1   35.40    4.80 
 -12  -1  -1   30.90    4.70 
 -12  -1  -1   25.50    4.70 
  12   1   1   30.70    3.30 
 -13  -1  -1   62.89    8.60 
 -13  -1  -1   56.39    6.30 
 -13  -1  -1   60.19    8.50 
 -13  -1  -1   56.59    6.70 
 -13  -1  -1   58.09    9.10 
 -14  -1  -1  103.79   12.00 
 -14  -1  -1  101.19   11.30 
 -14  -1  -1   97.59    8.60 
 -14  -1  -1   97.19   11.70 
 -15  -1  -1   39.50    8.50 
 -15  -1  -1   35.50    9.20 
 -15  -1  -1   35.50    5.50 
 -15  -1  -1   33.70    7.70 
 -16  -1  -1   -1.40    5.50 
 -16  -1  -1    7.50    4.00 
 -16  -1  -1   -1.80    7.10 
 -16  -1  -1    4.50    6.50 
 -17  -1  -1   33.40    8.80 
 -17  -1  -1   18.30    7.70 
 -17  -1  -1   22.90    9.20 
 -17  -1  -1   17.40    4.90 
 -18  -1  -1   14.10    4.80 
 -18  -1  -1   11.70    7.60 
 -18  -1  -1    1.10    7.40 
 -18  -1  -1    9.40    7.40 
 -19  -1  -1    0.20    3.80 
 -19  -1  -1    2.20    8.20 
 -19  -1  -1    2.10    7.20 
 -19  -1  -1    3.40    6.10 
 -20  -1  -1   -2.50    9.00 
 -20  -1  -1    8.80    7.00 
 -20  -1  -1   -6.80    4.00 
 -21  -1  -1   14.40    5.10 
 -21  -1  -1    9.80    7.30 
 -21  -1  -1   -5.50    8.80 
 -20   2   1    8.10    5.10 
 -20   2   1   17.50   11.30 
 -20   2   1   17.30    8.30 
 -19   2   1    0.20    4.50 
 -19   2   1   11.50    7.70 
 -19   2   1  -11.20    8.20 
 -18   2   1   -7.80    7.10 
 -18   2   1   10.70    9.50 
 -18   2   1    5.90    6.90 
  17  -2  -1   14.00    7.30 
 -17   2   1   -9.80    6.70 
 -17   2   1    1.10    3.80 
 -17   2   1   -8.30    6.60 
 -17   2   1   -0.50    5.60 
  16  -2  -1   21.40    8.30 
 -16   2   1    9.10    4.40 
 -16   2   1    5.00    6.40 
 -16   2   1    4.50    7.80 
 -16   2   1    0.40    6.70 
  15  -2  -1    3.60    6.20 
 -15   2   1    8.50    6.30 
 -15   2   1    7.40    7.50 
 -15   2   1   14.20    7.30 
 -15   2   1    7.30    3.90 
  14  -2  -1   23.70    7.50 
 -14   2   1   16.40    6.80 
 -14   2   1   23.80    7.40 
 -14   2   1   15.00    6.80 
 -14   2   1   15.40    4.70 
  13  -2  -1   47.20    9.10 
 -13   2   1   45.70    5.90 
 -13   2   1   34.40    7.70 
 -13   2   1   37.50    8.10 
 -13   2   1   54.29    8.60 
  12  -2  -1   20.70    6.70 
 -12   2   1   15.70    6.00 
 -12   2   1   18.90    4.70 
 -12   2   1   22.50    4.40 
 -12   2   1   26.70    6.70 
 -12   2   1   16.20    5.90 
  11  -2  -1   30.60    6.80 
 -11   2   1   24.90    4.40 
 -11   2   1   32.90    5.00 
 -11   2   1   41.00    7.20 
 -11   2   1   25.80    4.50 
 -11   2   1   28.50    6.30 
 -11   2   1   33.10    6.40 
  10  -2  -1    1.70    1.70 
  10  -2  -1    0.40    4.10 
 -10   2   1   -1.80    3.70 
 -10   2   1    4.50    4.20 
 -10   2   1    3.10    3.90 
 -10   2   1    4.20    3.10 
 -10   2   1    5.80    3.00 
 -10   2   1    4.40    2.80 
   9  -2  -1   99.99    5.40 
   9  -2  -1   87.89    8.90 
  -9   2   1   96.99    6.50 
  -9   2   1   95.39    8.30 
  -9   2   1   98.99    7.10 
  -9   2   1   94.49    6.70 
  -9   2   1   97.79    8.10 
  -9   2   1  106.79    8.70 
   8  -2  -1    8.10    4.50 
   8  -2  -1    3.30    1.90 
  -8   2   1    6.70    2.70 
  -8   2   1    4.10    2.50 
  -8   2   1    1.20    3.70 
  -8   2   1    9.40    4.00 
  -8   2   1    7.10    3.50 
  -8   2   1    5.60    3.80 
  -8   2   1    5.10    2.70 
   7  -2  -1   79.59    8.20 
   7  -2  -1   57.19    4.00 
  -7   2   1   71.09    7.20 
  -7   2   1   48.80    5.80 
  -7   2   1   54.79    5.90 
  -7   2   1   60.59    5.30 
  -7   2   1   70.29    5.00 
  -7   2   1   71.99    5.20 
  -7   2   1   55.59    6.20 
   6  -2  -1    4.60    2.20 
   6  -2  -1    9.70    3.90 
  -6   2   1    5.40    3.10 
  -6   2   1    4.50    3.40 
  -6   2   1    8.10    3.10 
  -6   2   1    5.80    2.30 
  -6   2   1    7.70    2.40 
  -6   2   1    5.30    2.20 
   5  -2  -1  402.16   15.70 
   5  -2  -1  389.66   15.60 
   5  -2  -1  377.96   17.50 
  -5   2   1  408.46   16.60 
  -5   2   1  365.06   16.60 
  -5   2   1  424.66   16.90 
  -5   2   1  374.66   15.40 
  -5   2   1  362.76   15.50 
  -5   2   1  404.16   15.90 
   4  -2  -1  782.72   30.60 
   4  -2  -1  807.92   29.30 
   4  -2  -1  739.53   29.80 
   4  -2  -1  803.12   29.20 
   4  -2  -1  777.02   28.50 
  -4   2   1  765.22   29.80 
  -4   2   1  795.12   29.20 
  -4   2   1  777.92   28.80 
  -4   2   1  807.72   29.90 
  -4   2   1  774.02   29.00 
  -4   2   1  745.63   29.80 
   3  -2  -1  475.65   18.90 
   3  -2  -1  524.55   19.60 
   3  -2  -1  517.55   18.90 
   3  -2  -1  485.65   19.70 
   3  -2  -1  480.05   20.30 
   3  -2  -1  507.55   19.50 
  -3   2   1  508.25   19.00 
  -3   2   1  507.85   19.80 
  -3   2   1  515.45   19.20 
  -3   2   1  511.55   19.30 
  -3   2   1  509.95   20.40 
  -3   2   1  466.25   19.70 
  -3   2   1  533.65   20.00 
   2  -2  -1 4081.29  144.79 
   2  -2  -1 4077.49  144.89 
   2  -2  -1 4053.59  145.79 
   2  -2  -1 4229.48  144.99 
   2  -2  -1 4119.19  145.39 
   2  -2  -1 4081.99  145.39 
   2  -2  -1 4105.29  145.39 
  -2   2   1 3986.10  145.39 
  -2   2   1 4018.50  145.09 
  -2   2   1 4128.99  145.59 
  -2   2   1 4105.79  144.99 
  -2   2   1 4145.49  144.89 
  -2   2   1 4150.88  145.59 
   1  -2  -1   66.49    3.90 
   1  -2  -1   54.49    4.10 
   1  -2  -1   76.89    3.90 
   1  -2  -1   72.29    4.30 
   1  -2  -1   70.79    3.80 
   1  -2  -1   74.79    4.10 
  -1   2   1   72.19    4.60 
  -1   2   1   68.09    3.80 
  -1   2   1   69.89    4.00 
  -1   2   1   70.89    3.70 
  -1   2   1   68.19    4.40 
   0  -2  -1  248.88    9.60 
   0  -2  -1  244.08    9.60 
   0  -2  -1  263.67   10.10 
   0  -2  -1  247.78    9.60 
   0   2   1  248.68    9.60 
   0   2   1  256.27    9.60 
   0   2   1  242.78    9.60 
  -1  -2  -1  186.08    7.40 
  -1  -2  -1  183.88    7.40 
  -1  -2  -1  184.78    7.50 
   1   2   1  188.18    7.40 
   1   2   1  198.78    8.00 
   1   2   1  187.48    7.40 
  -2  -2  -1   10.90    1.40 
  -2  -2  -1   10.30    1.70 
  -2  -2  -1   11.20    1.40 
  -2  -2  -1    6.70    1.70 
   2   2   1    8.00    1.70 
   2   2   1   10.30    1.30 
   2   2   1    7.80    1.50 
   2   2   1   10.70    1.50 
  -3  -2  -1  395.26   15.20 
  -3  -2  -1  386.46   14.40 
  -3  -2  -1  399.06   14.50 
  -3  -2  -1  398.46   15.10 
  -3  -2  -1  362.86   14.40 
   3   2   1  378.26   14.70 
   3   2   1  353.46   14.30 
   3   2   1  396.16   15.00 
   3   2   1  357.56   14.20 
  -4  -2  -1   74.99    4.20 
  -4  -2  -1   80.99    4.60 
  -4  -2  -1   86.49    5.60 
  -4  -2  -1   75.29    5.50 
  -4  -2  -1   82.19    4.50 
   4   2   1   77.19    5.00 
   4   2   1   86.09    5.30 
  -5  -2  -1  683.93   26.90 
  -5  -2  -1  738.43   26.10 
  -5  -2  -1  695.93   25.80 
  -5  -2  -1  684.23   25.90 
  -5  -2  -1  692.23   26.70 
   5   2   1  676.33   26.00 
   5   2   1  696.93   26.30 
  -6  -2  -1  146.09    7.70 
  -6  -2  -1  117.49    6.30 
  -6  -2  -1  139.59    7.80 
  -6  -2  -1  133.79    6.70 
  -6  -2  -1  131.89    6.50 
   6   2   1  143.79    6.80 
   6   2   1  122.99    6.50 
  -7  -2  -1   64.29    6.00 
  -7  -2  -1   63.09    4.60 
  -7  -2  -1   74.09    6.10 
  -7  -2  -1   54.39    4.10 
  -7  -2  -1   58.69    4.30 
   7   2   1   38.70    3.10 
   7   2   1   56.59    4.10 
  -8  -2  -1   84.19    5.40 
  -8  -2  -1   81.09    7.00 
  -8  -2  -1   95.09    7.80 
  -8  -2  -1   76.49    5.30 
  -8  -2  -1   86.29    5.90 
   8   2   1   80.09    4.70 
  -9  -2  -1   56.29    6.20 
  -9  -2  -1   61.89    4.80 
  -9  -2  -1   67.19    5.10 
  -9  -2  -1   58.19    5.20 
  -9  -2  -1   56.59    6.80 
   9   2   1   62.49    4.00 
 -10  -2  -1   35.10    5.90
[truncated: 3,783,648 more chars]
