# Supplementary material for: Taming m‐Quionodimethanes by Dispersion Force: Cyclodimerization of (Trialkylsilyl)Ethynyl‐Substituted Indeno[2,1‐b]Fluorenes and Fluoreno[2,3‐b]Fluorenes
Source: Chemistry. 2025 Aug 19;31(54):e02053. doi: 10.1002/chem.202502053 (PMC12462229; doi:10.1002/chem.202502053)
Supplement: Supplementary file 3 — Supporting Information [file CHEM-31-e02053-s003.zip › ic23294.cif]

 
data_ic23294 
  
_audit_creation_method            'SHELXL-2019/3' 
_shelx_SHELXL_version_number      '2019/3' 
_chemical_name_systematic         ? 
_chemical_name_common             ? 
_chemical_melting_point           ? 
_chemical_formula_moiety          ? 
_chemical_formula_sum 
 'C84.50 H105 Cl Si4' 
_chemical_formula_weight          1268.49 
  
loop_ 
 _atom_type_symbol 
 _atom_type_description 
 _atom_type_scat_dispersion_real 
 _atom_type_scat_dispersion_imag 
 _atom_type_scat_source 
 'C'  'C'   0.0033   0.0016 
 'International Tables Vol C Tables 4.2.6.8 and 6.1.1.4' 
 'H'  'H'   0.0000   0.0000 
 'International Tables Vol C Tables 4.2.6.8 and 6.1.1.4' 
 'Si'  'Si'   0.0817   0.0704 
 'International Tables Vol C Tables 4.2.6.8 and 6.1.1.4' 
 'Cl'  'Cl'   0.1484   0.1585 
 'International Tables Vol C Tables 4.2.6.8 and 6.1.1.4' 
  
_space_group_crystal_system       triclinic 
_space_group_IT_number            2 
_space_group_name_H-M_alt         'P -1' 
_space_group_name_Hall            '-P 1' 
  
_shelx_space_group_comment 
; 
The symmetry employed for this shelxl refinement is uniquely defined 
by the following loop, which should always be used as a source of 
symmetry information in preference to the above space-group names. 
They are only intended as comments. 
; 
  
loop_ 
 _space_group_symop_operation_xyz 
 'x, y, z' 
 '-x, -y, -z' 
  
_cell_length_a                    12.641(5) 
_cell_length_b                    17.707(7) 
_cell_length_c                    18.115(7) 
_cell_angle_alpha                 110.534(9) 
_cell_angle_beta                  100.306(10) 
_cell_angle_gamma                 90.796(11) 
_cell_volume                      3723(2) 
_cell_formula_units_Z             2 
_cell_measurement_temperature     238(2) 
_cell_measurement_reflns_used     9966 
_cell_measurement_theta_min       2.33 
_cell_measurement_theta_max       23.95 
  
_exptl_crystal_description        block 
_exptl_crystal_colour             yellow 
_exptl_crystal_density_meas       ? 
_exptl_crystal_density_method     ? 
_exptl_crystal_density_diffrn     1.132 
_exptl_crystal_F_000              1370 
_exptl_transmission_factor_min    ? 
_exptl_transmission_factor_max    ? 
_exptl_crystal_size_max           0.240 
_exptl_crystal_size_mid           0.130 
_exptl_crystal_size_min           0.100 
_exptl_absorpt_coefficient_mu     0.159 
_shelx_estimated_absorpt_T_min    0.963 
_shelx_estimated_absorpt_T_max    0.984 
_exptl_absorpt_correction_type    multi-scan 
_exptl_absorpt_correction_T_min   0.6885 
_exptl_absorpt_correction_T_max   0.7452 
_exptl_absorpt_process_details     
; 
 SADABS 2016/2: Krause, L., Herbst-Irmer, R., Sheldrick G.M. & Stalke D., 
 J. Appl. Cryst. 48 (2015) 3-10 
; 
_exptl_absorpt_special_details    ? 
_diffrn_ambient_temperature       238(2) 
_diffrn_radiation_wavelength      0.71073 
_diffrn_radiation_type            MoK\a 
_diffrn_source                    ? 
_diffrn_measurement_device_type   'Bruker D8 VENTURE' 
_diffrn_measurement_method        '\f and \w scans' 
_diffrn_detector_area_resol_mean  ? 
_diffrn_reflns_number             26223 
_diffrn_reflns_av_unetI/netI      0.0784 
_diffrn_reflns_av_R_equivalents   0.0553 
_diffrn_reflns_limit_h_min        -15 
_diffrn_reflns_limit_h_max        15 
_diffrn_reflns_limit_k_min        -21 
_diffrn_reflns_limit_k_max        21 
_diffrn_reflns_limit_l_min        -21 
_diffrn_reflns_limit_l_max        21 
_diffrn_reflns_theta_min          2.045 
_diffrn_reflns_theta_max          25.095 
_diffrn_reflns_theta_full         25.095 
_diffrn_measured_fraction_theta_max   0.994 
_diffrn_measured_fraction_theta_full  0.994 
_diffrn_reflns_Laue_measured_fraction_max    0.994 
_diffrn_reflns_Laue_measured_fraction_full   0.994 
_diffrn_reflns_point_group_measured_fraction_max   0.994 
_diffrn_reflns_point_group_measured_fraction_full  0.994 
_reflns_number_total              13174 
_reflns_number_gt                 8756 
_reflns_threshold_expression      'I > 2\s(I)' 
_reflns_Friedel_coverage          0.000 
_reflns_Friedel_fraction_max      . 
_reflns_Friedel_fraction_full     . 
  
_reflns_special_details 
; 
 Reflections were merged by SHELXL according to the crystal 
 class for the calculation of statistics and refinement. 
  
 _reflns_Friedel_fraction is defined as the number of unique 
 Friedel pairs measured divided by the number that would be 
 possible theoretically, ignoring centric projections and 
 systematic absences. 
; 
  
_computing_data_collection        'Bruker APEX4' 
_computing_cell_refinement        'Bruker SAINT' 
_computing_data_reduction         'Bruker SAINT' 
_computing_structure_solution     'SHELXT (Sheldrick 2015)' 
_computing_structure_refinement 'SHELXL-2019/2 (Sheldrick, 2019)' 
_computing_molecular_graphics     'Bruker SHELXTL' 
_computing_publication_material   'Bruker SHELXTL' 
_refine_special_details           ? 
_refine_ls_structure_factor_coef  Fsqd 
_refine_ls_matrix_type            full 
_refine_ls_weighting_scheme       calc 
_refine_ls_weighting_details 
'w=1/[\s^2^(Fo^2^)+(0.0368P)^2^+10.8857P] where P=(Fo^2^+2Fc^2^)/3' 
_atom_sites_solution_primary      ? 
_atom_sites_solution_secondary    ? 
_atom_sites_solution_hydrogens    geom 
_refine_ls_hydrogen_treatment     constr 
_refine_ls_extinction_method      none 
_refine_ls_extinction_coef        . 
_refine_ls_number_reflns          13174 
_refine_ls_number_parameters      854 
_refine_ls_number_restraints      64 
_refine_ls_R_factor_all           0.1257 
_refine_ls_R_factor_gt            0.0822 
_refine_ls_wR_factor_ref          0.2111 
_refine_ls_wR_factor_gt           0.1926 
_refine_ls_goodness_of_fit_ref    1.168 
_refine_ls_restrained_S_all       1.174 
_refine_ls_shift/su_max           0.001 
_refine_ls_shift/su_mean          0.000 
  
loop_ 
 _atom_site_label 
 _atom_site_type_symbol 
 _atom_site_fract_x 
 _atom_site_fract_y 
 _atom_site_fract_z 
 _atom_site_U_iso_or_equiv 
 _atom_site_adp_type 
 _atom_site_occupancy 
 _atom_site_site_symmetry_order 
 _atom_site_calc_flag 
 _atom_site_refinement_flags_posn 
 _atom_site_refinement_flags_adp 
 _atom_site_refinement_flags_occupancy 
 _atom_site_disorder_assembly 
 _atom_site_disorder_group 
Si1 Si 0.21678(11) 0.68906(8) 0.46735(8) 0.0360(3) Uani 1 1 d D . . . . 
Si2 Si 0.26335(10) 0.45297(7) 0.24947(7) 0.0251(3) Uani 1 1 d . . . . . 
Si3 Si 0.30840(10) 0.74617(7) 0.00601(7) 0.0264(3) Uani 1 1 d . . . . . 
Si4 Si 0.09236(12) 1.02900(8) 0.31223(8) 0.0351(3) Uani 1 1 d . . . . . 
C1 C 0.2673(3) 0.6255(3) 0.3721(3) 0.0255(10) Uani 1 1 d . . . . . 
C2 C 0.2045(3) 0.5521(3) 0.3045(2) 0.0238(9) Uani 1 1 d . . . . . 
C3 C 0.1035(3) 0.5576(3) 0.2761(3) 0.0252(10) Uani 1 1 d . . . . . 
C4 C 0.3571(4) 0.6525(3) 0.3608(2) 0.0264(10) Uani 1 1 d . . . . . 
C5 C 0.2565(3) 0.8018(3) 0.1026(2) 0.0239(9) Uani 1 1 d . . . . . 
C6 C 0.1545(4) 0.7848(3) 0.1020(2) 0.0255(10) Uani 1 1 d . . . . . 
C7 C 0.1880(4) 0.9583(3) 0.2652(3) 0.0352(11) Uani 1 1 d . . . . . 
C8 C 0.2502(4) 0.9165(3) 0.2306(3) 0.0285(10) Uani 1 1 d . . . . . 
C9 C 0.0050(3) 0.5672(3) 0.2423(3) 0.0266(10) Uani 1 1 d . . . . . 
C10 C -0.1000(4) 0.5377(3) 0.2524(3) 0.0275(10) Uani 1 1 d . . . . . 
C11 C -0.1240(4) 0.4852(3) 0.2896(3) 0.0356(11) Uani 1 1 d . . . . . 
H11 H -0.068596 0.464817 0.317401 0.043 Uiso 1 1 calc R U . . . 
C12 C -0.2311(4) 0.4633(3) 0.2852(3) 0.0384(12) Uani 1 1 d . . . . . 
H12 H -0.248510 0.427062 0.309503 0.046 Uiso 1 1 calc R U . . . 
C13 C -0.3133(4) 0.4944(3) 0.2453(3) 0.0395(12) Uani 1 1 d . . . . . 
H13 H -0.385573 0.479304 0.243424 0.047 Uiso 1 1 calc R U . . . 
C14 C -0.2902(4) 0.5472(3) 0.2081(3) 0.0345(11) Uani 1 1 d . . . . . 
H14 H -0.345960 0.568126 0.181204 0.041 Uiso 1 1 calc R U . . . 
C15 C -0.1827(3) 0.5685(3) 0.2114(3) 0.0283(10) Uani 1 1 d . . . . . 
C16 C -0.1337(3) 0.6208(3) 0.1768(3) 0.0272(10) Uani 1 1 d . . . . . 
C17 C -0.1807(4) 0.6710(3) 0.1383(3) 0.0306(11) Uani 1 1 d . . . . . 
H17 H -0.255853 0.673710 0.128382 0.037 Uiso 1 1 calc R U . . . 
C18 C -0.1122(3) 0.7174(3) 0.1147(3) 0.0284(10) Uani 1 1 d . . . . . 
C19 C -0.1365(4) 0.7785(3) 0.0784(3) 0.0303(10) Uani 1 1 d . . . . . 
C20 C -0.2332(4) 0.8091(3) 0.0573(3) 0.0411(12) Uani 1 1 d . . . . . 
H20 H -0.298124 0.788709 0.064417 0.049 Uiso 1 1 calc R U . . . 
C21 C -0.2333(4) 0.8696(3) 0.0258(3) 0.0435(13) Uani 1 1 d . . . . . 
H21 H -0.298611 0.890269 0.011195 0.052 Uiso 1 1 calc R U . . . 
C22 C -0.1362(4) 0.9005(3) 0.0155(3) 0.0444(13) Uani 1 1 d . . . . . 
H22 H -0.137127 0.941690 -0.006022 0.053 Uiso 1 1 calc R U . . . 
C23 C -0.0390(4) 0.8708(3) 0.0367(3) 0.0361(11) Uani 1 1 d . . . . . 
H23 H 0.025741 0.891502 0.029547 0.043 Uiso 1 1 calc R U . . . 
C24 C -0.0389(4) 0.8100(3) 0.0687(3) 0.0279(10) Uani 1 1 d . . . . . 
C25 C 0.0513(3) 0.7699(3) 0.0998(3) 0.0257(10) Uani 1 1 d . . . . . 
C26 C 0.0008(3) 0.7117(3) 0.1285(3) 0.0257(10) Uani 1 1 d . . . . . 
C27 C 0.0475(3) 0.6613(3) 0.1671(3) 0.0255(10) Uani 1 1 d . . . . . 
H27 H 0.122445 0.657463 0.176057 0.031 Uiso 1 1 calc R U . . . 
C28 C -0.0211(3) 0.6168(3) 0.1919(3) 0.0257(10) Uani 1 1 d . . . . . 
C29 C 0.4454(3) 0.6837(3) 0.3488(2) 0.0239(9) Uani 1 1 d . . . . . 
C30 C 0.5593(4) 0.6717(3) 0.3778(3) 0.0302(11) Uani 1 1 d . . . . . 
C31 C 0.6015(4) 0.6280(3) 0.4250(3) 0.0366(12) Uani 1 1 d . . . . . 
H31 H 0.555778 0.598361 0.442468 0.044 Uiso 1 1 calc R U . . . 
C32 C 0.7130(4) 0.6291(3) 0.4458(3) 0.0439(13) Uani 1 1 d . . . . . 
H32 H 0.743184 0.600002 0.477802 0.053 Uiso 1 1 calc R U . . . 
C33 C 0.7801(4) 0.6728(3) 0.4197(3) 0.0453(14) Uani 1 1 d . . . . . 
H33 H 0.855263 0.672168 0.433675 0.054 Uiso 1 1 calc R U . . . 
C34 C 0.7385(4) 0.7172(3) 0.3735(3) 0.0375(12) Uani 1 1 d . . . . . 
H34 H 0.784816 0.747228 0.356805 0.045 Uiso 1 1 calc R U . . . 
C35 C 0.6277(4) 0.7169(3) 0.3523(3) 0.0299(10) Uani 1 1 d . . . . . 
C36 C 0.5609(3) 0.7591(3) 0.3066(3) 0.0290(10) Uani 1 1 d . . . . . 
C37 C 0.5894(4) 0.8124(3) 0.2714(3) 0.0335(11) Uani 1 1 d . . . . . 
H37 H 0.662190 0.826042 0.273135 0.040 Uiso 1 1 calc R U . . . 
C38 C 0.5068(4) 0.8451(3) 0.2333(3) 0.0290(10) Uani 1 1 d . . . . . 
C39 C 0.5118(4) 0.9058(3) 0.1955(3) 0.0347(11) Uani 1 1 d . . . . . 
C40 C 0.6003(4) 0.9487(3) 0.1885(3) 0.0457(14) Uani 1 1 d . . . . . 
H40 H 0.670922 0.938123 0.206854 0.055 Uiso 1 1 calc R U . . . 
C41 C 0.5828(5) 1.0068(4) 0.1545(4) 0.0569(16) Uani 1 1 d . . . . . 
H41 H 0.642006 1.035105 0.148289 0.068 Uiso 1 1 calc R U . . . 
C42 C 0.4786(5) 1.0242(3) 0.1290(4) 0.0541(15) Uani 1 1 d . . . . . 
H42 H 0.468218 1.064704 0.106562 0.065 Uiso 1 1 calc R U . . . 
C43 C 0.3890(4) 0.9819(3) 0.1365(3) 0.0433(13) Uani 1 1 d . . . . . 
H43 H 0.318559 0.994625 0.120707 0.052 Uiso 1 1 calc R U . . . 
C44 C 0.4063(4) 0.9214(3) 0.1675(3) 0.0315(11) Uani 1 1 d . . . . . 
C45 C 0.3242(3) 0.8662(3) 0.1816(3) 0.0260(10) Uani 1 1 d . . . . . 
C46 C 0.3978(3) 0.8230(3) 0.2292(3) 0.0260(10) Uani 1 1 d . . . . . 
C47 C 0.3681(3) 0.7700(3) 0.2631(2) 0.0252(10) Uani 1 1 d . . . . . 
H47 H 0.295094 0.755081 0.259184 0.030 Uiso 1 1 calc R U . . . 
C48 C 0.4505(3) 0.7388(3) 0.3038(3) 0.0269(10) Uani 1 1 d . . . . . 
C49 C 0.1116(4) 0.6237(3) 0.4842(3) 0.0363(12) Uani 1 1 d . . . . . 
H49 H 0.056273 0.604064 0.434051 0.044 Uiso 1 1 calc R U . . . 
C50 C 0.1556(5) 0.5480(3) 0.4977(4) 0.0530(15) Uani 1 1 d . . . . . 
H50A H 0.206602 0.564095 0.548399 0.079 Uiso 1 1 calc R U . . . 
H50B H 0.191487 0.518841 0.454225 0.079 Uiso 1 1 calc R U . . . 
H50C H 0.096372 0.513229 0.498834 0.079 Uiso 1 1 calc R U . . . 
C51 C 0.0522(5) 0.6689(4) 0.5521(4) 0.0619(18) Uani 1 1 d . . . . . 
H51A H -0.006566 0.633309 0.552431 0.093 Uiso 1 1 calc R U . . . 
H51B H 0.023684 0.716220 0.543191 0.093 Uiso 1 1 calc R U . . . 
H51C H 0.102197 0.685569 0.603325 0.093 Uiso 1 1 calc R U . . . 
C52 C 0.1501(10) 0.7776(7) 0.4491(11) 0.0477(19) Uani 0.516(6) 1 d D U P A 1 
H52 H 0.131937 0.802439 0.502907 0.057 Uiso 0.516(6) 1 calc R U P A 1 
C53 C 0.0340(11) 0.7638(14) 0.4007(11) 0.062(4) Uani 0.516(6) 1 d D U P A 1 
H53A H -0.006339 0.723737 0.412296 0.093 Uiso 0.516(6) 1 calc R U P A 1 
H53B H 0.035211 0.744743 0.343730 0.093 Uiso 0.516(6) 1 calc R U P A 1 
H53C H -0.000098 0.814303 0.415586 0.093 Uiso 0.516(6) 1 calc R U P A 1 
C54 C 0.2453(11) 0.8409(9) 0.4619(9) 0.063(3) Uani 0.516(6) 1 d D U P A 1 
H54A H 0.298390 0.843965 0.508885 0.094 Uiso 0.516(6) 1 calc R U P A 1 
H54B H 0.218039 0.893494 0.469668 0.094 Uiso 0.516(6) 1 calc R U P A 1 
H54C H 0.278576 0.824460 0.414974 0.094 Uiso 0.516(6) 1 calc R U P A 1 
C55 C 0.3377(7) 0.7445(6) 0.5443(6) 0.0403(19) Uani 0.516(6) 1 d D U P A 1 
H55A H 0.383193 0.770225 0.519076 0.048 Uiso 0.516(6) 1 calc R U P A 1 
C56 C 0.4011(10) 0.6844(8) 0.5709(7) 0.060(2) Uani 0.516(6) 1 d . U P A 1 
H56A H 0.418267 0.642365 0.524351 0.090 Uiso 0.516(6) 1 calc R U P A 1 
H56B H 0.467397 0.711583 0.607596 0.090 Uiso 0.516(6) 1 calc R U P A 1 
H56C H 0.358680 0.660339 0.597839 0.090 Uiso 0.516(6) 1 calc R U P A 1 
C57 C 0.3117(11) 0.8104(9) 0.6194(8) 0.069(3) Uani 0.516(6) 1 d . U P A 1 
H57A H 0.285074 0.855712 0.605434 0.103 Uiso 0.516(6) 1 calc R U P A 1 
H57B H 0.376605 0.828700 0.660771 0.103 Uiso 0.516(6) 1 calc R U P A 1 
H57C H 0.257132 0.788283 0.639371 0.103 Uiso 0.516(6) 1 calc R U P A 1 
C52' C 0.1604(12) 0.7840(7) 0.4622(11) 0.0477(19) Uani 0.484(6) 1 d D . P A 2 
H52A H 0.138377 0.817017 0.512789 0.057 Uiso 0.484(6) 1 calc R U P A 2 
C53' C 0.0673(13) 0.7624(16) 0.3896(11) 0.062(4) Uani 0.484(6) 1 d D . P A 2 
H53D H 0.020638 0.718002 0.388618 0.093 Uiso 0.484(6) 1 calc R U P A 2 
H53E H 0.095997 0.746503 0.340617 0.093 Uiso 0.484(6) 1 calc R U P A 2 
H53F H 0.026303 0.809120 0.393573 0.093 Uiso 0.484(6) 1 calc R U P A 2 
C54' C 0.2150(13) 0.8364(10) 0.4248(10) 0.063(3) Uani 0.484(6) 1 d D . P A 2 
H54D H 0.292279 0.842896 0.445163 0.094 Uiso 0.484(6) 1 calc R U P A 2 
H54E H 0.186501 0.889058 0.439060 0.094 Uiso 0.484(6) 1 calc R U P A 2 
H54F H 0.200646 0.810042 0.366793 0.094 Uiso 0.484(6) 1 calc R U P A 2 
C55' C 0.3307(8) 0.7057(8) 0.5595(5) 0.0403(19) Uani 0.484(6) 1 d D . P A 2 
H55B H 0.341953 0.651010 0.561155 0.048 Uiso 0.484(6) 1 calc R U P A 2 
C56' C 0.4439(10) 0.7417(9) 0.5607(7) 0.060(2) Uani 0.484(6) 1 d . . P A 2 
H56D H 0.474503 0.704479 0.517907 0.090 Uiso 0.484(6) 1 calc R U P A 2 
H56E H 0.490582 0.750198 0.612072 0.090 Uiso 0.484(6) 1 calc R U P A 2 
H56F H 0.437243 0.792983 0.552758 0.090 Uiso 0.484(6) 1 calc R U P A 2 
C57' C 0.3033(11) 0.7551(9) 0.6414(8) 0.069(3) Uani 0.484(6) 1 d . . P A 2 
H57D H 0.246742 0.725207 0.652212 0.103 Uiso 0.484(6) 1 calc R U P A 2 
H57E H 0.278757 0.806451 0.640424 0.103 Uiso 0.484(6) 1 calc R U P A 2 
H57F H 0.367082 0.764774 0.683298 0.103 Uiso 0.484(6) 1 calc R U P A 2 
C61 C 0.1586(4) 0.3690(3) 0.2325(3) 0.0333(11) Uani 1 1 d . . . . . 
H61 H 0.090878 0.384894 0.207224 0.040 Uiso 1 1 calc R U . . . 
C62 C 0.1327(5) 0.3567(4) 0.3073(3) 0.0563(16) Uani 1 1 d . . . . . 
H62A H 0.067555 0.320780 0.292158 0.084 Uiso 1 1 calc R U . . . 
H62B H 0.122020 0.408540 0.346207 0.084 Uiso 1 1 calc R U . . . 
H62C H 0.192198 0.333102 0.330827 0.084 Uiso 1 1 calc R U . . . 
C63 C 0.1767(5) 0.2865(3) 0.1711(4) 0.0548(16) Uani 1 1 d . . . . . 
H63A H 0.239227 0.265023 0.193772 0.082 Uiso 1 1 calc R U . . . 
H63B H 0.188507 0.293557 0.122390 0.082 Uiso 1 1 calc R U . . . 
H63C H 0.113541 0.249154 0.158579 0.082 Uiso 1 1 calc R U . . . 
C64 C 0.2815(4) 0.4506(3) 0.1480(3) 0.0323(11) Uani 1 1 d . . . . . 
H64 H 0.311486 0.398564 0.122639 0.039 Uiso 1 1 calc R U . . . 
C65 C 0.1759(4) 0.4507(3) 0.0908(3) 0.0452(13) Uani 1 1 d . . . . . 
H65A H 0.144441 0.501643 0.111962 0.068 Uiso 1 1 calc R U . . . 
H65B H 0.125805 0.406490 0.086054 0.068 Uiso 1 1 calc R U . . . 
H65C H 0.190858 0.443996 0.038274 0.068 Uiso 1 1 calc R U . . . 
C66 C 0.3636(4) 0.5168(3) 0.1518(3) 0.0477(14) Uani 1 1 d . . . . . 
H66A H 0.376572 0.507678 0.098244 0.072 Uiso 1 1 calc R U . . . 
H66B H 0.430736 0.515488 0.186780 0.072 Uiso 1 1 calc R U . . . 
H66C H 0.335622 0.569243 0.172689 0.072 Uiso 1 1 calc R U . . . 
C58 C 0.3981(4) 0.4473(3) 0.3099(3) 0.0307(10) Uani 1 1 d . . . . . 
H58 H 0.444501 0.494473 0.313533 0.037 Uiso 1 1 calc R U . . . 
C59 C 0.4533(4) 0.3717(3) 0.2663(3) 0.0436(13) Uani 1 1 d . . . . . 
H59A H 0.527792 0.376274 0.293719 0.065 Uiso 1 1 calc R U . . . 
H59B H 0.451235 0.367529 0.211240 0.065 Uiso 1 1 calc R U . . . 
H59C H 0.415693 0.323714 0.266646 0.065 Uiso 1 1 calc R U . . . 
C60 C 0.4000(4) 0.4535(3) 0.3963(3) 0.0427(13) Uani 1 1 d . . . . . 
H60A H 0.358654 0.406844 0.396107 0.064 Uiso 1 1 calc R U . . . 
H60B H 0.368558 0.502486 0.424251 0.064 Uiso 1 1 calc R U . . . 
H60C H 0.473945 0.455070 0.423352 0.064 Uiso 1 1 calc R U . . . 
C67 C 0.3121(4) 0.8183(3) -0.0510(3) 0.0383(12) Uani 1 1 d . . . . . 
H67 H 0.379016 0.854569 -0.024963 0.046 Uiso 1 1 calc R U . . . 
C68 C 0.3200(5) 0.7757(4) -0.1403(3) 0.0555(16) Uani 1 1 d . . . . . 
H68A H 0.255363 0.739890 -0.168796 0.083 Uiso 1 1 calc R U . . . 
H68B H 0.382587 0.744526 -0.143546 0.083 Uiso 1 1 calc R U . . . 
H68C H 0.326904 0.816047 -0.164476 0.083 Uiso 1 1 calc R U . . . 
C69 C 0.2188(5) 0.8733(3) -0.0461(3) 0.0518(15) Uani 1 1 d . . . . . 
H69A H 0.232155 0.913458 -0.069292 0.078 Uiso 1 1 calc R U . . . 
H69B H 0.213553 0.900276 0.009674 0.078 Uiso 1 1 calc R U . . . 
H69C H 0.151853 0.840958 -0.075690 0.078 Uiso 1 1 calc R U . . . 
C70 C 0.2151(4) 0.6535(3) -0.0568(3) 0.0326(11) Uani 1 1 d . . . . . 
H70 H 0.252608 0.622338 -0.100064 0.039 Uiso 1 1 calc R U . . . 
C71 C 0.1054(4) 0.6693(3) -0.1003(3) 0.0480(14) Uani 1 1 d . . . . . 
H71A H 0.065181 0.618058 -0.133929 0.072 Uiso 1 1 calc R U . . . 
H71B H 0.117773 0.699950 -0.133545 0.072 Uiso 1 1 calc R U . . . 
H71C H 0.064436 0.699816 -0.060840 0.072 Uiso 1 1 calc R U . . . 
C72 C 0.1933(4) 0.5953(3) -0.0134(3) 0.0410(12) Uani 1 1 d . . . . . 
H72A H 0.156586 0.622691 0.030120 0.062 Uiso 1 1 calc R U . . . 
H72B H 0.261223 0.578937 0.008118 0.062 Uiso 1 1 calc R U . . . 
H72C H 0.148357 0.547936 -0.051273 0.062 Uiso 1 1 calc R U . . . 
C73 C 0.4501(4) 0.7179(3) 0.0310(3) 0.0326(11) Uani 1 1 d . . . . . 
H73 H 0.492670 0.768171 0.068875 0.039 Uiso 1 1 calc R U . . . 
C74 C 0.5054(4) 0.6877(4) -0.0422(3) 0.0491(15) Uani 1 1 d . . . . . 
H74A H 0.575278 0.669876 -0.026478 0.074 Uiso 1 1 calc R U . . . 
H74B H 0.514978 0.731353 -0.061692 0.074 Uiso 1 1 calc R U . . . 
H74C H 0.460872 0.642851 -0.084494 0.074 Uiso 1 1 calc R U . . . 
C75 C 0.4624(4) 0.6564(3) 0.0729(3) 0.0444(13) Uani 1 1 d . . . . . 
H75A H 0.433134 0.603277 0.034765 0.067 Uiso 1 1 calc R U . . . 
H75B H 0.423759 0.672068 0.116948 0.067 Uiso 1 1 calc R U . . . 
H75C H 0.538273 0.654624 0.093621 0.067 Uiso 1 1 calc R U . . . 
C76 C 0.0125(5) 1.0614(3) 0.2313(3) 0.0481(14) Uani 1 1 d . . . . . 
H76 H -0.044912 1.017623 0.199760 0.058 Uiso 1 1 calc R U . . . 
C77 C 0.0780(6) 1.0731(4) 0.1716(4) 0.0627(17) Uani 1 1 d . . . . . 
H77A H 0.030188 1.084805 0.129409 0.094 Uiso 1 1 calc R U . . . 
H77B H 0.112351 1.024073 0.148033 0.094 Uiso 1 1 calc R U . . . 
H77C H 0.132788 1.117819 0.199636 0.094 Uiso 1 1 calc R U . . . 
C78 C -0.0444(6) 1.1390(4) 0.2670(4) 0.085(2) Uani 1 1 d . . . . . 
H78A H 0.009339 1.183729 0.297913 0.127 Uiso 1 1 calc R U . . . 
H78B H -0.089695 1.130414 0.301820 0.127 Uiso 1 1 calc R U . . . 
H78C H -0.088604 1.151360 0.223814 0.127 Uiso 1 1 calc R U . . . 
C79 C 0.1749(5) 1.1153(3) 0.3978(3) 0.0551(16) Uani 1 1 d . . . . . 
H79 H 0.124834 1.155609 0.420639 0.066 Uiso 1 1 calc R U . . . 
C80 C 0.2295(6) 1.0855(4) 0.4649(4) 0.080(2) Uani 1 1 d . . . . . 
H80A H 0.271366 1.040625 0.442371 0.120 Uiso 1 1 calc R U . . . 
H80B H 0.174585 1.067973 0.487911 0.120 Uiso 1 1 calc R U . . . 
H80C H 0.276651 1.129355 0.506398 0.120 Uiso 1 1 calc R U . . . 
C81 C 0.2592(6) 1.1580(4) 0.3719(5) 0.085(2) Uani 1 1 d . . . . . 
H81A H 0.296010 1.203601 0.417841 0.127 Uiso 1 1 calc R U . . . 
H81B H 0.223904 1.177039 0.330419 0.127 Uiso 1 1 calc R U . . . 
H81C H 0.311097 1.120378 0.351137 0.127 Uiso 1 1 calc R U . . . 
C82 C 0.0005(4) 0.9730(3) 0.3510(3) 0.0430(13) Uani 1 1 d . . . . . 
H82 H 0.047821 0.952184 0.388028 0.052 Uiso 1 1 calc R U . . . 
C83 C -0.0630(5) 0.8990(4) 0.2835(4) 0.0594(16) Uani 1 1 d . . . . . 
H83A H -0.109796 0.872449 0.305668 0.089 Uiso 1 1 calc R U . . . 
H83B H -0.013040 0.861546 0.259022 0.089 Uiso 1 1 calc R U . . . 
H83C H -0.106236 0.916155 0.243278 0.089 Uiso 1 1 calc R U . . . 
C84 C -0.0748(7) 1.0279(5) 0.4006(5) 0.095(3) Uani 1 1 d . . . . . 
H84A H -0.127564 1.045585 0.365480 0.143 Uiso 1 1 calc R U . . . 
H84B H -0.032522 1.074780 0.441799 0.143 Uiso 1 1 calc R U . . . 
H84C H -0.111529 0.998029 0.425676 0.143 Uiso 1 1 calc R U . . . 
C85 C 0.475(2) 0.9038(8) 0.5052(8) 0.1692(18) Uani 0.5 1 d D U P B -1 
H85A H 0.407714 0.868603 0.482554 0.203 Uiso 0.5 1 calc R U P B -1 
H85B H 0.535726 0.870401 0.507190 0.203 Uiso 0.5 1 calc R U P B -1 
Cl1 Cl 0.4715(6) 0.9727(5) 0.5982(5) 0.1692(18) Uani 0.5 1 d D U P B -1 
Cl2 Cl 0.4904(6) 0.9637(5) 0.4501(4) 0.1692(18) Uani 0.5 1 d D U P B -1 
  
loop_ 
 _atom_site_aniso_label 
 _atom_site_aniso_U_11 
 _atom_site_aniso_U_22 
 _atom_site_aniso_U_33 
 _atom_site_aniso_U_23 
 _atom_site_aniso_U_13 
 _atom_site_aniso_U_12 
Si1 0.0314(7) 0.0357(8) 0.0324(7) -0.0017(6) 0.0135(6) 0.0028(6) 
Si2 0.0262(6) 0.0244(6) 0.0244(6) 0.0066(5) 0.0085(5) 0.0040(5) 
Si3 0.0268(7) 0.0278(7) 0.0253(6) 0.0073(5) 0.0113(5) 0.0036(5) 
Si4 0.0454(8) 0.0262(7) 0.0321(7) 0.0050(6) 0.0140(6) 0.0122(6) 
C1 0.023(2) 0.025(2) 0.029(2) 0.010(2) 0.0081(19) 0.0062(18) 
C2 0.026(2) 0.025(2) 0.023(2) 0.0084(19) 0.0115(19) 0.0034(18) 
C3 0.027(3) 0.023(2) 0.026(2) 0.0063(19) 0.0101(19) 0.0027(18) 
C4 0.029(3) 0.028(2) 0.019(2) 0.0047(19) 0.0042(19) 0.0083(19) 
C5 0.026(2) 0.024(2) 0.024(2) 0.0095(19) 0.0089(19) 0.0038(18) 
C6 0.031(3) 0.024(2) 0.022(2) 0.0052(18) 0.0102(19) 0.0031(19) 
C7 0.042(3) 0.031(3) 0.031(3) 0.009(2) 0.008(2) 0.003(2) 
C8 0.031(3) 0.024(2) 0.027(2) 0.005(2) 0.007(2) -0.001(2) 
C9 0.023(2) 0.027(2) 0.026(2) 0.0046(19) 0.0077(19) 0.0012(18) 
C10 0.027(2) 0.029(2) 0.023(2) 0.0039(19) 0.0080(19) -0.0008(19) 
C11 0.035(3) 0.037(3) 0.031(3) 0.006(2) 0.010(2) 0.001(2) 
C12 0.042(3) 0.038(3) 0.038(3) 0.014(2) 0.014(2) -0.005(2) 
C13 0.029(3) 0.053(3) 0.036(3) 0.013(3) 0.010(2) -0.010(2) 
C14 0.029(3) 0.038(3) 0.033(3) 0.008(2) 0.008(2) 0.001(2) 
C15 0.025(2) 0.030(2) 0.028(2) 0.006(2) 0.009(2) 0.0023(19) 
C16 0.023(2) 0.030(2) 0.024(2) 0.004(2) 0.0061(19) 0.0020(19) 
C17 0.018(2) 0.033(3) 0.037(3) 0.008(2) 0.004(2) 0.0021(19) 
C18 0.022(2) 0.033(3) 0.028(2) 0.007(2) 0.0058(19) 0.0043(19) 
C19 0.027(2) 0.033(3) 0.031(3) 0.010(2) 0.009(2) 0.004(2) 
C20 0.032(3) 0.047(3) 0.046(3) 0.018(3) 0.008(2) 0.011(2) 
C21 0.035(3) 0.052(3) 0.051(3) 0.025(3) 0.011(2) 0.019(2) 
C22 0.051(3) 0.043(3) 0.047(3) 0.024(3) 0.013(3) 0.016(3) 
C23 0.037(3) 0.035(3) 0.038(3) 0.013(2) 0.012(2) 0.005(2) 
C24 0.028(2) 0.028(2) 0.025(2) 0.005(2) 0.0061(19) 0.0066(19) 
C25 0.024(2) 0.028(2) 0.024(2) 0.0057(19) 0.0069(18) 0.0027(18) 
C26 0.022(2) 0.026(2) 0.028(2) 0.0053(19) 0.0108(19) 0.0002(18) 
C27 0.019(2) 0.028(2) 0.027(2) 0.0039(19) 0.0091(18) 0.0037(18) 
C28 0.023(2) 0.026(2) 0.026(2) 0.0047(19) 0.0071(19) 0.0024(18) 
C29 0.019(2) 0.028(2) 0.023(2) 0.0062(19) 0.0051(18) -0.0004(18) 
C30 0.024(2) 0.032(3) 0.028(2) 0.004(2) 0.0009(19) 0.003(2) 
C31 0.031(3) 0.038(3) 0.038(3) 0.011(2) 0.003(2) 0.007(2) 
C32 0.036(3) 0.044(3) 0.047(3) 0.017(3) -0.003(2) 0.008(2) 
C33 0.025(3) 0.045(3) 0.052(3) 0.006(3) -0.005(2) 0.005(2) 
C34 0.024(3) 0.039(3) 0.042(3) 0.006(2) 0.007(2) 0.005(2) 
C35 0.025(2) 0.029(2) 0.027(2) 0.000(2) 0.0022(19) 0.0020(19) 
C36 0.018(2) 0.032(3) 0.031(2) 0.004(2) 0.0041(19) 0.0002(19) 
C37 0.022(2) 0.035(3) 0.040(3) 0.009(2) 0.009(2) -0.002(2) 
C38 0.026(2) 0.024(2) 0.034(3) 0.005(2) 0.010(2) -0.0027(19) 
C39 0.031(3) 0.032(3) 0.040(3) 0.009(2) 0.011(2) -0.002(2) 
C40 0.035(3) 0.043(3) 0.061(4) 0.019(3) 0.015(3) -0.006(2) 
C41 0.051(4) 0.051(4) 0.076(4) 0.029(3) 0.019(3) -0.012(3) 
C42 0.060(4) 0.040(3) 0.072(4) 0.030(3) 0.018(3) -0.006(3) 
C43 0.043(3) 0.037(3) 0.055(3) 0.020(3) 0.014(3) 0.003(2) 
C44 0.034(3) 0.025(2) 0.036(3) 0.009(2) 0.012(2) -0.001(2) 
C45 0.026(2) 0.024(2) 0.028(2) 0.0067(19) 0.0095(19) 0.0023(18) 
C46 0.021(2) 0.028(2) 0.024(2) 0.0032(19) 0.0056(18) 0.0010(18) 
C47 0.019(2) 0.029(2) 0.025(2) 0.0060(19) 0.0049(18) -0.0011(18) 
C48 0.023(2) 0.027(2) 0.026(2) 0.0038(19) 0.0043(19) -0.0012(18) 
C49 0.038(3) 0.043(3) 0.032(3) 0.014(2) 0.015(2) 0.011(2) 
C50 0.065(4) 0.051(4) 0.058(4) 0.029(3) 0.032(3) 0.022(3) 
C51 0.074(4) 0.072(4) 0.058(4) 0.030(3) 0.044(3) 0.028(4) 
C52 0.050(3) 0.040(3) 0.050(3) 0.007(2) 0.022(2) 0.004(2) 
C53 0.073(6) 0.051(4) 0.068(5) 0.027(4) 0.017(5) 0.007(5) 
C54 0.067(5) 0.055(4) 0.076(6) 0.032(5) 0.023(5) 0.006(4) 
C55 0.038(3) 0.039(3) 0.039(3) 0.008(2) 0.009(2) 0.002(3) 
C56 0.058(4) 0.072(5) 0.044(4) 0.016(4) 0.005(3) 0.008(4) 
C57 0.060(4) 0.075(5) 0.051(4) 0.000(4) 0.009(4) 0.009(4) 
C52' 0.050(3) 0.040(3) 0.050(3) 0.007(2) 0.022(2) 0.004(2) 
C53' 0.073(6) 0.051(4) 0.068(5) 0.027(4) 0.017(5) 0.007(5) 
C54' 0.067(5) 0.055(4) 0.076(6) 0.032(5) 0.023(5) 0.006(4) 
C55' 0.038(3) 0.039(3) 0.039(3) 0.008(2) 0.009(2) 0.002(3) 
C56' 0.058(4) 0.072(5) 0.044(4) 0.016(4) 0.005(3) 0.008(4) 
C57' 0.060(4) 0.075(5) 0.051(4) 0.000(4) 0.009(4) 0.009(4) 
C61 0.033(3) 0.028(2) 0.036(3) 0.008(2) 0.007(2) 0.001(2) 
C62 0.067(4) 0.052(4) 0.055(4) 0.021(3) 0.022(3) -0.010(3) 
C63 0.073(4) 0.028(3) 0.057(4) 0.005(3) 0.018(3) -0.002(3) 
C64 0.042(3) 0.029(3) 0.028(2) 0.009(2) 0.014(2) 0.008(2) 
C65 0.056(3) 0.051(3) 0.028(3) 0.014(2) 0.007(2) 0.005(3) 
C66 0.053(3) 0.056(4) 0.042(3) 0.024(3) 0.017(3) 0.000(3) 
C58 0.033(3) 0.028(2) 0.032(3) 0.010(2) 0.011(2) 0.008(2) 
C59 0.041(3) 0.043(3) 0.049(3) 0.014(3) 0.020(3) 0.019(2) 
C60 0.043(3) 0.054(3) 0.032(3) 0.015(2) 0.009(2) 0.018(3) 
C67 0.048(3) 0.037(3) 0.034(3) 0.012(2) 0.020(2) 0.005(2) 
C68 0.080(4) 0.058(4) 0.043(3) 0.026(3) 0.032(3) 0.017(3) 
C69 0.066(4) 0.052(4) 0.052(3) 0.032(3) 0.022(3) 0.018(3) 
C70 0.033(3) 0.038(3) 0.026(2) 0.008(2) 0.012(2) 0.005(2) 
C71 0.034(3) 0.058(4) 0.038(3) 0.007(3) -0.003(2) 0.002(3) 
C72 0.046(3) 0.029(3) 0.044(3) 0.007(2) 0.012(2) -0.005(2) 
C73 0.026(2) 0.035(3) 0.031(3) 0.003(2) 0.010(2) 0.000(2) 
C74 0.037(3) 0.063(4) 0.042(3) 0.004(3) 0.023(3) 0.008(3) 
C75 0.033(3) 0.048(3) 0.053(3) 0.017(3) 0.013(3) 0.014(2) 
C76 0.061(4) 0.041(3) 0.042(3) 0.012(3) 0.017(3) 0.016(3) 
C77 0.089(5) 0.057(4) 0.056(4) 0.030(3) 0.026(4) 0.018(4) 
C78 0.115(6) 0.088(5) 0.069(5) 0.039(4) 0.034(4) 0.070(5) 
C79 0.066(4) 0.036(3) 0.047(3) -0.004(3) 0.009(3) 0.013(3) 
C80 0.105(6) 0.055(4) 0.051(4) 0.001(3) -0.017(4) 0.006(4) 
C81 0.088(5) 0.056(4) 0.091(6) 0.003(4) 0.019(4) -0.020(4) 
C82 0.052(3) 0.044(3) 0.040(3) 0.015(2) 0.026(3) 0.021(3) 
C83 0.054(4) 0.061(4) 0.063(4) 0.022(3) 0.014(3) -0.005(3) 
C84 0.118(7) 0.080(5) 0.117(6) 0.034(5) 0.098(6) 0.046(5) 
C85 0.170(3) 0.171(3) 0.161(3) 0.050(2) 0.036(2) 0.009(2) 
Cl1 0.170(3) 0.171(3) 0.161(3) 0.050(2) 0.036(2) 0.009(2) 
Cl2 0.170(3) 0.171(3) 0.161(3) 0.050(2) 0.036(2) 0.009(2) 
  
_geom_special_details 
; 
 All esds (except the esd in the dihedral angle between two l.s. planes) 
 are estimated using the full covariance matrix.  The cell esds are taken 
 into account individually in the estimation of esds in distances, angles 
 and torsion angles; correlations between esds in cell parameters are only 
 used when they are defined by crystal symmetry.  An approximate (isotropic) 
 treatment of cell esds is used for estimating esds involving l.s. planes. 
; 
  
loop_ 
 _geom_bond_atom_site_label_1 
 _geom_bond_atom_site_label_2 
 _geom_bond_distance 
 _geom_bond_site_symmetry_2 
 _geom_bond_publ_flag 
Si1 C52' 1.861(9) . ? 
Si1 C55 1.866(7) . ? 
Si1 C49 1.885(5) . ? 
Si1 C52 1.892(8) . ? 
Si1 C1 1.924(4) . ? 
Si1 C55' 1.932(8) . ? 
Si2 C58 1.878(5) . ? 
Si2 C64 1.879(5) . ? 
Si2 C61 1.881(5) . ? 
Si2 C2 1.924(4) . ? 
Si3 C70 1.880(5) . ? 
Si3 C73 1.886(5) . ? 
Si3 C67 1.909(5) . ? 
Si3 C5 1.919(4) . ? 
Si4 C7 1.848(5) . ? 
Si4 C79 1.882(6) . ? 
Si4 C82 1.890(5) . ? 
Si4 C76 1.891(6) . ? 
C1 C4 1.302(6) . ? 
C1 C2 1.526(6) . ? 
C2 C3 1.307(6) . ? 
C3 C9 1.326(6) . ? 
C4 C29 1.324(6) . ? 
C5 C6 1.316(6) . ? 
C5 C45 1.572(6) . ? 
C6 C25 1.318(6) . ? 
C7 C8 1.194(6) . ? 
C8 C45 1.490(6) . ? 
C9 C28 1.476(6) . ? 
C9 C10 1.484(6) . ? 
C10 C11 1.383(7) . ? 
C10 C15 1.402(6) . ? 
C11 C12 1.384(7) . ? 
C12 C13 1.389(7) . ? 
C13 C14 1.384(7) . ? 
C14 C15 1.391(6) . ? 
C15 C16 1.471(6) . ? 
C16 C17 1.388(6) . ? 
C16 C28 1.408(6) . ? 
C17 C18 1.403(6) . ? 
C18 C26 1.416(6) . ? 
C18 C19 1.461(6) . ? 
C19 C20 1.390(6) . ? 
C19 C24 1.411(6) . ? 
C20 C21 1.378(7) . ? 
C21 C22 1.406(7) . ? 
C22 C23 1.386(7) . ? 
C23 C24 1.390(6) . ? 
C24 C25 1.482(6) . ? 
C25 C26 1.489(6) . ? 
C26 C27 1.391(6) . ? 
C27 C28 1.394(6) . ? 
C29 C48 1.481(6) . ? 
C29 C30 1.487(6) . ? 
C30 C31 1.388(7) . ? 
C30 C35 1.408(7) . ? 
C31 C32 1.390(7) . ? 
C32 C33 1.386(8) . ? 
C33 C34 1.382(7) . ? 
C34 C35 1.384(6) . ? 
C35 C36 1.469(6) . ? 
C36 C37 1.387(7) . ? 
C36 C48 1.423(6) . ? 
C37 C38 1.393(7) . ? 
C38 C46 1.408(6) . ? 
C38 C39 1.469(7) . ? 
C39 C40 1.393(7) . ? 
C39 C44 1.407(7) . ? 
C40 C41 1.375(8) . ? 
C41 C42 1.392(8) . ? 
C42 C43 1.402(7) . ? 
C43 C44 1.377(7) . ? 
C44 C45 1.531(6) . ? 
C45 C46 1.545(6) . ? 
C46 C47 1.371(6) . ? 
C47 C48 1.400(6) . ? 
C49 C51 1.539(7) . ? 
C49 C50 1.539(7) . ? 
C52 C53 1.536(9) . ? 
C52 C54 1.561(9) . ? 
C55 C56 1.501(17) . ? 
C55 C57 1.542(15) . ? 
C52' C53' 1.529(9) . ? 
C52' C54' 1.544(9) . ? 
C55' C57' 1.539(16) . ? 
C55' C56' 1.552(17) . ? 
C61 C62 1.534(7) . ? 
C61 C63 1.543(7) . ? 
C64 C66 1.530(7) . ? 
C64 C65 1.537(7) . ? 
C58 C60 1.526(6) . ? 
C58 C59 1.544(6) . ? 
C67 C69 1.534(7) . ? 
C67 C68 1.549(7) . ? 
C70 C72 1.546(7) . ? 
C70 C71 1.548(7) . ? 
C73 C75 1.527(7) . ? 
C73 C74 1.542(6) . ? 
C76 C77 1.540(8) . ? 
C76 C78 1.547(8) . ? 
C79 C81 1.526(9) . ? 
C79 C80 1.545(9) . ? 
C82 C83 1.534(8) . ? 
C82 C84 1.541(7) . ? 
C85 Cl1 1.707(10) . ? 
C85 Cl2 1.721(10) . ? 
  
loop_ 
 _geom_angle_atom_site_label_1 
 _geom_angle_atom_site_label_2 
 _geom_angle_atom_site_label_3 
 _geom_angle 
 _geom_angle_site_symmetry_1 
 _geom_angle_site_symmetry_3 
 _geom_angle_publ_flag 
C52' Si1 C49 110.1(5) . . ? 
C55 Si1 C49 124.5(4) . . ? 
C55 Si1 C52 99.5(6) . . ? 
C49 Si1 C52 108.2(5) . . ? 
C52' Si1 C1 113.7(6) . . ? 
C55 Si1 C1 107.2(4) . . ? 
C49 Si1 C1 107.9(2) . . ? 
C52 Si1 C1 108.6(6) . . ? 
C52' Si1 C55' 113.9(6) . . ? 
C49 Si1 C55' 101.9(4) . . ? 
C1 Si1 C55' 108.5(4) . . ? 
C58 Si2 C64 109.0(2) . . ? 
C58 Si2 C61 115.0(2) . . ? 
C64 Si2 C61 107.4(2) . . ? 
C58 Si2 C2 109.3(2) . . ? 
C64 Si2 C2 109.7(2) . . ? 
C61 Si2 C2 106.2(2) . . ? 
C70 Si3 C73 110.7(2) . . ? 
C70 Si3 C67 110.3(2) . . ? 
C73 Si3 C67 108.0(2) . . ? 
C70 Si3 C5 109.4(2) . . ? 
C73 Si3 C5 110.4(2) . . ? 
C67 Si3 C5 108.0(2) . . ? 
C7 Si4 C79 107.0(2) . . ? 
C7 Si4 C82 108.1(2) . . ? 
C79 Si4 C82 110.5(3) . . ? 
C7 Si4 C76 107.0(2) . . ? 
C79 Si4 C76 113.3(3) . . ? 
C82 Si4 C76 110.7(3) . . ? 
C4 C1 C2 117.4(4) . . ? 
C4 C1 Si1 117.0(3) . . ? 
C2 C1 Si1 125.2(3) . . ? 
C3 C2 C1 118.4(4) . . ? 
C3 C2 Si2 115.5(3) . . ? 
C1 C2 Si2 125.8(3) . . ? 
C2 C3 C9 173.5(5) . . ? 
C1 C4 C29 176.5(5) . . ? 
C6 C5 C45 117.3(4) . . ? 
C6 C5 Si3 116.7(3) . . ? 
C45 C5 Si3 125.9(3) . . ? 
C5 C6 C25 177.7(5) . . ? 
C8 C7 Si4 174.3(4) . . ? 
C7 C8 C45 175.3(5) . . ? 
C3 C9 C28 125.6(4) . . ? 
C3 C9 C10 128.2(4) . . ? 
C28 C9 C10 106.0(4) . . ? 
C11 C10 C15 120.6(4) . . ? 
C11 C10 C9 130.9(4) . . ? 
C15 C10 C9 108.3(4) . . ? 
C10 C11 C12 118.8(5) . . ? 
C11 C12 C13 120.7(5) . . ? 
C14 C13 C12 120.9(4) . . ? 
C13 C14 C15 118.6(5) . . ? 
C14 C15 C10 120.3(4) . . ? 
C14 C15 C16 131.0(4) . . ? 
C10 C15 C16 108.7(4) . . ? 
C17 C16 C28 121.3(4) . . ? 
C17 C16 C15 130.4(4) . . ? 
C28 C16 C15 108.3(4) . . ? 
C16 C17 C18 117.7(4) . . ? 
C17 C18 C26 120.8(4) . . ? 
C17 C18 C19 130.3(4) . . ? 
C26 C18 C19 108.9(4) . . ? 
C20 C19 C24 120.1(4) . . ? 
C20 C19 C18 131.3(4) . . ? 
C24 C19 C18 108.6(4) . . ? 
C21 C20 C19 119.6(5) . . ? 
C20 C21 C22 120.2(5) . . ? 
C23 C22 C21 120.8(5) . . ? 
C22 C23 C24 118.9(5) . . ? 
C23 C24 C19 120.3(4) . . ? 
C23 C24 C25 130.9(4) . . ? 
C19 C24 C25 108.7(4) . . ? 
C6 C25 C24 126.0(4) . . ? 
C6 C25 C26 128.2(4) . . ? 
C24 C25 C26 105.7(4) . . ? 
C27 C26 C18 121.3(4) . . ? 
C27 C26 C25 130.5(4) . . ? 
C18 C26 C25 108.1(4) . . ? 
C26 C27 C28 117.5(4) . . ? 
C27 C28 C16 121.4(4) . . ? 
C27 C28 C9 129.8(4) . . ? 
C16 C28 C9 108.5(4) . . ? 
C4 C29 C48 126.7(4) . . ? 
C4 C29 C30 127.5(4) . . ? 
C48 C29 C30 105.8(4) . . ? 
C31 C30 C35 120.9(4) . . ? 
C31 C30 C29 130.3(4) . . ? 
C35 C30 C29 108.8(4) . . ? 
C30 C31 C32 118.4(5) . . ? 
C33 C32 C31 120.6(5) . . ? 
C34 C33 C32 121.3(5) . . ? 
C33 C34 C35 118.9(5) . . ? 
C34 C35 C30 120.0(4) . . ? 
C34 C35 C36 131.4(5) . . ? 
C30 C35 C36 108.6(4) . . ? 
C37 C36 C48 120.7(4) . . ? 
C37 C36 C35 130.9(4) . . ? 
C48 C36 C35 108.4(4) . . ? 
C36 C37 C38 117.9(4) . . ? 
C37 C38 C46 120.9(4) . . ? 
C37 C38 C39 130.2(4) . . ? 
C46 C38 C39 108.8(4) . . ? 
C40 C39 C44 120.3(5) . . ? 
C40 C39 C38 130.4(5) . . ? 
C44 C39 C38 109.3(4) . . ? 
C41 C40 C39 118.9(5) . . ? 
C40 C41 C42 121.0(5) . . ? 
C41 C42 C43 120.5(5) . . ? 
C44 C43 C42 118.5(5) . . ? 
C43 C44 C39 120.6(4) . . ? 
C43 C44 C45 129.3(4) . . ? 
C39 C44 C45 110.0(4) . . ? 
C8 C45 C44 109.4(4) . . ? 
C8 C45 C46 111.5(4) . . ? 
C44 C45 C46 101.8(4) . . ? 
C8 C45 C5 109.7(3) . . ? 
C44 C45 C5 114.4(4) . . ? 
C46 C45 C5 109.7(3) . . ? 
C47 C46 C38 122.0(4) . . ? 
C47 C46 C45 128.2(4) . . ? 
C38 C46 C45 109.8(4) . . ? 
C46 C47 C48 117.6(4) . . ? 
C47 C48 C36 120.9(4) . . ? 
C47 C48 C29 130.7(4) . . ? 
C36 C48 C29 108.4(4) . . ? 
C51 C49 C50 109.5(4) . . ? 
C51 C49 Si1 114.4(4) . . ? 
C50 C49 Si1 113.2(4) . . ? 
C53 C52 C54 131.9(13) . . ? 
C53 C52 Si1 119.0(12) . . ? 
C54 C52 Si1 104.9(9) . . ? 
C56 C55 C57 108.3(9) . . ? 
C56 C55 Si1 108.4(8) . . ? 
C57 C55 Si1 114.5(7) . . ? 
C53' C52' C54' 87.6(13) . . ? 
C53' C52' Si1 108.8(13) . . ? 
C54' C52' Si1 120.9(11) . . ? 
C57' C55' C56' 105.5(9) . . ? 
C57' C55' Si1 115.4(8) . . ? 
C56' C55' Si1 119.0(8) . . ? 
C62 C61 C63 109.3(4) . . ? 
C62 C61 Si2 117.1(4) . . ? 
C63 C61 Si2 114.5(4) . . ? 
C66 C64 C65 109.9(4) . . ? 
C66 C64 Si2 113.7(3) . . ? 
C65 C64 Si2 114.3(3) . . ? 
C60 C58 C59 109.7(4) . . ? 
C60 C58 Si2 116.3(3) . . ? 
C59 C58 Si2 111.9(3) . . ? 
C69 C67 C68 109.1(4) . . ? 
C69 C67 Si3 114.5(3) . . ? 
C68 C67 Si3 113.8(4) . . ? 
C72 C70 C71 108.3(4) . . ? 
C72 C70 Si3 115.4(3) . . ? 
C71 C70 Si3 115.6(3) . . ? 
C75 C73 C74 108.0(4) . . ? 
C75 C73 Si3 115.7(3) . . ? 
C74 C73 Si3 113.5(3) . . ? 
C77 C76 C78 109.3(5) . . ? 
C77 C76 Si4 114.6(4) . . ? 
C78 C76 Si4 112.0(4) . . ? 
C81 C79 C80 110.2(6) . . ? 
C81 C79 Si4 113.3(4) . . ? 
C80 C79 Si4 110.3(4) . . ? 
C83 C82 C84 111.5(5) . . ? 
C83 C82 Si4 112.0(4) . . ? 
C84 C82 Si4 113.3(4) . . ? 
Cl1 C85 Cl2 103.1(8) . . ? 
  
_refine_diff_density_max    1.674 
_refine_diff_density_min   -1.054 
_refine_diff_density_rms    0.074 
  
_shelx_res_file 
; 
TITL ic23294 in P-1 
    ic23294.res 
    created by SHELXL-2019/3 at 17:30:20 on 13-May-2025 
CELL 0.71073  12.64070  17.70650  18.11510 110.5335 100.3057  90.7964 
ZERR    2.00   0.00480   0.00720   0.00670   0.0091   0.0097   0.0108 
LATT 1 
SFAC C  H  Si Cl 
UNIT 169  210  8  2 
LIST 4 
L.S. 10 
OMIT 0 1 1 
OMIT -1 1 0 
OMIT 0 4 3 
OMIT -4 1 6 
OMIT 0 -4 5 
OMIT 0 5 2 
OMIT -4 5 4 
OMIT 0 5 4 
OMIT 0 6 3 
OMIT 0 1 3 
OMIT 0 4 6 
OMIT 0 5 1 
OMIT 0 0 3 
OMIT -4 6 6 
OMIT -4 -1 8 
OMIT -4 3 8 
ACTA 
BOND 
FMAP 2 
PLAN 20 
EADP C85 CL1 CL2 
EADP C57 C57' 
EADP C56 C56' 
EADP C55 C55' 
EADP C54 C54' 
EADP C53 C53' 
EADP C52 C52' 
SIZE 0.10 0.13 0.24 
DFIX 1.88 0.01 SI1 C52 
DFIX 1.53 0.01 C52 C53 
DFIX 1.53 0.01 C52 C54 
DFIX 1.88 0.01 SI1 C52' 
DFIX 1.53 0.01 C52' C53' 
DFIX 1.53 0.01 C52' C54' 
DFIX 1.88 0.01 SI1 C55 
DFIX 1.88 0.01 SI1 C55' 
DFIX 1.75 0.01 C85 CL1 
DFIX 1.75 0.01 C85 CL2 
ISOR 0.003 C52 > C57 C85 CL1 CL2 
TEMP -35.150 
WGHT    0.036800   10.885700 
FVAR       0.13414   0.51558 
SI1   3    0.216775    0.689059    0.467346    11.00000    0.03141    0.03569 = 
         0.03236   -0.00169    0.01347    0.00277 
SI2   3    0.263351    0.452971    0.249473    11.00000    0.02619    0.02445 = 
         0.02436    0.00658    0.00850    0.00397 
SI3   3    0.308398    0.746166    0.006007    11.00000    0.02682    0.02782 = 
         0.02527    0.00733    0.01126    0.00361 
SI4   3    0.092360    1.028998    0.312228    11.00000    0.04539    0.02622 = 
         0.03214    0.00498    0.01399    0.01223 
C1    1    0.267347    0.625546    0.372143    11.00000    0.02308    0.02533 = 
         0.02929    0.00979    0.00815    0.00620 
C2    1    0.204506    0.552101    0.304471    11.00000    0.02567    0.02503 = 
         0.02331    0.00840    0.01146    0.00341 
C3    1    0.103457    0.557579    0.276137    11.00000    0.02723    0.02267 = 
         0.02567    0.00634    0.01011    0.00272 
C4    1    0.357127    0.652505    0.360808    11.00000    0.02924    0.02803 = 
         0.01876    0.00473    0.00415    0.00828 
C5    1    0.256497    0.801771    0.102621    11.00000    0.02553    0.02440 = 
         0.02404    0.00946    0.00885    0.00376 
C6    1    0.154539    0.784831    0.101991    11.00000    0.03065    0.02359 = 
         0.02199    0.00524    0.01020    0.00311 
C7    1    0.187964    0.958304    0.265170    11.00000    0.04226    0.03107 = 
         0.03067    0.00863    0.00821    0.00307 
C8    1    0.250177    0.916502    0.230570    11.00000    0.03103    0.02374 = 
         0.02750    0.00513    0.00652   -0.00063 
C9    1    0.005008    0.567174    0.242343    11.00000    0.02308    0.02732 = 
         0.02642    0.00464    0.00767    0.00123 
C10   1   -0.100007    0.537657    0.252432    11.00000    0.02705    0.02924 = 
         0.02281    0.00388    0.00795   -0.00081 
C11   1   -0.124040    0.485227    0.289614    11.00000    0.03535    0.03718 = 
         0.03098    0.00650    0.01045    0.00100 
AFIX  43 
H11   2   -0.068596    0.464817    0.317401    11.00000   -1.20000 
AFIX   0 
C12   1   -0.231139    0.463335    0.285199    11.00000    0.04211    0.03769 = 
         0.03800    0.01383    0.01423   -0.00521 
AFIX  43 
H12   2   -0.248510    0.427062    0.309503    11.00000   -1.20000 
AFIX   0 
C13   1   -0.313276    0.494365    0.245250    11.00000    0.02882    0.05280 = 
         0.03591    0.01338    0.00995   -0.01002 
AFIX  43 
H13   2   -0.385573    0.479304    0.243424    11.00000   -1.20000 
AFIX   0 
C14   1   -0.290166    0.547160    0.208086    11.00000    0.02903    0.03757 = 
         0.03332    0.00755    0.00799    0.00103 
AFIX  43 
H14   2   -0.345960    0.568126    0.181204    11.00000   -1.20000 
AFIX   0 
C15   1   -0.182661    0.568524    0.211363    11.00000    0.02525    0.02952 = 
         0.02786    0.00557    0.00927    0.00229 
C16   1   -0.133659    0.620833    0.176753    11.00000    0.02268    0.03031 = 
         0.02431    0.00387    0.00613    0.00195 
C17   1   -0.180693    0.670968    0.138280    11.00000    0.01797    0.03341 = 
         0.03668    0.00848    0.00439    0.00213 
AFIX  43 
H17   2   -0.255853    0.673710    0.128382    11.00000   -1.20000 
AFIX   0 
C18   1   -0.112166    0.717378    0.114697    11.00000    0.02220    0.03260 = 
         0.02805    0.00746    0.00585    0.00435 
C19   1   -0.136456    0.778463    0.078364    11.00000    0.02655    0.03299 = 
         0.03104    0.00971    0.00868    0.00434 
C20   1   -0.233192    0.809113    0.057268    11.00000    0.03188    0.04687 = 
         0.04587    0.01811    0.00763    0.01058 
AFIX  43 
H20   2   -0.298124    0.788709    0.064417    11.00000   -1.20000 
AFIX   0 
C21   1   -0.233326    0.869583    0.025814    11.00000    0.03465    0.05220 = 
         0.05055    0.02512    0.01075    0.01880 
AFIX  43 
H21   2   -0.298611    0.890269    0.011195    11.00000   -1.20000 
AFIX   0 
C22   1   -0.136179    0.900456    0.015505    11.00000    0.05082    0.04297 = 
         0.04710    0.02374    0.01255    0.01591 
AFIX  43 
H22   2   -0.137127    0.941690   -0.006022    11.00000   -1.20000 
AFIX   0 
C23   1   -0.039008    0.870828    0.036701    11.00000    0.03724    0.03520 = 
         0.03751    0.01278    0.01154    0.00491 
AFIX  43 
H23   2    0.025741    0.891502    0.029547    11.00000   -1.20000 
AFIX   0 
C24   1   -0.038910    0.810041    0.068711    11.00000    0.02764    0.02815 = 
         0.02504    0.00537    0.00606    0.00664 
C25   1    0.051329    0.769935    0.099838    11.00000    0.02359    0.02796 = 
         0.02370    0.00574    0.00695    0.00268 
C26   1    0.000804    0.711699    0.128501    11.00000    0.02208    0.02612 = 
         0.02768    0.00526    0.01084    0.00021 
C27   1    0.047480    0.661333    0.167079    11.00000    0.01854    0.02756 = 
         0.02744    0.00393    0.00906    0.00368 
AFIX  43 
H27   2    0.122445    0.657463    0.176057    11.00000   -1.20000 
AFIX   0 
C28   1   -0.021071    0.616813    0.191929    11.00000    0.02272    0.02598 = 
         0.02560    0.00469    0.00708    0.00242 
C29   1    0.445386    0.683740    0.348761    11.00000    0.01942    0.02767 = 
         0.02253    0.00625    0.00511   -0.00041 
C30   1    0.559332    0.671698    0.377771    11.00000    0.02376    0.03214 = 
         0.02786    0.00439    0.00088    0.00310 
C31   1    0.601510    0.627997    0.424981    11.00000    0.03104    0.03824 = 
         0.03757    0.01138    0.00335    0.00711 
AFIX  43 
H31   2    0.555778    0.598361    0.442468    11.00000   -1.20000 
AFIX   0 
C32   1    0.713019    0.629111    0.445781    11.00000    0.03628    0.04421 = 
         0.04710    0.01659   -0.00301    0.00820 
AFIX  43 
H32   2    0.743184    0.600002    0.477802    11.00000   -1.20000 
AFIX   0 
C33   1    0.780079    0.672787    0.419695    11.00000    0.02509    0.04506 = 
         0.05188    0.00647   -0.00528    0.00483 
AFIX  43 
H33   2    0.855263    0.672168    0.433675    11.00000   -1.20000 
AFIX   0 
C34   1    0.738541    0.717232    0.373525    11.00000    0.02355    0.03939 = 
         0.04237    0.00555    0.00721    0.00479 
AFIX  43 
H34   2    0.784816    0.747228    0.356805    11.00000   -1.20000 
AFIX   0 
C35   1    0.627710    0.716857    0.352311    11.00000    0.02493    0.02858 = 
         0.02706    0.00033    0.00222    0.00196 
C36   1    0.560879    0.759071    0.306614    11.00000    0.01810    0.03219 = 
         0.03070    0.00437    0.00406    0.00016 
C37   1    0.589418    0.812398    0.271388    11.00000    0.02193    0.03530 = 
         0.04028    0.00865    0.00884   -0.00179 
AFIX  43 
H37   2    0.662190    0.826042    0.273135    11.00000   -1.20000 
AFIX   0 
C38   1    0.506758    0.845073    0.233346    11.00000    0.02598    0.02398 = 
         0.03417    0.00505    0.01026   -0.00274 
C39   1    0.511788    0.905766    0.195503    11.00000    0.03094    0.03154 = 
         0.04000    0.00925    0.01099   -0.00239 
C40   1    0.600326    0.948689    0.188549    11.00000    0.03501    0.04292 = 
         0.06122    0.01892    0.01470   -0.00617 
AFIX  43 
H40   2    0.670922    0.938123    0.206854    11.00000   -1.20000 
AFIX   0 
C41   1    0.582775    1.006777    0.154467    11.00000    0.05121    0.05117 = 
         0.07560    0.02889    0.01920   -0.01228 
AFIX  43 
H41   2    0.642006    1.035105    0.148289    11.00000   -1.20000 
AFIX   0 
C42   1    0.478582    1.024230    0.128987    11.00000    0.05984    0.03991 = 
         0.07239    0.03013    0.01833   -0.00566 
AFIX  43 
H42   2    0.468218    1.064704    0.106562    11.00000   -1.20000 
AFIX   0 
C43   1    0.388956    0.981944    0.136491    11.00000    0.04289    0.03704 = 
         0.05460    0.02003    0.01396    0.00338 
AFIX  43 
H43   2    0.318559    0.994625    0.120707    11.00000   -1.20000 
AFIX   0 
C44   1    0.406303    0.921450    0.167479    11.00000    0.03424    0.02529 = 
         0.03577    0.00941    0.01231   -0.00082 
C45   1    0.324177    0.866217    0.181626    11.00000    0.02639    0.02366 = 
         0.02765    0.00666    0.00945    0.00233 
C46   1    0.397803    0.823037    0.229153    11.00000    0.02108    0.02794 = 
         0.02434    0.00321    0.00562    0.00100 
C47   1    0.368122    0.769983    0.263082    11.00000    0.01935    0.02861 = 
         0.02486    0.00597    0.00486   -0.00108 
AFIX  43 
H47   2    0.295094    0.755081    0.259184    11.00000   -1.20000 
AFIX   0 
C48   1    0.450536    0.738804    0.303750    11.00000    0.02283    0.02682 = 
         0.02617    0.00383    0.00427   -0.00124 
C49   1    0.111569    0.623728    0.484236    11.00000    0.03800    0.04333 = 
         0.03183    0.01444    0.01508    0.01051 
AFIX  13 
H49   2    0.056273    0.604064    0.434051    11.00000   -1.20000 
AFIX   0 
C50   1    0.155576    0.547969    0.497665    11.00000    0.06507    0.05137 = 
         0.05820    0.02868    0.03160    0.02205 
AFIX 137 
H50A  2    0.206602    0.564095    0.548399    11.00000   -1.50000 
H50B  2    0.191487    0.518841    0.454225    11.00000   -1.50000 
H50C  2    0.096372    0.513229    0.498834    11.00000   -1.50000 
AFIX   0 
C51   1    0.052236    0.668880    0.552066    11.00000    0.07387    0.07246 = 
         0.05811    0.03036    0.04391    0.02780 
AFIX 137 
H51A  2   -0.006566    0.633309    0.552431    11.00000   -1.50000 
H51B  2    0.023684    0.716220    0.543191    11.00000   -1.50000 
H51C  2    0.102197    0.685569    0.603325    11.00000   -1.50000 
AFIX   0 
  
PART   1 
C52   1    0.150113    0.777581    0.449051    21.00000    0.05006    0.04045 = 
         0.05005    0.00736    0.02183    0.00400 
AFIX  13 
H52   2    0.131937    0.802439    0.502907    21.00000   -1.20000 
AFIX   0 
C53   1    0.034024    0.763823    0.400711    21.00000    0.07253    0.05079 = 
         0.06820    0.02714    0.01661    0.00738 
AFIX 137 
H53A  2   -0.006339    0.723737    0.412296    21.00000   -1.50000 
H53B  2    0.035211    0.744743    0.343730    21.00000   -1.50000 
H53C  2   -0.000098    0.814303    0.415586    21.00000   -1.50000 
AFIX   0 
C54   1    0.245289    0.840866    0.461857    21.00000    0.06737    0.05514 = 
         0.07581    0.03200    0.02278    0.00574 
AFIX 137 
H54A  2    0.298390    0.843965    0.508885    21.00000   -1.50000 
H54B  2    0.218039    0.893494    0.469668    21.00000   -1.50000 
H54C  2    0.278576    0.824460    0.414974    21.00000   -1.50000 
AFIX   0 
C55   1    0.337712    0.744527    0.544346    21.00000    0.03815    0.03925 = 
         0.03871    0.00768    0.00858    0.00209 
AFIX  13 
H55A  2    0.383193    0.770225    0.519076    21.00000   -1.20000 
AFIX   0 
C56   1    0.401121    0.684386    0.570879    21.00000    0.05805    0.07229 = 
         0.04449    0.01596    0.00513    0.00777 
AFIX  33 
H56A  2    0.418267    0.642365    0.524351    21.00000   -1.50000 
H56B  2    0.467397    0.711583    0.607596    21.00000   -1.50000 
H56C  2    0.358680    0.660339    0.597839    21.00000   -1.50000 
AFIX   0 
C57   1    0.311721    0.810414    0.619442    21.00000    0.06029    0.07478 = 
         0.05101   -0.00020    0.00869    0.00880 
AFIX 137 
H57A  2    0.285074    0.855712    0.605434    21.00000   -1.50000 
H57B  2    0.376605    0.828700    0.660771    21.00000   -1.50000 
H57C  2    0.257132    0.788283    0.639371    21.00000   -1.50000 
AFIX   0 
  
PART   2 
C52'  1    0.160375    0.783997    0.462153   -21.00000    0.05006    0.04045 = 
         0.05005    0.00736    0.02183    0.00400 
AFIX  13 
H52A  2    0.138377    0.817017    0.512789   -21.00000   -1.20000 
AFIX   0 
C53'  1    0.067320    0.762434    0.389607   -21.00000    0.07253    0.05079 = 
         0.06820    0.02714    0.01661    0.00738 
AFIX 137 
H53D  2    0.020638    0.718002    0.388618   -21.00000   -1.50000 
H53E  2    0.095997    0.746503    0.340617   -21.00000   -1.50000 
H53F  2    0.026303    0.809120    0.393573   -21.00000   -1.50000 
AFIX   0 
C54'  1    0.215029    0.836364    0.424823   -21.00000    0.06737    0.05514 = 
         0.07581    0.03200    0.02278    0.00574 
AFIX 137 
H54D  2    0.292279    0.842896    0.445163   -21.00000   -1.50000 
H54E  2    0.186501    0.889058    0.439060   -21.00000   -1.50000 
H54F  2    0.200646    0.810042    0.366793   -21.00000   -1.50000 
AFIX   0 
C55'  1    0.330704    0.705666    0.559521   -21.00000    0.03815    0.03925 = 
         0.03871    0.00768    0.00858    0.00209 
AFIX  13 
H55B  2    0.341953    0.651010    0.561155   -21.00000   -1.20000 
AFIX   0 
C56'  1    0.443867    0.741710    0.560672   -21.00000    0.05805    0.07229 = 
         0.04449    0.01596    0.00513    0.00777 
AFIX 137 
H56D  2    0.474503    0.704479    0.517907   -21.00000   -1.50000 
H56E  2    0.490582    0.750198    0.612072   -21.00000   -1.50000 
H56F  2    0.437243    0.792983    0.552758   -21.00000   -1.50000 
AFIX   0 
C57'  1    0.303286    0.755095    0.641438   -21.00000    0.06029    0.07478 = 
         0.05101   -0.00020    0.00869    0.00880 
AFIX 137 
H57D  2    0.246742    0.725207    0.652212   -21.00000   -1.50000 
H57E  2    0.278757    0.806451    0.640424   -21.00000   -1.50000 
H57F  2    0.367082    0.764774    0.683298   -21.00000   -1.50000 
AFIX   0 
PART   0 
  
C61   1    0.158647    0.368954    0.232493    11.00000    0.03280    0.02774 = 
         0.03629    0.00799    0.00654    0.00090 
AFIX  13 
H61   2    0.090878    0.384894    0.207224    11.00000   -1.20000 
AFIX   0 
C62   1    0.132722    0.356720    0.307298    11.00000    0.06709    0.05159 = 
         0.05475    0.02055    0.02155   -0.00958 
AFIX 137 
H62A  2    0.067555    0.320780    0.292158    11.00000   -1.50000 
H62B  2    0.122020    0.408540    0.346207    11.00000   -1.50000 
H62C  2    0.192198    0.333102    0.330827    11.00000   -1.50000 
AFIX   0 
C63   1    0.176651    0.286522    0.171112    11.00000    0.07287    0.02799 = 
         0.05727    0.00532    0.01788   -0.00228 
AFIX 137 
H63A  2    0.239227    0.265023    0.193772    11.00000   -1.50000 
H63B  2    0.188507    0.293557    0.122390    11.00000   -1.50000 
H63C  2    0.113541    0.249154    0.158579    11.00000   -1.50000 
AFIX   0 
C64   1    0.281515    0.450649    0.148025    11.00000    0.04161    0.02886 = 
         0.02813    0.00869    0.01363    0.00806 
AFIX  13 
H64   2    0.311486    0.398564    0.122639    11.00000   -1.20000 
AFIX   0 
C65   1    0.175918    0.450699    0.090802    11.00000    0.05588    0.05058 = 
         0.02832    0.01352    0.00745    0.00489 
AFIX 137 
H65A  2    0.144441    0.501643    0.111962    11.00000   -1.50000 
H65B  2    0.125805    0.406490    0.086054    11.00000   -1.50000 
H65C  2    0.190858    0.443996    0.038274    11.00000   -1.50000 
AFIX   0 
C66   1    0.363620    0.516816    0.151778    11.00000    0.05325    0.05585 = 
         0.04245    0.02435    0.01692   -0.00004 
AFIX 137 
H66A  2    0.376572    0.507678    0.098244    11.00000   -1.50000 
H66B  2    0.430736    0.515488    0.186780    11.00000   -1.50000 
H66C  2    0.335622    0.569243    0.172689    11.00000   -1.50000 
AFIX   0 
C58   1    0.398148    0.447266    0.309881    11.00000    0.03313    0.02821 = 
         0.03176    0.00972    0.01083    0.00776 
AFIX  13 
H58   2    0.444501    0.494473    0.313533    11.00000   -1.20000 
AFIX   0 
C59   1    0.453345    0.371672    0.266324    11.00000    0.04130    0.04345 = 
         0.04877    0.01416    0.01957    0.01883 
AFIX 137 
H59A  2    0.527792    0.376274    0.293719    11.00000   -1.50000 
H59B  2    0.451235    0.367529    0.211240    11.00000   -1.50000 
H59C  2    0.415693    0.323714    0.266646    11.00000   -1.50000 
AFIX   0 
C60   1    0.399995    0.453482    0.396262    11.00000    0.04252    0.05424 = 
         0.03183    0.01477    0.00883    0.01752 
AFIX 137 
H60A  2    0.358654    0.406844    0.396107    11.00000   -1.50000 
H60B  2    0.368558    0.502486    0.424251    11.00000   -1.50000 
H60C  2    0.473945    0.455070    0.423352    11.00000   -1.50000 
AFIX   0 
  
C67   1    0.312093    0.818308   -0.051024    11.00000    0.04792    0.03718 = 
         0.03416    0.01199    0.02049    0.00513 
AFIX  13 
H67   2    0.379016    0.854569   -0.024963    11.00000   -1.20000 
AFIX   0 
C68   1    0.319973    0.775714   -0.140300    11.00000    0.08038    0.05756 = 
         0.04285    0.02559    0.03185    0.01732 
AFIX 137 
H68A  2    0.255363    0.739890   -0.168796    11.00000   -1.50000 
H68B  2    0.382587    0.744526   -0.143546    11.00000   -1.50000 
H68C  2    0.326904    0.816047   -0.164476    11.00000   -1.50000 
AFIX   0 
C69   1    0.218837    0.873308   -0.046133    11.00000    0.06634    0.05235 = 
         0.05222    0.03231    0.02204    0.01836 
AFIX 137 
H69A  2    0.232155    0.913458   -0.069292    11.00000   -1.50000 
H69B  2    0.213553    0.900276    0.009674    11.00000   -1.50000 
H69C  2    0.151853    0.840958   -0.075690    11.00000   -1.50000 
AFIX   0 
C70   1    0.215058    0.653486   -0.056831    11.00000    0.03323    0.03771 = 
         0.02634    0.00776    0.01196    0.00550 
AFIX  13 
H70   2    0.252608    0.622338   -0.100064    11.00000   -1.20000 
AFIX   0 
C71   1    0.105370    0.669305   -0.100349    11.00000    0.03449    0.05819 = 
         0.03846    0.00652   -0.00308    0.00201 
AFIX 137 
H71A  2    0.065181    0.618058   -0.133929    11.00000   -1.50000 
H71B  2    0.117773    0.699950   -0.133545    11.00000   -1.50000 
H71C  2    0.064436    0.699816   -0.060840    11.00000   -1.50000 
AFIX   0 
C72   1    0.193276    0.595344   -0.013421    11.00000    0.04584    0.02879 = 
         0.04450    0.00695    0.01249   -0.00460 
AFIX 137 
H72A  2    0.156586    0.622691    0.030120    11.00000   -1.50000 
H72B  2    0.261223    0.578937    0.008118    11.00000   -1.50000 
H72C  2    0.148357    0.547936   -0.051273    11.00000   -1.50000 
AFIX   0 
C73   1    0.450084    0.717866    0.030963    11.00000    0.02598    0.03527 = 
         0.03070    0.00260    0.00999   -0.00005 
AFIX  13 
H73   2    0.492670    0.768171    0.068875    11.00000   -1.20000 
AFIX   0 
C74   1    0.505436    0.687688   -0.042211    11.00000    0.03653    0.06285 = 
         0.04185    0.00391    0.02264    0.00822 
AFIX 137 
H74A  2    0.575278    0.669876   -0.026478    11.00000   -1.50000 
H74B  2    0.514978    0.731353   -0.061692    11.00000   -1.50000 
H74C  2    0.460872    0.642851   -0.084494    11.00000   -1.50000 
AFIX   0 
C75   1    0.462439    0.656352    0.072897    11.00000    0.03322    0.04817 = 
         0.05314    0.01732    0.01260    0.01377 
AFIX 137 
H75A  2    0.433134    0.603277    0.034765    11.00000   -1.50000 
H75B  2    0.423759    0.672068    0.116948    11.00000   -1.50000 
H75C  2    0.538273    0.654624    0.093621    11.00000   -1.50000 
AFIX   0 
C76   1    0.012539    1.061416    0.231281    11.00000    0.06127    0.04131 = 
         0.04232    0.01186    0.01726    0.01610 
AFIX  13 
H76   2   -0.044912    1.017623    0.199760    11.00000   -1.20000 
AFIX   0 
C77   1    0.078025    1.073110    0.171565    11.00000    0.08872    0.05697 = 
         0.05578    0.03032    0.02584    0.01833 
AFIX 137 
H77A  2    0.030188    1.084805    0.129409    11.00000   -1.50000 
H77B  2    0.112351    1.024073    0.148033    11.00000   -1.50000 
H77C  2    0.132788    1.117819    0.199636    11.00000   -1.50000 
AFIX   0 
C78   1   -0.044417    1.138962    0.267042    11.00000    0.11471    0.08776 = 
         0.06895    0.03924    0.03448    0.07008 
AFIX 137 
H78A  2    0.009339    1.183729    0.297913    11.00000   -1.50000 
H78B  2   -0.089695    1.130414    0.301820    11.00000   -1.50000 
H78C  2   -0.088604    1.151360    0.223814    11.00000   -1.50000 
AFIX   0 
C79   1    0.174897    1.115301    0.397801    11.00000    0.06648    0.03568 = 
         0.04721   -0.00411    0.00936    0.01327 
AFIX  13 
H79   2    0.124834    1.155609    0.420639    11.00000   -1.20000 
AFIX   0 
C80   1    0.229453    1.085544    0.464863    11.00000    0.10513    0.05526 = 
         0.05149    0.00129   -0.01739    0.00614 
AFIX 137 
H80A  2    0.271366    1.040625    0.442371    11.00000   -1.50000 
H80B  2    0.174585    1.067973    0.487911    11.00000   -1.50000 
H80C  2    0.276651    1.129355    0.506398    11.00000   -1.50000 
AFIX   0 
C81   1    0.259152    1.157966    0.371944    11.00000    0.08753    0.05632 = 
         0.09084    0.00315    0.01936   -0.01959 
AFIX 137 
H81A  2    0.296010    1.203601    0.417841    11.00000   -1.50000 
H81B  2    0.223904    1.177039    0.330419    11.00000   -1.50000 
H81C  2    0.311097    1.120378    0.351137    11.00000   -1.50000 
AFIX   0 
C82   1    0.000470    0.973035    0.351024    11.00000    0.05183    0.04440 = 
         0.03980    0.01499    0.02583    0.02057 
AFIX  13 
H82   2    0.047821    0.952184    0.388028    11.00000   -1.20000 
AFIX   0 
C83   1   -0.062980    0.898993    0.283548    11.00000    0.05426    0.06121 = 
         0.06316    0.02204    0.01361   -0.00512 
AFIX 137 
H83A  2   -0.109796    0.872449    0.305668    11.00000   -1.50000 
H83B  2   -0.013040    0.861546    0.259022    11.00000   -1.50000 
H83C  2   -0.106236    0.916155    0.243278    11.00000   -1.50000 
AFIX   0 
C84   1   -0.074754    1.027943    0.400586    11.00000    0.11843    0.07989 = 
         0.11691    0.03421    0.09770    0.04554 
AFIX 137 
H84A  2   -0.127564    1.045585    0.365480    11.00000   -1.50000 
H84B  2   -0.032522    1.074780    0.441799    11.00000   -1.50000 
H84C  2   -0.111529    0.998029    0.425676    11.00000   -1.50000 
AFIX   0 
PART  -1 
C85   1    0.474927    0.903841    0.505163    10.50000    0.16998    0.17078 = 
         0.16062    0.05018    0.03628    0.00926 
AFIX  23 
H85A  2    0.407714    0.868603    0.482554    10.50000   -1.20000 
H85B  2    0.535726    0.870401    0.507190    10.50000   -1.20000 
AFIX   0 
CL1   4    0.471531    0.972679    0.598198    10.50000    0.16998    0.17078 = 
         0.16062    0.05018    0.03628    0.00926 
CL2   4    0.490426    0.963697    0.450090    10.50000    0.16998    0.17078 = 
         0.16062    0.05018    0.03628    0.00926 
PART   0 
HKLF 4 
  
  
  
  
REM  ic23294 in P-1 
REM wR2 = 0.2111, GooF = S = 1.168, Restrained GooF = 1.174 for all data 
REM R1 = 0.0822 for 8756 Fo > 4sig(Fo) and 0.1257 for all 13174 data 
REM 854 parameters refined using 64 restraints 
  
END 
  
WGHT      0.0571     13.7277 
  
REM Highest difference peak  1.674,  deepest hole -1.054,  1-sigma level  0.074 
Q1    1   0.5310  1.0211  0.4745  11.00000  0.05    0.66 
Q2    1   0.0332  0.4592  0.2591  11.00000  0.05    0.48 
Q3    1   0.4961  0.4525  0.2392  11.00000  0.05    0.43 
Q4    1   0.3837  0.9485  0.5101  11.00000  0.05    0.42 
Q5    1  -0.1444  1.0293  0.3164  11.00000  0.05    0.40 
Q6    1   0.6789  0.6952  0.3491  11.00000  0.05    0.33 
Q7    1  -0.0175  0.6864  0.4710  11.00000  0.05    0.32 
Q8    1   0.0788  0.7367  0.0121  11.00000  0.05    0.31 
Q9    1   0.4644  0.9211  0.4470  11.00000  0.05    0.31 
Q10   1   0.3407  1.0253  0.3164  11.00000  0.05    0.31 
Q11   1   0.5465  0.7471  0.0071  11.00000  0.05    0.30 
Q12   1   0.4522  0.6752  0.4730  11.00000  0.05    0.30 
Q13   1  -0.0237  0.7111  0.3636  11.00000  0.05    0.29 
Q14   1   0.6813  0.6712  0.4705  11.00000  0.05    0.28 
Q15   1   0.8786  0.7075  0.3478  11.00000  0.05    0.28 
Q16   1   0.3180  0.8758 -0.0865  11.00000  0.05    0.27 
Q17   1   0.3109  0.7210  0.6404  11.00000  0.05    0.26 
Q18   1   0.0357  0.6700 -0.0330  11.00000  0.05    0.25 
Q19   1   0.2995  0.4455  0.4039  11.00000  0.05    0.25 
Q20   1   0.3792  0.8356  0.6102  11.00000  0.05    0.25 
; 
_shelx_res_checksum   18244 
  
_shelx_hkl_file 
; 
   2   3 -21    2.31    0.98 
   3   3 -21    0.78    0.94 
   4   3 -21    0.37    1.12 
   1   4 -21    1.06    1.14 
   2   4 -21    3.26    1.35 
   3   4 -21    4.82    1.85 
   4   4 -21    1.76    1.28 
   5   4 -21   -0.20    0.87 
   0   5 -21    3.52    1.26 
   1   5 -21    0.09    1.10 
   2   5 -21    1.33    1.38 
   3   5 -21    4.64    2.04 
   4   5 -21    5.64    1.60 
   5   5 -21   -0.56    0.87 
   0   6 -21   -0.38    1.22 
   1   6 -21   11.99    2.49 
   2   6 -21   -0.47    0.76 
   3   6 -21    2.19    1.08 
   4   6 -21    8.27    1.43 
   5   6 -21    6.05    1.68 
   6   6 -21   -4.57    1.76 
   0   7 -21    1.97    1.67 
   1   7 -21    1.59    1.14 
   2   7 -21    0.23    0.80 
   3   7 -21   -0.69    0.83 
   4   7 -21    3.53    1.13 
   5   7 -21    0.55    1.20 
   6   7 -21   -0.79    1.59 
   0   8 -21    1.13    1.52 
   1   8 -21    0.09    1.44 
   2   8 -21    1.28    1.24 
   3   8 -21    5.06    1.05 
   4   8 -21    0.32    0.94 
   5   8 -21   -0.19    1.16 
   0   9 -21   -1.05    1.02 
   1   9 -21   -0.84    1.48 
   2   9 -21    1.38    1.24 
   3   9 -21    0.33    1.12 
   4   9 -21    1.86    1.29 
   5   9 -21    1.35    1.67 
   0  10 -21    1.09    0.99 
   1  10 -21    1.93    1.72 
   2  10 -21    0.29    1.48 
   3  10 -21    0.80    1.15 
   4  10 -21    1.67    2.82 
   5  10 -21    1.58    2.16 
   1  11 -21    1.78    1.15 
   2  11 -21    0.73    1.41 
   4  11 -21    0.70    1.61 
   1   0 -20    1.03    0.93 
   2   0 -20    2.50    0.90 
   3   0 -20   -2.99    1.57 
   4   0 -20    3.65    1.05 
   5   0 -20    1.47    1.71 
   0   1 -20   10.34    1.64 
   1   1 -20    5.04    1.19 
   2   1 -20   14.99    1.50 
   3   1 -20    0.42    0.75 
   4   1 -20    0.43    0.87 
   5   1 -20   -0.32    1.26 
   6   1 -20    1.03    1.13 
  -1   2 -20    0.49    0.53 
   0   2 -20    4.18    1.09 
   1   2 -20    0.92    0.70 
   2   2 -20    0.41    0.67 
   3   2 -20   -0.20    0.78 
   4   2 -20    3.21    1.04 
   5   2 -20    5.41    1.12 
   6   2 -20    2.66    0.99 
   7   2 -20    8.70    2.85 
  -1   3 -20    1.21    0.62 
   0   3 -20    0.64    0.63 
   1   3 -20    2.19    0.78 
   2   3 -20   11.91    1.71 
   3   3 -20    6.24    1.09 
   4   3 -20    4.20    1.01 
   5   3 -20    1.84    0.97 
   6   3 -20    6.41    1.24 
   7   3 -20   -0.20    1.11 
  -2   4 -20    1.68    0.64 
  -1   4 -20    3.20    0.79 
   0   4 -20   12.41    1.30 
   1   4 -20    2.18    0.81 
   2   4 -20    0.42    0.77 
   3   4 -20   -0.48    0.75 
   4   4 -20    0.75    0.69 
   5   4 -20    2.71    0.97 
   6   4 -20    9.30    1.34 
   7   4 -20   -1.10    1.03 
  -2   5 -20   -1.34    0.73 
  -1   5 -20    6.13    1.02 
   0   5 -20    1.35    0.84 
   1   5 -20   -1.08    0.69 
   2   5 -20    0.63    0.65 
   3   5 -20    0.66    0.77 
   4   5 -20    7.02    1.06 
   5   5 -20    0.01    0.87 
   6   5 -20    7.07    1.44 
   7   5 -20    2.88    1.07 
  -2   6 -20    3.83    0.85 
  -1   6 -20   -0.33    0.76 
   0   6 -20   -0.45    0.65 
   1   6 -20   17.93    1.45 
   2   6 -20   -0.88    0.63 
   3   6 -20    1.51    0.73 
   4   6 -20    2.24    0.87 
   5   6 -20    0.53    0.83 
   6   6 -20    8.60    1.40 
   7   6 -20    3.55    1.13 
   8   6 -20    1.72    1.44 
  -3   7 -20   -0.35    0.79 
  -2   7 -20    1.35    0.85 
  -1   7 -20    0.68    0.79 
   0   7 -20    0.56    0.78 
   1   7 -20   16.46    1.52 
   2   7 -20    0.50    0.74 
   3   7 -20    0.36    0.66 
   4   7 -20    6.14    1.19 
   5   7 -20    0.13    0.83 
   6   7 -20   -0.36    0.88 
   7   7 -20    7.76    1.36 
   8   7 -20    1.64    1.28 
  -3   8 -20    0.22    1.35 
  -2   8 -20    5.13    1.08 
  -1   8 -20   -0.97    0.75 
   0   8 -20    3.34    1.02 
   1   8 -20   -0.10    0.70 
   2   8 -20   -1.43    0.72 
   3   8 -20   -1.16    0.83 
   4   8 -20   -0.19    0.90 
   5   8 -20    3.36    0.95 
   6   8 -20    4.91    1.13 
   7   8 -20   -0.60    0.98 
  -3   9 -20    1.12    1.25 
  -2   9 -20    0.96    0.80 
  -1   9 -20    2.41    0.89 
   0   9 -20    8.82    1.43 
   1   9 -20    4.75    0.96 
   2   9 -20   -1.14    0.76 
   3   9 -20    1.17    1.00 
   4   9 -20    1.64    1.12 
   5   9 -20   -1.38    1.11 
   6   9 -20    0.03    1.16 
   7   9 -20    0.23    1.19 
  -2  10 -20   -3.11    1.23 
  -1  10 -20    0.18    0.99 
   0  10 -20    3.44    1.09 
   1  10 -20    0.12    0.83 
   2  10 -20    5.62    1.38 
   3  10 -20    1.72    1.08 
   4  10 -20    2.61    1.21 
   5  10 -20   -1.49    0.94 
   6  10 -20   -2.96    1.04 
   7  10 -20   -1.70    1.26 
  -2  11 -20    0.05    0.97 
  -1  11 -20   -0.57    0.89 
   0  11 -20    4.66    1.28 
   1  11 -20    5.07    1.26 
   2  11 -20    3.03    1.25 
   3  11 -20    1.31    1.15 
   4  11 -20    0.71    0.94 
   5  11 -20    0.68    1.04 
   6  11 -20   -1.30    1.45 
  -1  12 -20    0.74    1.59 
   0  12 -20   -1.25    0.90 
   1  12 -20    0.31    1.07 
   2  12 -20   -1.16    0.92 
   3  12 -20    0.15    1.10 
   4  12 -20   -0.25    1.01 
   5  12 -20    2.77    1.78 
   6  12 -20   -0.52    1.08 
  -1  13 -20   -0.83    1.44 
   0  13 -20   -0.63    1.41 
   1  13 -20    2.27    1.24 
   2  13 -20    4.27    1.43 
   3  13 -20    2.84    1.27 
   4  13 -20    0.18    1.60 
   5  13 -20    1.83    1.23 
   1  14 -20   -0.03    2.22 
   2  14 -20    3.54    1.56 
   3  14 -20   -0.04    1.15 
   1  -2 -19    0.34    0.92 
   2  -2 -19    3.17    1.00 
   3  -2 -19   -0.20    0.86 
   4  -2 -19    6.19    1.90 
   5  -2 -19    2.08    1.08 
  -1  -1 -19    2.05    1.98 
   0  -1 -19    1.15    0.72 
   1  -1 -19    0.67    0.69 
   2  -1 -19    4.68    0.77 
   3  -1 -19    0.37    0.65 
   4  -1 -19   10.22    1.64 
   5  -1 -19    0.17    0.89 
   6  -1 -19   -0.15    1.16 
  -2   0 -19   -4.38    1.63 
  -1   0 -19    1.99    0.39 
   0   0 -19    3.04    0.65 
   1   0 -19    2.03    0.70 
   2   0 -19    8.16    1.44 
   3   0 -19    0.99    0.62 
   4   0 -19    3.69    0.89 
   5   0 -19    3.42    1.03 
   6   0 -19    6.53    1.26 
   7   0 -19    0.87    0.83 
  -2   1 -19    1.06    1.93 
  -1   1 -19    4.75    0.50 
   0   1 -19    1.64    0.51 
   1   1 -19   17.30    1.25 
   2   1 -19   -0.66    0.53 
   3   1 -19   19.20    1.27 
   4   1 -19    0.29    0.66 
   5   1 -19    4.06    0.90 
   6   1 -19    3.08    0.97 
   7   1 -19   -0.07    0.85 
   8   1 -19    0.23    0.99 
  -3   2 -19    5.86    2.41 
  -2   2 -19    1.23    0.56 
  -1   2 -19    6.45    1.09 
   0   2 -19    3.54    0.63 
   1   2 -19    0.29    0.64 
   2   2 -19    8.07    0.98 
   3   2 -19    3.56    0.75 
   4   2 -19    9.41    0.98 
   5   2 -19    1.26    0.68 
   6   2 -19    1.79    0.94 
   7   2 -19    5.94    1.21 
   8   2 -19   -0.19    0.95 
  -3   3 -19    0.22    0.42 
  -2   3 -19   -0.56    0.40 
  -1   3 -19    2.60    0.59 
   0   3 -19   -0.46    0.55 
   1   3 -19   -1.69    0.51 
   2   3 -19   -0.49    0.51 
   3   3 -19   -0.28    0.59 
   4   3 -19    2.70    0.69 
   5   3 -19    1.26    0.70 
   6   3 -19    6.09    1.04 
   7   3 -19    3.68    1.12 
   8   3 -19    5.93    1.25 
   9   3 -19   10.96    1.62 
  -4   4 -19   -0.77    1.24 
  -3   4 -19    3.08    0.68 
  -2   4 -19    0.84    0.54 
  -1   4 -19    0.60    0.52 
   0   4 -19    8.66    0.91 
   1   4 -19   -0.09    0.55 
   2   4 -19    7.02    0.90 
   3   4 -19    0.24    0.66 
   4   4 -19    0.98    0.70 
   5   4 -19    9.69    1.14 
   6   4 -19    0.54    0.68 
   7   4 -19    1.86    0.98 
   8   4 -19    0.06    0.96 
   9   4 -19   11.67    1.72 
  -4   5 -19   -0.57    0.47 
  -3   5 -19    0.74    0.43 
  -2   5 -19   22.99    1.26 
  -1   5 -19    1.00    0.65 
   0   5 -19   -0.04    0.57 
   1   5 -19    0.63    0.57 
   2   5 -19    0.00    0.57 
   3   5 -19    0.39    0.60 
   4   5 -19    3.09    0.78 
   5   5 -19    1.10    0.85 
   6   5 -19    0.81    0.76 
   7   5 -19   -0.06    0.75 
   8   5 -19   -1.01    0.91 
   9   5 -19    0.52    1.19 
  -4   6 -19    1.40    0.42 
  -3   6 -19    0.39    0.52 
  -2   6 -19    4.12    0.75 
  -1   6 -19    0.35    0.52 
   0   6 -19    0.71    0.56 
   1   6 -19    2.34    0.69 
   2   6 -19    0.07    0.61 
   3   6 -19    0.50    0.63 
   4   6 -19    2.96    0.88 
   5   6 -19   -1.14    0.71 
   6   6 -19    1.51    0.95 
   7   6 -19    4.18    1.08 
   8   6 -19   22.67    2.09 
   9   6 -19    3.51    1.38 
  -4   7 -19    0.79    0.63 
  -3   7 -19    0.29    0.67 
  -2   7 -19    3.06    0.67 
  -1   7 -19    9.11    1.01 
   0   7 -19    1.08    0.70 
   1   7 -19    1.14    0.66 
   2   7 -19    8.74    1.32 
   3   7 -19    1.15    0.69 
   4   7 -19    4.46    1.18 
   5   7 -19    7.06    1.13 
   6   7 -19    7.53    1.27 
   7   7 -19   -1.11    0.85 
   8   7 -19    2.79    1.10 
   9   7 -19    6.49    1.73 
  -4   8 -19   -0.46    0.68 
  -3   8 -19   15.51    1.59 
  -2   8 -19    3.90    0.89 
  -1   8 -19    7.23    0.88 
   0   8 -19   -0.70    0.59 
   1   8 -19    0.07    0.67 
   2   8 -19    0.31    0.67 
   3   8 -19    1.44    0.91 
   4   8 -19   -1.06    0.76 
   5   8 -19    4.26    1.41 
   6   8 -19    2.27    1.20 
   7   8 -19   16.50    1.81 
   8   8 -19   -1.08    0.88 
   9   8 -19    1.18    1.30 
  -4   9 -19   -0.03    0.76 
  -3   9 -19    0.54    0.74 
  -2   9 -19    2.61    0.99 
  -1   9 -19    1.88    0.75 
   0   9 -19   -0.35    0.60 
   1   9 -19    2.19    0.80 
   2   9 -19    4.14    0.92 
   3   9 -19    1.00    0.90 
   4   9 -19   -0.63    0.94 
   5   9 -19    4.04    1.23 
   6   9 -19   -0.87    1.02 
   7   9 -19    0.34    1.14 
   8   9 -19    1.40    1.00 
  -4  10 -19    4.79    1.04 
  -3  10 -19    0.41    0.76 
  -2  10 -19   -0.98    0.77 
  -1  10 -19   -0.24    0.64 
   0  10 -19   -0.28    0.73 
   1  10 -19    1.19    0.74 
   2  10 -19    0.79    0.93 
   3  10 -19    5.66    1.36 
   4  10 -19    3.06    1.18 
   5  10 -19   11.72    1.83 
   6  10 -19   -1.97    0.94 
   7  10 -19    2.05    1.15 
   8  10 -19    2.88    1.66 
  -4  11 -19    3.56    1.59 
  -3  11 -19    1.11    0.96 
  -2  11 -19    2.21    0.99 
  -1  11 -19    0.52    0.92 
   0  11 -19    0.80    0.72 
   1  11 -19    9.43    1.51 
   2  11 -19    0.17    0.93 
   3  11 -19    4.09    1.20 
   4  11 -19    0.60    1.00 
   5  11 -19    1.67    1.07 
   6  11 -19    2.07    1.28 
   7  11 -19    2.34    1.13 
   8  11 -19   -2.12    1.73 
  -3  12 -19    6.82    2.03 
  -2  12 -19    1.02    0.81 
  -1  12 -19    8.23    1.41 
   0  12 -19    1.13    0.95 
   1  12 -19    0.12    0.87 
   2  12 -19   -0.24    0.98 
   3  12 -19    0.85    1.01 
   4  12 -19    3.82    1.29 
   5  12 -19   -0.98    1.06 
   6  12 -19   -0.62    1.11 
   7  12 -19    0.58    1.20 
  -3  13 -19   -0.53    0.93 
  -2  13 -19    1.11    1.38 
  -1  13 -19   -0.92    0.81 
   0  13 -19    1.00    0.98 
   1  13 -19    4.97    1.36 
   2  13 -19   -0.34    0.90 
   3  13 -19   -0.39    0.82 
   4  13 -19    0.48    1.09 
   5  13 -19    2.35    1.21 
   6  13 -19    3.39    1.37 
   7  13 -19   -0.64    2.35 
  -2  14 -19    2.01    1.00 
  -1  14 -19   -1.56    0.90 
   0  14 -19    2.65    1.17 
   1  14 -19    1.57    1.08 
   2  14 -19    0.67    1.03 
   3  14 -19    1.04    1.19 
   4  14 -19   -0.51    1.17 
   5  14 -19   11.00    1.97 
   6  14 -19   -2.19    1.22 
   0  15 -19    1.11    1.51 
   1  15 -19    2.51    1.59 
   2  15 -19    1.22    1.14 
   3  15 -19    3.24    1.64 
   4  15 -19    0.48    1.39 
   0  -4 -18    0.06    0.70 
   1  -4 -18    1.21    0.73 
   2  -4 -18   -0.71    0.72 
   3  -4 -18    3.34    1.16 
   4  -4 -18   -0.73    1.37 
   5  -4 -18   -0.20    0.97 
  -1  -3 -18   -0.98    1.86 
   0  -3 -18    3.93    0.85 
   1  -3 -18   -0.04    0.62 
   2  -3 -18   -0.94    0.64 
   3  -3 -18    0.03    0.58 
   4  -3 -18   -0.05    0.77 
   5  -3 -18    6.58    1.20 
   6  -3 -18    2.28    0.97 
   7  -3 -18    5.03    2.03 
  -2  -2 -18    1.47    1.72 
  -1  -2 -18   -0.28    1.55 
   0  -2 -18    2.81    0.84 
   1  -2 -18    3.84    0.79 
   2  -2 -18   -0.03    0.52 
   3  -2 -18    0.88    0.58 
   4  -2 -18    1.05    0.57 
   5  -2 -18    2.35    1.03 
   6  -2 -18   -0.03    0.93 
   7  -2 -18    2.70    1.09 
   8  -2 -18    4.08    1.46 
  -3  -1 -18    2.98    2.01 
  -2  -1 -18   -2.05    1.40 
  -1  -1 -18   -0.07    0.29 
   0  -1 -18    8.55    0.89 
   1  -1 -18    1.39    0.56 
   2  -1 -18    2.86    0.57 
   3  -1 -18   -0.75    0.57 
   4  -1 -18    0.39    0.58 
   5  -1 -18    0.29    0.58 
   6  -1 -18    0.69    0.81 
   7  -1 -18    0.68    0.80 
   8  -1 -18    0.87    1.00 
  -4   0 -18   -0.35    1.53 
  -3   0 -18   -0.49    1.67 
  -2   0 -18    2.42    1.67 
  -1   0 -18    0.13    0.39 
   0   0 -18    2.98    0.55 
   1   0 -18    0.58    0.54 
   2   0 -18    2.40    0.65 
   3   0 -18    0.77    0.50 
   4   0 -18    5.41    0.76 
   5   0 -18   -1.28    0.53 
   6   0 -18   -0.26    0.69 
   7   0 -18    2.88    0.94 
   8   0 -18    2.23    0.84 
   9   0 -18   10.64    1.55 
  -4   1 -18   -2.92    1.49 
  -3   1 -18   -0.88    1.47 
  -2   1 -18    3.83    1.99 
  -1   1 -18    3.60    0.62 
   0   1 -18    1.32    0.58 
   1   1 -18    1.92    0.58 
   2   1 -18    5.56    0.78 
   3   1 -18   -0.63    0.44 
   4   1 -18   11.61    1.15 
   5   1 -18    2.79    0.70 
   6   1 -18    2.24    0.78 
   7   1 -18   -0.61    0.75 
   8   1 -18    3.85    1.16 
   9   1 -18    0.60    0.95 
  -4   2 -18   -0.18    1.63 
  -3   2 -18    1.89    1.88 
  -2   2 -18    5.55    0.44 
  -1   2 -18    0.06    0.39 
   0   2 -18    7.61    0.79 
   1   2 -18    3.16    0.67 
   2   2 -18    1.50    0.60 
   3   2 -18    2.74    0.56 
   4   2 -18    2.60    0.65 
   5   2 -18    5.49    0.80 
   6   2 -18    5.90    0.86 
   7   2 -18    1.02    0.69 
   8   2 -18    1.19    0.90 
   9   2 -18   14.17    1.73 
  10   2 -18    3.50    1.42 
  -5   3 -18    6.07    2.08 
  -4   3 -18    3.77    1.98 
  -3   3 -18    0.16    0.47 
  -2   3 -18    1.18    0.44 
  -1   3 -18    1.61    0.49 
   0   3 -18    0.75    0.47 
   1   3 -18    2.38    0.60 
   2   3 -18    0.39    0.56 
   3   3 -18    0.74    0.55 
   4   3 -18    2.62    0.68 
   5   3 -18    0.04    0.60 
   6   3 -18    2.96    0.75 
   7   3 -18   -0.96    0.67 
   8   3 -18    4.29    0.93 
   9   3 -18    1.34    0.89 
  10   3 -18    1.66    1.28 
  -5   4 -18   -0.98    1.50 
  -4   4 -18    1.17    0.33 
  -3   4 -18    1.79    0.36 
  -2   4 -18    0.96    0.42 
  -1   4 -18    5.64    0.67 
   0   4 -18    7.23    0.85 
   1   4 -18    4.02    0.81 
   2   4 -18    0.19    0.54 
   3   4 -18    1.76    0.61 
   4   4 -18    0.64    0.63 
   5   4 -18    0.10    0.61 
   6   4 -18    4.50    0.93 
   7   4 -18    3.76    0.86 
   8   4 -18    1.04    0.83 
   9   4 -18    6.45    1.22 
  10   4 -18   -0.23    1.17 
  -5   5 -18    3.13    1.73 
  -4   5 -18    0.22    0.38 
  -3   5 -18    0.21    0.53 
  -2   5 -18   -0.14    0.44 
  -1   5 -18    6.03    0.70 
   0   5 -18    0.81    0.48 
   1   5 -18    0.14    0.53 
   2   5 -18    9.43    0.98 
   3   5 -18    3.95    0.80 
   4   5 -18   10.32    1.02 
   5   5 -18    1.24    0.63 
   6   5 -18    4.22    0.84 
   7   5 -18   16.30    1.47 
   8   5 -18   -0.29    0.74 
   9   5 -18    0.51    0.93 
  10   5 -18    3.39    1.13 
  -5   6 -18    2.77    0.47 
  -4   6 -18    9.26    0.79 
  -3   6 -18   10.87    0.91 
  -2   6 -18   -0.50    0.46 
  -1   6 -18   -0.26    0.64 
   0   6 -18   -0.46    0.62 
   1   6 -18    4.45    0.85 
   2   6 -18    1.02    0.65 
   3   6 -18    6.02    1.08 
   4   6 -18    4.10    0.99 
   5   6 -18    0.43    0.70 
   6   6 -18    3.77    0.82 
   7   6 -18   -1.55    0.56 
   8   6 -18    0.93    0.85 
   9   6 -18    2.23    1.02 
  10   6 -18   -0.31    1.06 
  -5   7 -18    1.78    0.41 
  -4   7 -18    6.48    0.77 
  -3   7 -18   -0.05    0.47 
  -2   7 -18    3.88    0.75 
  -1   7 -18   10.18    1.10 
   0   7 -18    4.24    0.78 
   1   7 -18    2.18    0.64 
   2   7 -18    0.86    0.68 
   3   7 -18    0.31    0.65 
   4   7 -18    0.08    0.77 
   5   7 -18    4.11    1.20 
   6   7 -18    2.83    0.86 
   7   7 -18    0.72    0.76 
   8   7 -18   -0.14    0.84 
   9   7 -18    3.10    1.11 
  10   7 -18    0.86    1.04 
  -5   8 -18    1.17    0.52 
  -4   8 -18    1.09    0.60 
  -3   8 -18    2.02    0.66 
  -2   8 -18    0.15    0.59 
  -1   8 -18    2.86    0.70 
   0   8 -18    2.30    0.70 
   1   8 -18    5.04    0.87 
   2   8 -18   23.37    1.83 
   3   8 -18    4.88    1.24 
   4   8 -18   17.71    2.05 
   5   8 -18    1.06    0.95 
   6   8 -18    3.02    1.31 
   7   8 -18    4.52    1.29 
   8   8 -18    5.24    1.13 
   9   8 -18    5.38    1.36 
  10   8 -18   -0.94    1.04 
  -5   9 -18    0.01    0.48 
  -4   9 -18   -0.26    0.41 
  -3   9 -18   -0.47    0.56 
  -2   9 -18    0.50    0.62 
  -1   9 -18    3.17    0.72 
   0   9 -18    4.48    0.81 
   1   9 -18    8.20    1.03 
   2   9 -18   14.25    1.39 
   3   9 -18   -1.02    0.71 
   4   9 -18    1.67    0.97 
   5   9 -18   11.42    1.71 
   6   9 -18    1.41    0.98 
   7   9 -18    1.99    1.23 
   8   9 -18    1.40    1.24 
   9   9 -18    2.40    1.04 
  -5  10 -18   -0.52    0.52 
  -4  10 -18    1.31    0.46 
  -3  10 -18    0.59    0.65 
  -2  10 -18    5.34    0.94 
  -1  10 -18   -0.54    0.60 
   0  10 -18   -0.25    0.57 
   1  10 -18    1.87    0.82 
   2  10 -18    2.89    1.01 
   3  10 -18    0.36    0.86 
   4  10 -18    0.66    0.69 
   5  10 -18    2.74    1.20 
   6  10 -18    0.07    0.87 
   7  10 -18    0.47    1.05 
   8  10 -18   -0.01    1.20 
   9  10 -18    1.62    1.37 
  -5  11 -18   -0.29    0.81 
  -4  11 -18    0.06    0.47 
  -3  11 -18    2.12    0.78 
  -2  11 -18    1.79    0.78 
  -1  11 -18    0.01    0.69 
   0  11 -18    1.37    0.63 
   1  11 -18    4.60    1.18 
   2  11 -18    1.95    0.92 
   3  11 -18   -0.82    0.68 
   4  11 -18    0.36    0.79 
   5  11 -18    1.15    1.14 
   6  11 -18    0.86    0.81 
   7  11 -18   -0.05    1.08 
   8  11 -18    1.87    1.30 
   9  11 -18    1.25    1.44 
  -5  12 -18    2.00    1.28 
  -4  12 -18    0.03    0.80 
  -3  12 -18    1.30    0.79 
  -2  12 -18    0.96    0.75 
  -1  12 -18   10.18    1.18 
   0  12 -18    0.06    0.85 
   1  12 -18    2.05    0.89 
   2  12 -18   -0.05    0.69 
   3  12 -18    0.84    1.08 
   4  12 -18    7.29    1.50 
   5  12 -18    0.11    0.84 
   6  12 -18   13.77    2.00 
   7  12 -18    1.76    1.31 
   8  12 -18   -0.02    1.32 
  -4  13 -18    4.56    0.94 
  -3  13 -18   -2.04    0.68 
  -2  13 -18    2.49    0.88 
  -1  13 -18    1.47    0.91 
   0  13 -18    4.50    1.24 
   1  13 -18   -1.16    0.76 
   2  13 -18    5.76    1.30 
   3  13 -18   -1.55    0.87 
   4  13 -18    1.68    1.08 
   5  13 -18    0.87    1.08 
   6  13 -18    0.23    1.18 
   7  13 -18   -0.81    1.26 
   8  13 -18    0.79    1.48 
  -3  14 -18    2.61    1.17 
  -2  14 -18   -0.81    0.94 
  -1  14 -18   -0.75    0.84 
   0  14 -18    1.02    0.91 
   1  14 -18    0.12    0.99 
   2  14 -18    1.03    1.07 
   3  14 -18   -0.91    0.87 
   4  14 -18   -1.08    0.94 
   5  14 -18   -0.79    1.12 
   6  14 -18    4.02    1.48 
   7  14 -18    3.39    1.32 
  -3  15 -18    1.77    1.87 
  -2  15 -18    1.23    1.00 
  -1  15 -18   -1.21    0.93 
   0  15 -18    2.43    1.12 
   1  15 -18    1.26    0.91 
   2  15 -18   -0.23    1.03 
   3  15 -18    4.05    1.23 
   4  15 -18   -0.78    0.96 
   5  15 -18   -0.92    1.03 
   6  15 -18    1.65    1.31 
  -1  16 -18   13.17    2.70 
   0  16 -18   -1.01    1.02 
   1  16 -18    6.47    1.50 
   2  16 -18    0.98    1.14 
   3  16 -18   -1.18    0.93 
   4  16 -18    0.93    1.07 
   5  16 -18    3.50    2.04 
   1  17 -18   -0.60    1.52 
   2  17 -18    0.47    1.30 
   1  -6 -17    1.79    0.68 
   2  -6 -17    2.03    1.33 
   3  -6 -17    1.32    1.07 
   4  -6 -17   -1.73    0.98 
  -1  -5 -17    3.60    2.21 
   0  -5 -17    6.48    0.72 
   1  -5 -17   -0.80    0.48 
   2  -5 -17   -0.26    0.70 
   3  -5 -17    0.66    0.83 
   4  -5 -17    3.51    1.11 
   5  -5 -17    1.87    1.22 
   6  -5 -17    8.37    1.65 
  -2  -4 -17    0.69    1.89 
  -1  -4 -17    3.27    2.02 
   0  -4 -17    3.81    0.81 
   1  -4 -17   -0.16    0.54 
   2  -4 -17    1.56    0.67 
   3  -4 -17    1.53    0.51 
   4  -4 -17    7.34    0.96 
   5  -4 -17    1.95    0.89 
   6  -4 -17   -1.97    0.75 
   7  -4 -17    1.15    0.93 
   8  -4 -17    5.92    1.58 
  -3  -3 -17    3.70    1.91 
  -2  -3 -17    2.64    1.68 
  -1  -3 -17    1.66    1.74 
   0  -3 -17    0.18    0.51 
   1  -3 -17    1.08    0.51 
   2  -3 -17   -1.44    0.52 
   3  -3 -17    1.24    0.52 
   4  -3 -17    1.50    0.63 
   5  -3 -17    0.60    0.50 
   6  -3 -17    1.95    0.71 
   7  -3 -17    4.95    1.15 
   8  -3 -17   -1.89    1.03 
  -4  -2 -17    6.95    1.87 
  -3  -2 -17    1.41    1.59 
  -2  -2 -17    2.76    1.74 
  -1  -2 -17    5.96    0.46 
   0  -2 -17    8.11    0.84 
   1  -2 -17    4.10    0.57 
   2  -2 -17    5.48    0.68 
   3  -2 -17    0.33    0.51 
   4  -2 -17    1.93    0.71 
   5  -2 -17   10.25    0.81 
   6  -2 -17    0.83    0.59 
   7  -2 -17    0.30    0.59 
   8  -2 -17   -0.61    0.90 
   9  -2 -17    0.03    1.12 
  -4  -1 -17   -0.86    0.74 
  -3  -1 -17    4.21    1.95 
  -2  -1 -17    1.00    1.45 
  -1  -1 -17    1.24    0.39 
   0  -1 -17    2.71    0.49 
   1  -1 -17   15.83    0.98 
   2  -1 -17    4.84    0.75 
   3  -1 -17   28.08    1.37 
   4  -1 -17    7.36    0.82 
   5  -1 -17    6.78    0.80 
   6  -1 -17    6.84    0.94 
   7  -1 -17    1.20    0.57 
   8  -1 -17    2.99    0.76 
   9  -1 -17   -0.54    0.88 
  10  -1 -17   -0.33    1.03 
  -5   0 -17   -0.86    1.39 
  -4   0 -17    3.05    1.61 
  -3   0 -17    1.13    1.57 
  -2   0 -17    0.37    0.98 
  -1   0 -17    0.36    0.41 
   0   0 -17    5.39    0.65 
   1   0 -17    0.11    0.49 
   2   0 -17    3.02    0.53 
   3   0 -17   -0.11    0.41 
   4   0 -17   16.75    1.17 
   5   0 -17    2.13    0.65 
   6   0 -17    0.39    0.62 
   7   0 -17    3.83    0.88 
   8   0 -17   -0.07    0.63 
   9   0 -17    2.73    1.02 
  10   0 -17    0.40    1.18 
  -5   1 -17    0.00    0.56 
  -4   1 -17    1.17    1.05 
  -3   1 -17    1.98    1.55 
  -2   1 -17   -0.24    0.20 
  -1   1 -17    1.27    0.47 
   0   1 -17    1.59    0.47 
   1   1 -17   -1.08    0.51 
   2   1 -17    0.95    0.44 
   3   1 -17    1.76    0.51 
   4   1 -17    1.68    0.62 
   5   1 -17    0.34    0.51 
   6   1 -17    1.22    0.63 
   7   1 -17    5.23    0.84 
   8   1 -17   10.59    1.20 
   9   1 -17   46.54    2.79 
  10   1 -17    1.06    0.91 
  -6   2 -17    0.00    0.69 
  -5   2 -17    0.03    0.52 
  -4   2 -17   -1.53    1.23 
  -3   2 -17   -1.81    1.21 
  -2   2 -17    2.46    0.46 
  -1   2 -17    0.38    0.40 
   0   2 -17    0.90    0.46 
   1   2 -17    1.86    0.53 
   2   2 -17   25.93    1.50 
   3   2 -17    2.83    0.60 
   4   2 -17    0.93    0.51 
   5   2 -17    3.50    0.63 
   6   2 -17    1.89    0.67 
   7   2 -17    2.63    0.74 
   8   2 -17   17.04    1.51 
   9   2 -17    3.32    1.02 
  10   2 -17    4.01    1.18 
  -6   3 -17   -2.74    0.62 
  -5   3 -17   -0.06    0.52 
  -4   3 -17    0.05    1.15 
  -3   3 -17    3.58    0.63 
  -2   3 -17    3.68    0.51 
  -1   3 -17    0.59    0.40 
   0   3 -17    2.19    0.55 
   1   3 -17    0.89    0.52 
   2   3 -17   -0.30    0.40 
   3   3 -17   15.91    1.20 
   4   3 -17    3.89    0.73 
   5   3 -17    0.86    0.56 
   6   3 -17   -0.57    0.51 
   7   3 -17    0.73    0.67 
   8   3 -17    4.57    0.87 
   9   3 -17    1.63    0.86 
  10   3 -17    1.87    0.95 
  11   3 -17    1.17    1.18 
  -6   4 -17   -1.77    0.64 
  -5   4 -17    2.17    0.65 
  -4   4 -17    0.88    0.47 
  -3   4 -17    2.26    0.42 
  -2   4 -17    2.24    0.49 
  -1   4 -17    0.14    0.39 
   0   4 -17    4.34    0.70 
   1   4 -17    2.22    0.57 
   2   4 -17    0.07    0.49 
   3   4 -17    0.28    0.62 
   4   4 -17    0.04    0.45 
   5   4 -17    1.11    0.60 
   6   4 -17   -0.01    0.57 
   7   4 -17   -1.82    0.58 
   8   4 -17   15.44    1.41 
   9   4 -17    9.09    1.26 
  10   4 -17    4.87    1.14 
  11   4 -17    0.72    0.97 
  -6   5 -17    0.66    0.69 
  -5   5 -17    1.30    0.34 
  -4   5 -17    0.17    0.32 
  -3   5 -17    0.87    0.45 
  -2   5 -17   -0.42    0.43 
  -1   5 -17   -0.06    0.48 
   0   5 -17    0.49    0.49 
   1   5 -17    2.56    0.65 
   2   5 -17    0.88    0.47 
   3   5 -17    0.26    0.61 
   4   5 -17    2.91    0.68 
   5   5 -17    3.89    0.68 
   6   5 -17    9.26    1.05 
   7   5 -17   -0.18    0.64 
   8   5 -17    1.37    0.73 
   9   5 -17   15.26    1.67 
  10   5 -17    3.49    1.06 
  11   5 -17    9.76    1.47 
  -6   6 -17    2.48    0.37 
  -5   6 -17    1.10    0.38 
  -4   6 -17    0.94    0.50 
  -3   6 -17   32.53    1.52 
  -2   6 -17    0.50    0.49 
  -1   6 -17    8.12    0.91 
   0   6 -17   -0.12    0.47 
   1   6 -17   -0.78    0.55 
   2   6 -17   -0.17    0.49 
   3   6 -17    0.06    0.77 
   4   6 -17    0.74    0.68 
   5   6 -17    0.10    0.55 
   6   6 -17    0.71    0.56 
   7   6 -17   15.63    1.38 
   8   6 -17    0.74    0.77 
   9   6 -17    5.22    1.15 
  10   6 -17   -0.43    0.90 
  11   6 -17    1.32    1.03 
  -6   7 -17    1.49    0.43 
  -5   7 -17    6.39    0.66 
  -4   7 -17    2.35    0.40 
  -3   7 -17   -0.22    0.46 
  -2   7 -17    0.05    0.62 
  -1   7 -17   21.18    1.39 
   0   7 -17    2.75    0.65 
   1   7 -17    1.73    0.62 
   2   7 -17    0.20    1.03 
   3   7 -17    6.04    0.94 
   4   7 -17    0.86    0.81 
   5   7 -17   -0.59    0.74 
   6   7 -17   -0.64    0.77 
   7   7 -17    0.17    0.59 
   8   7 -17    7.37    1.21 
   9   7 -17   -2.66    0.79 
  10   7 -17    0.31    0.98 
  11   7 -17    0.24    0.92 
  -7   8 -17   -1.02    0.78 
  -6   8 -17    1.13    0.55 
  -5   8 -17    4.74    0.58 
  -4   8 -17   23.78    1.09 
  -3   8 -17    8.51    0.91 
  -2   8 -17   -0.33    0.48 
  -1   8 -17    0.55    0.53 
   0   8 -17    0.33    0.53 
   1   8 -17    0.51    0.68 
   2   8 -17    0.10    0.61 
   3   8 -17    3.71    0.84 
   4   8 -17    2.03    0.91 
   5   8 -17   11.06    1.60 
   6   8 -17    2.76    1.14 
   7   8 -17   -0.42    0.96 
   8   8 -17    7.10    1.10 
   9   8 -17    1.01    0.88 
  10   8 -17    3.44    1.00 
  -6   9 -17   -0.25    0.50 
  -5   9 -17    2.61    0.51 
  -4   9 -17   -0.60    0.37 
  -3   9 -17    2.42    0.66 
  -2   9 -17    8.02    1.00 
  -1   9 -17    0.08    0.55 
   0   9 -17   15.44    1.32 
   1   9 -17    7.99    1.06 
   2   9 -17    0.52    0.60 
   3   9 -17    1.11    0.82 
   4   9 -17   24.83    2.45 
   5   9 -17    1.70    0.91 
   6   9 -17    1.24    0.82 
   7   9 -17    2.56    0.86 
   8   9 -17    0.45    0.76 
   9   9 -17    0.47    0.75 
  10   9 -17    0.45    0.88 
  -6  10 -17    1.96    0.64 
  -5  10 -17    0.20    0.49 
  -4  10 -17    1.15    0.47 
  -3  10 -17    8.82    0.77 
  -2  10 -17    1.35    0.63 
  -1  10 -17   36.90    1.90 
   0  10 -17    5.23    0.86 
   1  10 -17    0.34    0.58 
   2  10 -17    6.19    1.13 
   3  10 -17    4.01    1.04 
   4  10 -17    2.09    0.88 
   5  10 -17    0.45    0.74 
   6  10 -17   -0.22    0.72 
   7  10 -17    1.09    1.01 
   8  10 -17    4.56    1.38 
   9  10 -17   -0.19    1.13 
  10  10 -17   -0.28    0.81 
  -6  11 -17   -0.26    0.56 
  -5  11 -17    1.62    0.59 
  -4  11 -17   -0.54    0.43 
  -3  11 -17    3.60    0.56 
  -2  11 -17   -0.69    0.52 
  -1  11 -17   -1.29    0.57 
   0  11 -17    2.87    0.76 
   1  11 -17    1.51    0.75 
   2  11 -17   -0.21    0.79 
   3  11 -17    0.95    0.83 
   4  11 -17    3.37    1.09 
   5  11 -17    1.24    0.79 
   6  11 -17   -0.88    0.69 
   7  11 -17    4.38    0.93 
   8  11 -17    2.24    1.41 
   9  11 -17    0.90    0.98 
  10  11 -17    0.30    1.62 
  -6  12 -17    2.20    0.77 
  -5  12 -17   -0.37    0.58 
  -4  12 -17    0.30    0.51 
  -3  12 -17    1.88    0.51 
  -2  12 -17   -0.01    0.62 
  -1  12 -17    0.33    0.63 
   0  12 -17    3.39    1.04 
   1  12 -17    1.28    0.84 
   2  12 -17    4.25    1.03 
   3  12 -17    0.71    0.90 
   4  12 -17    3.50    1.20 
   5  12 -17   30.48    2.85 
   6  12 -17    6.97    1.48 
   7  12 -17    5.60    1.45 
   8  12 -17    1.08    1.16 
   9  12 -17    1.24    1.20 
  -5  13 -17    0.48    0.78 
  -4  13 -17    0.65    0.55 
  -3  13 -17    0.05    0.48 
  -2  13 -17    1.32    0.76 
  -1  13 -17   -0.78    0.69 
   0  13 -17    1.50    0.85 
   1  13 -17    3.04    0.97 
   2  13 -17   -1.28    0.79 
   3  13 -17   10.92    1.62 
   4  13 -17    0.49    0.95 
   5  13 -17    5.61    1.48 
   6  13 -17    4.98    1.40 
   7  13 -17   10.63    1.84 
   8  13 -17    1.54    1.30 
   9  13 -17    3.67    2.21 
  -5  14 -17    1.85    0.69 
  -4  14 -17    1.85    0.68 
  -3  14 -17   -0.89    0.51 
  -2  14 -17    0.49    0.91 
  -1  14 -17    4.31    1.29 
   0  14 -17    0.42    0.82 
   1  14 -17   -1.62    0.70 
   2  14 -17    0.02    0.90 
   3  14 -17   -0.43    0.83 
   4  14 -17    9.11    1.63 
   5  14 -17   -0.62    0.88 
   6  14 -17    2.13    1.08 
   7  14 -17    1.65    1.39 
   8  14 -17   -0.81    1.25 
  -4  15 -17   -2.47    0.68 
  -3  15 -17    0.68    0.89 
  -2  15 -17    0.78    0.98 
  -1  15 -17    1.41    0.93 
   0  15 -17    4.77    1.14 
   1  15 -17    1.21    1.01 
   2  15 -17   -0.84    0.92 
   3  15 -17   -0.69    0.88 
   4  15 -17    2.15    1.11 
   5  15 -17    0.46    1.15 
   6  15 -17    1.77    1.23 
   7  15 -17    0.08    1.06 
  -3  16 -17   -0.49    1.49 
  -2  16 -17    0.78    0.96 
  -1  16 -17    3.45    1.17 
   0  16 -17    1.31    1.03 
   1  16 -17    1.69    0.98 
   2  16 -17    3.09    1.16 
   3  16 -17    1.65    1.04 
   4  16 -17    1.64    1.08 
   5  16 -17    4.85    1.50 
   6  16 -17   -0.86    1.25 
  -2  17 -17    2.05    1.11 
  -1  17 -17    2.52    1.51 
   0  17 -17    0.54    1.11 
   1  17 -17    1.46    0.97 
   2  17 -17   -0.02    1.05 
   3  17 -17    5.52    1.58 
   4  17 -17    2.15    1.27 
   5  17 -17    1.14    1.52 
   1  18 -17   -2.83    0.98 
   0  -7 -16    0.70    0.51 
   1  -7 -16   18.76    1.97 
   2  -7 -16   -0.22    0.70 
   3  -7 -16   -0.96    0.76 
   4  -7 -16    2.46    1.21 
   5  -7 -16    4.11    1.66 
   6  -7 -16    0.09    1.23 
  -2  -6 -16    0.88    0.98 
  -1  -6 -16   -0.03    0.74 
   0  -6 -16    0.79    0.46 
   1  -6 -16    0.24    0.77 
   2  -6 -16    4.30    0.84 
   3  -6 -16    3.68    0.87 
   4  -6 -16    1.13    0.92 
   5  -6 -16    1.06    0.92 
   6  -6 -16   -0.12    1.09 
   7  -6 -16    1.53    1.08 
  -3  -5 -16   -1.41    0.85 
  -2  -5 -16    1.54    0.85 
  -1  -5 -16    2.52    0.74 
   0  -5 -16    5.67    0.55 
   1  -5 -16    0.30    0.42 
   2  -5 -16    0.23    0.49 
   3  -5 -16    1.60    0.51 
   4  -5 -16   -1.33    0.52 
   5  -5 -16    1.66    0.68 
   6  -5 -16    0.95    0.68 
   7  -5 -16   16.58    1.78 
   8  -5 -16    2.67    1.15 
  -4  -4 -16    1.13    0.89 
  -3  -4 -16    0.94    0.77 
  -2  -4 -16   -0.11    0.65 
  -1  -4 -16    1.80    0.25 
   0  -4 -16    2.64    0.35 
   1  -4 -16    3.11    0.39 
   2  -4 -16    0.06    0.39 
   3  -4 -16   -0.43    0.40 
   4  -4 -16    0.28    0.46 
   5  -4 -16    5.29    0.69 
   6  -4 -16   -0.13    0.65 
   7  -4 -16    1.05    0.61 
   8  -4 -16    3.64    1.10 
   9  -4 -16    5.27    1.38 
  -5  -3 -16    3.64    1.84 
  -4  -3 -16    4.36    0.99 
  -3  -3 -16    1.77    0.75 
  -2  -3 -16    6.84    0.66 
  -1  -3 -16    0.19    0.26 
   0  -3 -16    0.22    0.25 
   1  -3 -16    1.87    0.23 
   2  -3 -16   -0.21    0.47 
   3  -3 -16   -0.19    0.32 
   4  -3 -16    0.14    0.35 
   5  -3 -16    1.23    0.50 
   6  -3 -16    6.56    0.83 
   7  -3 -16    7.45    0.96 
   8  -3 -16   -2.70    0.78 
   9  -3 -16    1.80    1.05 
  10  -3 -16    1.76    1.18 
  -5  -2 -16   -0.20    0.84 
  -4  -2 -16    0.26    0.70 
  -3  -2 -16    0.94    0.43 
  -2  -2 -16   -0.47    1.43 
  -1  -2 -16    5.57    0.53 
   0  -2 -16    2.12    0.50 
   1  -2 -16   -0.19    0.34 
   2  -2 -16    0.38    0.42 
   3  -2 -16   -0.53    0.43 
   4  -2 -16    4.82    0.77 
   5  -2 -16    0.35    0.40 
   6  -2 -16    3.59    0.62 
   7  -2 -16    2.01    0.62 
   8  -2 -16    8.99    1.09 
   9  -2 -16    0.18    0.76 
  10  -2 -16    4.93    1.21 
  -6  -1 -16   -0.97    1.66 
  -5  -1 -16    8.65    1.13 
  -4  -1 -16   -0.19    0.44 
  -3  -1 -16   -0.05    0.44 
  -2  -1 -16    6.52    1.77 
  -1  -1 -16    0.09    0.47 
   0  -1 -16    1.27    0.43 
   1  -1 -16    1.30    0.42 
   2  -1 -16    3.57    0.56 
   3  -1 -16    3.91    0.56 
   4  -1 -16   19.39    1.25 
   5  -1 -16   -0.20    0.35 
   6  -1 -16    9.38    0.84 
   7  -1 -16    2.99    0.60 
   8  -1 -16    2.83    0.73 
   9  -1 -16    3.68    0.87 
  10  -1 -16    3.48    1.11 
  11  -1 -16   -0.22    1.04 
  -6   0 -16   -0.27    0.81 
  -5   0 -16    5.32    0.96 
  -4   0 -16    0.40    0.39 
  -3   0 -16    6.76    0.49 
  -2   0 -16    1.02    1.24 
  -1   0 -16    0.59    0.39 
   0   0 -16    6.95    0.82 
   1   0 -16    0.24    0.35 
   2   0 -16    3.06    0.50 
   3   0 -16    1.50    0.47 
   4   0 -16    3.93    0.68 
   5   0 -16   20.51    1.30 
   6   0 -16    1.67    0.65 
   7   0 -16    0.70    0.53 
   8   0 -16    4.13    0.65 
   9   0 -16   -1.31    0.72 
  10   0 -16    4.84    1.12 
  11   0 -16    7.93    1.34 
  -7   1 -16   17.62    1.74 
  -6   1 -16    0.45    0.76 
  -5   1 -16    3.51    0.79 
  -4   1 -16    8.06    0.56 
  -3   1 -16   -1.38    0.77 
  -2   1 -16    7.12    0.55 
  -1   1 -16   -0.39    0.30 
   0   1 -16    0.62    0.52 
   1   1 -16    1.72    0.60 
   2   1 -16    0.29    0.38 
   3   1 -16    8.89    0.82 
   4   1 -16    4.46    0.64 
   5   1 -16   12.71    1.01 
   6   1 -16    0.47    0.57 
   7   1 -16    0.94    0.58 
   8   1 -16   -0.91    0.70 
   9   1 -16    0.85    0.81 
  10   1 -16    2.32    0.96 
  11   1 -16   -0.58    0.92 
  -7   2 -16   -0.31    0.76 
  -6   2 -16    1.41    0.71 
  -5   2 -16   -0.11    0.59 
  -4   2 -16    1.59    0.48 
  -3   2 -16    5.02    0.65 
  -2   2 -16    0.67    0.41 
  -1   2 -16   -0.14    0.33 
   0   2 -16    0.42    0.38 
   1   2 -16    3.22    0.63 
   2   2 -16   -0.22    0.37 
   3   2 -16    1.72    0.52 
   4   2 -16    0.08    0.54 
   5   2 -16    0.70    0.60 
   6   2 -16    1.83    0.74 
   7   2 -16    3.79    0.74 
   8   2 -16    4.26    0.85 
   9   2 -16   -0.33    0.76 
  10   2 -16    3.96    1.06 
  11   2 -16   -0.05    0.90 
  -7   3 -16    0.00    0.76 
  -6   3 -16    2.00    0.80 
  -5   3 -16   -0.99    0.40 
  -4   3 -16    0.68    0.17 
  -3   3 -16    2.24    0.33 
  -2   3 -16    0.78    0.38 
  -1   3 -16    0.82    0.41 
   0   3 -16    2.83    0.54 
   1   3 -16   -0.12    0.42 
   2   3 -16    1.90    0.53 
   3   3 -16    0.84    0.40 
   4   3 -16   33.15    1.52 
   5   3 -16    0.02    0.46 
   6   3 -16    4.90    0.93 
   7   3 -16    3.77    0.85 
   8   3 -16    2.14    0.91 
   9   3 -16    1.64    1.00 
  10   3 -16    1.56    0.90 
  11   3 -16   -1.52    0.89 
  -7   4 -16   -1.39    0.68 
  -6   4 -16    5.10    0.67 
  -5   4 -16    2.25    0.48 
  -4   4 -16   13.15    0.79 
  -3   4 -16    4.91    0.62 
  -2   4 -16    0.38    0.38 
  -1   4 -16    2.01    0.46 
   0   4 -16    2.28    0.51 
   1   4 -16    2.14    0.55 
   2   4 -16    2.63    0.59 
   3   4 -16    1.53    0.50 
   4   4 -16   20.49    1.18 
   5   4 -16    7.87    1.06 
   6   4 -16    5.19    0.80 
   7   4 -16    2.09    0.81 
   8   4 -16   -0.96    0.60 
   9   4 -16    9.24    1.27 
  10   4 -16    1.61    0.95 
  11   4 -16   -0.67    1.00 
  -7   5 -16    9.53    1.29 
  -6   5 -16    0.19    0.46 
  -5   5 -16    6.98    0.61 
  -4   5 -16    5.29    0.48 
  -3   5 -16    1.19    0.50 
  -2   5 -16    0.14    0.51 
  -1   5 -16    5.40    0.72 
   0   5 -16    3.09    0.76 
   1   5 -16    0.33    0.49 
   2   5 -16   10.20    1.08 
   3   5 -16    6.68    1.06 
   4   5 -16    2.61    0.58 
   5   5 -16    0.21    0.56 
   6   5 -16    4.99    0.74 
   7   5 -16    7.76    1.02 
   8   5 -16    0.88    0.94 
   9   5 -16    0.27    0.64 
  10   5 -16   -0.45    0.77 
  11   5 -16    2.21    0.93 
  -7   6 -16   -0.05    0.92 
  -6   6 -16   -0.13    0.24 
  -5   6 -16    4.18    0.45 
  -4   6 -16    2.54    0.38 
  -3   6 -16    1.85    0.27 
  -2   6 -16   -0.13    0.50 
  -1   6 -16    1.06    0.50 
   0   6 -16    2.50    0.59 
   1   6 -16    1.53    0.56 
   2   6 -16    1.25    0.59 
   3   6 -16   21.79    1.69 
   4   6 -16    8.32    1.03 
   5   6 -16    0.92    0.82 
   6   6 -16    5.37    0.85 
   7   6 -16   20.69    1.56 
   8   6 -16    3.16    0.95 
   9   6 -16    2.04    1.01 
  10   6 -16   -1.02    0.79 
  11   6 -16   -0.43    1.01 
  -7   7 -16   -0.46    0.29 
  -6   7 -16   -0.25    0.40 
  -5   7 -16    1.85    0.42 
  -4   7 -16   -0.21    0.33 
  -3   7 -16    1.33    0.40 
  -2   7 -16   -0.20    0.46 
  -1   7 -16   15.82    1.37 
   0   7 -16    0.91    0.51 
   1   7 -16    3.68    0.68 
   2   7 -16   -0.64    0.51 
   3   7 -16   11.50    1.20 
   4   7 -16    1.97    0.86 
   5   7 -16   11.07    1.69 
   6   7 -16   -0.37    0.80 
   7   7 -16    2.23    0.69 
   8   7 -16   24.03    2.01 
   9   7 -16   -0.78    0.75 
  10   7 -16   -1.36    0.78 
  11   7 -16   -0.28    0.85 
  -7   8 -16   -0.85    0.37 
  -6   8 -16    0.36    0.50 
  -5   8 -16    5.91    0.63 
  -4   8 -16    0.57    0.37 
  -3   8 -16    2.38    0.45 
  -2   8 -16    2.26    0.59 
  -1   8 -16   10.54    1.14 
   0   8 -16    8.69    0.99 
   1   8 -16   -0.41    0.48 
   2   8 -16    1.78    0.80 
   3   8 -16    4.91    0.86 
   4   8 -16    3.07    1.33 
   5   8 -16    3.65    0.95 
   6   8 -16    4.05    0.84 
   7   8 -16   -0.05    0.69 
   8   8 -16    6.75    1.06 
   9   8 -16   10.67    1.09 
  10   8 -16    9.89    1.24 
  11   8 -16   -0.63    0.79 
  -7   9 -16   -0.13    0.55 
  -6   9 -16   -0.36    0.53 
  -5   9 -16    0.39    0.49 
  -4   9 -16    1.16    0.42 
  -3   9 -16    1.70    0.44 
  -2   9 -16   21.68    1.42 
  -1   9 -16    4.34    0.70 
   0   9 -16    1.59    0.74 
   1   9 -16    2.96    0.75 
   2   9 -16    1.13    0.56 
   3   9 -16    7.83    1.85 
   4   9 -16    6.22    1.25 
   5   9 -16    1.57    0.69 
   6   9 -16    2.92    0.82 
   7   9 -16   -1.15    0.70 
   8   9 -16    1.27    1.11 
   9   9 -16    0.38    1.21 
  10   9 -16    0.26    1.16 
  11   9 -16    2.10    1.00 
  -7  10 -16   -0.06    0.58 
  -6  10 -16    0.56    0.51 
  -5  10 -16   -0.59    0.43 
  -4  10 -16    0.22    0.42 
  -3  10 -16    8.94    0.77 
  -2  10 -16    7.89    1.12 
  -1  10 -16   13.10    1.44 
   0  10 -16   11.41    1.42 
   1  10 -16    3.99    1.43 
   2  10 -16    6.43    1.63 
   3  10 -16    3.72    1.06 
   4  10 -16    6.77    0.99 
   5  10 -16    3.29    1.05 
   6  10 -16   30.58    2.87 
   7  10 -16    0.50    0.60 
   8  10 -16    1.34    0.74 
   9  10 -16    4.53    0.99 
  10  10 -16   -1.77    1.75 
  11  10 -16    1.12    1.03 
  -7  11 -16    0.07    0.54 
  -6  11 -16   -0.05    0.52 
  -5  11 -16    0.72    0.63 
  -4  11 -16    2.23    0.72 
  -3  11 -16   -0.10    0.40 
  -2  11 -16    0.02    0.53 
  -1  11 -16   19.89    1.43 
   0  11 -16    7.61    1.00 
   1  11 -16    1.95    0.78 
   2  11 -16   11.25    2.47 
   3  11 -16   -0.95    0.70 
   4  11 -16    6.77    0.99 
   5  11 -16    4.71    1.25 
   6  11 -16   -0.21    0.66 
   7  11 -16   -1.06    0.53 
   8  11 -16    5.54    0.89 
   9  11 -16   -0.75    1.16 
  10  11 -16   -1.22    1.30 
  -7  12 -16    3.94    0.97 
  -6  12 -16    3.80    0.73 
  -5  12 -16    4.87    0.70 
  -4  12 -16    0.93    0.48 
  -3  12 -16    3.26    0.78 
  -2  12 -16    0.28    0.62 
  -1  12 -16    3.89    0.76 
   0  12 -16    1.14    0.61 
   1  12 -16   -0.77    0.61 
   2  12 -16   -0.31    0.67 
   3  12 -16    3.67    1.41 
   4  12 -16    0.04    0.75 
   5  12 -16    0.15    0.87 
   6  12 -16    1.98    1.12 
   7  12 -16    1.52    0.94 
   8  12 -16    0.36    1.17 
   9  12 -16    0.35    0.92 
  10  12 -16    1.97    2.12 
  -6  13 -16    1.09    0.67 
  -5  13 -16   -1.00    0.55 
  -4  13 -16    0.51    0.65 
  -3  13 -16   -0.28    0.46 
  -2  13 -16    4.01    0.78 
  -1  13 -16   -0.20    0.72 
   0  13 -16    5.34    1.01 
   1  13 -16   -0.04    0.63 
   2  13 -16    0.39    0.67 
   3  13 -16    0.96    0.78 
   4  13 -16    4.18    1.88 
   5  13 -16    1.19    1.50 
   6  13 -16    0.86    0.99 
   7  13 -16    0.80    1.18 
   8  13 -16    5.58    2.11 
   9  13 -16   -3.54    1.64 
  -6  14 -16   -1.09    0.59 
  -5  14 -16    5.27    0.82 
  -4  14 -16    2.70    0.68 
  -3  14 -16   -0.14    0.57 
  -2  14 -16    0.20    0.73 
  -1  14 -16    4.03    1.11 
   0  14 -16    0.18    0.78 
   1  14 -16    6.26    1.29 
   2  14 -16   -1.04    0.70 
   3  14 -16   -0.24    0.85 
   4  14 -16    1.51    1.03 
   5  14 -16    0.48    0.82 
   6  14 -16    0.44    1.25 
   7  14 -16   -2.46    1.15 
   8  14 -16    1.54    1.54 
   9  14 -16    5.16    1.88 
  -5  15 -16   -0.01    0.73 
  -4  15 -16    2.15    0.72 
  -3  15 -16    6.05    0.90 
  -2  15 -16    0.16    0.82 
  -1  15 -16    0.12    0.76 
   0  15 -16   -0.49    0.65 
   1  15 -16    0.47    0.73 
   2  15 -16   -0.83    0.73 
   3  15 -16   -1.52    0.68 
   4  15 -16   -0.96    0.87 
   5  15 -16   -0.23    1.09 
   6  15 -16    3.41    1.22 
   7  15 -16    6.76    1.58 
   8  15 -16    3.13    1.27 
  -4  16 -16   -0.19    0.60 
  -3  16 -16    0.76    0.64 
  -2  16 -16   -0.53    0.90 
  -1  16 -16    0.20    0.86 
   0  16 -16    2.97    1.03 
   1  16 -16   -1.26    0.80 
   2  16 -16    1.88    1.07 
   3  16 -16   -0.49    0.76 
   4  16 -16    0.66    0.83 
   5  16 -16    2.85    1.30 
   6  16 -16    2.83    1.44 
   7  16 -16   12.50    2.21 
  -3  17 -16    0.07    0.78 
  -2  17 -16   -0.02    0.98 
  -1  17 -16    0.22    0.86 
   0  17 -16    6.57    1.41 
   1  17 -16    2.14    1.22 
   2  17 -16   -0.58    1.02 
   3  17 -16    5.57    1.44 
   4  17 -16    0.85    0.98 
   5  17 -16    6.94    1.64 
   6  17 -16    4.91    1.47 
  -2  18 -16    0.50    1.48 
  -1  18 -16   -1.26    1.33 
   0  18 -16   -1.04    0.72 
   1  18 -16   -1.64    0.88 
   2  18 -16    1.80    1.20 
   3  18 -16    1.80    1.04 
   4  18 -16   -3.87    1.01 
   2  -9 -15    0.15    0.93 
   3  -9 -15   -0.97    0.88 
  -1  -8 -15    0.55    0.58 
   0  -8 -15   -0.28    0.57 
   1  -8 -15    3.31    0.74 
   2  -8 -15    0.30    0.67 
   3  -8 -15    0.62    0.89 
   4  -8 -15    2.33    1.10 
   5  -8 -15    0.32    1.09 
   6  -8 -15   -1.22    1.33 
  -2  -7 -15   -0.76    0.69 
  -1  -7 -15    0.47    0.57 
   0  -7 -15    6.58    0.65 
   1  -7 -15    0.63    0.57 
   2  -7 -15   -0.33    0.51 
   3  -7 -15    4.99    0.67 
   4  -7 -15    5.30    0.90 
   5  -7 -15    8.65    1.32 
   6  -7 -15    6.72    1.61 
   7  -7 -15    1.34    1.24 
   8  -7 -15   10.48    1.82 
  -4  -6 -15   -0.51    1.17 
  -3  -6 -15   -0.56    0.84 
  -2  -6 -15    2.59    1.63 
  -1  -6 -15    3.92    0.54 
   0  -6 -15    1.20    0.44 
   1  -6 -15    5.80    0.71 
   2  -6 -15    1.05    0.61 
   3  -6 -15    5.05    0.72 
   4  -6 -15    0.39    0.53 
   5  -6 -15   11.51    1.02 
   6  -6 -15    0.06    0.76 
   7  -6 -15   -0.18    0.98 
   8  -6 -15    1.18    1.19 
   9  -6 -15   22.76    2.07 
  -4  -5 -15   -0.41    0.78 
  -3  -5 -15    8.75    1.29 
  -2  -5 -15   -0.25    0.74 
  -1  -5 -15    0.40    0.22 
   0  -5 -15    0.53    0.35 
   1  -5 -15    2.41    0.49 
   2  -5 -15    1.82    0.54 
   3  -5 -15    0.74    0.47 
   4  -5 -15   10.72    0.90 
   5  -5 -15    4.02    0.72 
   6  -5 -15    0.01    0.56 
   7  -5 -15    0.09    0.71 
   8  -5 -15   -1.61    0.74 
   9  -5 -15    0.30    0.80 
  -5  -4 -15    0.58    0.92 
  -4  -4 -15    2.36    0.94 
  -3  -4 -15    0.28    0.53 
  -2  -4 -15    3.19    0.58 
  -1  -4 -15    7.42    0.45 
   0  -4 -15    3.84    0.38 
   1  -4 -15    2.29    0.42 
   2  -4 -15   10.17    0.77 
   3  -4 -15    0.33    0.42 
   4  -4 -15   -0.26    0.41 
   5  -4 -15    5.67    0.67 
   6  -4 -15   -0.69    0.56 
   7  -4 -15   -0.07    0.67 
   8  -4 -15    1.87    0.76 
   9  -4 -15    0.35    0.70 
  10  -4 -15   -1.73    0.82 
  -6  -3 -15    1.16    1.02 
  -5  -3 -15   -0.14    1.28 
  -4  -3 -15    3.54    0.95 
  -3  -3 -15    1.07    0.49 
  -2  -3 -15   -0.08    0.41 
  -1  -3 -15    4.67    0.36 
   0  -3 -15    0.36    0.28 
   1  -3 -15    8.97    0.83 
   2  -3 -15   15.89    0.80 
   3  -3 -15   28.68    1.13 
   4  -3 -15    2.43    0.47 
   5  -3 -15    4.06    0.74 
   6  -3 -15    7.69    1.13 
   7  -3 -15   -0.34    0.56 
   8  -3 -15    3.44    1.17 
   9  -3 -15    2.88    1.00 
  10  -3 -15    2.74    1.26 
  11  -3 -15    1.81    1.29 
  -6  -2 -15    3.57    1.02 
  -5  -2 -15    4.78    0.97 
  -4  -2 -15    3.75    0.63 
  -3  -2 -15    0.95    0.42 
  -2  -2 -15    3.31    0.45 
  -1  -2 -15    0.85    0.30 
   0  -2 -15    2.23    0.43 
   1  -2 -15    0.32    0.41 
   2  -2 -15    6.44    0.41 
   3  -2 -15    7.34    0.83 
   4  -2 -15    9.06    0.67 
   5  -2 -15   14.79    0.90 
   6  -2 -15    0.53    0.44 
   7  -2 -15    0.84    0.61 
   8  -2 -15    1.68    0.84 
   9  -2 -15    0.85    0.80 
  10  -2 -15    1.03    0.72 
  11  -2 -15    2.96    1.12 
  -7  -1 -15   -2.15    0.90 
  -6  -1 -15   -2.00    0.79 
  -5  -1 -15    1.20    0.70 
  -4  -1 -15    0.83    0.44 
  -3  -1 -15    0.89    0.37 
  -2  -1 -15   -0.13    0.40 
  -1  -1 -15    0.72    0.40 
   0  -1 -15    8.42    0.63 
   1  -1 -15    5.99    0.66 
   2  -1 -15    6.46    0.66 
   3  -1 -15    7.25    0.74 
   4  -1 -15   15.80    1.41 
   5  -1 -15    3.07    0.54 
   6  -1 -15    9.79    0.81 
   7  -1 -15    4.28    0.80 
   8  -1 -15   15.55    1.12 
   9  -1 -15    1.35    0.70 
  10  -1 -15    1.94    0.93 
  11  -1 -15    5.77    1.20 
  -7   0 -15    4.91    1.11 
  -6   0 -15    6.31    1.63 
  -5   0 -15    0.26    0.73 
  -4   0 -15    0.46    0.38 
  -3   0 -15    0.36    0.27 
  -2   0 -15    0.18    0.14 
  -1   0 -15    0.73    0.31 
   0   0 -15    2.96    0.49 
   1   0 -15    3.50    0.48 
   2   0 -15    9.99    0.81 
   3   0 -15    2.85    0.50 
   4   0 -15    7.03    0.71 
   5   0 -15   -0.61    0.30 
   6   0 -15    0.43    0.42 
   7   0 -15    0.16    0.47 
   8   0 -15    7.19    0.93 
   9   0 -15    0.64    1.05 
  10   0 -15   29.44    2.31 
  11   0 -15    1.49    1.03 
  12   0 -15    0.92    1.05 
  -8   1 -15   -0.58    0.82 
  -7   1 -15    0.23    0.88 
  -6   1 -15    0.12    0.82 
  -5   1 -15    2.45    0.57 
  -4   1 -15    2.15    0.53 
  -3   1 -15   12.47    1.36 
  -2   1 -15    4.67    0.49 
  -1   1 -15    0.85    0.33 
   0   1 -15    3.01    0.49 
   1   1 -15   -0.28    0.31 
   2   1 -15    1.08    0.34 
   3   1 -15   50.70    1.78 
   4   1 -15    4.08    0.60 
   5   1 -15    0.27    0.44 
   6   1 -15   13.26    1.36 
   7   1 -15    0.22    0.43 
   8   1 -15    1.08    0.66 
   9   1 -15    0.89    0.73 
  10   1 -15    1.07    0.84 
  11   1 -15    2.86    1.39 
  12   1 -15    0.69    1.32 
  -8   2 -15   -1.04    0.91 
  -7   2 -15    4.93    1.29 
  -6   2 -15    3.79    0.73 
  -5   2 -15    3.63    0.65 
  -4   2 -15    3.81    0.54 
  -3   2 -15    8.51    0.41 
  -2   2 -15    1.84    0.35 
  -1   2 -15    0.68    0.35 
   0   2 -15    0.27    0.38 
   1   2 -15   51.11    1.97 
   2   2 -15    1.68    0.42 
   3   2 -15    1.63    0.46 
   4   2 -15    3.59    0.76 
   5   2 -15   10.00    0.91 
   6   2 -15    0.38    0.53 
   7   2 -15    0.71    0.49 
   8   2 -15    2.56    0.71 
   9   2 -15    3.78    1.23 
  10   2 -15   16.28    1.69 
  11   2 -15    2.43    0.95 
  12   2 -15    0.47    1.00 
  -8   3 -15    3.17    1.30 
  -7   3 -15   -0.01    0.61 
  -6   3 -15   15.16    1.55 
  -5   3 -15    0.00    0.45 
  -4   3 -15    9.73    0.56 
  -3   3 -15    4.40    0.32 
  -2   3 -15    4.97    0.54 
  -1   3 -15    0.31    0.34 
   0   3 -15   -0.17    0.35 
   1   3 -15    8.18    0.82 
   2   3 -15    0.91    0.39 
   3   3 -15    0.10    0.36 
   4   3 -15    2.11    0.52 
   5   3 -15   21.56    1.34 
   6   3 -15   12.07    1.13 
   7   3 -15    2.54    0.64 
   8   3 -15    0.63    0.58 
   9   3 -15   13.92    1.58 
  10   3 -15    6.67    1.15 
  11   3 -15   14.45    1.74 
  12   3 -15   -0.20    0.95 
  -8   4 -15    0.91    1.20 
  -7   4 -15   -1.35    0.70 
  -6   4 -15    0.33    0.49 
  -5   4 -15    1.50    0.22 
  -4   4 -15   -0.13    0.22 
  -3   4 -15   22.11    0.81 
  -2   4 -15    3.28    0.52 
  -1   4 -15   17.28    1.13 
   0   4 -15    0.92    0.46 
   1   4 -15    0.10    0.43 
   2   4 -15    4.25    0.73 
   3   4 -15    2.23    0.46 
   4   4 -15    0.51    0.47 
   5   4 -15    2.54    0.57 
   6   4 -15    1.01    0.54 
   7   4 -15   11.68    1.23 
   8   4 -15    4.74    0.74 
   9   4 -15   29.48    2.13 
  10   4 -15    5.41    1.07 
  11   4 -15    1.06    0.97 
  12   4 -15    1.15    0.98 
  -8   5 -15   -0.18    0.77 
  -7   5 -15    0.69    0.59 
  -6   5 -15   -0.39    0.20 
  -5   5 -15    9.67    0.55 
  -4   5 -15    9.40    0.62 
  -3   5 -15    1.23    0.40 
  -2   5 -15    9.79    0.86 
  -1   5 -15    1.63    0.53 
   0   5 -15    0.33    0.42 
   1   5 -15    1.49    0.48 
   2   5 -15    5.44    0.81 
   3   5 -15    1.37    0.63 
   4   5 -15    7.54    0.81 
   5   5 -15    0.25    0.41 
   6   5 -15   -0.03    0.49 
   7   5 -15    1.02    0.75 
   8   5 -15    1.71    0.77 
   9   5 -15   -1.48    0.51 
  10   5 -15   -0.22    0.72 
  11   5 -15    0.78    0.87 
  12   5 -15    0.23    1.07 
  -8   6 -15   -1.37    1.00 
  -7   6 -15   -0.35    0.19 
  -6   6 -15    1.52    0.34 
  -5   6 -15   23.34    0.99 
  -4   6 -15   20.65    0.92 
  -3   6 -15    5.06    0.47 
  -2   6 -15    0.95    0.43 
  -1   6 -15    3.44    0.64 
   0   6 -15    0.26    0.44 
   1   6 -15    2.42    0.63 
   2   6 -15    7.19    0.88 
   3   6 -15    0.10    0.51 
   4   6 -15    7.28    1.00 
   5   6 -15    6.04    0.96 
   6   6 -15    4.79    0.86 
   7   6 -15    6.12    0.97 
   8   6 -15    0.23    0.71 
   9   6 -15    7.69    1.22 
  10   6 -15   27.63    2.11 
  11   6 -15   -0.22    0.90 
  12   6 -15   -0.11    1.04 
  -8   7 -15    1.46    0.32 
  -7   7 -15    0.68    0.35 
  -6   7 -15    1.16    0.44 
  -5   7 -15    1.05    0.41 
  -4   7 -15    0.82    0.34 
  -3   7 -15    0.54    0.30 
  -2   7 -15   15.56    1.12 
  -1   7 -15   16.68    1.25 
   0   7 -15    5.14    0.69 
   1   7 -15    0.20    0.48 
   2   7 -15    6.21    0.88 
   3   7 -15   -0.66    0.47 
   4   7 -15   16.63    1.86 
   5   7 -15    2.02    0.65 
   6   7 -15    1.27    0.56 
   7   7 -15   -0.14    0.50 
   8   7 -15    4.12    0.75 
   9   7 -15    1.19    0.63 
  10   7 -15    0.29    0.61 
  11   7 -15    3.53    0.90 
  12   7 -15   -1.45    0.96 
  -8   8 -15   -0.19    0.40 
  -7   8 -15    1.31    0.46 
  -6   8 -15    0.00    0.40 
  -5   8 -15   -0.18    0.36 
  -4   8 -15    2.27    0.42 
  -3   8 -15   11.58    0.88 
  -2   8 -15    3.52    0.68 
  -1   8 -15   17.77    1.52 
   0   8 -15    0.65    0.49 
   1   8 -15   10.26    1.09 
   2   8 -15    4.25    0.78 
   3   8 -15    0.69    0.51 
   4   8 -15    4.96    0.80 
   5   8 -15    0.10    0.51 
   6   8 -15    7.72    1.35 
   7   8 -15    0.72    0.62 
   8   8 -15    5.33    1.14 
   9   8 -15    3.06    0.94 
  10   8 -15    3.41    0.90 
  11   8 -15   -1.35    0.82 
  12   8 -15   -1.18    1.05 
  -8   9 -15    0.31    0.46 
  -7   9 -15    0.34    0.53 
  -6   9 -15    0.23    0.42 
  -5   9 -15    0.56    0.44 
  -4   9 -15    0.42    0.38 
  -3   9 -15    9.04    0.75 
  -2   9 -15    0.06    0.32 
  -1   9 -15    3.96    0.73 
   0   9 -15    0.96    0.53 
   1   9 -15    8.83    1.01 
   2   9 -15    0.53    0.51 
   3   9 -15    0.27    0.52 
   4   9 -15    2.70    0.58 
   5   9 -15    0.57    0.55 
   6   9 -15    1.41    0.75 
   7   9 -15    0.83    0.56 
   8   9 -15   -0.32    0.57 
   9   9 -15    1.44    0.82 
  10   9 -15    0.84    0.68 
  11   9 -15    0.23    0.94 
  -8  10 -15   -0.85    0.47 
  -7  10 -15    0.38    0.50 
  -6  10 -15    0.70    0.48 
  -5  10 -15    0.51    0.44 
  -4  10 -15    0.04    0.38 
  -3  10 -15    1.70    0.47 
  -2  10 -15   13.18    0.89 
  -1  10 -15    8.90    0.99 
   0  10 -15    1.42    0.56 
   1  10 -15    0.85    0.50 
   2  10 -15    0.81    0.58 
   3  10 -15   -0.59    0.56 
   4  10 -15    1.45    0.64 
   5  10 -15   48.54    2.41 
   6  10 -15    5.12    0.85 
   7  10 -15    9.34    1.09 
   8  10 -15    3.13    0.71 
   9  10 -15    0.94    0.68 
  10  10 -15    0.00    1.03 
  11  10 -15    1.82    0.96 
  -8  11 -15   -0.07    0.58 
  -7  11 -15    0.53    0.56 
  -6  11 -15   -0.02    0.47 
  -5  11 -15   -0.07    0.43 
  -4  11 -15    1.58    0.47 
  -3  11 -15   -0.36    0.34 
  -2  11 -15    5.83    0.69 
  -1  11 -15    0.62    0.74 
   0  11 -15    2.74    0.66 
   1  11 -15    0.19    0.56 
   2  11 -15   10.79    1.53 
   3  11 -15    5.70    1.00 
   4  11 -15    2.87    1.47 
   5  11 -15   32.24    2.61 
   6  11 -15    1.89    0.90 
   7  11 -15   -0.22    0.96 
   8  11 -15    6.29    1.36 
   9  11 -15    4.26    1.35 
  10  11 -15   -0.53    1.00 
  11  11 -15   -0.40    1.45 
  -7  12 -15    0.79    0.59 
  -6  12 -15    6.80    0.83 
  -5  12 -15   -0.41    0.46 
  -4  12 -15    0.26    0.44 
  -3  12 -15    0.47    0.44 
  -2  12 -15    1.65    0.48 
  -1  12 -15    1.85    0.66 
   0  12 -15    4.85    1.46 
   1  12 -15    1.60    0.78 
   2  12 -15   15.85    1.85 
   3  12 -15    1.81    0.88 
   4  12 -15   13.70    1.81 
   5  12 -15    0.99    0.91 
   6  12 -15   -0.29    0.63 
   7  12 -15   -0.43    0.97 
   8  12 -15   -1.53    0.82 
   9  12 -15    1.56    1.39 
  10  12 -15    1.70    1.30 
  -7  13 -15    2.31    0.87 
  -6  13 -15    0.79    0.57 
  -5  13 -15    2.07    0.64 
  -4  13 -15   -0.15    0.50 
  -3  13 -15    1.14    0.52 
  -2  13 -15    1.86    0.51 
  -1  13 -15    0.45    0.57 
   0  13 -15    3.88    1.04 
   1  13 -15    0.86    0.70 
   2  13 -15   -0.08    0.78 
   3  13 -15    0.08    0.72 
   4  13 -15    1.20    0.84 
   5  13 -15    0.41    0.97 
   6  13 -15   10.41    1.89 
   7  13 -15    0.65    0.85 
   8  13 -15    0.54    1.22 
   9  13 -15   -0.78    0.98 
  10  13 -15    1.72    1.41 
  -7  14 -15    0.49    1.37 
  -6  14 -15   -0.26    0.63 
  -5  14 -15   -0.01    0.55 
  -4  14 -15   -0.87    0.48 
  -3  14 -15    0.28    0.52 
  -2  14 -15    0.18    0.52 
  -1  14 -15    1.05    0.75 
   0  14 -15   12.79    1.63 
   1  14 -15    0.46    0.80 
   2  14 -15    3.07    0.99 
   3  14 -15    0.39    0.84 
   4  14 -15    3.00    1.07 
   5  14 -15    4.02    1.10 
   6  14 -15    5.68    1.35 
   7  14 -15   11.87    1.85 
   8  14 -15    2.99    1.16 
   9  14 -15   -0.21    1.36 
  -6  15 -15    1.27    0.87 
  -5  15 -15    2.49    0.68 
  -4  15 -15   -0.82    0.56 
  -3  15 -15    1.21    0.63 
  -2  15 -15    8.20    1.32 
  -1  15 -15   -0.47    0.65 
   0  15 -15   -0.69    0.77 
   1  15 -15    0.79    0.80 
   2  15 -15   -1.95    0.77 
   3  15 -15    7.63    2.13 
   4  15 -15   -1.88    0.80 
   5  15 -15    1.76    0.97 
   6  15 -15    1.34    1.08 
   7  15 -15    1.01    1.10 
   8  15 -15   -1.12    1.33 
  -5  16 -15   -0.02    0.65 
  -4  16 -15    9.18    1.13 
  -3  16 -15    0.70    0.62 
  -2  16 -15   -0.79    0.74 
  -1  16 -15    0.30    0.81 
   0  16 -15    0.27    0.72 
   1  16 -15   -0.03    0.77 
   2  16 -15   -1.66    0.85 
   3  16 -15    2.54    0.94 
   4  16 -15    0.25    1.00 
   5  16 -15    0.74    1.17 
   6  16 -15    1.26    1.11 
   7  16 -15   -2.03    0.95 
   8  16 -15    4.78    2.60 
  -4  17 -15    0.32    0.67 
  -3  17 -15    1.18    0.92 
  -2  17 -15    0.91    0.90 
  -1  17 -15    0.59    0.98 
   0  17 -15    0.11    0.82 
   1  17 -15    2.47    1.07 
   2  17 -15   -0.41    1.01 
   3  17 -15   -0.16    0.94 
   4  17 -15    2.37    1.31 
   5  17 -15   -2.52    0.96 
   6  17 -15    0.78    1.37 
   7  17 -15    0.88    2.02 
  -3  18 -15    3.39    0.90 
  -2  18 -15    1.14    1.09 
  -1  18 -15    0.43    1.00 
   0  18 -15    1.26    1.05 
   1  18 -15   -1.12    1.02 
   2  18 -15    1.02    1.04 
   3  18 -15    1.71    1.12 
   4  18 -15   -0.15    1.33 
   5  18 -15   -0.81    0.96 
  -1  19 -15    0.94    1.16 
   0  19 -15   -0.43    1.32 
   1  19 -15    0.54    1.03 
   2  19 -15    5.33    1.38 
   3  19 -15    2.52    1.39 
   1 -10 -14    0.19    1.09 
   2 -10 -14   13.50    2.18 
   3 -10 -14   -1.52    0.97 
   4 -10 -14    1.25    1.06 
  -1  -9 -14    0.83    0.34 
   0  -9 -14   -0.57    0.57 
   1  -9 -14   17.90    1.35 
   2  -9 -14   -1.14    0.66 
   3  -9 -14    4.56    1.12 
   4  -9 -14    0.89    1.09 
   5  -9 -14    2.98    1.25 
   6  -9 -14    3.03    1.41 
   7  -9 -14    1.08    2.03 
  -3  -8 -14   -0.19    0.90 
  -2  -8 -14    0.52    0.34 
  -1  -8 -14    3.44    0.41 
   0  -8 -14    0.68    0.45 
   1  -8 -14    8.45    0.87 
   2  -8 -14    4.50    0.80 
   3  -8 -14    0.21    0.65 
   4  -8 -14    2.45    0.70 
   5  -8 -14    0.80    0.64 
   6  -8 -14    0.83    0.91 
   7  -8 -14   -0.12    1.05 
   8  -8 -14    0.12    1.63 
  -4  -7 -14   -1.52    0.89 
  -3  -7 -14    3.36    1.07 
  -2  -7 -14   -2.14    0.77 
  -1  -7 -14    0.43    0.29 
   0  -7 -14    9.52    0.70 
   1  -7 -14    0.28    0.45 
   2  -7 -14    4.57    0.71 
   3  -7 -14    2.75    0.61 
   4  -7 -14   -0.22    0.57 
   5  -7 -14    0.91    0.65 
   6  -7 -14    2.88    0.93 
   7  -7 -14    9.19    1.93 
   8  -7 -14    3.92    1.29 
   9  -7 -14   15.45    3.26 
  -5  -6 -14    0.13    0.98 
  -4  -6 -14    0.63    0.88 
  -3  -6 -14    1.02    0.79 
  -2  -6 -14   -1.12    0.71 
  -1  -6 -14    2.79    0.40 
   0  -6 -14    0.18    0.35 
   1  -6 -14   -0.14    0.43 
   2  -6 -14    7.78    0.87 
   3  -6 -14    0.88    0.48 
   4  -6 -14    3.91    0.62 
   5  -6 -14    0.70    0.55 
   6  -6 -14   -0.53    0.60 
   7  -6 -14    0.65    0.79 
   8  -6 -14   12.62    1.48 
   9  -6 -14    1.68    0.93 
  10  -6 -14   13.76    1.70 
  -6  -5 -14   -1.97    0.85 
  -5  -5 -14    2.30    1.03 
  -4  -5 -14    6.80    1.11 
  -3  -5 -14    3.24    0.67 
  -2  -5 -14    1.90    0.76 
  -1  -5 -14    1.36    0.26 
   0  -5 -14    0.03    0.31 
   1  -5 -14    8.85    0.68 
   2  -5 -14    0.37    0.43 
   3  -5 -14    1.38    0.41 
   4  -5 -14   -0.37    0.49 
   5  -5 -14    1.24    0.53 
   6  -5 -14    0.64    0.60 
   7  -5 -14    3.80    0.82 
   8  -5 -14    0.47    0.81 
   9  -5 -14   12.23    1.28 
  10  -5 -14   -2.12    0.86 
  -6  -4 -14    2.20    1.01 
  -5  -4 -14    3.15    0.94 
  -4  -4 -14    2.07    0.66 
  -3  -4 -14    3.06    0.82 
  -2  -4 -14    3.47    0.61 
  -1  -4 -14    5.56    0.40 
   0  -4 -14    3.92    0.42 
   1  -4 -14    0.39    0.32 
   2  -4 -14    0.66    0.37 
   3  -4 -14    0.95    0.39 
   4  -4 -14   -0.56    0.33 
   5  -4 -14    0.45    0.45 
   6  -4 -14   -0.18    0.44 
   7  -4 -14    1.01    0.65 
   8  -4 -14    7.62    1.20 
   9  -4 -14    2.14    0.85 
  10  -4 -14    1.04    0.88 
  11  -4 -14    3.99    1.17 
  -7  -3 -14    3.14    1.08 
  -6  -3 -14    3.32    1.01 
  -5  -3 -14   14.31    1.21 
  -4  -3 -14    1.38    0.88 
  -3  -3 -14    3.78    0.68 
  -2  -3 -14    0.68    0.41 
  -1  -3 -14   -0.19    0.23 
   0  -3 -14    3.35    0.33 
   1  -3 -14   27.80    1.07 
   2  -3 -14    5.24    0.49 
   3  -3 -14    6.79    0.59 
   4  -3 -14   18.75    1.07 
   5  -3 -14   -0.19    0.49 
   6  -3 -14    3.17    0.85 
   7  -3 -14    9.66    0.89 
   8  -3 -14    1.19    0.73 
   9  -3 -14   10.33    1.17 
  10  -3 -14    1.93    1.01 
  11  -3 -14    3.18    1.38 
  -7  -2 -14   -0.29    0.87 
  -6  -2 -14    2.88    0.98 
  -5  -2 -14    1.81    0.78 
  -4  -2 -14    3.30    0.56 
  -3  -2 -14   24.12    1.26 
  -2  -2 -14    0.13    0.34 
  -1  -2 -14    2.03    0.30 
   0  -2 -14    0.68    0.25 
   1  -2 -14   11.44    0.50 
   2  -2 -14    1.36    0.46 
   3  -2 -14    5.99    0.53 
   4  -2 -14    0.43    0.33 
   5  -2 -14   16.82    1.02 
   6  -2 -14   -0.28    0.41 
   7  -2 -14    3.30    0.64 
   8  -2 -14    1.60    0.63 
   9  -2 -14    5.92    1.02 
  10  -2 -14    6.32    1.17 
  11  -2 -14    9.21    1.26 
  12  -2 -14    0.83    0.90 
  -8  -1 -14    1.17    0.95 
  -7  -1 -14    9.58    1.39 
  -6  -1 -14    6.04    1.20 
  -5  -1 -14    6.17    0.99 
  -4  -1 -14    5.41    0.66 
  -3  -1 -14    0.48    0.36 
  -2  -1 -14    2.32    0.34 
  -1  -1 -14    5.27    0.30 
   0  -1 -14    0.22    0.28 
   1  -1 -14    3.91    0.49 
   2  -1 -14    3.57    0.51 
   3  -1 -14    6.40    0.48 
   4  -1 -14   17.77    0.87 
   5  -1 -14    5.37    0.60 
   6  -1 -14    1.93    0.49 
   7  -1 -14    1.11    0.48 
   8  -1 -14    2.60    0.59 
   9  -1 -14   -0.24    0.77 
  10  -1 -14    3.00    0.92 
  11  -1 -14    6.44    1.36 
  12  -1 -14   -1.38    1.27 
  -8   0 -14    2.58    1.10 
  -7   0 -14    1.32    0.78 
  -6   0 -14   -0.20    1.16 
  -5   0 -14    0.18    0.60 
  -4   0 -14    6.44    0.77 
  -3   0 -14    3.38    0.41 
  -2   0 -14    0.81    0.15 
  -1   0 -14   28.56    1.37 
   0   0 -14    8.35    0.72 
   1   0 -14    0.42    0.38 
   2   0 -14   -0.14    0.33 
   3   0 -14    6.79    0.70 
   4   0 -14    1.14    0.40 
   5   0 -14    2.97    0.47 
   6   0 -14   26.29    1.33 
   7   0 -14    3.62    0.87 
   8   0 -14    1.74    0.56 
   9   0 -14    0.22    0.68 
  10   0 -14    0.00    0.88 
  11   0 -14    2.35    0.96 
  12   0 -14    7.67    1.27 
  -8   1 -14    9.12    1.30 
  -7   1 -14    1.58    0.80 
  -6   1 -14   11.52    1.38 
  -5   1 -14    0.41    0.46 
  -4   1 -14    6.64    0.74 
  -3   1 -14    0.00    0.25 
  -2   1 -14    4.39    0.71 
  -1   1 -14    8.04    0.65 
   0   1 -14    3.91    0.52 
   1   1 -14    3.55    0.46 
   2   1 -14    0.88    0.38 
   3   1 -14   20.31    1.16 
   4   1 -14    9.79    0.85 
   5   1 -14   17.88    1.17 
   6   1 -14   26.02    1.25 
   7   1 -14    0.72    0.45 
   8   1 -14    3.92    0.65 
   9   1 -14    0.09    0.73 
  10   1 -14    2.78    0.84 
  11   1 -14    0.52    0.81 
  12   1 -14    0.23    0.97 
  -9   2 -14   -0.62    0.97 
  -8   2 -14   -1.34    0.77 
  -7   2 -14   -0.62    0.67 
  -6   2 -14    2.21    0.61 
  -5   2 -14    0.51    0.53 
  -4   2 -14    5.21    0.61 
  -3   2 -14    0.56    0.17 
  -2   2 -14   -0.26    0.24 
  -1   2 -14    1.58    0.36 
   0   2 -14   13.79    0.91 
   1   2 -14    0.98    0.46 
   2   2 -14    3.39    0.48 
   3   2 -14    1.76    0.41 
   4   2 -14    7.93    0.73 
   5   2 -14   15.06    1.08 
   6   2 -14   10.41    1.05 
   7   2 -14    4.95    0.77 
   8   2 -14    3.34    0.78 
   9   2 -14    2.11    0.72 
  10   2 -14    9.53    1.25 
  11   2 -14    1.82    0.99 
  12   2 -14    0.26    0.88 
  -9   3 -14   13.28    1.70 
  -8   3 -14   -0.20    0.83 
  -7   3 -14   16.97    1.27 
  -6   3 -14    0.69    0.72 
  -5   3 -14    0.26    0.40 
  -4   3 -14    0.00    0.17 
  -3   3 -14    0.25    0.31 
  -2   3 -14   22.58    1.03 
  -1   3 -14    6.88    0.66 
   0   3 -14    6.97    0.71 
   1   3 -14    0.10    0.36 
   2   3 -14   25.46    1.18 
   3   3 -14   15.07    1.00 
   4   3 -14    8.67    0.86 
   5   3 -14   -0.48    0.42 
   6   3 -14    6.54    0.89 
   7   3 -14    0.34    0.48 
   8   3 -14    4.89    0.89 
   9   3 -14    4.94    1.05 
  10   3 -14    1.93    0.83 
  11   3 -14    0.02    0.70 
  12   3 -14   10.63    1.40 
  13   3 -14    0.58    1.26 
  -9   4 -14    3.69    1.09 
  -8   4 -14   -0.23    0.57 
  -7   4 -14    0.43    0.76 
  -6   4 -14   25.58    1.55 
  -5   4 -14    0.87    0.24 
  -4   4 -14    4.12    0.38 
  -3   4 -14    0.20    0.32 
  -2   4 -14    0.36    0.35 
  -1   4 -14    6.30    0.71 
   0   4 -14    3.20    0.57 
   1   4 -14    1.54    0.50 
   2   4 -14    0.29    0.47 
   3   4 -14   31.32    1.44 
   4   4 -14    6.31    0.73 
   5   4 -14    1.62    0.47 
   6   4 -14   -1.14    0.39 
   7   4 -14   14.40    1.22 
   8   4 -14   -0.78    0.44 
   9   4 -14    0.63    0.66 
  10   4 -14    1.30    0.82 
  11   4 -14    5.73    1.13 
  12   4 -14    0.30    0.91 
  13   4 -14   -0.28    1.06 
  -9   5 -14    0.77    0.98 
  -8   5 -14    0.01    0.74 
  -7   5 -14    0.50    0.18 
  -6   5 -14   -0.22    0.22 
  -5   5 -14   -0.65    0.23 
  -4   5 -14    2.84    0.39 
  -3   5 -14    1.15    0.30 
  -2   5 -14    1.81    0.24 
  -1   5 -14   16.26    1.46 
   0   5 -14   11.61    1.03 
   1   5 -14   24.76    1.40 
   2   5 -14   -0.48    0.45 
   3   5 -14    2.52    0.64 
   4   5 -14   15.96    1.19 
   5   5 -14    8.89    0.89 
   6   5 -14    5.29    0.66 
   7   5 -14   21.67    1.31 
   8   5 -14   -0.18    0.58 
   9   5 -14    6.55    1.02 
  10   5 -14   29.08    2.14 
  11   5 -14    1.47    0.81 
  12   5 -14    2.72    0.91 
  -9   6 -14    1.14    1.26 
  -8   6 -14   12.63    0.54 
  -7   6 -14    0.99    0.28 
  -6   6 -14    5.72    0.57 
  -5   6 -14   31.33    0.99 
  -4   6 -14    1.69    0.34 
  -3   6 -14    0.54    0.28 
  -2   6 -14    4.45    0.62 
  -1   6 -14    4.21    0.65 
   0   6 -14   -0.07    0.38 
   1   6 -14   -0.45    0.44 
   2   6 -14   10.03    0.99 
   3   6 -14    0.49    0.43 
   4   6 -14    2.67    0.56 
   5   6 -14    8.87    0.86 
   6   6 -14    0.04    0.43 
   7   6 -14    1.58    0.57 
   8   6 -14   -0.07    0.48 
   9   6 -14    3.11    0.71 
  10   6 -14    0.18    0.65 
  11   6 -14    3.81    1.09 
  12   6 -14    0.90    0.98 
  -9   7 -14   -0.37    0.30 
  -8   7 -14    0.59    0.32 
  -7   7 -14   13.04    0.68 
  -6   7 -14   -0.22    0.35 
  -5   7 -14   -0.10    0.38 
  -4   7 -14    0.33    0.34 
  -3   7 -14   15.09    0.82 
  -2   7 -14    1.77    0.35 
  -1   7 -14   11.87    1.05 
   0   7 -14    7.23    0.86 
   1   7 -14    0.52    0.47 
   2   7 -14    1.78    0.50 
   3   7 -14   17.07    1.19 
   4   7 -14    4.77    0.65 
   5   7 -14    0.79    0.53 
   6   7 -14   10.72    0.97 
   7   7 -14   -0.33    0.51 
   8   7 -14   10.91    1.22 
   9   7 -14    0.38    0.51 
  10   7 -14    3.08    0.87 
  11   7 -14   -0.32    0.74 
  12   7 -14    5.25    1.23 
  -9   8 -14    0.91    0.45 
  -8   8 -14   -0.05    0.33 
  -7   8 -14    0.99    0.43 
  -6   8 -14    1.42    0.42 
  -5   8 -14    1.91    0.42 
  -4   8 -14    6.03    0.68 
  -3   8 -14    0.37    0.31 
  -2   8 -14   29.96    1.21 
  -1   8 -14    6.87    0.81 
   0   8 -14   15.09    1.24 
   1   8 -14    2.23    0.58 
   2   8 -14    1.66    0.49 
   3   8 -14    7.71    0.81 
   4   8 -14    5.28    0.83 
   5   8 -14    1.23    0.62 
   6   8 -14    3.80    0.79 
   7   8 -14    6.72    0.94 
   8   8 -14    5.16    0.81 
   9   8 -14    0.75    0.66 
  10   8 -14    4.10    0.70 
  11   8 -14    0.23    0.68 
  12   8 -14   -0.32    0.95 
  -9   9 -14    0.58    0.48 
  -8   9 -14    0.42    0.44 
  -7   9 -14   -0.30    0.41 
  -6   9 -14   -0.65    0.38 
  -5   9 -14    3.41    0.62 
  -4   9 -14   16.57    1.12 
  -3   9 -14    2.05    0.44 
  -2   9 -14    5.00    0.54 
  -1   9 -14    8.25    0.92 
   0   9 -14    3.45    0.66 
   1   9 -14   32.89    1.72 
   2   9 -14    7.40    0.85 
   3   9 -14   20.56    1.59 
   4   9 -14   16.99    1.44 
   5   9 -14    1.68    0.54 
   6   9 -14    1.74    0.63 
   7   9 -14    4.50    0.81 
   8   9 -14    0.12    0.63 
   9   9 -14    0.11    0.60 
  10   9 -14    1.28    0.71 
  11   9 -14    2.27    1.01 
  12   9 -14   -0.91    0.97 
  -9  10 -14    2.59    0.60 
  -8  10 -14    2.02    0.57 
  -7  10 -14   -0.84    0.49 
  -6  10 -14   10.11    0.89 
  -5  10 -14    1.89    0.47 
  -4  10 -14    1.03    0.42 
  -3  10 -14   -0.71    0.33 
  -2  10 -14   16.89    1.00 
  -1  10 -14   10.55    1.05 
   0  10 -14    0.50    0.52 
   1  10 -14   29.34    1.65 
   2  10 -14    9.12    1.01 
   3  10 -14   13.41    1.59 
   4  10 -14    1.71    0.59 
   5  10 -14    3.42    0.66 
   6  10 -14   21.87    1.49 
   7  10 -14    2.44    0.59 
   8  10 -14    0.74    0.53 
   9  10 -14    1.22    1.11 
  10  10 -14    1.06    1.01 
  11  10 -14   -0.44    0.95 
  -8  11 -14    3.08    0.64 
  -7  11 -14    0.51    0.52 
  -6  11 -14    0.08    0.47 
  -5  11 -14    0.81    0.48 
  -4  11 -14    4.59    0.69 
  -3  11 -14    0.60    0.39 
  -2  11 -14   -0.01    0.36 
  -1  11 -14    2.16    0.69 
   0  11 -14   13.53    1.26 
   1  11 -14    8.63    1.20 
   2  11 -14    7.67    1.26 
   3  11 -14    6.82    1.22 
   4  11 -14    2.83    0.88 
   5  11 -14   -0.06    0.76 
   6  11 -14    3.39    1.13 
   7  11 -14    4.73    1.15 
   8  11 -14    1.53    1.10 
   9  11 -14    3.09    1.30 
  10  11 -14    4.73    1.27 
  11  11 -14    2.31    1.62 
  -8  12 -14   -0.52    0.74 
  -7  12 -14   -0.45    0.53 
  -6  12 -14    0.86    0.51 
  -5  12 -14    0.93    0.48 
  -4  12 -14    2.23    0.53 
  -3  12 -14    0.00    0.38 
  -2  12 -14    1.00    1.21 
  -1  12 -14    0.79    0.54 
   0  12 -14   18.06    1.81 
   1  12 -14    4.64    0.99 
   2  12 -14    1.00    0.70 
   3  12 -14   11.20    1.58 
   4  12 -14    2.57    0.83 
   5  12 -14    6.98    1.33 
   6  12 -14    0.35    0.96 
   7  12 -14   -1.44    0.61 
   8  12 -14    0.02    1.09 
   9  12 -14    1.10    1.14 
  10  12 -14    1.76    1.32 
  11  12 -14   -0.89    1.14 
  -8  13 -14    2.47    0.82 
  -7  13 -14    1.40    0.65 
  -6  13 -14   -1.47    0.49 
  -5  13 -14   -0.38    0.44 
  -4  13 -14    0.00    0.44 
  -3  13 -14   -0.78    0.46 
  -2  13 -14    1.14    0.45 
  -1  13 -14    0.05    0.71 
   0  13 -14    3.74    0.96 
   1  13 -14    0.03    0.86 
   2  13 -14    2.49    1.39 
   3  13 -14    5.59    1.66 
   4  13 -14    1.75    0.90 
   5  13 -14    2.75    0.81 
   6  13 -14    0.83    0.91 
   7  13 -14    0.91    1.11 
   8  13 -14    0.24    0.79 
   9  13 -14   -1.13    1.00 
  10  13 -14    3.03    1.52 
  -7  14 -14    1.94    0.71 
  -6  14 -14    0.78    0.58 
  -5  14 -14   -0.02    0.53 
  -4  14 -14    0.02    0.54 
  -3  14 -14    0.62    0.52 
  -2  14 -14    1.02    0.51 
  -1  14 -14   -0.45    0.48 
   0  14 -14    0.05    0.66 
   1  14 -14    1.53    0.72 
   2  14 -14    2.74    0.98 
   3  14 -14   -0.44    0.55 
   4  14 -14    7.50    1.39 
   5  14 -14    0.32    0.88 
   6  14 -14    6.09    1.38 
   7  14 -14    5.79    1.42 
   8  14 -14    7.23    1.52 
   9  14 -14   -0.06    1.27 
  10  14 -14   -1.48    1.34 
  -7  15 -14    0.09    0.70 
  -6  15 -14   -0.42    0.64 
  -5  15 -14   -0.24    0.63 
  -4  15 -14   -0.36    0.61 
  -3  15 -14   -0.50    0.49 
  -2  15 -14   -0.25    0.41 
  -1  15 -14   -1.04    0.50 
   0  15 -14    1.32    0.76 
   1  15 -14    0.75    0.79 
   2  15 -14   -0.11    0.76 
   3  15 -14    0.23    0.74 
   4  15 -14   -1.32    0.82 
   5  15 -14   -0.60    0.79 
   6  15 -14    7.18    1.34 
   7  15 -14   -0.38    1.22 
   8  15 -14   16.07    2.34 
   9  15 -14    0.15    1.22 
  -6  16 -14    2.92    1.10 
  -5  16 -14    6.51    1.05 
  -4  16 -14    1.29    0.73 
  -3  16 -14    1.38    0.63 
  -2  16 -14    1.12    0.60 
  -1  16 -14    1.15    0.70 
   0  16 -14   -0.90    0.67 
   1  16 -14    3.12    1.08 
   2  16 -14    0.28    0.90 
   3  16 -14    0.39    0.86 
   4  16 -14    3.55    1.26 
   5  16 -14    0.19    0.96 
   6  16 -14   -0.83    0.99 
   7  16 -14    2.70    1.29 
   8  16 -14    0.07    1.33 
  -5  17 -14    1.39    0.87 
  -4  17 -14    2.35    0.84 
  -3  17 -14    6.25    1.03 
  -2  17 -14    0.48    0.78 
  -1  17 -14    2.20    1.10 
   0  17 -14   -0.95    0.75 
   1  17 -14    1.06    0.85 
   2  17 -14    0.97    0.96 
   3  17 -14    3.12    1.13 
   4  17 -14    0.71    1.10 
   5  17 -14   -0.50    0.84 
   6  17 -14    4.19    1.40 
   7  17 -14    0.40    1.33 
  -4  18 -14    0.73    0.84 
  -3  18 -14    0.40    0.85 
  -2  18 -14    0.22    0.77 
  -1  18 -14    0.02    0.80 
   0  18 -14   -0.25    0.97 
   1  18 -14    0.92    1.04 
   2  18 -14    1.22    0.91 
   3  18 -14    1.37    1.22 
   4  18 -14    2.57    2.14 
   5  18 -14   -1.54    1.20 
   6  18 -14    3.72    1.34 
  -2  19 -14    1.42    1.39 
  -1  19 -14    3.22    1.29 
   0  19 -14    2.30    1.14 
   1  19 -14    3.01    1.31 
   2  19 -14   -0.88    1.11 
   3  19 -14    3.27    1.31 
   4  19 -14    0.05    1.18 
   1 -11 -13    0.58    1.14 
   2 -11 -13    2.55    1.35 
   3 -11 -13    5.83    1.82 
   4 -11 -13   -0.77    0.98 
  -2 -10 -13    1.73    0.65 
  -1 -10 -13   -0.32    0.43 
   0 -10 -13    0.70    0.66 
   1 -10 -13    2.50    0.73 
   2 -10 -13    5.24    1.14 
   3 -10 -13   17.68    1.71 
   4 -10 -13    2.94    1.10 
   5 -10 -13    4.07    1.17 
   6 -10 -13   -0.17    0.95 
  -3  -9 -13   -1.50    0.91 
  -2  -9 -13    2.29    0.61 
  -1  -9 -13    1.28    0.45 
   0  -9 -13    0.25    0.48 
   1  -9 -13   16.65    1.15 
   2  -9 -13    7.58    0.91 
   3  -9 -13    4.12    0.78 
   4  -9 -13    5.80    0.97 
   5  -9 -13    5.73    1.00 
   6  -9 -13   10.72    1.90 
   7  -9 -13    0.85    1.03 
   8  -9 -13    2.14    1.83 
  -4  -8 -13    4.08    1.10 
  -3  -8 -13    2.03    0.93 
  -2  -8 -13    2.31    0.58 
  -1  -8 -13    1.75    0.38 
   0  -8 -13    1.71    0.48 
   1  -8 -13   25.40    1.37 
   2  -8 -13    0.12    0.56 
   3  -8 -13    3.02    0.70 
   4  -8 -13    1.48    0.68 
   5  -8 -13   18.60    1.42 
   6  -8 -13    1.84    0.87 
   7  -8 -13   11.02    1.51 
   8  -8 -13   11.67    1.91 
   9  -8 -13    3.77    1.22 
  -5  -7 -13    1.50    0.98 
  -4  -7 -13    0.68    0.76 
  -3  -7 -13   -0.83    0.82 
  -2  -7 -13   -0.26    0.38 
  -1  -7 -13    4.34    0.43 
   0  -7 -13    7.56    0.62 
   1  -7 -13    0.16    0.42 
   2  -7 -13    1.92    0.50 
   3  -7 -13    0.82    0.45 
   4  -7 -13   12.27    1.14 
   5  -7 -13    3.34    0.72 
   6  -7 -13   13.49    1.48 
   7  -7 -13    2.64    0.92 
   8  -7 -13   -0.90    0.65 
   9  -7 -13   -2.81    0.96 
  10  -7 -13    0.85    1.68 
  -6  -6 -13    1.85    1.06 
  -5  -6 -13    1.25    0.90 
  -4  -6 -13   -0.49    0.73 
  -3  -6 -13   -0.17    0.72 
  -2  -6 -13   16.55    0.91 
  -1  -6 -13    0.46    0.34 
   0  -6 -13    0.26    0.33 
   1  -6 -13    2.48    0.53 
   2  -6 -13   21.68    1.20 
   3  -6 -13    4.98    0.65 
   4  -6 -13    0.09    0.41 
   5  -6 -13   -0.25    0.44 
   6  -6 -13    1.49    0.79 
   7  -6 -13    0.79    0.59 
   8  -6 -13    3.14    0.81 
   9  -6 -13    7.04    1.14 
  10  -6 -13    0.26    0.86 
  11  -6 -13    2.82    1.33 
  -7  -5 -13    3.34    1.12 
  -6  -5 -13   -0.09    0.88 
  -5  -5 -13    5.43    1.20 
  -4  -5 -13    8.85    1.41 
  -3  -5 -13    0.61    0.60 
  -2  -5 -13    4.26    1.02 
  -1  -5 -13   -0.30    0.28 
   0  -5 -13    0.91    0.33 
   1  -5 -13    1.19    0.41 
   2  -5 -13   25.68    1.21 
   3  -5 -13    4.11    0.59 
   4  -5 -13    4.20    0.61 
   5  -5 -13    0.14    0.44 
   6  -5 -13    3.72    0.64 
   7  -5 -13    2.29    0.68 
   8  -5 -13   -1.28    0.52 
   9  -5 -13    0.77    0.69 
  10  -5 -13    1.42    0.87 
  11  -5 -13    1.86    0.99 
  -7  -4 -13    0.62    0.87 
  -6  -4 -13   -0.30    0.81 
  -5  -4 -13    2.64    0.87 
  -4  -4 -13   -0.08    0.48 
  -3  -4 -13    0.72    0.65 
  -2  -4 -13    2.28    0.52 
  -1  -4 -13    3.62    0.37 
   0  -4 -13    9.79    0.64 
   1  -4 -13    0.10    0.30 
   2  -4 -13    2.82    0.48 
   3  -4 -13    1.63    0.39 
   4  -4 -13    5.78    0.58 
   5  -4 -13    1.59    0.51 
   6  -4 -13   13.57    1.14 
   7  -4 -13    0.23    0.59 
   8  -4 -13    3.56    0.91 
   9  -4 -13   -0.20    0.60 
  10  -4 -13   -1.66    0.86 
  11  -4 -13   14.73    1.73 
  12  -4 -13    1.16    1.08 
  -8  -3 -13    4.23    1.23 
  -7  -3 -13   -0.24    0.86 
  -6  -3 -13    2.12    0.93 
  -5  -3 -13    1.91    0.83 
  -4  -3 -13    1.78    0.51 
  -3  -3 -13    0.87    0.47 
  -2  -3 -13    1.07    0.42 
  -1  -3 -13    3.71    0.35 
   0  -3 -13   23.10    0.88 
   1  -3 -13   16.68    0.81 
   2  -3 -13    9.04    0.59 
   3  -3 -13    1.56    0.34 
   4  -3 -13    0.67    0.39 
   5  -3 -13    2.29    0.51 
   6  -3 -13    0.98    0.41 
   7  -3 -13   -0.72    0.41 
   8  -3 -13    1.47    0.60 
   9  -3 -13    2.54    0.81 
  10  -3 -13    0.53    0.82 
  11  -3 -13   -1.13    1.06 
  12  -3 -13    0.40    0.92 
  -8  -2 -13    5.57    1.14 
  -7  -2 -13    2.75    1.02 
  -6  -2 -13    5.23    1.05 
  -5  -2 -13    2.11    0.79 
  -4  -2 -13    0.58    0.43 
  -3  -2 -13    7.35    0.70 
  -2  -2 -13   14.11    0.87 
  -1  -2 -13    1.30    0.30 
   0  -2 -13    4.40    0.39 
   1  -2 -13    5.71    0.53 
   2  -2 -13    1.65    0.32 
   3  -2 -13    0.74    0.30 
   4  -2 -13    3.44    0.48 
   5  -2 -13    3.71    0.48 
   6  -2 -13    0.93    0.43 
   7  -2 -13    0.34    0.43 
   8  -2 -13    1.07    0.54 
   9  -2 -13    1.91    0.79 
  10  -2 -13    0.71    0.71 
  11  -2 -13   32.41    2.21 
  12  -2 -13   16.85    1.83 
  -9  -1 -13    4.37    1.21 
  -8  -1 -13   -0.08    0.80 
  -7  -1 -13    0.62    0.83 
  -6  -1 -13    0.72    0.63 
  -5  -1 -13    1.64    0.67 
  -4  -1 -13    4.07    0.79 
  -3  -1 -13    5.88    0.55 
  -2  -1 -13    0.45    0.29 
  -1  -1 -13   18.34    0.69 
   0  -1 -13    2.88    0.22 
   1  -1 -13    4.04    0.51 
   2  -1 -13   10.12    0.53 
   3  -1 -13   12.94    0.92 
   4  -1 -13   -0.18    0.29 
   5  -1 -13   45.23    1.49 
   6  -1 -13    8.17    0.69 
   7  -1 -13    0.36    0.42 
   8  -1 -13    2.58    0.56 
   9  -1 -13    3.86    0.92 
  10  -1 -13   -0.08    0.57 
  11  -1 -13   24.64    2.06 
  12  -1 -13    3.95    0.90 
  13  -1 -13    0.03    1.16 
  -9   0 -13   -0.93    0.91 
  -8   0 -13    8.98    1.32 
  -7   0 -13   -1.05    0.74 
  -6   0 -13    2.08    1.12 
  -5   0 -13    8.02    0.88 
  -4   0 -13    0.02    0.40 
  -3   0 -13    0.55    0.39 
  -2   0 -13    9.62    0.48 
  -1   0 -13   43.39    1.68 
   0   0 -13   15.96    0.78 
   1   0 -13   56.80    1.96 
   2   0 -13    5.14    0.54 
   3   0 -13    8.30    0.49 
   4   0 -13    2.56    0.38 
   5   0 -13    1.31    0.39 
   6   0 -13   -0.26    0.33 
   7   0 -13    3.17    0.59 
   8   0 -13   -0.10    0.46 
   9   0 -13    1.07    0.62 
  10   0 -13    1.79    0.72 
  11   0 -13    2.04    0.88 
  12   0 -13    1.32    0.94 
  13   0 -13    0.13    1.04 
  -9   1 -13    1.01    0.93 
  -8   1 -13   11.33    1.51 
  -7   1 -13    1.36    0.78 
  -6   1 -13    9.67    0.96 
  -5   1 -13    0.52    0.48 
  -4   1 -13   10.24    1.12 
  -3   1 -13    4.15    0.37 
  -2   1 -13    8.73    0.36 
  -1   1 -13    1.09    0.54 
   0   1 -13    4.33    0.54 
   1   1 -13    0.05    0.30 
   2   1 -13    2.63    0.43 
   3   1 -13    3.84    0.52 
   4   1 -13    1.14    0.44 
   5   1 -13    5.44    0.59 
   6   1 -13    1.90    0.41 
   7   1 -13    4.18    0.71 
   8   1 -13    2.43    0.52 
   9   1 -13   16.09    1.54 
  10   1 -13    4.21    0.98 
  11   1 -13   52.17    2.73 
  12   1 -13    1.34    0.78 
  13   1 -13    0.96    1.04 
  -9   2 -13    1.80    0.80 
  -8   2 -13   -0.47    0.84 
  -7   2 -13   -0.07    0.53 
  -6   2 -13   -0.39    0.56 
  -5   2 -13    2.15    0.52 
  -4   2 -13    0.35    0.36 
  -3   2 -13    0.60    0.19 
  -2   2 -13   18.35    0.56 
  -1   2 -13   26.37    1.11 
   0   2 -13    3.61    0.54 
   1   2 -13    0.80    0.32 
   2   2 -13   22.82    1.06 
   3   2 -13    0.82    0.39 
   4   2 -13   23.60    1.17 
   5   2 -13    1.09    0.42 
   6   2 -13   29.99    1.57 
   7   2 -13   77.48    2.44 
   8   2 -13   29.71    1.43 
   9   2 -13    3.49    0.85 
  10   2 -13    1.64    0.76 
  11   2 -13    3.28    0.96 
  12   2 -13    2.10    1.01 
  13   2 -13    3.01    0.96 
 -10   3 -13    1.99    1.06 
  -9   3 -13    1.86    0.84 
  -8   3 -13    6.86    1.22 
  -7   3 -13    2.94    0.64 
  -6   3 -13    8.75    0.86 
  -5   3 -13   18.12    1.09 
  -4   3 -13    8.79    0.49 
  -3   3 -13    0.54    0.21 
  -2   3 -13   13.21    0.57 
  -1   3 -13   26.79    1.26 
   0   3 -13   17.87    1.40 
   1   3 -13    5.02    0.66 
   2   3 -13   11.59    0.88 
   3   3 -13    1.90    0.45 
   4   3 -13    1.31    0.44 
   5   3 -13    1.30    0.45 
   6   3 -13   -0.19    0.45 
   7   3 -13    2.27    0.69 
   8   3 -13   36.38    1.81 
   9   3 -13    0.49    0.64 
  10   3 -13    0.34    0.65 
  11   3 -13   -0.45    0.72 
  12   3 -13    2.05    0.85 
  13   3 -13    0.75    0.90 
 -10   4 -13    0.35    1.30 
  -9   4 -13    1.55    0.93 
  -8   4 -13    4.02    0.72 
  -7   4 -13    2.28    1.07 
  -6   4 -13    1.22    0.21 
  -5   4 -13   11.17    0.57 
  -4   4 -13    6.71    0.47 
  -3   4 -13   21.23    0.84 
  -2   4 -13    8.01    0.49 
  -1   4 -13   16.84    1.02 
   0   4 -13   16.99    1.05 
   1   4 -13   24.66    1.30 
   2   4 -13   12.30    1.07 
   3   4 -13    0.28    0.33 
   4   4 -13    0.46    0.38 
   5   4 -13   11.00    0.81 
   6   4 -13    0.46    0.40 
   7   4 -13    1.10    0.42 
   8   4 -13    0.89    0.48 
   9   4 -13   38.12    2.13 
  10   4 -13    2.96    0.81 
  11   4 -13   -0.43    0.82 
  12   4 -13    2.19    0.93 
  13   4 -13    1.17    1.02 
 -10   5 -13   -0.72    1.00 
  -9   5 -13    0.30    0.91 
  -8   5 -13    1.97    0.25 
  -7   5 -13    5.10    0.38 
  -6   5 -13    0.02    0.23 
  -5   5 -13    0.35    0.27 
  -4   5 -13    5.75    0.50 
  -3   5 -13   -0.09    0.25 
  -2   5 -13    7.44    0.51 
  -1   5 -13    5.62    0.67 
   0   5 -13    6.49    0.77 
   1   5 -13    0.49    0.41 
   2   5 -13    1.23    0.43 
   3   5 -13   23.91    1.26 
   4   5 -13   18.19    1.18 
   5   5 -13   22.22    1.16 
   6   5 -13   22.49    1.36 
   7   5 -13    1.57    0.48 
   8   5 -13    2.64    0.56 
   9   5 -13    6.15    0.81 
  10   5 -13    3.08    0.96 
  11   5 -13    0.16    0.78 
  12   5 -13   -1.67    0.79 
  13   5 -13    1.23    1.01 
 -10   6 -13    0.57    0.30 
  -9   6 -13    0.45    0.24 
  -8   6 -13    0.73    0.29 
  -7   6 -13    8.19    0.57 
  -6   6 -13   -0.12    0.27 
  -5   6 -13    2.78    0.41 
  -4   6 -13    2.79    0.40 
  -3   6 -13    1.32    0.31 
  -2   6 -13   18.04    0.94 
  -1   6 -13    7.69    0.83 
   0   6 -13    5.27    0.69 
   1   6 -13    4.82    0.62 
   2   6 -13    4.94    0.63 
   3   6 -13    4.74    0.77 
   4   6 -13   24.25    1.32 
   5   6 -13    1.15    0.50 
   6   6 -13    5.27    1.09 
   7   6 -13   26.06    1.94 
   8   6 -13   10.46    1.02 
   9   6 -13    2.77    0.65 
  10   6 -13    1.81    0.62 
  11   6 -13    1.59    0.70 
  12   6 -13    1.31    0.87 
  13   6 -13    2.98    1.09 
 -10   7 -13    1.26    0.40 
  -9   7 -13    3.20    0.47 
  -8   7 -13    0.49    0.32 
  -7   7 -13    1.42    0.34 
  -6   7 -13    5.69    0.48 
  -5   7 -13    3.11    0.46 
  -4   7 -13    3.67    0.46 
  -3   7 -13   12.72    0.87 
  -2   7 -13   -0.23    0.25 
  -1   7 -13    3.35    0.55 
   0   7 -13    6.42    0.78 
   1   7 -13   15.86    1.05 
   2   7 -13    7.99    0.79 
   3   7 -13    5.17    0.78 
   4   7 -13   19.10    1.19 
   5   7 -13    5.02    0.77 
   6   7 -13    0.03    0.45 
   7   7 -13    0.18    0.38 
   8   7 -13    5.45    1.29 
   9   7 -13    0.20    0.48 
  10   7 -13    4.58    0.79 
  11   7 -13   -0.23    0.82 
  12   7 -13    0.87    0.80 
  13   7 -13    0.27    1.08 
 -10   8 -13    0.64    0.53 
  -9   8 -13   -0.04    0.37 
  -8   8 -13    0.55    0.36 
  -7   8 -13   -0.16    0.33 
  -6   8 -13    4.36    0.37 
  -5   8 -13   -0.17    0.31 
  -4   8 -13   10.02    0.76 
  -3   8 -13   13.37    0.82 
  -2   8 -13    2.22    0.38 
  -1   8 -13    5.22    0.72 
   0   8 -13    0.58    0.44 
   1   8 -13    5.99    0.71 
   2   8 -13   -0.30    0.34 
   3   8 -13    3.09    0.57 
   4   8 -13   11.86    1.13 
   5   8 -13   46.88    2.13 
   6   8 -13    2.23    0.61 
   7   8 -13    3.42    0.70 
   8   8 -13    0.89    0.46 
   9   8 -13    0.46    0.59 
  10   8 -13    6.37    0.78 
  11   8 -13    0.36    0.62 
  12   8 -13   -0.96    0.83 
  -9   9 -13    1.59    0.52 
  -8   9 -13    4.67    0.58 
  -7   9 -13    0.20    0.31 
  -6   9 -13    0.71    0.46 
  -5   9 -13   -0.21    0.44 
  -4   9 -13    3.05    0.49 
  -3   9 -13    7.31    0.65 
  -2   9 -13    8.78    0.68 
  -1   9 -13    8.33    0.92 
   0   9 -13    1.49    0.49 
   1   9 -13    0.73    0.39 
   2   9 -13    6.02    0.75 
   3   9 -13    4.13    0.62 
   4   9 -13    4.14    0.73 
   5   9 -13   27.78    1.68 
   6   9 -13    3.26    0.66 
   7   9 -13   38.83    1.88 
   8   9 -13   14.01    1.14 
   9   9 -13    0.05    0.51 
  10   9 -13    0.03    0.53 
  11   9 -13    0.09    0.58 
  12   9 -13    1.20    0.96 
  -9  10 -13   -0.99    0.46 
  -8  10 -13    2.32    0.36 
  -7  10 -13    3.74    0.59 
  -6  10 -13    4.98    0.65 
  -5  10 -13    0.30    0.39 
  -4  10 -13   10.18    0.80 
  -3  10 -13    0.42    0.36 
  -2  10 -13    6.02    0.64 
  -1  10 -13   28.07    1.24 
   0  10 -13   13.56    1.23 
   1  10 -13    5.16    0.84 
   2  10 -13    0.43    0.55 
   3  10 -13   23.98    2.22 
   4  10 -13   33.91    1.74 
   5  10 -13    6.35    0.79 
   6  10 -13    0.46    0.47 
   7  10 -13   -0.03    0.83 
   8  10 -13    1.20    0.98 
   9  10 -13    6.18    2.03 
  10  10 -13    2.41    1.29 
  11  10 -13   -1.88    1.25 
  12  10 -13    0.07    0.99 
  -9  11 -13    9.16    0.77 
  -8  11 -13    5.36    0.47 
  -7  11 -13    4.74    0.42 
  -6  11 -13    0.05    0.45 
  -5  11 -13   -0.36    0.40 
  -4  11 -13   11.58    0.95 
  -3  11 -13   27.01    1.29 
  -2  11 -13    2.89    0.50 
  -1  11 -13    2.59    0.48 
   0  11 -13    3.78    0.71 
   1  11 -13    0.83    0.54 
   2  11 -13    5.94    1.12 
   3  11 -13    7.40    1.26 
   4  11 -13   -0.31    0.65 
   5  11 -13   17.99    1.95 
   6  11 -13    0.33    0.84 
   7  11 -13   -1.07    0.89 
   8  11 -13   -1.85    0.96 
   9  11 -13    1.25    0.95 
  10  11 -13   -1.34    0.83 
  11  11 -13   -1.58    1.37 
  -9  12 -13   -1.41    0.76 
  -8  12 -13    0.32    0.41 
  -7  12 -13    3.90    0.40 
  -6  12 -13    0.23    0.46 
  -5  12 -13   -0.29    0.38 
  -4  12 -13    0.69    0.49 
  -3  12 -13    1.11    0.44 
  -2  12 -13    3.42    0.55 
  -1  12 -13    7.24    0.92 
   0  12 -13   61.08    3.14 
   1  12 -13   13.03    1.53 
   2  12 -13    2.14    0.86 
   3  12 -13   17.90    1.96 
   4  12 -13    1.29    0.70 
   5  12 -13    1.51    0.79 
   6  12 -13    2.33    0.98 
   7  12 -13    4.39    1.28 
   8  12 -13   -0.50    1.28 
   9  12 -13   -0.07    1.03 
  10  12 -13    0.25    1.21 
  11  12 -13    0.56    1.21 
  -8  13 -13   -0.16    0.43 
  -7  13 -13    2.40    0.73 
  -6  13 -13   -0.75    0.44 
  -5  13 -13    8.71    0.89 
  -4  13 -13    1.08    0.47 
  -3  13 -13    0.65    0.41 
  -2  13 -13    1.17    0.65 
  -1  13 -13    9.08    1.34 
   0  13 -13    0.52    0.72 
   1  13 -13    4.83    1.07 
   2  13 -13    9.26    1.45 
   3  13 -13    5.87    1.19 
   4  13 -13   -0.26    0.74 
   5  13 -13    5.83    1.22 
   6  13 -13    3.12    1.09 
   7  13 -13    0.47    1.48 
   8  13 -13   -0.25    0.89 
   9  13 -13    2.70    1.36 
  10  13 -13   -1.04    1.28 
  11  13 -13    0.43    2.10 
  -8  14 -13   -0.58    0.77 
  -7  14 -13    1.17    0.64 
  -6  14 -13    2.23    0.64 
  -5  14 -13   -0.66    0.54 
  -4  14 -13   14.39    1.28 
  -3  14 -13   -0.56    0.47 
  -2  14 -13    4.73    0.86 
  -1  14 -13    0.85    0.73 
   0  14 -13    0.38    0.81 
   1  14 -13    2.44    0.92 
   2  14 -13    0.29    0.71 
   3  14 -13   -0.80    0.49 
   4  14 -13    0.27    0.70 
   5  14 -13    0.92    1.41 
   6  14 -13   -0.82    0.85 
   7  14 -13    4.63    1.29 
   8  14 -13    0.97    1.17 
   9  14 -13    0.60    1.35 
  10  14 -13   -2.85    1.11 
  -7  15 -13   -1.26    0.65 
  -6  15 -13    7.65    1.04 
  -5  15 -13   -0.24    0.22 
  -4  15 -13   -0.43    0.50 
  -3  15 -13    2.92    0.63 
  -2  15 -13    6.24    0.87 
  -1  15 -13    1.81    0.95 
   0  15 -13    0.73    0.76 
   1  15 -13    0.72    0.63 
   2  15 -13    1.33    0.81 
   3  15 -13    1.77    0.75 
   4  15 -13    3.37    1.07 
   5  15 -13    1.65    1.00 
   6  15 -13    1.43    1.12 
   7  15 -13    1.70    1.19 
   8  15 -13    0.70    1.07 
   9  15 -13    3.58    1.43 
  -7  16 -13    1.07    0.94 
  -6  16 -13    0.99    0.53 
  -5  16 -13    0.68    0.72 
  -4  16 -13    0.90    0.60 
  -3  16 -13    5.47    0.56 
  -2  16 -13    1.46    0.46 
  -1  16 -13    2.48    0.85 
   0  16 -13    2.99    0.88 
   1  16 -13    0.72    0.61 
   2  16 -13    0.73    0.87 
   3  16 -13   -1.36    0.53 
   4  16 -13    0.60    1.04 
   5  16 -13    0.02    1.09 
   6  16 -13    0.78    1.06 
   7  16 -13    5.78    1.41 
   8  16 -13   -1.69    1.14 
  -6  17 -13    0.74    0.89 
  -5  17 -13    1.46    0.51 
  -4  17 -13   -0.08    0.46 
  -3  17 -13    0.81    0.46 
  -2  17 -13   11.95    0.94 
  -1  17 -13    0.02    0.50 
   0  17 -13    4.68    1.06 
   1  17 -13    5.36    1.36 
   2  17 -13    2.56    1.10 
   3  17 -13    1.33    1.01 
   4  17 -13    0.48    0.80 
   5  17 -13    1.02    1.20 
   6  17 -13   -2.22    1.07 
   7  17 -13   -0.62    1.02 
   8  17 -13   -0.56    1.30 
  -5  18 -13   -0.41    0.69 
  -4  18 -13    2.12    0.58 
  -3  18 -13    0.72    0.52 
  -2  18 -13    0.99    0.61 
  -1  18 -13    0.93    0.64 
   0  18 -13    0.28    0.62 
   1  18 -13    1.72    1.09 
   2  18 -13    0.47    1.14 
   3  18 -13   -0.24    0.95 
   4  18 -13    0.23    0.75 
   5  18 -13    0.68    1.16 
   6  18 -13   -1.05    1.21 
  -3  19 -13   -0.43    0.58 
  -2  19 -13    4.35    0.87 
  -1  19 -13    1.31    1.03 
   0  19 -13   -0.01    0.71 
   1  19 -13    0.10    0.76 
   2  19 -13    0.98    1.15 
   3  19 -13    1.63    1.31 
   4  19 -13   -1.94    1.03 
   5  19 -13    1.60    1.45 
  -1  20 -13    4.47    1.06 
   0  20 -13    0.92    0.83 
   1  20 -13   -0.47    0.78 
   2  20 -13   -0.37    1.15 
   1 -12 -12    0.62    0.94 
   2 -12 -12    2.59    1.22 
   3 -12 -12    2.71    1.45 
   4 -12 -12    1.97    1.22 
  -2 -11 -12   -0.75    0.66 
  -1 -11 -12    0.60    0.55 
   0 -11 -12    5.60    0.86 
   1 -11 -12    1.16    0.72 
   2 -11 -12    4.49    0.97 
   3 -11 -12    8.64    1.49 
   4 -11 -12   -1.21    0.90 
   5 -11 -12    0.41    0.86 
   6 -11 -12    2.10    1.14 
   7 -11 -12    2.93    1.52 
  -3 -10 -12    3.04    1.91 
  -2 -10 -12    1.00    0.72 
  -1 -10 -12    1.02    0.48 
   0 -10 -12    0.13    0.51 
   1 -10 -12    0.65    0.60 
   2 -10 -12    1.97    0.64 
   3 -10 -12    3.46    0.77 
   4 -10 -12    5.86    0.95 
   5 -10 -12    1.78    0.88 
   6 -10 -12   -0.33    1.00 
   7 -10 -12   12.21    1.84 
   8 -10 -12    2.79    1.88 
  -5  -9 -12   -0.87    1.02 
  -4  -9 -12    3.03    1.03 
  -3  -9 -12   -1.64    1.14 
  -2  -9 -12    2.08    0.66 
  -1  -9 -12    4.67    0.66 
   0  -9 -12   13.27    0.96 
   1  -9 -12   11.55    0.99 
   2  -9 -12    1.61    0.62 
   3  -9 -12   15.23    1.25 
   4  -9 -12   -0.52    0.71 
   5  -9 -12    3.38    0.81 
   6  -9 -12    0.71    0.89 
   7  -9 -12    6.77    1.19 
   8  -9 -12    5.60    1.37 
   9  -9 -12    7.02    1.51 
  -6  -8 -12   -0.02    0.96 
  -5  -8 -12    3.64    0.97 
  -4  -8 -12    0.38    0.82 
  -3  -8 -12    1.80    0.91 
  -2  -8 -12    9.42    1.00 
  -1  -8 -12    1.20    0.47 
   0  -8 -12    1.19    0.45 
   1  -8 -12    1.62    0.52 
   2  -8 -12   19.74    1.30 
   3  -8 -12    0.79    0.50 
   4  -8 -12   12.20    1.15 
   5  -8 -12    1.69    0.63 
   6  -8 -12    4.08    0.94 
   7  -8 -12    1.11    0.82 
   8  -8 -12   11.19    1.78 
   9  -8 -12   -0.13    1.05 
  10  -8 -12   12.22    1.97 
  -6  -7 -12    0.29    0.92 
  -5  -7 -12    5.76    1.21 
  -4  -7 -12    2.69    0.92 
  -3  -7 -12    3.85    0.95 
  -2  -7 -12    0.15    0.38 
  -1  -7 -12    5.15    0.55 
   0  -7 -12    2.06    0.39 
   1  -7 -12    0.21    0.40 
   2  -7 -12    1.71    0.49 
   3  -7 -12    3.66    0.61 
   4  -7 -12    4.22    0.89 
   5  -7 -12    3.50    0.71 
   6  -7 -12    6.56    1.08 
   7  -7 -12    0.00    0.74 
   8  -7 -12    1.92    1.00 
   9  -7 -12   -1.62    0.95 
  10  -7 -12    1.46    0.99 
  11  -7 -12   21.54    2.65 
  -7  -6 -12    5.00    1.12 
  -6  -6 -12    1.99    1.01 
  -5  -6 -12    1.68    0.86 
  -4  -6 -12   -0.10    0.66 
  -3  -6 -12    1.48    0.77 
  -2  -6 -12    7.54    1.01 
  -1  -6 -12    8.17    0.60 
   0  -6 -12    5.22    0.50 
   1  -6 -12    0.85    0.48 
   2  -6 -12    0.26    0.44 
   3  -6 -12    1.45    0.44 
   4  -6 -12    1.11    0.48 
   5  -6 -12   -0.93    0.55 
   6  -6 -12    0.42    0.58 
   7  -6 -12    0.22    0.56 
   8  -6 -12    4.74    0.90 
   9  -6 -12    2.19    0.87 
  10  -6 -12    0.52    0.92 
  11  -6 -12    0.20    0.95 
  -8  -5 -12    3.18    1.52 
  -7  -5 -12    0.50    0.90 
  -6  -5 -12    0.29    0.81 
  -5  -5 -12    5.20    1.10 
  -4  -5 -12   -0.09    0.63 
  -3  -5 -12    0.07    0.47 
  -2  -5 -12    0.94    0.66 
  -1  -5 -12    0.62    0.25 
   0  -5 -12   19.06    0.85 
   1  -5 -12   11.51    0.77 
   2  -5 -12   31.38    1.24 
   3  -5 -12    4.22    0.56 
   4  -5 -12   -0.17    0.38 
   5  -5 -12    3.41    0.56 
   6  -5 -12    2.00    0.52 
   7  -5 -12    7.76    0.90 
   8  -5 -12    2.67    0.81 
   9  -5 -12   18.98    1.91 
  10  -5 -12    5.29    1.05 
  11  -5 -12    4.45    1.14 
  12  -5 -12    0.05    0.91 
  -8  -4 -12    1.71    1.08 
  -7  -4 -12    9.46    1.27 
  -6  -4 -12   -0.97    0.68 
  -5  -4 -12    0.11    0.68 
  -4  -4 -12    7.21    0.82 
  -3  -4 -12    3.59    0.82 
  -2  -4 -12    1.19    0.43 
  -1  -4 -12    1.04    0.30 
   0  -4 -12    8.55    0.59 
   1  -4 -12    0.48    0.31 
   2  -4 -12    2.81    0.40 
   3  -4 -12   -0.17    0.31 
   4  -4 -12   -0.33    0.34 
   5  -4 -12    7.20    0.77 
   6  -4 -12   16.14    1.01 
   7  -4 -12    3.39    0.74 
   8  -4 -12    0.49    0.66 
   9  -4 -12    1.44    0.85 
  10  -4 -12    4.62    1.47 
  11  -4 -12    1.92    0.95 
  12  -4 -12    5.05    1.52 
  -9  -3 -12    0.33    1.06 
  -8  -3 -12    4.83    1.15 
  -7  -3 -12    1.77    0.85 
  -6  -3 -12   -0.21    0.67 
  -5  -3 -12    1.81    0.80 
  -4  -3 -12    0.02    0.45 
  -3  -3 -12    0.61    0.41 
  -2  -3 -12   29.33    1.39 
  -1  -3 -12    3.10    0.30 
   0  -3 -12    1.34    0.30 
   1  -3 -12   -0.01    0.25 
   2  -3 -12    1.99    0.36 
   3  -3 -12    8.71    0.68 
   4  -3 -12    5.08    0.57 
   5  -3 -12    4.79    0.58 
   6  -3 -12    4.01    0.55 
   7  -3 -12    0.86    0.41 
   8  -3 -12    0.47    0.60 
   9  -3 -12   -0.68    0.53 
  10  -3 -12    0.08    0.67 
  11  -3 -12    4.51    1.00 
  12  -3 -12    1.19    0.97 
  -9  -2 -12    4.70    1.18 
  -8  -2 -12    0.56    0.80 
  -7  -2 -12    3.39    0.94 
  -6  -2 -12    0.90    0.69 
  -5  -2 -12    9.73    1.30 
  -4  -2 -12    7.04    1.04 
  -3  -2 -12    7.59    0.73 
  -2  -2 -12    0.99    0.35 
  -1  -2 -12   32.66    0.84 
   0  -2 -12   20.11    0.65 
   1  -2 -12   13.65    0.66 
   2  -2 -12    0.09    0.24 
   3  -2 -12    1.30    0.34 
   4  -2 -12    2.41    0.40 
   5  -2 -12    0.16    0.31 
   6  -2 -12    3.49    0.54 
   7  -2 -12    1.81    0.54 
   8  -2 -12    1.51    0.68 
   9  -2 -12    2.87    0.78 
  10  -2 -12   -0.88    0.63 
  11  -2 -12    7.90    1.20 
  12  -2 -12    7.13    1.25 
  13  -2 -12   -0.03    0.93 
  -9  -1 -12    3.87    0.97 
  -8  -1 -12    0.21    0.78 
  -7  -1 -12    1.09    0.81 
  -6  -1 -12   -0.44    0.54 
  -5  -1 -12    0.06    0.57 
  -4  -1 -12    1.60    0.51 
  -3  -1 -12   11.63    0.96 
  -2  -1 -12    1.55    0.15 
  -1  -1 -12    3.86    0.37 
   0  -1 -12    2.90    0.25 
   1  -1 -12    3.51    0.31 
   2  -1 -12    0.43    0.23 
   3  -1 -12    2.64    0.36 
   4  -1 -12   48.01    1.48 
   5  -1 -12    2.66    0.41 
   6  -1 -12   11.74    0.83 
   7  -1 -12    0.14    0.50 
   8  -1 -12    1.27    0.66 
   9  -1 -12    3.14    0.92 
  10  -1 -12    5.83    1.06 
  11  -1 -12    1.18    0.86 
  12  -1 -12    3.21    0.91 
  13  -1 -12    1.27    0.85 
 -10   0 -12   -0.45    0.88 
  -9   0 -12    2.74    0.95 
  -8   0 -12    0.98    0.73 
  -7   0 -12    4.13    1.03 
  -6   0 -12    4.50    1.52 
  -5   0 -12    2.83    0.58 
  -4   0 -12    9.93    1.15 
  -3   0 -12   21.50    1.48 
  -2   0 -12    3.24    0.26 
  -1   0 -12    9.25    0.44 
   0   0 -12    3.56    0.66 
   1   0 -12    3.01    0.46 
   2   0 -12    4.42    0.49 
   3   0 -12    0.03    0.22 
   4   0 -12   10.78    0.68 
   5   0 -12    7.10    0.59 
   6   0 -12    3.51    0.47 
   7   0 -12   73.30    2.31 
   8   0 -12    1.59    0.51 
   9   0 -12    5.86    0.97 
  10   0 -12   -0.42    0.57 
  11   0 -12    7.96    1.15 
  12   0 -12    1.63    0.78 
  13   0 -12    0.21    0.90 
 -10   1 -12   -0.80    0.83 
  -9   1 -12    4.82    1.08 
  -8   1 -12   10.70    1.44 
  -7   1 -12    5.25    0.95 
  -6   1 -12    0.32    0.46 
  -5   1 -12    3.99    0.62 
  -4   1 -12   -0.19    0.35 
  -3   1 -12    6.18    0.44 
  -2   1 -12   18.54    0.62 
  -1   1 -12    0.72    0.31 
   0   1 -12   25.05    1.25 
   1   1 -12    1.41    0.33 
   2   1 -12    1.70    0.35 
   3   1 -12   11.94    0.84 
   4   1 -12   17.74    0.82 
   5   1 -12   12.86    0.76 
   6   1 -12    5.50    0.57 
   7   1 -12    0.61    0.41 
   8   1 -12    0.53    0.43 
   9   1 -12    1.94    0.69 
  10   1 -12    0.68    0.80 
  11   1 -12    1.67    0.73 
  12   1 -12    2.99    0.98 
  13   1 -12    1.61    0.92 
 -10   2 -12    3.25    1.56 
  -9   2 -12    1.83    0.86 
  -8   2 -12   12.45    1.51 
  -7   2 -12   12.38    1.11 
  -6   2 -12   13.30    1.06 
  -5   2 -12    0.27    0.39 
  -4   2 -12    9.55    0.52 
  -3   2 -12   12.91    0.57 
  -2   2 -12    0.39    0.18 
  -1   2 -12    0.05    0.26 
   0   2 -12    0.76    0.32 
   1   2 -12    6.05    0.55 
   2   2 -12    0.13    0.27 
   3   2 -12    0.08    0.27 
   4   2 -12    5.17    0.53 
   5   2 -12    8.67    0.75 
   6   2 -12    0.76    0.36 
   7   2 -12    0.89    0.48 
   8   2 -12    3.81    0.59 
   9   2 -12   -0.08    0.47 
  10   2 -12    2.61    0.80 
  11   2 -12    2.41    0.82 
  12   2 -12    1.53    0.82 
  13   2 -12    1.12    0.88 
 -10   3 -12    1.61    1.28 
  -9   3 -12    0.43    0.80 
  -8   3 -12    2.99    1.00 
  -7   3 -12   13.46    1.48 
  -6   3 -12    6.05    0.82 
  -5   3 -12    0.10    0.21 
  -4   3 -12   12.46    0.50 
  -3   3 -12    0.43    0.20 
  -2   3 -12    1.69    0.25 
  -1   3 -12   16.01    1.09 
   0   3 -12   38.56    2.05 
   1   3 -12   15.82    1.05 
   2   3 -12   32.23    1.18 
   3   3 -12    5.00    0.55 
   4   3 -12   63.22    1.80 
   5   3 -12   -0.02    0.30 
   6   3 -12   16.43    1.04 
   7   3 -12   13.33    1.12 
   8   3 -12   10.04    1.16 
   9   3 -12    0.51    0.56 
  10   3 -12    3.98    0.85 
  11   3 -12    2.20    0.76 
  12   3 -12    1.83    0.84 
  13   3 -12   -1.00    0.88 
 -10   4 -12    0.72    1.29 
  -9   4 -12    5.56    1.13 
  -8   4 -12   18.49    1.54 
  -7   4 -12    0.54    0.19 
  -6   4 -12    4.49    0.30 
  -5   4 -12    7.01    0.50 
  -4   4 -12    0.20    0.20 
  -3   4 -12   11.96    0.57 
  -2   4 -12   50.05    1.53 
  -1   4 -12   20.27    1.05 
   0   4 -12    1.21    0.42 
   1   4 -12   10.25    0.81 
   2   4 -12   21.13    1.10 
   3   4 -12   33.01    1.27 
   4   4 -12    5.26    0.65 
   5   4 -12    0.63    0.38 
   6   4 -12   32.91    1.56 
   7   4 -12    3.36    0.55 
   8   4 -12    7.81    0.82 
   9   4 -12    2.35    0.76 
  10   4 -12    0.50    0.55 
  11   4 -12    4.66    0.97 
  12   4 -12    2.40    0.84 
  13   4 -12    2.39    1.39 
  -9   5 -12    2.32    0.50 
  -8   5 -12    1.43    0.27 
  -7   5 -12    0.36    0.24 
  -6   5 -12    0.04    0.24 
  -5   5 -12   17.78    0.69 
  -4   5 -12    4.54    0.46 
  -3   5 -12    0.19    0.26 
  -2   5 -12    0.07    0.22 
  -1   5 -12    0.99    0.36 
   0   5 -12    4.25    0.51 
   1   5 -12   27.21    1.21 
   2   5 -12   14.97    1.21 
   3   5 -12   43.94    1.51 
   4   5 -12   14.11    1.04 
   5   5 -12   12.62    0.89 
   6   5 -12   11.92    0.97 
   7   5 -12    2.59    0.59 
   8   5 -12    0.01    0.42 
   9   5 -12   11.49    1.27 
  10   5 -12    4.43    0.90 
  11   5 -12    1.27    0.82 
  12   5 -12   19.06    1.68 
  13   5 -12    2.51    1.00 
 -10   6 -12    0.14    0.30 
  -9   6 -12    0.45    0.30 
  -8   6 -12    0.11    0.29 
  -7   6 -12   -0.25    0.24 
  -6   6 -12    7.74    0.59 
  -5   6 -12    9.48    0.56 
  -4   6 -12    8.11    0.41 
  -3   6 -12   13.14    0.74 
  -2   6 -12    3.22    0.40 
  -1   6 -12   19.20    1.13 
   0   6 -12   40.97    1.59 
   1   6 -12    2.70    0.47 
   2   6 -12   12.86    0.89 
   3   6 -12   24.62    1.23 
   4   6 -12   21.05    1.06 
   5   6 -12    8.37    0.69 
   6   6 -12    0.28    0.37 
   7   6 -12    0.28    0.45 
   8   6 -12   10.79    1.07 
   9   6 -12    1.41    0.54 
  10   6 -12    3.60    0.86 
  11   6 -12    1.13    0.90 
  12   6 -12   -0.54    0.68 
  13   6 -12    0.12    0.80 
 -10   7 -12    0.65    0.36 
  -9   7 -12    2.54    0.44 
  -8   7 -12    0.42    0.32 
  -7   7 -12    0.28    0.36 
  -6   7 -12   33.94    1.11 
  -5   7 -12    4.22    0.35 
  -4   7 -12   18.49    0.90 
  -3   7 -12    4.72    0.50 
  -2   7 -12   16.75    0.86 
  -1   7 -12   38.10    1.35 
   0   7 -12    6.73    0.65 
   1   7 -12   28.28    1.44 
   2   7 -12   13.88    1.00 
   3   7 -12   19.58    1.12 
   4   7 -12    1.81    0.45 
   5   7 -12    1.53    0.47 
   6   7 -12    0.21    0.41 
   7   7 -12    0.88    0.47 
   8   7 -12    1.71    0.62 
   9   7 -12    1.45    0.59 
  10   7 -12    5.71    0.77 
  11   7 -12   11.59    1.56 
  12   7 -12   -1.96    0.93 
  13   7 -12    0.03    0.85 
 -10   8 -12   -0.61    0.44 
  -9   8 -12    1.64    0.39 
  -8   8 -12    0.81    0.35 
  -7   8 -12    3.07    0.44 
  -6   8 -12    6.97    0.52 
  -5   8 -12    1.05    0.38 
  -4   8 -12    4.24    0.50 
  -3   8 -12   10.23    0.70 
  -2   8 -12   -0.20    0.27 
  -1   8 -12   32.34    1.25 
   0   8 -12    0.61    0.36 
   1   8 -12    1.10    0.36 
   2   8 -12   28.94    1.32 
   3   8 -12    8.28    0.79 
   4   8 -12    0.48    0.44 
   5   8 -12   -0.07    0.43 
   6   8 -12   21.84    1.40 
   7   8 -12    7.73    0.86 
   8   8 -12    5.11    0.72 
   9   8 -12    7.48    0.89 
  10   8 -12   12.51    1.11 
  11   8 -12    9.20    0.95 
  12   8 -12    4.64    1.30 
  13   8 -12    2.17    1.00 
 -10   9 -12   11.68    0.96 
  -9   9 -12   -0.14    0.42 
  -8   9 -12    3.49    0.49 
  -7   9 -12    0.73    0.35 
  -6   9 -12    0.97    0.44 
  -5   9 -12    0.73    0.37 
  -4   9 -12    1.62    0.41 
  -3   9 -12    3.75    0.51 
  -2   9 -12    7.88    0.69 
  -1   9 -12   11.02    0.78 
   0   9 -12   13.38    1.12 
   1   9 -12    1.27    0.51 
   2   9 -12    2.92    0.53 
   3   9 -12    5.06    0.65 
   4   9 -12   19.48    1.30 
   5   9 -12   23.45    1.39 
   6   9 -12    2.58    0.56 
   7   9 -12   46.44    2.01 
   8   9 -12   11.53    1.73 
   9   9 -12    2.50    0.97 
  10   9 -12    5.07    1.28 
  11   9 -12   10.09    1.31 
  12   9 -12   -0.68    0.88 
 -10  10 -12    0.75    0.58 
  -9  10 -12    0.21    0.48 
  -8  10 -12    6.30    0.67 
  -7  10 -12    0.83    0.31 
  -6  10 -12    4.00    0.40 
  -5  10 -12    0.28    0.39 
  -4  10 -12    1.94    0.58 
  -3  10 -12   10.17    0.79 
  -2  10 -12   -0.15    0.33 
  -1  10 -12    0.90    0.37 
   0  10 -12   28.97    1.57 
   1  10 -12    1.83    0.60 
   2  10 -12    0.43    0.43 
   3  10 -12    5.41    0.97 
   4  10 -12    6.10    1.10 
   5  10 -12   46.26    2.84 
   6  10 -12    0.01    0.71 
   7  10 -12    2.94    1.01 
   8  10 -12    1.65    0.93 
   9  10 -12   -0.05    0.82 
  10  10 -12   -0.34    0.85 
  11  10 -12    2.81    1.47 
  12  10 -12    2.03    0.95 
 -10  11 -12   -0.27    0.79 
  -9  11 -12    0.90    0.43 
  -8  11 -12    7.73    0.58 
  -7  11 -12    0.01    0.30 
  -6  11 -12    5.43    0.48 
  -5  11 -12   -0.01    0.38 
  -4  11 -12    3.48    0.54 
  -3  11 -12    2.90    0.66 
  -2  11 -12   21.86    1.32 
  -1  11 -12   11.89    1.00 
   0  11 -12    2.33    0.58 
   1  11 -12   30.00    1.62 
   2  11 -12    3.60    0.89 
   3  11 -12   -0.16    0.50 
   4  11 -12    5.90    1.05 
   5  11 -12   19.36    2.01 
   6  11 -12    2.45    0.82 
   7  11 -12    1.05    0.79 
   8  11 -12    5.24    1.22 
   9  11 -12   -0.48    0.68 
  10  11 -12    0.61    1.79 
  11  11 -12    0.28    1.23 
  12  11 -12   -0.41    0.97 
  -9  12 -12    4.08    0.65 
  -8  12 -12    1.88    0.44 
  -7  12 -12    1.58    0.34 
  -6  12 -12    2.03    0.54 
  -5  12 -12    4.55    0.24 
  -4  12 -12    3.16    0.55 
  -3  12 -12    9.50    0.98 
  -2  12 -12    1.49    0.46 
  -1  12 -12    7.26    0.75 
   0  12 -12    7.56    1.21 
   1  12 -12    2.91    0.81 
   2  12 -12    7.86    1.23 
   3  12 -12   21.97    2.09 
   4  12 -12   13.72    1.62 
   5  12 -12    2.72    0.87 
   6  12 -12    1.22    0.77 
   7  12 -12   -0.54    0.82 
   8  12 -12    2.55    1.18 
   9  12 -12    0.61    1.07 
  10  12 -12    4.40    1.51 
  11  12 -12   -0.44    1.28 
  -9  13 -12   -0.47    0.55 
  -8  13 -12    4.43    0.58 
  -7  13 -12   -1.28    0.33 
  -6  13 -12    0.32    0.32 
  -5  13 -12    0.26    0.28 
  -4  13 -12    3.90    0.35 
  -3  13 -12   11.14    0.96 
  -2  13 -12   -0.23    0.38 
  -1  13 -12    2.61    0.56 
   0  13 -12   20.64    1.77 
   1  13 -12   -0.55    0.60 
   2  13 -12    2.00    0.92 
   3  13 -12    3.76    0.99 
   4  13 -12   13.71    1.75 
   5  13 -12    3.15    0.98 
   6  13 -12   25.37    2.52 
   7  13 -12    5.62    1.33 
   8  13 -12    5.24    1.24 
   9  13 -12   12.76    2.82 
  10  13 -12   13.70    2.17 
  11  13 -12   -0.28    1.47 
  -8  14 -12   -1.19    0.44 
  -7  14 -12    0.20    0.42 
  -6  14 -12   -0.33    0.35 
  -5  14 -12    8.30    0.68 
  -4  14 -12    3.63    0.67 
  -3  14 -12   12.84    1.47 
  -2  14 -12    0.45    0.35 
  -1  14 -12    1.88    0.52 
   0  14 -12    4.51    0.92 
   1  14 -12    6.84    1.29 
   2  14 -12    0.22    0.75 
   3  14 -12    5.15    1.14 
   4  14 -12    1.39    0.74 
   5  14 -12    6.49    1.30 
   6  14 -12   -0.49    0.72 
   7  14 -12    2.51    1.01 
   8  14 -12    0.36    1.10 
   9  14 -12   -0.71    1.12 
  10  14 -12    0.60    1.29 
  -8  15 -12   -0.37    0.55 
  -7  15 -12   11.48    0.90 
  -6  15 -12    0.08    0.45 
  -5  15 -12    6.24    0.67 
  -4  15 -12    0.73    0.38 
  -3  15 -12    8.57    0.74 
  -2  15 -12    5.18    0.64 
  -1  15 -12   10.35    0.99 
   0  15 -12    1.35    0.53 
   1  15 -12   -0.10    1.01 
   2  15 -12   -0.75    0.74 
   3  15 -12    0.15    0.50 
   4  15 -12    0.40    0.66 
   5  15 -12   -0.24    0.78 
   6  15 -12    0.38    1.10 
   7  15 -12    3.52    1.08 
   8  15 -12   -0.68    0.93 
   9  15 -12    1.13    1.30 
  10  15 -12    4.36    2.11 
  -7  16 -12   -0.58    0.48 
  -6  16 -12    9.52    0.86 
  -5  16 -12    0.64    0.47 
  -4  16 -12    1.57    0.52 
  -3  16 -12    0.59    0.44 
  -2  16 -12   -0.48    0.36 
  -1  16 -12    0.18    0.48 
   0  16 -12   -0.29    0.48 
   1  16 -12   -1.15    0.58 
   2  16 -12    0.35    0.84 
   3  16 -12    3.76    0.94 
   4  16 -12    0.91    0.81 
   5  16 -12    0.88    0.85 
   6  16 -12    2.26    1.10 
   7  16 -12    2.50    1.32 
   8  16 -12    2.41    1.40 
   9  16 -12    1.35    1.30 
  -6  17 -12   -0.69    0.49 
  -5  17 -12   -0.43    0.45 
  -4  17 -12    5.47    0.70 
  -3  17 -12   -0.34    0.43 
  -2  17 -12    2.59    0.71 
  -1  17 -12    5.20    0.84 
   0  17 -12    0.21    0.54 
   1  17 -12    2.96    0.77 
   2  17 -12   -0.42    0.86 
   3  17 -12    0.46    0.98 
   4  17 -12    1.19    0.93 
   5  17 -12    4.01    1.17 
   6  17 -12    5.05    1.30 
   7  17 -12    5.92    1.58 
   8  17 -12    2.80    1.18 
  -5  18 -12    0.05    0.54 
  -4  18 -12    1.36    0.56 
  -3  18 -12   12.94    1.09 
  -2  18 -12    4.95    0.74 
  -1  18 -12    1.06    1.00 
   0  18 -12    0.84    0.73 
   1  18 -12   -0.04    0.69 
   2  18 -12    1.79    0.85 
   3  18 -12    0.17    0.77 
   4  18 -12    1.73    1.09 
   5  18 -12   -0.35    1.14 
   6  18 -12    0.99    1.26 
   7  18 -12    1.30    1.33 
  -4  19 -12    0.85    0.88 
  -3  19 -12   -0.67    0.64 
  -2  19 -12   -0.64    0.67 
  -1  19 -12    0.13    0.76 
   0  19 -12    1.38    0.75 
   1  19 -12    1.09    0.84 
   2  19 -12    0.85    0.67 
   3  19 -12   -0.67    1.01 
   4  19 -12    2.19    1.22 
   5  19 -12    0.72    1.35 
  -2  20 -12    4.47    1.00 
  -1  20 -12   -1.36    0.77 
   0  20 -12    6.58    1.08 
   1  20 -12    2.20    0.93 
   2  20 -12   -0.36    0.80 
   3  20 -12   -0.77    0.78 
   1 -13 -11    1.15    1.15 
   2 -13 -11    4.41    1.52 
   3 -13 -11   -0.03    0.97 
   4 -13 -11    5.36    1.29 
  -2 -12 -11   -0.45    0.49 
  -1 -12 -11    1.26    0.72 
   0 -12 -11    1.66    0.68 
   1 -12 -11    0.05    0.81 
   2 -12 -11    1.72    0.84 
   3 -12 -11   11.42    1.62 
   4 -12 -11    2.17    1.09 
   5 -12 -11    0.97    0.98 
   6 -12 -11   -0.22    1.02 
   7 -12 -11    5.11    2.08 
  -3 -11 -11    4.91    0.78 
  -2 -11 -11    5.56    0.64 
  -1 -11 -11   -0.52    0.45 
   0 -11 -11    1.03    0.53 
   1 -11 -11   -0.37    0.60 
   2 -11 -11    3.12    0.67 
   3 -11 -11   13.20    1.23 
   4 -11 -11    2.08    0.70 
   5 -11 -11    3.72    1.01 
   6 -11 -11    0.17    1.07 
   7 -11 -11    2.44    1.16 
   8 -11 -11    5.61    2.29 
  -5 -10 -11    1.09    1.01 
  -4 -10 -11    2.11    0.84 
  -3 -10 -11    1.04    0.51 
  -2 -10 -11    0.48    0.37 
  -1 -10 -11    2.57    0.51 
   0 -10 -11    1.00    0.47 
   1 -10 -11    0.76    0.82 
   2 -10 -11   10.96    1.01 
   3 -10 -11   40.44    1.89 
   4 -10 -11   -0.53    0.60 
   5 -10 -11   26.20    1.99 
   6 -10 -11    4.77    1.14 
   7 -10 -11    1.70    1.00 
   8 -10 -11    6.39    1.39 
   9 -10 -11    0.95    0.95 
  -6  -9 -11    5.46    1.30 
  -5  -9 -11   -0.98    0.84 
  -4  -9 -11    9.98    1.59 
  -3  -9 -11    3.79    0.58 
  -2  -9 -11    1.35    0.32 
  -1  -9 -11    3.52    0.52 
   0  -9 -11    0.64    0.45 
   1  -9 -11    6.54    0.89 
   2  -9 -11   24.42    1.46 
   3  -9 -11    2.04    0.65 
   4  -9 -11   19.12    1.63 
   5  -9 -11    8.30    1.00 
   6  -9 -11   12.76    1.46 
   7  -9 -11    1.66    0.83 
   8  -9 -11    2.77    0.96 
   9  -9 -11    0.31    0.83 
  10  -9 -11    2.74    1.25 
  -7  -8 -11    0.04    1.07 
  -6  -8 -11   13.23    1.64 
  -5  -8 -11    0.47    0.87 
  -4  -8 -11    0.45    0.90 
  -3  -8 -11    3.28    0.42 
  -2  -8 -11    5.04    0.49 
  -1  -8 -11    3.08    0.46 
   0  -8 -11    0.38    0.40 
   1  -8 -11    1.24    0.59 
   2  -8 -11    9.07    0.89 
   3  -8 -11   15.86    1.18 
   4  -8 -11    1.07    0.67 
   5  -8 -11    4.28    0.76 
   6  -8 -11   -0.32    0.62 
   7  -8 -11    4.35    0.97 
   8  -8 -11   24.02    2.02 
   9  -8 -11    2.39    1.00 
  10  -8 -11    3.14    1.25 
  11  -8 -11    6.64    1.62 
  -7  -7 -11    4.38    1.15 
  -6  -7 -11   -0.51    0.96 
  -5  -7 -11    8.49    1.30 
  -4  -7 -11    2.52    0.89 
  -3  -7 -11    2.46    1.20 
  -2  -7 -11    1.06    0.18 
  -1  -7 -11    1.58    0.33 
   0  -7 -11   18.08    0.89 
   1  -7 -11    7.17    0.64 
   2  -7 -11  175.10    4.37 
   3  -7 -11   12.11    0.94 
   4  -7 -11    3.03    0.56 
   5  -7 -11    0.37    0.51 
   6  -7 -11   -0.09    0.74 
   7  -7 -11    6.62    0.97 
   8  -7 -11    1.21    0.80 
   9  -7 -11    0.04    0.78 
  10  -7 -11   -1.40    1.02 
  11  -7 -11    0.53    1.12 
  -8  -6 -11   -1.76    0.80 
  -7  -6 -11    0.15    0.86 
  -6  -6 -11    2.87    1.01 
  -5  -6 -11    1.82    0.88 
  -4  -6 -11    0.63    0.68 
  -3  -6 -11    1.98    0.62 
  -2  -6 -11   13.26    0.88 
  -1  -6 -11    0.36    0.27 
   0  -6 -11   47.56    1.72 
   1  -6 -11    4.90    0.60 
   2  -6 -11    2.96    0.54 
   3  -6 -11    0.42    0.37 
   4  -6 -11    0.91    0.44 
   5  -6 -11   27.70    1.43 
   6  -6 -11    1.17    0.61 
   7  -6 -11    0.65    0.50 
   8  -6 -11    1.74    0.73 
   9  -6 -11   -0.48    1.14 
  10  -6 -11   -1.71    0.59 
  11  -6 -11    9.39    1.34 
  12  -6 -11    1.22    1.13 
  -8  -5 -11    3.02    0.99 
  -7  -5 -11   13.22    1.68 
  -6  -5 -11    0.03    0.73 
  -5  -5 -11    1.82    0.82 
  -4  -5 -11   10.00    0.98 
  -3  -5 -11    0.65    0.45 
  -2  -5 -11   13.36    0.98 
  -1  -5 -11   -0.20    0.27 
   0  -5 -11    1.51    0.32 
   1  -5 -11   -0.14    0.30 
   2  -5 -11    0.33    0.30 
   3  -5 -11    4.78    0.59 
   4  -5 -11   12.05    0.90 
   5  -5 -11    0.47    0.38 
   6  -5 -11    3.54    0.57 
   7  -5 -11   12.50    1.18 
   8  -5 -11    1.49    0.65 
   9  -5 -11    4.16    0.85 
  10  -5 -11   15.25    1.62 
  11  -5 -11    0.28    0.88 
  12  -5 -11    2.90    1.09 
  -9  -4 -11    2.65    1.00 
  -8  -4 -11    0.19    0.82 
  -7  -4 -11    4.84    1.04 
  -6  -4 -11    9.56    1.33 
  -5  -4 -11    4.15    0.90 
  -4  -4 -11    2.51    0.58 
  -3  -4 -11    2.64    0.61 
  -2  -4 -11   -0.15    0.20 
  -1  -4 -11    3.20    0.33 
   0  -4 -11    0.36    0.26 
   1  -4 -11    0.48    0.28 
   2  -4 -11   14.69    0.76 
   3  -4 -11    1.40    0.33 
   4  -4 -11    3.06    0.44 
   5  -4 -11   37.23    1.50 
   6  -4 -11    4.76    0.63 
   7  -4 -11   -0.49    0.51 
   8  -4 -11    2.50    0.84 
   9  -4 -11    5.18    1.14 
  10  -4 -11    0.52    0.92 
  11  -4 -11   35.23    2.74 
  12  -4 -11    5.88    1.22 
  13  -4 -11   12.70    1.60 
  -9  -3 -11    6.66    1.25 
  -8  -3 -11    1.66    0.91 
  -7  -3 -11   -0.02    0.67 
  -6  -3 -11   -0.86    0.57 
  -5  -3 -11    3.03    1.09 
  -4  -3 -11    1.28    0.61 
  -3  -3 -11   33.01    1.55 
  -2  -3 -11    2.98    0.46 
  -1  -3 -11   21.10    0.71 
   0  -3 -11    4.70    0.43 
   1  -3 -11    7.90    0.53 
   2  -3 -11   13.57    0.69 
   3  -3 -11    3.92    0.47 
   4  -3 -11   12.54    0.79 
   5  -3 -11    0.88    0.36 
   6  -3 -11    0.73    0.36 
   7  -3 -11    2.59    0.56 
   8  -3 -11    1.11    0.58 
   9  -3 -11    4.32    1.14 
  10  -3 -11    0.52    0.62 
  11  -3 -11   -0.02    0.71 
  12  -3 -11   22.87    2.27 
  13  -3 -11   16.14    1.98 
 -10  -2 -11   -2.46    0.76 
  -9  -2 -11    3.03    1.03 
  -8  -2 -11    2.61    0.98 
  -7  -2 -11    3.04    0.93 
  -6  -2 -11    0.19    0.63 
  -5  -2 -11    4.22    0.89 
  -4  -2 -11    0.40    0.51 
  -3  -2 -11   16.00    1.10 
  -2  -2 -11   24.76    1.05 
  -1  -2 -11    4.68    0.31 
   0  -2 -11   51.63    1.33 
   1  -2 -11    5.25    0.44 
   2  -2 -11   14.41    0.71 
   3  -2 -11    1.60    0.32 
   4  -2 -11    1.78    0.37 
   5  -2 -11    0.13    0.31 
   6  -2 -11    5.69    0.59 
   7  -2 -11   13.10    0.97 
   8  -2 -11    0.62    0.61 
   9  -2 -11    4.82    0.94 
  10  -2 -11    0.53    0.56 
  11  -2 -11    0.54    0.65 
  12  -2 -11   -0.02    0.71 
  13  -2 -11    1.19    0.95 
 -10  -1 -11    1.74    0.88 
  -9  -1 -11    2.48    0.90 
  -8  -1 -11   11.99    1.57 
  -7  -1 -11   10.79    1.45 
  -6  -1 -11    5.42    0.95 
  -5  -1 -11    0.09    0.46 
  -4  -1 -11    6.96    0.75 
  -3  -1 -11    1.22    0.41 
  -2  -1 -11    7.80    0.32 
  -1  -1 -11    3.17    0.25 
   0  -1 -11    3.10    0.26 
   1  -1 -11   10.66    0.57 
   2  -1 -11   15.31    0.72 
   3  -1 -11    1.85    0.31 
   4  -1 -11    2.83    0.39 
   5  -1 -11   17.12    0.97 
   6  -1 -11    0.92    0.36 
   7  -1 -11    0.66    0.53 
   8  -1 -11    0.76    0.45 
   9  -1 -11    4.99    0.88 
  10  -1 -11    4.38    0.82 
  11  -1 -11    4.12    0.92 
  12  -1 -11   14.24    1.41 
  13  -1 -11   -0.36    0.73 
 -10   0 -11    8.15    1.25 
  -9   0 -11    3.66    1.03 
  -8   0 -11    0.73    0.62 
  -7   0 -11    1.23    0.76 
  -6   0 -11    1.40    0.56 
  -5   0 -11    0.87    0.44 
  -4   0 -11    1.11    0.51 
  -3   0 -11    1.60    0.37 
  -2   0 -11   14.47    0.58 
  -1   0 -11    0.86    0.16 
   0   0 -11   11.07    0.62 
   1   0 -11    4.09    0.49 
   2   0 -11    6.87    0.41 
   3   0 -11    8.33    0.69 
   4   0 -11    3.30    0.41 
   5   0 -11    8.21    0.65 
   6   0 -11    7.04    0.61 
   7   0 -11    2.81    0.50 
   8   0 -11   11.18    0.92 
   9   0 -11    6.47    1.00 
  10   0 -11    0.24    0.58 
  11   0 -11    0.00    0.71 
  12   0 -11   26.86    1.88 
  13   0 -11    1.97    0.94 
 -10   1 -11    0.06    1.15 
  -9   1 -11    9.84    1.42 
  -8   1 -11   -1.38    0.64 
  -7   1 -11    2.37    0.81 
  -6   1 -11    7.25    0.81 
  -5   1 -11    2.34    0.71 
  -4   1 -11   27.77    1.29 
  -3   1 -11   15.22    0.68 
  -2   1 -11    0.31    0.17 
  -1   1 -11   43.46    0.97 
   0   1 -11   36.02    1.20 
   1   1 -11    8.28    0.56 
   2   1 -11    5.11    0.47 
   3   1 -11    9.67    0.68 
   4   1 -11    1.13    0.26 
   5   1 -11   23.77    0.90 
   6   1 -11    7.23    0.63 
   7   1 -11   11.84    0.89 
   8   1 -11    6.96    0.73 
   9   1 -11    6.47    0.95 
  10   1 -11    1.18    0.55 
  11   1 -11    7.80    1.34 
  12   1 -11    5.04    0.99 
  13   1 -11    0.27    0.75 
  14   1 -11    0.68    1.28 
 -11   2 -11   -1.05    0.84 
 -10   2 -11   -0.51    0.81 
  -9   2 -11    4.39    0.91 
  -8   2 -11    3.85    1.33 
  -7   2 -11    0.47    0.51 
  -6   2 -11    2.92    0.74 
  -5   2 -11   15.39    1.02 
  -4   2 -11    9.10    0.54 
  -3   2 -11   51.80    1.32 
  -2   2 -11    4.17    0.31 
  -1   2 -11   53.93    1.85 
   0   2 -11   35.73    1.32 
   1   2 -11   59.59    1.73 
   2   2 -11    0.22    0.23 
   3   2 -11    0.50    0.27 
   4   2 -11   19.11    0.96 
   5   2 -11   -0.48    0.21 
   6   2 -11    2.16    0.39 
   7   2 -11    4.03    0.62 
   8   2 -11    0.94    0.46 
   9   2 -11    0.31    0.58 
  10   2 -11    3.12    0.82 
  11   2 -11    2.15    0.75 
  12   2 -11    8.04    1.12 
  13   2 -11    2.55    1.32 
  14   2 -11    2.33    0.96 
 -11   3 -11    2.20    1.01 
 -10   3 -11    1.91    0.87 
  -9   3 -11    4.44    1.00 
  -8   3 -11    1.70    0.57 
  -7   3 -11   18.74    1.53 
  -6   3 -11    0.57    0.19 
  -5   3 -11    6.84    0.30 
  -4   3 -11    1.44    0.24 
  -3   3 -11    6.09    0.38 
  -2   3 -11    3.30    0.29 
  -1   3 -11   17.75    0.92 
   0   3 -11   21.30    1.11 
   1   3 -11    6.03    0.59 
   2   3 -11    0.12    0.26 
   3   3 -11    1.04    0.33 
   4   3 -11    9.85    0.82 
   5   3 -11    9.88    0.77 
   6   3 -11    4.52    0.51 
   7   3 -11   20.95    1.39 
   8   3 -11   14.25    1.16 
   9   3 -11    4.94    0.89 
  10   3 -11    0.08    0.57 
  11   3 -11    0.25    0.75 
  12   3 -11    1.03    0.81 
  13   3 -11    3.15    0.95 
  14   3 -11    3.23    1.56 
 -11   4 -11    0.22    0.86 
 -10   4 -11    2.64    0.92 
  -9   4 -11    0.95    0.20 
  -8   4 -11    0.43    0.25 
  -7   4 -11    9.15    0.42 
  -6   4 -11   -0.18    0.19 
  -5   4 -11    0.49    0.24 
  -4   4 -11    2.30    0.27 
  -3   4 -11   19.77    0.69 
  -2   4 -11   62.41    2.16 
  -1   4 -11    0.34    0.14 
   0   4 -11    3.37    0.44 
   1   4 -11    2.63    0.49 
   2   4 -11   33.99    1.35 
   3   4 -11    5.44    0.54 
   4   4 -11    5.85    0.57 
   5   4 -11    1.97    0.39 
   6   4 -11   10.95    0.92 
   7   4 -11   60.77    2.67 
   8   4 -11    4.97    0.86 
   9   4 -11   50.49    2.54 
  10   4 -11    4.04    1.25 
  11   4 -11    0.90    0.62 
  12   4 -11    1.47    0.72 
  13   4 -11    1.16    0.79 
  14   4 -11   -2.00    1.53 
 -11   5 -11   -0.09    0.32 
 -10   5 -11   -0.11    0.23 
  -9   5 -11    2.57    0.32 
  -8   5 -11    0.46    0.28 
  -7   5 -11    5.02    0.41 
  -6   5 -11   38.58    1.17 
  -5   5 -11    4.29    0.39 
  -4   5 -11   12.74    0.74 
  -3   5 -11   12.76    0.55 
  -2   5 -11    4.16    0.44 
  -1   5 -11    0.15    0.20 
   0   5 -11   23.25    1.19 
   1   5 -11   32.12    1.29 
   2   5 -11    2.18    0.45 
   3   5 -11    8.03    0.65 
   4   5 -11   10.80    0.79 
   5   5 -11   36.82    1.38 
   6   5 -11    9.52    0.86 
   7   5 -11   12.95    1.02 
   8   5 -11   31.15    1.90 
   9   5 -11    1.37    0.62 
  10   5 -11    0.88    0.58 
  11   5 -11    1.94    0.60 
  12   5 -11    0.50    0.82 
  13   5 -11   -0.33    0.76 
 -11   6 -11    4.60    0.52 
 -10   6 -11   -0.68    0.39 
  -9   6 -11    0.46    0.31 
  -8   6 -11    0.22    0.34 
  -7   6 -11    6.27    0.47 
  -6   6 -11   15.62    0.75 
  -5   6 -11    2.38    0.34 
  -4   6 -11   36.43    1.07 
  -3   6 -11    5.89    0.50 
  -2   6 -11   21.67    0.90 
  -1   6 -11    1.39    0.28 
   0   6 -11    4.99    0.61 
   1   6 -11   15.73    0.95 
   2   6 -11   13.43    0.93 
   3   6 -11    7.04    0.63 
   4   6 -11   16.26    0.88 
   5   6 -11    1.57    0.37 
   6   6 -11    0.18    0.36 
   7   6 -11    0.56    0.41 
   8   6 -11    2.83    0.53 
   9   6 -11    3.75    0.84 
  10   6 -11   35.48    1.75 
  11   6 -11    0.30    0.56 
  12   6 -11   -0.04    0.70 
  13   6 -11   -0.39    0.82 
 -11   7 -11    3.22    0.81 
 -10   7 -11    0.01    0.37 
  -9   7 -11    2.06    0.39 
  -8   7 -11    5.87    0.49 
  -7   7 -11   -0.16    0.28 
  -6   7 -11   -0.19    0.26 
  -5   7 -11   13.42    0.86 
  -4   7 -11    1.41    0.42 
  -3   7 -11   10.49    0.71 
  -2   7 -11    0.25    0.24 
  -1   7 -11   15.40    0.73 
   0   7 -11    0.96    0.35 
   1   7 -11    1.10    0.37 
   2   7 -11   19.25    1.05 
   3   7 -11   27.09    1.25 
   4   7 -11   18.73    1.17 
   5   7 -11    2.33    1.10 
   6   7 -11    9.81    0.93 
   7   7 -11    8.68    0.91 
   8   7 -11   47.31    2.02 
   9   7 -11   32.25    1.55 
  10   7 -11   -0.16    0.52 
  11   7 -11    0.39    0.55 
  12   7 -11    1.38    0.69 
  13   7 -11    0.57    0.89 
 -11   8 -11    0.18    0.48 
 -10   8 -11    2.51    0.52 
  -9   8 -11   -0.13    0.33 
  -8   8 -11   -0.13    0.30 
  -7   8 -11    0.07    0.36 
  -6   8 -11   51.23    1.54 
  -5   8 -11   11.77    0.49 
  -3   8 -11   20.93    0.97 
  -2   8 -11   10.07    0.73 
  -1   8 -11    0.67    0.28 
   0   8 -11    6.96    0.63 
   1   8 -11    0.03    0.26 
   2   8 -11    4.86    0.62 
   3   8 -11   10.19    0.82 
   4   8 -11   68.24    2.42 
   5   8 -11    9.24    1.03 
   6   8 -11    3.15    0.66 
   7   8 -11    7.44    0.88 
   8   8 -11    3.08    0.57 
   9   8 -11   33.15    1.65 
  10   8 -11    0.46    0.50 
  11   8 -11    0.38    0.57 
  12   8 -11    2.94    0.66 
  13   8 -11    3.88    0.85 
 -11   9 -11   -0.08    0.58 
 -10   9 -11   -0.78    0.46 
  -9   9 -11    6.87    0.68 
  -8   9 -11    2.51    0.51 
  -7   9 -11    4.37    0.49 
  -6   9 -11    0.19    0.23 
  -5   9 -11    0.72    0.19 
  -4   9 -11   28.13    1.19 
  -3   9 -11   26.39    1.13 
  -2   9 -11    4.53    0.50 
  -1   9 -11    0.48    0.30 
   0   9 -11    3.09    0.60 
   1   9 -11   17.60    1.40 
   2   9 -11   38.29    1.86 
   3   9 -11    1.64    0.54 
   4   9 -11    2.59    0.55 
   5   9 -11   36.81    1.67 
   6   9 -11    5.38    1.71 
   7   9 -11   10.39    0.79 
   8   9 -11    7.24    0.59 
   9   9 -11    1.61    1.22 
  10   9 -11    1.44    0.26 
  11   9 -11    0.18    0.38 
  12   9 -11    0.95    0.98 
  13   9 -11    3.78    1.78 
 -10  10 -11    0.72    0.55 
  -9  10 -11    0.16    0.50 
  -8  10 -11    4.36    0.50 
  -7  10 -11    2.28    0.35 
  -6  10 -11    0.40    0.25 
  -5  10 -11   13.41    0.57 
  -4  10 -11    1.58    0.40 
  -3  10 -11    8.86    0.76 
  -2  10 -11    1.40    0.40 
  -1  10 -11   15.84    0.94 
   0  10 -11    2.44    0.52 
   1  10 -11   64.34    2.55 
   2  10 -11   13.38    1.20 
   3  10 -11   17.47    1.77 
   4  10 -11    4.00    0.87 
   5  10 -11    9.88    1.39 
   6  10 -11    0.14    0.80 
   7  10 -11    3.04    1.51 
   8  10 -11    2.03    1.08 
   9  10 -11    2.22    1.21 
  10  10 -11    2.12    1.24 
  11  10 -11    0.45    0.88 
  12  10 -11    1.57    0.97 
 -10  11 -11    0.55    0.58 
  -9  11 -11    0.02    0.48 
  -8  11 -11    1.00    0.34 
  -7  11 -11    0.59    0.32 
  -6  11 -11    3.10    0.43 
  -5  11 -11   11.22    0.92 
  -4  11 -11   11.55    0.59 
  -3  11 -11    1.05    0.41 
  -2  11 -11    0.99    0.38 
  -1  11 -11    2.18    0.50 
   0  11 -11   -0.08    0.44 
   1  11 -11    5.82    0.79 
   2  11 -11    2.24    0.82 
   3  11 -11    5.46    1.07 
   4  11 -11   11.37    1.46 
   5  11 -11   10.84    1.48 
   6  11 -11    1.39    0.87 
   7  11 -11    7.20    1.58 
   8  11 -11   11.65    2.33 
   9  11 -11   -1.05    0.84 
  10  11 -11    1.23    1.62 
  11  11 -11    0.21    1.70 
  12  11 -11    1.12    1.67 
 -10  12 -11    1.19    0.63 
  -9  12 -11    0.22    0.42 
  -8  12 -11    0.99    0.48 
  -7  12 -11    0.28    0.34 
  -6  12 -11    2.11    0.45 
  -5  12 -11    0.00    0.28 
  -4  12 -11   12.88    0.74 
  -3  12 -11   41.04    1.30 
  -2  12 -11   11.39    0.66 
  -1  12 -11    5.54    0.65 
   0  12 -11    1.45    0.65 
   1  12 -11    5.75    1.09 
   2  12 -11    7.35    1.27 
   3  12 -11    0.98    0.75 
   4  12 -11   13.65    1.64 
   5  12 -11    1.02    0.77 
   6  12 -11   10.37    1.58 
   7  12 -11    5.50    1.13 
   8  12 -11    0.48    0.93 
   9  12 -11   -0.25    0.94 
  10  12 -11   -1.46    1.01 
  11  12 -11    0.18    2.23 
  -9  13 -11    9.55    0.91 
  -8  13 -11    7.46    0.74 
  -7  13 -11    5.85    0.57 
  -6  13 -11    3.26    0.48 
  -5  13 -11    2.24    0.41 
  -4  13 -11    6.42    0.57 
  -3  13 -11    7.25    0.59 
  -2  13 -11   21.98    1.06 
  -1  13 -11   15.82    0.94 
   0  13 -11   18.49    1.25 
   1  13 -11   22.73    1.89 
   2  13 -11    1.15    0.69 
   3  13 -11    3.21    0.98 
   4  13 -11    0.38    0.78 
   5  13 -11    1.26    0.61 
   6  13 -11    2.77    0.97 
   7  13 -11    0.26    0.94 
   8  13 -11    1.17    1.16 
   9  13 -11    0.38    1.07 
  10  13 -11   -1.26    0.92 
  11  13 -11   15.42    2.50 
  -9  14 -11   -0.37    0.96 
  -8  14 -11   -1.29    0.44 
  -7  14 -11    0.85    0.46 
  -6  14 -11    0.66    0.42 
  -5  14 -11    1.02    0.39 
  -4  14 -11    3.10    0.58 
  -3  14 -11    1.05    0.44 
  -2  14 -11   15.31    0.97 
  -1  14 -11    1.10    0.39 
   0  14 -11    4.50    0.69 
   1  14 -11    4.69    0.74 
   2  14 -11   -0.83    0.44 
   3  14 -11    1.16    0.57 
   4  14 -11   28.31    2.27 
   5  14 -11   -0.28    0.82 
   6  14 -11    4.99    1.19 
   7  14 -11    7.29    1.47 
   8  14 -11   -0.71    0.85 
   9  14 -11   -0.25    1.10 
  10  14 -11    1.33    1.46 
  -8  15 -11   -0.01    0.50 
  -7  15 -11    0.14    0.43 
  -6  15 -11    1.97    0.49 
  -5  15 -11    0.11    0.42 
  -4  15 -11    2.49    0.53 
  -3  15 -11    0.91    0.40 
  -2  15 -11    3.28    0.56 
  -1  15 -11    5.04    0.65 
   0  15 -11   21.16    1.41 
   1  15 -11    9.61    1.07 
   2  15 -11    0.15    0.50 
   3  15 -11   18.32    1.96 
   4  15 -11    2.50    0.97 
   5  15 -11   18.31    2.10 
   6  15 -11    1.00    0.89 
   7  15 -11    0.26    1.04 
   8  15 -11   -0.25    1.17 
   9  15 -11   -0.72    1.06 
  10  15 -11    1.00    1.43 
  -8  16 -11    5.18    1.64 
  -7  16 -11   -0.16    0.50 
  -6  16 -11   -1.13    0.43 
  -5  16 -11    8.14    0.78 
  -4  16 -11    6.81    0.76 
  -3  16 -11    1.15    0.44 
  -2  16 -11    9.10    0.87 
  -1  16 -11    4.88    0.81 
   0  16 -11    0.98    0.49 
   1  16 -11    7.26    1.64 
   2  16 -11   -0.24    0.59 
   3  16 -11   -0.74    0.75 
   4  16 -11    0.63    0.90 
   5  16 -11   -1.12    0.84 
   6  16 -11   -1.71    1.21 
   7  16 -11    1.54    1.29 
   8  16 -11    3.08    1.48 
   9  16 -11   -1.13    1.15 
  -7  17 -11    3.37    0.82 
  -6  17 -11   -0.38    0.53 
  -5  17 -11    0.81    0.52 
  -4  17 -11    0.21    0.49 
  -3  17 -11   -0.07    0.46 
  -2  17 -11    0.35    0.59 
  -1  17 -11    0.67    0.62 
   0  17 -11   -0.72    0.60 
   1  17 -11    0.46    0.59 
   2  17 -11    0.58    0.55 
   3  17 -11    1.47    0.78 
   4  17 -11   -0.25    0.86 
   5  17 -11   -0.39    0.79 
   6  17 -11    3.66    1.30 
   7  17 -11    1.68    1.39 
   8  17 -11    3.08    1.28 
  -6  18 -11    0.86    0.69 
  -5  18 -11   -0.60    0.54 
  -4  18 -11    3.12    0.66 
  -3  18 -11   18.19    1.22 
  -2  18 -11    8.75    0.92 
  -1  18 -11   12.24    1.56 
   0  18 -11   -0.18    0.66 
   1  18 -11    2.35    0.71 
   2  18 -11    1.35    0.75 
   3  18 -11    0.96    0.77 
   4  18 -11    5.90    1.33 
   5  18 -11    0.96    1.05 
   6  18 -11   -2.47    0.92 
   7  18 -11    1.47    1.27 
  -5  19 -11    1.34    0.67 
  -4  19 -11    1.84    0.69 
  -3  19 -11    0.05    0.61 
  -2  19 -11   10.12    1.22 
  -1  19 -11    0.43    0.73 
   0  19 -11    6.64    1.37 
   1  19 -11    0.92    0.71 
   2  19 -11    1.25    0.89 
   3  19 -11   -0.10    0.74 
   4  19 -11    0.70    1.09 
   5  19 -11    0.84    0.95 
   6  19 -11    2.92    1.90 
  -3  20 -11   -0.04    0.61 
  -2  20 -11   -0.27    0.78 
  -1  20 -11   -0.70    0.80 
   0  20 -11    0.68    0.78 
   1  20 -11    1.39    1.00 
   2  20 -11    0.89    0.89 
   3  20 -11    0.13    0.88 
   4  20 -11    1.44    1.08 
   2 -14 -10    0.84    1.20 
   3 -14 -10   -0.03    1.05 
  -2 -13 -10   -0.62    0.88 
  -1 -13 -10    0.43    0.69 
   0 -13 -10    0.05    0.74 
   1 -13 -10   -0.05    0.73 
   2 -13 -10    0.08    0.89 
   3 -13 -10    1.71    1.04 
   4 -13 -10    1.91    1.07 
   5 -13 -10    2.78    1.21 
   6 -13 -10    2.27    1.44 
  -3 -12 -10   -0.56    0.68 
  -2 -12 -10    6.01    0.77 
  -1 -12 -10   -0.12    0.63 
   0 -12 -10    2.39    0.61 
   1 -12 -10    2.37    0.65 
   2 -12 -10    3.16    0.74 
   3 -12 -10    2.93    0.79 
   4 -12 -10    7.85    1.12 
   5 -12 -10    1.39    0.86 
   6 -12 -10    1.95    1.14 
   7 -12 -10    4.79    1.25 
   8 -12 -10    0.92    1.73 
  -5 -11 -10    1.22    1.07 
  -4 -11 -10    1.29    0.27 
  -3 -11 -10   -0.68    0.62 
  -2 -11 -10    4.78    0.67 
  -1 -11 -10   11.29    0.91 
   0 -11 -10    2.85    0.60 
   1 -11 -10    1.07    0.55 
   2 -11 -10    4.81    0.76 
   3 -11 -10    6.35    0.84 
   4 -11 -10   -0.07    0.64 
   5 -11 -10    6.04    1.12 
   6 -11 -10   13.55    1.55 
   7 -11 -10    5.71    1.24 
   8 -11 -10    2.05    1.17 
   9 -11 -10    3.92    1.70 
  -6 -10 -10    1.50    1.04 
  -5 -10 -10   -0.39    0.81 
  -4 -10 -10    4.30    1.72 
  -3 -10 -10    0.36    0.52 
  -2 -10 -10    0.75    0.46 
  -1 -10 -10    0.10    0.40 
   0 -10 -10   13.80    1.22 
   1 -10 -10   14.11    1.10 
   2 -10 -10    0.78    0.49 
   3 -10 -10    4.00    0.75 
   4 -10 -10    8.71    1.19 
   5 -10 -10    5.67    1.03 
   6 -10 -10   -0.24    0.64 
   7 -10 -10    0.45    0.77 
   8 -10 -10   10.71    1.48 
   9 -10 -10    3.23    1.29 
  10 -10 -10   15.36    2.18 
  -7  -9 -10    0.57    1.27 
  -6  -9 -10    0.63    1.29 
  -5  -9 -10    7.33    1.96 
  -3  -9 -10    2.51    0.65 
  -2  -9 -10    0.33    0.41 
  -1  -9 -10    0.76    0.39 
   0  -9 -10    0.60    0.44 
   1  -9 -10   18.01    1.51 
   2  -9 -10   -0.12    0.46 
   3  -9 -10    0.87    0.49 
   4  -9 -10    0.63    0.55 
   5  -9 -10    5.54    0.80 
   6  -9 -10    5.94    1.06 
   7  -9 -10   11.83    1.34 
   8  -9 -10   11.36    1.41 
   9  -9 -10    0.79    1.07 
  10  -9 -10    1.00    1.19 
  11  -9 -10   16.87    2.21 
  -7  -8 -10    6.15    1.32 
  -6  -8 -10    2.35    0.98 
  -5  -8 -10    0.57    0.68 
  -4  -8 -10    1.03    0.80 
  -3  -8 -10    7.30    0.80 
  -2  -8 -10    8.15    0.55 
  -1  -8 -10    6.64    0.59 
   0  -8 -10   17.12    1.04 
   1  -8 -10    1.60    0.46 
   2  -8 -10   81.48    2.73 
   3  -8 -10    0.76    0.47 
   4  -8 -10    9.62    1.16 
   5  -8 -10    1.65    0.61 
   6  -8 -10    1.31    0.88 
   7  -8 -10    0.81    0.65 
   8  -8 -10    3.07    0.90 
   9  -8 -10    2.54    1.11 
  10  -8 -10    0.45    1.06 
  11  -8 -10   -0.37    1.02 
  -8  -7 -10   -0.31    0.84 
  -7  -7 -10    0.82    0.96 
  -6  -7 -10    1.81    0.85 
  -5  -7 -10   -0.82    0.70 
  -4  -7 -10    9.21    1.20 
  -3  -7 -10    6.86    0.59 
  -2  -7 -10    1.80    0.27 
  -1  -7 -10    0.54    0.30 
   0  -7 -10    7.97    0.63 
   1  -7 -10    2.23    0.44 
   2  -7 -10   51.46    1.71 
   3  -7 -10   11.68    0.88 
   4  -7 -10    0.60    0.46 
   5  -7 -10    1.06    0.52 
   6  -7 -10    9.80    1.21 
   7  -7 -10    2.95    0.76 
   8  -7 -10    2.93    0.92 
   9  -7 -10   24.59    3.83 
  10  -7 -10   -0.80    0.83 
  11  -7 -10    4.18    1.31 
  12  -7 -10    2.13    1.17 
  -9  -6 -10    2.54    0.90 
  -8  -6 -10    2.89    1.14 
  -7  -6 -10    0.80    0.87 
  -6  -6 -10    3.16    0.93 
  -5  -6 -10    0.75    0.61 
  -4  -6 -10    2.59    0.71 
  -3  -6 -10    2.64    0.68 
  -2  -6 -10    1.18    0.21 
  -1  -6 -10    5.86    0.47 
   0  -6 -10   74.63    2.09 
   1  -6 -10    1.67    0.39 
   2  -6 -10    0.04    0.34 
   3  -6 -10   18.10    1.02 
   4  -6 -10   -0.25    0.38 
   5  -6 -10    4.55    0.66 
   6  -6 -10   30.71    1.50 
   7  -6 -10   18.74    1.40 
   8  -6 -10   13.23    1.20 
   9  -6 -10   -0.70    0.65 
  10  -6 -10    2.87    0.82 
  11  -6 -10    1.32    0.82 
  12  -6 -10   12.92    1.65 
  -9  -5 -10    6.65    1.19 
  -8  -5 -10    1.98    0.87 
  -7  -5 -10   -0.67    0.70 
  -6  -5 -10    2.66    0.85 
  -5  -5 -10    9.37    1.31 
  -4  -5 -10    8.86    0.87 
  -3  -5 -10   13.33    1.46 
  -2  -5 -10    4.98    0.28 
  -1  -5 -10    0.56    0.23 
   0  -5 -10   10.40    0.66 
   1  -5 -10    1.42    0.34 
   2  -5 -10   -0.25    0.30 
   3  -5 -10   20.62    1.01 
   4  -5 -10    0.21    0.35 
   5  -5 -10   11.28    0.92 
   6  -5 -10    5.43    0.61 
   7  -5 -10    8.01    0.91 
   8  -5 -10    4.95    0.76 
   9  -5 -10    0.89    0.64 
  10  -5 -10    0.99    0.69 
  11  -5 -10    2.91    0.89 
  12  -5 -10    5.12    1.09 
  13  -5 -10    3.30    1.28 
 -10  -4 -10    0.36    0.92 
  -9  -4 -10    0.75    0.86 
  -8  -4 -10   -0.58    0.73 
  -7  -4 -10    7.64    1.24 
  -6  -4 -10   -0.85    0.54 
  -5  -4 -10   34.24    2.23 
  -4  -4 -10    2.29    0.74 
  -3  -4 -10    0.86    0.40 
  -2  -4 -10    0.67    0.27 
  -1  -4 -10   22.41    0.80 
   0  -4 -10    3.47    0.35 
   1  -4 -10   74.16    2.03 
   2  -4 -10    4.99    0.47 
   3  -4 -10    0.84    0.30 
   4  -4 -10    1.65    0.40 
   5  -4 -10   12.13    0.84 
   6  -4 -10    6.87    0.67 
   7  -4 -10    4.72    0.84 
   8  -4 -10   27.47    1.86 
   9  -4 -10    3.94    0.93 
  10  -4 -10    1.09    0.79 
  11  -4 -10    0.01    0.84 
  12  -4 -10    1.55    0.78 
  13  -4 -10    2.43    0.99 
 -10  -3 -10    1.49    0.80 
  -9  -3 -10    1.59    0.92 
  -8  -3 -10    0.07    0.75 
  -7  -3 -10    6.92    1.12 
  -6  -3 -10    0.80    0.68 
  -5  -3 -10    0.77    0.54 
  -4  -3 -10    3.42    0.74 
  -3  -3 -10    4.47    0.63 
  -2  -3 -10    1.42    0.24 
  -1  -3 -10    4.35    0.32 
   0  -3 -10    9.73    0.56 
   1  -3 -10    1.05    0.29 
   2  -3 -10    8.32    0.56 
   3  -3 -10   21.38    0.95 
   4  -3 -10   16.17    0.92 
   5  -3 -10   24.82    1.11 
   6  -3 -10   24.58    1.16 
   7  -3 -10    0.36    0.41 
   8  -3 -10   11.74    1.12 
   9  -3 -10    1.03    0.59 
  10  -3 -10    6.34    1.14 
  11  -3 -10    0.04    0.67 
  12  -3 -10    2.44    1.01 
  13  -3 -10    7.50    1.44 
 -10  -2 -10   -1.99    0.75 
  -9  -2 -10    0.27    0.76 
  -8  -2 -10   10.25    1.36 
  -7  -2 -10    0.44    0.68 
  -6  -2 -10   -0.86    0.51 
  -5  -2 -10    1.19    0.62 
  -4  -2 -10    1.08    0.49 
  -3  -2 -10   15.74    1.01 
  -2  -2 -10    7.02    0.55 
  -1  -2 -10    3.65    0.28 
   0  -2 -10   25.39    0.78 
   1  -2 -10    7.60    0.49 
   2  -2 -10    2.04    0.30 
   3  -2 -10   34.87    1.12 
   4  -2 -10    8.83    0.63 
   5  -2 -10    0.49    0.28 
   6  -2 -10    4.14    0.52 
   7  -2 -10   82.34    2.51 
   8  -2 -10    3.00    0.63 
   9  -2 -10    0.52    0.49 
  10  -2 -10   11.15    1.41 
  11  -2 -10    0.76    0.62 
  12  -2 -10    0.79    0.71 
  13  -2 -10    0.12    0.77 
  14  -2 -10   -0.16    1.09 
 -11  -1 -10    1.21    0.87 
 -10  -1 -10   -0.76    0.81 
  -9  -1 -10   -0.87    0.60 
  -8  -1 -10    2.21    0.82 
  -7  -1 -10    1.63    0.73 
  -6  -1 -10    6.91    1.10 
  -5  -1 -10   16.56    1.13 
  -4  -1 -10   18.84    1.21 
  -3  -1 -10    3.79    0.55 
  -2  -1 -10    0.12    0.12 
  -1  -1 -10    7.56    0.36 
   0  -1 -10    0.79    0.18 
   1  -1 -10    0.34    0.16 
   2  -1 -10    0.40    0.25 
   3  -1 -10   32.12    0.97 
   4  -1 -10    7.37    0.55 
   5  -1 -10   22.12    0.96 
   6  -1 -10    2.03    0.41 
   7  -1 -10   -0.23    0.35 
   8  -1 -10   11.81    1.03 
   9  -1 -10    5.56    0.92 
  10  -1 -10   -0.13    0.44 
  11  -1 -10   24.89    1.79 
  12  -1 -10    9.06    1.15 
  13  -1 -10    1.04    0.81 
  14  -1 -10    1.21    0.99 
 -11   0 -10    0.71    0.84 
 -10   0 -10   -0.94    1.07 
  -9   0 -10   -0.12    0.57 
  -8   0 -10   15.55    1.29 
  -7   0 -10    2.00    0.70 
  -6   0 -10    8.60    0.87 
  -5   0 -10   10.87    0.94 
  -4   0 -10   37.34    1.59 
  -3   0 -10   46.59    1.77 
  -2   0 -10   12.04    0.49 
  -1   0 -10   31.18    0.78 
   0   0 -10   12.04    0.72 
   1   0 -10    0.73    0.28 
   2   0 -10    1.53    0.23 
   3   0 -10    6.20    0.46 
   4   0 -10   21.08    0.79 
   5   0 -10    8.10    0.63 
   6   0 -10   10.05    0.71 
   7   0 -10    0.16    0.37 
   8   0 -10    0.41    0.39 
   9   0 -10    3.00    0.72 
  10   0 -10    6.65    1.01 
  11   0 -10    2.26    0.84 
  12   0 -10    2.62    0.76 
  13   0 -10    3.53    1.46 
  14   0 -10   -1.07    0.77 
 -11   1 -10   -0.39    0.76 
 -10   1 -10   -0.33    0.84 
  -9   1 -10    1.64    0.70 
  -8   1 -10    1.48    0.54 
  -7   1 -10    0.13    0.41 
  -6   1 -10    0.05    0.52 
  -5   1 -10   30.48    1.41 
  -4   1 -10   13.75    0.94 
  -3   1 -10    3.37    0.25 
  -2   1 -10    1.34    0.22 
  -1   1 -10    4.53    0.23 
   0   1 -10   12.21    0.57 
   1   1 -10    4.21    0.39 
   2   1 -10   -0.34    0.18 
   3   1 -10    3.22    0.33 
   4   1 -10    9.84    0.58 
   5   1 -10   12.42    0.91 
   6   1 -10   14.39    0.89 
   7   1 -10   10.62    0.93 
   8   1 -10    4.62    0.74 
   9   1 -10    4.93    1.10 
  10   1 -10   29.32    2.44 
  11   1 -10    6.25    1.37 
  12   1 -10    0.60    0.81 
  13   1 -10    1.58    0.74 
  14   1 -10    1.24    0.95 
 -11   2 -10    0.44    0.77 
 -10   2 -10    1.66    0.85 
  -9   2 -10    1.99    0.63 
  -8   2 -10    0.42    0.56 
  -7   2 -10    7.53    0.72 
  -6   2 -10    6.70    0.66 
  -5   2 -10    6.88    0.84 
  -4   2 -10   10.25    0.58 
  -3   2 -10   10.99    0.50 
  -2   2 -10    4.53    0.32 
  -1   2 -10    0.18    0.11 
   0   2 -10   10.16    0.65 
   1   2 -10    9.63    0.63 
   2   2 -10    5.48    0.56 
   3   2 -10   -0.45    0.18 
   4   2 -10   14.63    0.79 
   5   2 -10   40.15    1.27 
   6   2 -10   57.55    1.65 
   7   2 -10   17.32    1.20 
   8   2 -10   34.83    1.45 
   9   2 -10    4.08    0.71 
  10   2 -10   19.88    1.49 
  11   2 -10    0.57    0.58 
  12   2 -10    0.90    0.66 
  13   2 -10   -0.16    0.75 
  14   2 -10   -0.96    0.82 
 -11   3 -10    8.34    2.20 
 -10   3 -10    5.34    0.87 
  -9   3 -10   -1.09    0.50 
  -8   3 -10    3.84    0.24 
  -7   3 -10    5.47    0.43 
  -6   3 -10    8.58    0.34 
  -5   3 -10   44.55    1.11 
  -4   3 -10   10.30    0.45 
  -3   3 -10   19.41    0.66 
  -2   3 -10    7.27    0.41 
  -1   3 -10   26.12    0.81 
   0   3 -10    1.52    0.33 
   1   3 -10    0.77    0.28 
   2   3 -10    5.25    0.49 
   3   3 -10    2.80    0.38 
   4   3 -10    2.65    0.41 
   5   3 -10   57.19    1.62 
   6   3 -10   53.37    1.80 
   7   3 -10    0.62    0.34 
   8   3 -10    5.68    0.61 
   9   3 -10   17.19    1.52 
  10   3 -10    2.17    0.62 
  11   3 -10   -0.28    0.54 
  12   3 -10   16.96    1.49 
  13   3 -10    0.80    0.60 
  14   3 -10    1.89    1.65 
 -11   4 -10    5.65    0.47 
 -10   4 -10    0.61    0.24 
  -9   4 -10    0.77    0.27 
  -8   4 -10    8.40    0.54 
  -7   4 -10    2.78    0.31 
  -6   4 -10    0.56    0.19 
  -5   4 -10    5.13    0.38 
  -4   4 -10    3.60    0.32 
  -3   4 -10    6.99    0.48 
  -2   4 -10   29.72    0.95 
  -1   4 -10    0.07    0.14 
   0   4 -10   23.99    1.00 
   1   4 -10    1.66    0.35 
   2   4 -10   14.36    0.80 
   3   4 -10   -0.62    0.22 
   4   4 -10   29.24    1.12 
   5   4 -10    9.14    0.70 
   6   4 -10   16.17    1.18 
   7   4 -10    0.87    0.40 
   8   4 -10   19.52    1.41 
   9   4 -10    4.95    0.83 
  10   4 -10    0.13    0.46 
  11   4 -10   -0.44    0.67 
  12   4 -10    5.49    0.74 
  13   4 -10    7.58    0.88 
  14   4 -10    2.16    1.54 
 -11   5 -10   -0.50    0.30 
 -10   5 -10    1.86    0.44 
  -9   5 -10    3.61    0.48 
  -8   5 -10    0.59    0.27 
  -7   5 -10    9.18    0.53 
  -6   5 -10   13.01    0.65 
  -5   5 -10    0.91    0.25 
  -3   5 -10    5.76    0.32 
  -2   5 -10    5.78    0.42 
  -1   5 -10   27.83    1.04 
   0   5 -10   10.33    0.71 
   1   5 -10   70.56    2.20 
   2   5 -10   35.05    1.35 
   3   5 -10    8.34    0.64 
   4   5 -10    7.47    0.68 
   5   5 -10   21.23    0.95 
   6   5 -10    0.83    0.38 
   7   5 -10   15.00    1.15 
   8   5 -10    1.70    1.14 
   9   5 -10    0.72    0.50 
  10   5 -10   13.87    1.09 
  11   5 -10    6.35    0.81 
  12   5 -10    4.62    0.80 
  13   5 -10    6.04    1.08 
  14   5 -10    2.90    1.49 
 -11   6 -10    3.40    0.55 
 -10   6 -10    1.69    0.41 
  -9   6 -10    4.73    0.46 
  -8   6 -10    8.21    0.55 
  -7   6 -10    1.71    0.34 
  -6   6 -10    0.54    0.28 
  -5   6 -10    0.54    0.25 
  -4   6 -10    6.91    0.42 
  -3   6 -10   33.83    1.25 
  -2   6 -10   -0.03    0.20 
  -1   6 -10   79.45    1.90 
   0   6 -10    0.89    0.27 
   1   6 -10   42.20    1.37 
   2   6 -10    7.47    0.60 
   3   6 -10    9.26    0.69 
   4   6 -10   30.98    1.07 
   5   6 -10    4.84    0.47 
   6   6 -10   -0.50    0.26 
   7   6 -10   11.38    0.78 
   8   6 -10   37.41    2.56 
   9   6 -10    0.65    0.48 
  10   6 -10    0.80    0.51 
  11   6 -10    8.71    0.94 
  12   6 -10    0.78    0.53 
  13   6 -10    0.59    0.77 
  14   6 -10   -1.92    1.55 
 -11   7 -10    0.20    0.45 
 -10   7 -10   10.74    0.80 
  -9   7 -10    1.56    0.37 
  -8   7 -10   12.80    0.92 
  -7   7 -10   -0.17    0.28 
  -6   7 -10    0.04    0.26 
  -5   7 -10    5.92    0.49 
  -4   7 -10    1.65    0.24 
  -3   7 -10    0.82    0.29 
  -2   7 -10    0.47    0.26 
  -1   7 -10    0.34    0.20 
   0   7 -10    9.52    0.78 
   1   7 -10   10.81    0.74 
   2   7 -10    3.50    0.43 
   3   7 -10    0.02    0.21 
   4   7 -10    5.81    0.54 
   5   7 -10    8.26    0.66 
   6   7 -10    1.86    0.37 
   7   7 -10   26.12    1.21 
   8   7 -10   21.78    1.15 
   9   7 -10   25.76    2.52 
  10   7 -10    2.97    0.62 
  11   7 -10    3.82    0.69 
  12   7 -10    1.45    0.59 
  13   7 -10    5.00    0.83 
 -11   8 -10   -0.35    0.46 
 -10   8 -10    0.19    0.41 
  -9   8 -10    4.73    0.51 
  -8   8 -10    0.65    0.36 
  -7   8 -10    8.47    0.65 
  -6   8 -10    6.44    0.55 
  -5   8 -10    1.51    0.32 
  -4   8 -10   24.41    0.70 
  -3   8 -10    0.60    0.29 
  -2   8 -10   13.42    0.79 
  -1   8 -10   11.54    0.73 
   0   8 -10    6.52    0.73 
   1   8 -10    7.28    0.80 
   2   8 -10    7.26    0.68 
   3   8 -10    0.34    0.26 
   4   8 -10    7.09    0.58 
   5   8 -10   62.96    2.00 
   6   8 -10    0.37    0.47 
   7   8 -10   18.03    1.51 
   8   8 -10    6.23    0.92 
   9   8 -10    4.30    0.52 
  10   8 -10    0.04    0.91 
  11   8 -10    1.81    0.56 
  12   8 -10    3.02    0.56 
  13   8 -10    7.74    1.18 
 -11   9 -10    1.56    0.54 
 -10   9 -10   -0.93    0.38 
  -9   9 -10    0.19    0.37 
  -8   9 -10    0.48    0.35 
  -7   9 -10    2.04    0.40 
  -6   9 -10   29.46    1.10 
  -5   9 -10    8.46    0.50 
  -4   9 -10   28.93    0.83 
  -3   9 -10    0.89    0.35 
  -2   9 -10    2.07    0.40 
  -1   9 -10    8.63    0.69 
   0   9 -10    0.33    0.36 
   1   9 -10    0.73    0.54 
   2   9 -10    0.08    0.37 
   3   9 -10   17.14    1.32 
   4   9 -10   11.04    1.96 
   5   9 -10    0.26    0.36 
   6   9 -10    0.56    0.62 
   7   9 -10    4.77    0.83 
   8   9 -10    1.10    0.55 
   9   9 -10    4.11    0.87 
  10   9 -10   -0.38    0.67 
  11   9 -10    4.59    0.49 
  12   9 -10    0.25    0.61 
  13   9 -10    3.94    2.45 
 -11  10 -10    6.65    1.01 
 -10  10 -10   -0.13    0.45 
  -9  10 -10    2.77    0.49 
  -8  10 -10    0.33    0.44 
  -7  10 -10    4.36    0.59 
  -6  10 -10    0.86    0.31 
  -5  10 -10    9.07    0.59 
  -4  10 -10    1.06    0.27 
  -3  10 -10    8.72    0.50 
  -2  10 -10    1.79    0.25 
  -1  10 -10   19.10    1.02 
   0  10 -10    5.37    0.67 
   1  10 -10    3.74    0.61 
   2  10 -10    2.01    0.76 
   3  10 -10    0.19    0.59 
   4  10 -10   24.08    1.77 
   5  10 -10    5.15    1.06 
   6  10 -10    0.57    0.75 
   7  10 -10   -0.14    0.81 
   8  10 -10   25.92    2.54 
   9  10 -10    5.52    0.88 
  10  10 -10    7.21    1.08 
  11  10 -10    4.35    1.41 
  12  10 -10    1.45    0.85 
 -11  11 -10   -0.19    0.90 
 -10  11 -10    1.57    0.56 
  -9  11 -10    0.51    0.45 
  -8  11 -10    1.88    0.42 
  -7  11 -10    5.53    0.64 
  -6  11 -10    1.67    0.38 
  -5  11 -10    2.22    0.35 
  -4  11 -10   12.53    0.72 
  -3  11 -10    0.33    0.28 
  -2  11 -10    0.12    0.25 
  -1  11 -10    2.19    0.42 
   0  11 -10    6.16    0.60 
   1  11 -10   11.31    1.06 
   2  11 -10    7.17    1.10 
   3  11 -10   30.24    3.15 
   4  11 -10    4.28    0.95 
   5  11 -10    4.17    0.93 
   6  11 -10   64.48    3.44 
   7  11 -10    4.61    1.17 
   8  11 -10    3.57    1.17 
   9  11 -10    6.78    1.48 
  10  11 -10    9.92    1.84 
  11  11 -10    3.77    1.03 
  12  11 -10    2.25    1.30 
 -10  12 -10    1.53    0.57 
  -9  12 -10    1.18    0.45 
  -8  12 -10   -0.41    0.37 
  -7  12 -10   -0.87    0.33 
  -6  12 -10    0.76    0.41 
  -5  12 -10   28.89    1.21 
  -4  12 -10   10.34    0.69 
  -3  12 -10   23.32    1.00 
  -2  12 -10   23.42    0.96 
  -1  12 -10    2.29    0.41 
   0  12 -10    3.36    0.57 
   1  12 -10    3.19    0.59 
   2  12 -10   15.44    1.64 
   3  12 -10    9.10    1.33 
   4  12 -10   11.66    1.50 
   5  12 -10   14.50    1.67 
   6  12 -10    3.28    0.94 
   7  12 -10    0.28    0.72 
   8  12 -10   -1.62    0.64 
   9  12 -10    1.52    1.03 
  10  12 -10   -1.63    1.01 
  11  12 -10    4.68    1.50 
  12  12 -10   -1.58    1.56 
 -10  13 -10    1.84    0.77 
  -9  13 -10   -0.91    0.47 
  -8  13 -10    3.00    0.55 
  -7  13 -10   15.89    0.96 
  -6  13 -10    2.31    0.43 
  -5  13 -10   38.03    1.49 
  -4  13 -10    4.60    0.51 
  -3  13 -10    2.64    0.46 
  -2  13 -10   10.51    0.80 
  -1  13 -10   19.46    1.06 
   0  13 -10    5.11    0.76 
   1  13 -10    0.66    0.46 
   2  13 -10   36.82    1.77 
   3  13 -10    0.65    0.61 
   4  13 -10    0.47    0.75 
   5  13 -10   -0.14    0.49 
   6  13 -10    2.28    0.83 
   7  13 -10    0.69    0.70 
   8  13 -10    3.71    1.16 
   9  13 -10   -0.70    1.02 
  10  13 -10   -1.48    1.09 
  11  13 -10   -0.84    1.31 
  -9  14 -10    1.48    0.61 
  -8  14 -10   -0.35    0.55 
  -7  14 -10    0.59    0.44 
  -6  14 -10    2.67    0.51 
  -5  14 -10    3.03    0.52 
  -4  14 -10    1.01    0.44 
  -3  14 -10    1.13    0.39 
  -2  14 -10   12.52    0.91 
  -1  14 -10    8.40    0.78 
   0  14 -10    3.57    0.66 
   1  14 -10    1.87    0.56 
   2  14 -10    0.21    0.41 
   3  14 -10   39.21    1.97 
   4  14 -10    2.94    0.94 
   5  14 -10    1.37    0.89 
   6  14 -10   -0.63    0.62 
   7  14 -10    1.11    0.95 
   8  14 -10    6.12    1.39 
   9  14 -10    2.67    1.27 
  10  14 -10    2.06    1.48 
  -9  15 -10   -0.21    0.65 
  -8  15 -10    2.00    0.61 
  -7  15 -10    0.93    0.50 
  -6  15 -10    1.09    0.45 
  -5  15 -10   -0.46    0.37 
  -4  15 -10    6.75    0.71 
  -3  15 -10    1.58    0.51 
  -2  15 -10    1.21    0.43 
  -1  15 -10    2.04    0.51 
   0  15 -10    6.92    0.88 
   1  15 -10   32.25    1.69 
   2  15 -10    9.18    1.08 
   3  15 -10    5.96    0.89 
   4  15 -10   10.10    1.53 
   5  15 -10    0.77    0.84 
   6  15 -10   14.60    1.88 
   7  15 -10    4.92    1.93 
   8  15 -10    1.22    1.19 
   9  15 -10    0.55    1.20 
  10  15 -10   -1.41    1.30 
  -8  16 -10    0.81    0.58 
  -7  16 -10   -1.19    0.46 
  -6  16 -10    3.93    0.76 
  -5  16 -10    3.49    0.61 
  -4  16 -10    0.97    0.56 
  -3  16 -10    9.91    0.85 
  -2  16 -10    3.54    0.61 
  -1  16 -10   12.63    1.03 
   0  16 -10    0.61    0.57 
   1  16 -10    0.55    0.57 
   2  16 -10    0.60    0.64 
   3  16 -10   -0.27    0.54 
   4  16 -10    0.08    0.54 
   5  16 -10    2.90    1.01 
   6  16 -10    0.30    0.78 
   7  16 -10    4.33    1.30 
   8  16 -10    1.19    1.75 
   9  16 -10    2.57    1.92 
  -7  17 -10   -0.46    0.54 
  -6  17 -10    0.20    0.53 
  -5  17 -10    3.90    0.72 
  -4  17 -10    1.70    0.56 
  -3  17 -10    0.65    0.52 
  -2  17 -10    0.06    0.43 
  -1  17 -10   -0.49    0.56 
   0  17 -10    3.06    0.76 
   1  17 -10    0.08    0.63 
   2  17 -10    1.16    0.80 
   3  17 -10    0.59    0.67 
   4  17 -10    7.07    0.98 
   5  17 -10    0.13    0.84 
   6  17 -10    0.02    1.15 
   7  17 -10    3.77    1.78 
   8  17 -10    1.25    1.25 
  -6  18 -10   -0.57    0.54 
  -5  18 -10    0.70    0.58 
  -4  18 -10    0.00    0.54 
  -3  18 -10   -0.85    0.46 
  -2  18 -10    2.10    0.70 
  -1  18 -10    0.33    0.66 
   0  18 -10    0.86    0.76 
   1  18 -10   -0.30    0.53 
   2  18 -10    2.97    0.82 
   3  18 -10    4.28    0.92 
   4  18 -10    2.74    0.84 
   5  18 -10   11.46    1.95 
   6  18 -10    5.40    1.48 
   7  18 -10    1.07    1.06 
  -5  19 -10    0.37    0.64 
  -4  19 -10    0.80    0.61 
  -3  19 -10   -0.41    0.58 
  -2  19 -10    6.46    0.88 
  -1  19 -10    2.32    0.84 
   0  19 -10    0.18    0.71 
   1  19 -10    7.04    1.05 
   2  19 -10    0.58    0.70 
   3  19 -10   15.76    1.64 
   4  19 -10    0.94    0.89 
   5  19 -10    8.24    1.39 
   6  19 -10   -0.49    1.06 
  -4  20 -10    2.23    1.47 
  -3  20 -10   -0.14    0.62 
  -2  20 -10    0.65    0.82 
  -1  20 -10    0.76    0.86 
   0  20 -10   -0.42    0.66 
   1  20 -10   -0.23    0.78 
   2  20 -10    6.13    1.39 
   3  20 -10    1.59    0.95 
   4  20 -10    2.52    1.06 
  -1 -14  -9    1.18    0.97 
   0 -14  -9   -1.08    0.69 
   1 -14  -9    1.32    1.00 
   2 -14  -9    3.59    1.19 
   3 -14  -9    1.79    1.03 
   4 -14  -9   -0.48    0.92 
   5 -14  -9    1.39    1.16 
   6 -14  -9    0.83    1.72 
  -3 -13  -9   -0.08    0.49 
  -2 -13  -9    5.58    0.92 
  -1 -13  -9    2.07    0.65 
   0 -13  -9    4.45    0.82 
   1 -13  -9    5.08    0.77 
   2 -13  -9    0.19    0.69 
   3 -13  -9    2.83    0.91 
   4 -13  -9    1.32    0.74 
   5 -13  -9    1.83    1.00 
   6 -13  -9    2.02    1.20 
   7 -13  -9    4.49    1.30 
   8 -13  -9    4.85    1.49 
  -5 -12  -9    0.16    1.35 
  -4 -12  -9    0.28    0.41 
  -3 -12  -9   -0.38    0.38 
  -2 -12  -9    3.01    0.55 
  -1 -12  -9    0.97    0.50 
   0 -12  -9    6.12    1.08 
   1 -12  -9    2.13    0.61 
   2 -12  -9    7.86    0.96 
   3 -12  -9    9.06    1.14 
   4 -12  -9    2.13    0.70 
   5 -12  -9    7.32    1.17 
   6 -12  -9    3.15    0.99 
   7 -12  -9    0.36    0.85 
   8 -12  -9   10.75    1.83 
   9 -12  -9    5.96    2.02 
  -6 -11  -9   -0.52    1.07 
  -5 -11  -9    1.80    1.52 
  -4 -11  -9   14.35    0.89 
  -3 -11  -9    1.29    0.34 
  -2 -11  -9    1.02    0.44 
  -1 -11  -9    1.57    0.47 
   0 -11  -9    2.05    0.63 
   1 -11  -9    1.84    0.57 
   2 -11  -9    5.67    0.81 
   3 -11  -9    1.10    0.62 
   4 -11  -9   29.43    1.70 
   5 -11  -9    2.89    0.82 
   6 -11  -9   20.61    1.85 
   7 -11  -9    0.63    0.69 
   8 -11  -9    0.48    0.84 
   9 -11  -9   -0.08    0.83 
  10 -11  -9    1.50    1.37 
  -7 -10  -9    4.45    1.32 
  -6 -10  -9    8.42    1.62 
  -5 -10  -9    4.23    1.81 
  -4 -10  -9    2.18    0.57 
  -3 -10  -9    7.95    0.64 
  -2 -10  -9    1.06    0.42 
  -1 -10  -9    7.75    0.78 
   0 -10  -9    3.59    0.68 
   1 -10  -9    1.42    0.53 
   2 -10  -9    3.71    0.67 
   3 -10  -9    1.29    0.58 
   4 -10  -9    1.21    0.67 
   5 -10  -9   19.18    1.61 
   6 -10  -9    1.61    0.77 
   7 -10  -9    0.57    0.65 
   8 -10  -9    8.09    1.31 
   9 -10  -9    1.31    1.00 
  10 -10  -9    1.25    1.10 
  11 -10  -9   11.41    2.03 
  -8  -9  -9    0.23    1.04 
  -7  -9  -9    4.10    1.12 
  -6  -9  -9    0.04    0.84 
  -5  -9  -9   14.70    1.79 
  -4  -9  -9    1.15    0.22 
  -3  -9  -9    0.51    0.48 
  -2  -9  -9    0.01    0.29 
  -1  -9  -9   -0.05    0.34 
   0  -9  -9   -0.05    0.36 
   1  -9  -9   30.95    1.41 
   2  -9  -9    1.36    0.53 
   3  -9  -9    8.90    0.93 
   4  -9  -9    7.78    0.88 
   5  -9  -9    0.01    0.50 
   6  -9  -9    2.05    0.85 
   7  -9  -9   16.45    1.95 
   8  -9  -9    0.10    0.79 
   9  -9  -9    0.31    0.90 
  10  -9  -9    2.43    1.14 
  11  -9  -9    2.51    1.08 
  -8  -8  -9    0.41    0.95 
  -7  -8  -9   -0.53    1.12 
  -6  -8  -9    1.28    0.85 
  -5  -8  -9    1.81    0.71 
  -4  -8  -9    4.06    1.42 
  -3  -8  -9    6.31    0.76 
  -2  -8  -9   -0.08    0.25 
  -1  -8  -9    2.80    0.46 
   0  -8  -9   16.79    0.89 
   1  -8  -9   12.26    0.84 
   2  -8  -9    0.64    0.38 
   3  -8  -9   55.62    2.09 
   4  -8  -9    9.44    0.96 
   5  -8  -9   51.30    2.11 
   6  -8  -9   12.19    1.36 
   7  -8  -9    0.66    0.65 
   8  -8  -9    1.80    0.67 
   9  -8  -9    6.92    2.01 
  10  -8  -9    1.47    0.95 
  11  -8  -9    1.91    1.18 
  12  -8  -9    1.81    1.29 
  -9  -7  -9   11.14    1.56 
  -8  -7  -9    0.94    0.88 
  -7  -7  -9   23.09    2.14 
  -6  -7  -9    4.78    0.96 
  -5  -7  -9    4.83    0.98 
  -4  -7  -9   25.09    1.84 
  -3  -7  -9    1.33    0.41 
  -2  -7  -9    9.46    0.62 
  -1  -7  -9    0.67    0.28 
   0  -7  -9   27.09    1.03 
   1  -7  -9    1.13    0.39 
   2  -7  -9   42.39    1.51 
   3  -7  -9   28.89    1.22 
   4  -7  -9    1.23    0.43 
   5  -7  -9    6.85    0.86 
   6  -7  -9   18.53    1.58 
   7  -7  -9    0.83    0.54 
   8  -7  -9    2.91    0.82 
   9  -7  -9    6.24    1.32 
  10  -7  -9   10.46    1.48 
  11  -7  -9   -1.02    0.99 
  12  -7  -9    3.82    1.26 
  -9  -6  -9    1.04    0.85 
  -8  -6  -9    4.90    1.11 
  -7  -6  -9    3.32    0.87 
  -6  -6  -9   22.85    2.05 
  -5  -6  -9   14.34    1.53 
  -4  -6  -9    0.61    0.67 
  -3  -6  -9   -0.15    0.21 
  -2  -6  -9    0.24    0.23 
  -1  -6  -9    1.30    0.35 
   0  -6  -9   22.59    0.93 
   1  -6  -9    0.14    0.31 
   2  -6  -9    3.65    0.49 
   3  -6  -9    3.48    0.49 
   4  -6  -9   15.96    1.15 
   5  -6  -9   11.74    0.92 
   6  -6  -9    0.50    0.45 
   7  -6  -9    5.31    0.81 
   8  -6  -9    2.45    0.57 
   9  -6  -9   17.57    1.70 
  10  -6  -9   -0.51    0.69 
  11  -6  -9   23.70    1.94 
  12  -6  -9    3.41    1.03 
  13  -6  -9   13.38    1.89 
 -10  -5  -9    2.31    0.87 
  -9  -5  -9   10.48    1.35 
  -8  -5  -9    3.19    0.96 
  -7  -5  -9   -0.59    0.61 
  -6  -5  -9    0.40    0.56 
  -5  -5  -9    5.26    1.01 
  -4  -5  -9    3.26    1.16 
  -3  -5  -9   20.81    1.51 
  -2  -5  -9    4.84    0.30 
  -1  -5  -9   10.55    0.56 
   0  -5  -9    8.87    0.69 
   1  -5  -9    2.34    0.37 
   2  -5  -9   26.65    1.05 
   3  -5  -9   19.56    1.02 
   4  -5  -9   26.68    1.05 
   5  -5  -9    0.08    0.30 
   6  -5  -9    1.56    0.42 
   7  -5  -9   12.86    1.14 
   8  -5  -9    2.79    0.62 
   9  -5  -9   -0.18    0.64 
  10  -5  -9    2.77    0.99 
  11  -5  -9    0.33    0.66 
  12  -5  -9   23.99    1.94 
  13  -5  -9   11.18    1.46 
 -10  -4  -9    1.88    0.91 
  -9  -4  -9    5.39    1.11 
  -8  -4  -9   20.62    1.86 
  -7  -4  -9   -0.27    0.54 
  -6  -4  -9    2.58    0.83 
  -5  -4  -9    6.33    1.00 
  -4  -4  -9   15.50    1.52 
  -3  -4  -9    6.23    0.68 
  -2  -4  -9   16.90    0.49 
  -1  -4  -9   13.42    0.55 
   0  -4  -9  103.94    2.36 
   1  -4  -9   11.42    0.62 
   2  -4  -9   31.52    1.04 
   3  -4  -9    5.96    0.50 
   4  -4  -9    2.34    0.37 
   5  -4  -9    2.23    0.51 
   6  -4  -9    1.42    0.42 
   7  -4  -9    0.64    0.57 
   8  -4  -9    2.78    0.66 
   9  -4  -9   24.56    2.02 
  10  -4  -9    0.30    0.66 
  11  -4  -9    2.00    0.97 
  12  -4  -9   14.02    1.48 
  13  -4  -9    0.91    0.84 
 -11  -3  -9    1.15    0.92 
 -10  -3  -9    4.87    1.01 
  -9  -3  -9   15.28    1.96 
  -8  -3  -9   -0.04    0.70 
  -7  -3  -9    6.43    1.08 
  -6  -3  -9    1.52    0.64 
  -5  -3  -9    3.01    0.76 
  -4  -3  -9    3.60    0.63 
  -3  -3  -9    5.79    0.68 
  -2  -3  -9   13.09    0.58 
  -1  -3  -9    9.17    0.45 
   0  -3  -9    5.19    0.38 
   1  -3  -9  182.50    3.83 
   2  -3  -9    0.98    0.24 
   3  -3  -9    4.30    0.46 
   4  -3  -9   52.65    1.55 
   5  -3  -9    6.33    0.57 
   6  -3  -9    0.05    0.30 
   7  -3  -9   17.47    1.10 
   8  -3  -9    0.57    0.44 
   9  -3  -9    0.36    0.49 
  10  -3  -9   18.39    1.62 
  11  -3  -9    0.09    0.80 
  12  -3  -9    9.26    1.39 
  13  -3  -9    3.07    1.14 
  14  -3  -9   -0.73    0.89 
 -11  -2  -9    1.74    0.80 
 -10  -2  -9   -0.64    0.67 
  -9  -2  -9   15.11    1.54 
  -8  -2  -9    0.29    0.62 
  -7  -2  -9    0.84    0.69 
  -6  -2  -9    1.61    0.93 
  -5  -2  -9   -0.13    0.48 
  -4  -2  -9    8.66    0.98 
  -3  -2  -9    2.25    0.51 
  -2  -2  -9   29.93    1.52 
  -1  -2  -9    6.73    0.39 
   0  -2  -9   25.21    0.70 
   1  -2  -9    0.17    0.19 
   2  -2  -9   12.76    0.67 
   3  -2  -9    9.67    0.70 
   4  -2  -9   69.91    1.83 
   5  -2  -9    2.80    0.41 
   6  -2  -9    1.77    0.38 
   7  -2  -9    4.70    0.58 
   8  -2  -9    7.04    0.82 
   9  -2  -9    1.95    0.63 
  10  -2  -9    6.96    0.96 
  11  -2  -9    0.90    0.59 
  12  -2  -9    2.51    0.80 
  13  -2  -9    1.03    0.77 
  14  -2  -9    0.40    1.94 
 -11  -1  -9   -0.89    0.71 
 -10  -1  -9    1.63    0.92 
  -9  -1  -9    8.67    1.17 
  -8  -1  -9   19.67    1.64 
  -7  -1  -9    4.60    0.86 
  -6  -1  -9   11.24    1.20 
  -5  -1  -9   10.62    0.94 
  -4  -1  -9    2.55    0.60 
  -3  -1  -9   10.47    0.79 
  -2  -1  -9    0.11    0.11 
  -1  -1  -9   45.45    0.98 
   0  -1  -9    7.80    0.35 
   1  -1  -9   27.44    0.78 
   2  -1  -9    0.91    0.24 
   3  -1  -9    0.81    0.23 
   4  -1  -9   21.43    0.87 
   5  -1  -9   13.47    0.79 
   6  -1  -9    1.34    0.36 
   7  -1  -9    0.00    0.34 
   8  -1  -9   22.87    1.77 
   9  -1  -9    5.00    0.90 
  10  -1  -9    0.08    0.55 
  11  -1  -9   18.56    1.68 
  12  -1  -9    0.96    1.09 
  13  -1  -9    1.07    0.71 
  14  -1  -9    0.26    0.87 
 -11   0  -9    0.27    0.71 
 -10   0  -9    1.01    0.70 
  -9   0  -9    6.67    0.82 
  -8   0  -9    2.18    0.75 
  -7   0  -9   11.09    1.28 
  -6   0  -9    6.27    0.79 
  -5   0  -9   18.22    1.46 
  -4   0  -9    8.92    0.78 
  -3   0  -9   20.88    1.06 
  -2   0  -9    0.60    0.14 
  -1   0  -9    9.79    0.35 
   0   0  -9   11.73    0.82 
   1   0  -9   16.59    0.54 
   2   0  -9   23.14    0.71 
   3   0  -9    4.19    0.36 
   4   0  -9    1.45    0.26 
   5   0  -9    7.45    0.57 
   6   0  -9   10.75    0.73 
   7   0  -9    0.55    0.35 
   8   0  -9    3.05    0.54 
   9   0  -9   22.32    1.58 
  10   0  -9    4.27    0.72 
  11   0  -9    4.02    0.86 
  12   0  -9    4.43    1.13 
  13   0  -9   -0.70    0.71 
  14   0  -9   -0.27    0.86 
 -12   1  -9    1.40    1.59 
 -11   1  -9    0.04    0.60 
 -10   1  -9    5.51    1.01 
  -9   1  -9    4.13    0.74 
  -8   1  -9    0.84    0.57 
  -7   1  -9    3.65    0.66 
  -6   1  -9    2.22    0.48 
  -5   1  -9   12.81    0.97 
  -4   1  -9   29.51    1.31 
  -3   1  -9    7.51    0.35 
  -2   1  -9   25.09    0.76 
  -1   1  -9    0.21    0.13 
   0   1  -9   16.02    0.68 
   1   1  -9    4.59    0.40 
   2   1  -9    0.14    0.19 
   3   1  -9    0.98    0.25 
   4   1  -9    4.79    0.42 
   5   1  -9   24.11    0.93 
   6   1  -9    7.49    0.60 
   7   1  -9   34.62    1.49 
   8   1  -9   27.58    1.23 
   9   1  -9    5.93    0.82 
  10   1  -9    3.96    0.78 
  11   1  -9    1.77    0.68 
  12   1  -9    9.97    1.12 
  13   1  -9   -0.77    0.70 
  14   1  -9    0.32    0.70 
 -12   2  -9   -0.82    1.24 
 -11   2  -9    3.40    0.75 
 -10   2  -9    5.11    0.81 
  -9   2  -9    6.78    1.11 
  -8   2  -9   12.59    1.47 
  -7   2  -9    0.12    0.54 
  -6   2  -9    0.19    0.49 
  -5   2  -9    0.80    0.17 
  -4   2  -9    0.92    0.25 
  -3   2  -9   26.15    0.73 
  -2   2  -9    0.44    0.15 
  -1   2  -9   13.97    0.47 
   0   2  -9    1.80    0.32 
   1   2  -9    8.32    0.55 
   2   2  -9    3.37    0.38 
   3   2  -9   14.81    0.82 
   4   2  -9   29.23    0.89 
   5   2  -9   17.88    0.84 
   6   2  -9    3.83    0.46 
   7   2  -9    9.71    0.78 
   8   2  -9   39.96    1.52 
   9   2  -9   41.47    2.07 
  10   2  -9   21.48    1.55 
  11   2  -9   -0.64    0.55 
  12   2  -9    0.12    0.60 
  13   2  -9    1.94    0.58 
  14   2  -9    4.90    1.58 
 -12   3  -9   -0.20    0.23 
 -11   3  -9    0.05    0.25 
 -10   3  -9   -0.30    0.23 
  -9   3  -9    0.02    0.16 
  -8   3  -9    6.64    0.34 
  -7   3  -9    0.32    0.18 
  -6   3  -9   17.85    0.57 
  -5   3  -9    1.53    0.21 
  -4   3  -9   18.24    0.68 
  -3   3  -9    8.97    0.41 
  -2   3  -9    4.62    0.35 
  -1   3  -9    8.25    0.41 
   0   3  -9   26.22    1.02 
   1   3  -9   14.17    0.67 
   2   3  -9   70.97    1.91 
   3   3  -9   51.09    1.52 
   4   3  -9    1.48    0.33 
   5   3  -9    9.54    0.82 
   6   3  -9   42.42    1.51 
   7   3  -9    0.05    0.39 
   8   3  -9   10.49    0.91 
   9   3  -9    2.12    0.64 
  10   3  -9   14.53    1.27 
  11   3  -9    2.94    0.61 
  12   3  -9    5.15    0.67 
  13   3  -9    0.42    0.51 
  14   3  -9   -2.43    1.97 
 -12   4  -9   -0.24    0.26 
 -11   4  -9    2.97    0.35 
 -10   4  -9    0.94    0.34 
  -9   4  -9    1.30    0.27 
  -8   4  -9   -0.13    0.21 
  -7   4  -9    6.18    0.45 
  -6   4  -9   17.69    0.60 
  -5   4  -9    0.30    0.19 
  -4   4  -9    1.20    0.22 
  -3   4  -9   24.14    0.69 
  -2   4  -9   37.77    1.02 
  -1   4  -9    2.23    0.36 
   0   4  -9   29.77    1.12 
   1   4  -9    4.48    0.46 
   2   4  -9   59.13    1.69 
   3   4  -9   -0.01    0.22 
   4   4  -9    6.44    0.54 
   5   4  -9   10.72    0.70 
   6   4  -9    2.23    0.50 
   7   4  -9   17.30    1.18 
   8   4  -9    6.97    0.88 
   9   4  -9   -0.13    0.38 
  10   4  -9    1.94    0.50 
  11   4  -9   15.97    1.10 
  12   4  -9   -0.37    0.46 
  13   4  -9    0.88    0.45 
  14   4  -9   -0.79    1.44 
 -12   5  -9    1.18    0.41 
 -11   5  -9    1.30    0.35 
 -10   5  -9    3.51    0.41 
  -9   5  -9   14.70    0.68 
  -8   5  -9   20.17    0.77 
  -7   5  -9    4.32    0.37 
  -6   5  -9    0.58    0.25 
  -5   5  -9    4.98    0.38 
  -4   5  -9    0.39    0.19 
  -3   5  -9    3.00    0.25 
  -2   5  -9    0.82    0.21 
  -1   5  -9    6.32    0.43 
   0   5  -9    4.68    0.42 
   1   5  -9    0.51    0.24 
   2   5  -9   42.99    1.50 
   3   5  -9   31.41    1.10 
   4   5  -9   67.76    1.92 
   5   5  -9    7.39    0.71 
   6   5  -9    6.45    0.74 
   7   5  -9   21.41    1.23 
   8   5  -9   15.96    1.11 
   9   5  -9   12.85    0.97 
  10   5  -9    8.12    0.78 
  11   5  -9    0.37    0.47 
  12   5  -9    2.90    0.54 
  13   5  -9    4.22    1.45 
  14   5  -9   -0.41    2.01 
 -12   6  -9    0.69    0.47 
 -11   6  -9    0.98    0.41 
 -10   6  -9    2.50    0.43 
  -9   6  -9    3.15    0.42 
  -8   6  -9    6.91    0.51 
  -7   6  -9    2.48    0.37 
  -6   6  -9    6.82    0.53 
  -5   6  -9   43.23    1.20 
  -4   6  -9    2.08    0.33 
  -3   6  -9    8.18    0.29 
  -2   6  -9   13.30    0.64 
  -1   6  -9    0.16    0.16 
   0   6  -9    9.99    1.44 
   1   6  -9    1.73    0.30 
   2   6  -9   78.91    2.16 
   3   6  -9    5.15    0.47 
   4   6  -9   39.34    1.19 
   5   6  -9   16.20    0.80 
   6   6  -9    6.92    0.65 
   7   6  -9   15.51    1.12 
   8   6  -9    0.52    0.49 
   9   6  -9   11.32    0.92 
  10   6  -9    1.84    0.52 
  11   6  -9   -0.09    0.44 
  12   6  -9    1.86    0.55 
  13   6  -9    0.54    0.45 
  14   6  -9   -1.67    1.09 
 -12   7  -9    3.92    0.60 
 -11   7  -9   -0.10    0.40 
 -10   7  -9   -0.39    0.37 
  -9   7  -9   -0.26    0.33 
  -8   7  -9    1.03    0.37 
  -7   7  -9    5.67    0.52 
  -6   7  -9   -0.12    0.25 
  -5   7  -9   24.40    0.86 
  -4   7  -9   19.88    0.71 
  -3   7  -9   14.82    0.72 
  -2   7  -9   -0.25    0.20 
  -1   7  -9    4.78    0.41 
   0   7  -9   15.23    0.72 
   1   7  -9   44.17    1.39 
   2   7  -9   57.43    1.72 
   3   7  -9    3.37    0.50 
   4   7  -9    4.26    0.44 
   5   7  -9    1.32    0.32 
   6   7  -9    2.38    0.39 
   7   7  -9    3.14    0.45 
   8   7  -9   11.98    1.57 
   9   7  -9    0.69    0.57 
  10   7  -9    0.00    0.45 
  11   7  -9    0.29    0.49 
  12   7  -9    1.61    0.47 
  13   7  -9    1.50    0.98 
 -12   8  -9    0.64    0.59 
 -11   8  -9    6.39    0.70 
 -10   8  -9    2.24    0.43 
  -9   8  -9    0.50    0.32 
  -8   8  -9   18.73    1.03 
  -7   8  -9    0.13    0.28 
  -6   8  -9    6.05    0.60 
  -5   8  -9   14.19    0.87 
  -4   8  -9   11.28    0.55 
  -3   8  -9    0.15    0.13 
  -2   8  -9    0.23    0.25 
  -1   8  -9    0.04    0.24 
   0   8  -9   22.91    0.97 
   1   8  -9   17.77    0.99 
   2   8  -9   19.74    1.03 
   3   8  -9    3.11    0.57 
   4   8  -9   58.71    2.10 
   5   8  -9   26.48    1.06 
   6   8  -9    7.51    0.54 
   7   8  -9   -0.12    0.21 
   8   8  -9    3.14    0.37 
   9   8  -9    0.38    0.80 
  10   8  -9    0.65    0.51 
  11   8  -9    2.79    0.48 
  12   8  -9   -0.59    0.42 
  13   8  -9   -0.54    0.84 
 -11   9  -9    0.54    0.48 
 -10   9  -9    3.04    0.50 
  -9   9  -9    0.01    0.43 
  -8   9  -9    0.95    0.40 
  -7   9  -9   12.10    0.90 
  -6   9  -9    6.26    0.66 
  -5   9  -9   15.98    0.77 
  -4   9  -9    2.84    0.51 
  -3   9  -9    4.30    0.37 
  -2   9  -9    5.30    0.39 
  -1   9  -9    1.19    0.23 
   0   9  -9    7.50    0.64 
   1   9  -9   33.40    1.60 
   2   9  -9   46.71    2.06 
   3   9  -9   23.63    1.17 
   4   9  -9   39.46    1.82 
   5   9  -9    0.56    0.45 
   6   9  -9   17.62    1.41 
   7   9  -9   13.78    1.25 
   8   9  -9    1.32    0.63 
   9   9  -9    0.08    0.53 
  10   9  -9    9.72    1.60 
  11   9  -9    0.33    0.31 
  12   9  -9    0.19    0.57 
  13   9  -9    1.21    1.40 
 -11  10  -9    2.33    0.72 
 -10  10  -9   10.72    0.88 
  -9  10  -9   -0.25    0.40 
  -8  10  -9    6.53    0.65 
  -7  10  -9    3.00    0.57 
  -6  10  -9    1.53    0.37 
  -5  10  -9    0.73    0.28 
  -4  10  -9    3.69    0.39 
  -3  10  -9   35.77    1.39 
  -2  10  -9   19.90    0.81 
  -1  10  -9    1.25    0.39 
   0  10  -9    2.67    0.40 
   1  10  -9    6.18    0.61 
   2  10  -9    0.57    0.39 
   3  10  -9    0.10    0.42 
   4  10  -9   19.42    1.63 
   5  10  -9    4.36    0.71 
   6  10  -9    0.31    0.52 
   7  10  -9    1.03    0.57 
   8  10  -9    0.83    0.59 
   9  10  -9    1.88    0.68 
  10  10  -9   -1.85    0.84 
  11  10  -9    1.67    0.83 
  12  10  -9    1.75    0.81 
  13  10  -9    4.97    2.38 
 -11  11  -9    0.72    0.65 
 -10  11  -9    0.79    0.55 
  -9  11  -9   17.22    1.18 
  -8  11  -9    1.56    0.39 
  -7  11  -9    0.24    0.33 
  -6  11  -9    5.24    0.54 
  -5  11  -9   15.37    0.81 
  -4  11  -9    2.19    0.41 
  -3  11  -9   25.69    0.96 
  -2  11  -9    4.28    0.49 
  -1  11  -9   10.53    0.67 
   0  11  -9   22.68    1.04 
   1  11  -9    1.68    0.42 
   2  11  -9    0.07    0.40 
   3  11  -9    0.43    0.44 
   4  11  -9    6.49    1.09 
   5  11  -9    1.24    0.69 
   6  11  -9   24.52    2.07 
   7  11  -9    6.86    1.25 
   8  11  -9   15.16    1.94 
   9  11  -9    0.69    0.67 
  10  11  -9    3.29    0.86 
  11  11  -9    7.88    1.14 
  12  11  -9   -0.23    1.44 
 -11  12  -9    1.26    0.65 
 -10  12  -9    1.45    0.54 
  -9  12  -9    0.17    0.45 
  -8  12  -9   -0.54    0.37 
  -7  12  -9    0.31    0.37 
  -6  12  -9   11.02    0.78 
  -5  12  -9    0.25    0.32 
  -4  12  -9    6.03    0.54 
  -3  12  -9    8.40    0.63 
  -2  12  -9    6.91    0.59 
  -1  12  -9    1.96    0.39 
   0  12  -9    3.47    0.57 
   1  12  -9   13.62    1.13 
   2  12  -9   48.02    2.05 
   3  12  -9   10.23    1.06 
   4  12  -9   42.80    2.56 
   5  12  -9    3.64    0.98 
   6  12  -9   10.06    1.42 
   7  12  -9   10.06    1.53 
   8  12  -9    5.32    1.17 
   9  12  -9   -1.19    0.88 
  10  12  -9    0.86    0.86 
  11  12  -9    1.87    1.09 
  12  12  -9    3.05    1.76 
 -10  13  -9    3.92    0.69 
  -9  13  -9   -0.05    0.45 
  -8  13  -9    0.43    0.42 
  -7  13  -9    1.15    0.42 
  -6  13  -9   10.20    0.91 
  -5  13  -9    0.48    0.32 
  -4  13  -9    8.54    0.73 
  -3  13  -9    0.45    0.35 
  -2  13  -9    3.95    0.56 
  -1  13  -9   50.30    1.79 
   0  13  -9    5.49    0.73 
   1  13  -9   30.01    1.60 
   2  13  -9    2.20    0.64 
   3  13  -9   22.15    1.99 
   4  13  -9   20.44    1.99 
   5  13  -9   15.07    1.78 
   6  13  -9   -0.38    0.62 
   7  13  -9   10.45    1.54 
   8  13  -9   -0.75    0.73 
   9  13  -9    0.85    0.87 
  10  13  -9    0.82    1.13 
  11  13  -9   -0.67    1.32 
 -10  14  -9    1.75    0.75 
  -9  14  -9    0.79    0.53 
  -8  14  -9    8.82    0.86 
  -7  14  -9   -0.05    0.54 
  -6  14  -9    0.82    0.44 
  -5  14  -9    4.63    0.69 
  -4  14  -9    5.82    0.65 
  -3  14  -9    9.90    0.83 
  -2  14  -9    6.94    0.71 
  -1  14  -9    9.71    0.83 
   0  14  -9    0.49    0.49 
   1  14  -9    5.69    0.86 
   2  14  -9    2.54    0.78 
   3  14  -9   -0.30    0.54 
   4  14  -9    1.67    0.59 
   5  14  -9    2.94    0.89 
   6  14  -9    6.03    1.29 
   7  14  -9    1.80    0.89 
   8  14  -9    0.09    0.85 
   9  14  -9   -0.69    1.09 
  10  14  -9    7.64    1.65 
  11  14  -9   -0.04    1.73 
  -9  15  -9    1.24    0.59 
  -8  15  -9    2.64    0.64 
  -7  15  -9    0.47    0.49 
  -6  15  -9    1.47    0.65 
  -5  15  -9   -0.44    0.37 
  -4  15  -9    9.99    0.87 
  -3  15  -9    0.37    0.40 
  -2  15  -9   11.03    0.93 
  -1  15  -9    1.46    0.49 
   0  15  -9   10.64    1.08 
   1  15  -9    5.39    0.79 
   2  15  -9    5.32    0.84 
   3  15  -9   16.03    1.44 
   4  15  -9    1.75    0.86 
   5  15  -9    7.66    1.31 
   6  15  -9    0.31    0.85 
   7  15  -9    5.00    1.29 
   8  15  -9    2.53    1.25 
   9  15  -9   -1.79    1.18 
  10  15  -9   -1.47    1.17 
  -9  16  -9    0.47    0.97 
  -8  16  -9   -0.05    0.53 
  -7  16  -9    2.25    0.64 
  -6  16  -9    6.08    0.74 
  -5  16  -9   -0.47    0.44 
  -4  16  -9    3.82    0.98 
  -3  16  -9    1.79    0.64 
  -2  16  -9   18.45    1.77 
  -1  16  -9   13.09    1.02 
   0  16  -9    1.53    0.61 
   1  16  -9    1.60    0.60 
   2  16  -9    3.10    0.76 
   3  16  -9    7.36    1.02 
   4  16  -9   17.09    1.55 
   5  16  -9   -0.45    0.74 
   6  16  -9   -0.65    0.90 
   7  16  -9   -0.73    0.87 
   8  16  -9   -1.28    1.09 
   9  16  -9   -0.78    1.49 
  -8  17  -9   -0.18    0.56 
  -7  17  -9    0.78    0.58 
  -6  17  -9    0.41    0.52 
  -5  17  -9    0.16    0.51 
  -4  17  -9    8.74    0.89 
  -3  17  -9    1.74    0.57 
  -2  17  -9   19.99    1.29 
  -1  17  -9    0.28    0.57 
   0  17  -9    7.47    1.28 
   1  17  -9   -0.78    0.59 
   2  17  -9    4.92    0.93 
   3  17  -9    0.36    0.55 
   4  17  -9    2.19    0.73 
   5  17  -9   -0.30    0.70 
   6  17  -9    0.82    1.37 
   7  17  -9    1.03    1.21 
   8  17  -9    1.92    1.27 
  -7  18  -9    6.69    0.99 
  -6  18  -9   -0.97    0.54 
  -5  18  -9    0.04    0.53 
  -4  18  -9    0.04    0.56 
  -3  18  -9    0.48    0.58 
  -2  18  -9    2.04    0.63 
  -1  18  -9    0.88    0.70 
   0  18  -9    0.19    0.63 
   1  18  -9   -0.39    0.64 
   2  18  -9    1.98    0.74 
   3  18  -9   -0.22    0.74 
   4  18  -9    8.38    1.33 
   5  18  -9   -0.35    0.77 
   6  18  -9    0.50    1.77 
  -6  19  -9   -1.38    0.60 
  -5  19  -9   -0.28    0.61 
  -4  19  -9    0.20    0.53 
  -3  19  -9    4.35    0.79 
  -2  19  -9    9.02    1.17 
  -1  19  -9    0.06    0.70 
   0  19  -9    4.70    0.87 
   1  19  -9    2.01    0.79 
   2  19  -9    4.20    0.93 
   3  19  -9    1.34    0.95 
   4  19  -9    6.18    1.15 
   5  19  -9   -0.24    0.72 
   6  19  -9    6.68    1.72 
  -4  20  -9    5.45    0.88 
  -3  20  -9    0.02    0.66 
  -2  20  -9    0.14    0.70 
  -1  20  -9    6.90    1.10 
   0  20  -9   -0.72    0.71 
   1  20  -9   -0.55    0.97 
   2  20  -9    0.97    0.88 
   3  20  -9    0.92    0.77 
   4  20  -9    6.33    1.23 
  -1  21  -9   -0.23    1.52 
   0  21  -9   -0.25    0.74 
   1  21  -9    2.21    1.63 
  -1 -15  -8   -1.27    0.81 
   0 -15  -8   -1.34    0.80 
   1 -15  -8    1.56    1.01 
   2 -15  -8   -0.61    0.90 
   3 -15  -8   -0.38    1.04 
   4 -15  -8    3.33    1.63 
  -3 -14  -8    3.02    0.77 
  -2 -14  -8    2.53    0.78 
  -1 -14  -8    1.66    0.70 
   0 -14  -8    4.45    0.85 
   1 -14  -8    2.69    0.72 
   2 -14  -8    2.85    0.76 
   3 -14  -8    2.86    0.76 
   4 -14  -8    7.40    1.49 
   5 -14  -8    2.13    1.05 
   6 -14  -8   -0.34    0.83 
   7 -14  -8    1.44    1.37 
  -5 -13  -8   -0.05    0.39 
  -4 -13  -8    1.39    0.40 
  -3 -13  -8    1.60    0.49 
  -2 -13  -8   -0.34    0.50 
  -1 -13  -8   13.77    1.06 
   0 -13  -8    4.22    0.70 
   1 -13  -8    5.79    0.78 
   2 -13  -8    7.02    0.89 
   3 -13  -8    5.22    1.03 
   4 -13  -8    1.09    0.74 
   5 -13  -8    7.59    1.20 
   6 -13  -8    3.66    0.92 
   7 -13  -8    2.06    1.03 
   8 -13  -8    2.66    1.31 
   9 -13  -8    5.18    1.39 
  -6 -12  -8   -0.34    1.01 
  -5 -12  -8    0.41    0.35 
  -4 -12  -8    5.35    1.91 
  -3 -12  -8    0.78    0.48 
  -2 -12  -8    1.24    0.49 
  -1 -12  -8    1.23    0.51 
   0 -12  -8    1.39    0.51 
   1 -12  -8    0.80    0.54 
   2 -12  -8    0.48    0.54 
   3 -12  -8    1.64    0.71 
   4 -12  -8    6.15    0.82 
   5 -12  -8   -0.51    0.54 
   6 -12  -8    0.86    0.72 
   7 -12  -8    1.09    0.86 
   8 -12  -8    3.56    1.13 
   9 -12  -8    5.21    1.51 
  10 -12  -8    8.08    2.20 
  -7 -11  -8    0.48    0.95 
  -6 -11  -8   -0.72    0.91 
  -5 -11  -8    2.64    0.37 
  -3 -11  -8    4.57    0.67 
  -2 -11  -8    0.20    0.43 
  -1 -11  -8    2.22    0.54 
   0 -11  -8    1.63    0.54 
   1 -11  -8   -0.03    0.48 
   2 -11  -8    6.04    0.76 
   3 -11  -8    0.43    0.59 
   4 -11  -8    1.50    0.58 
   5 -11  -8    6.25    1.04 
   6 -11  -8    6.03    1.02 
   7 -11  -8   12.13    1.53 
   8 -11  -8    5.25    1.30 
   9 -11  -8    5.60    1.23 
  10 -11  -8    1.29    1.05 
  -8 -10  -8    2.77    1.18 
  -7 -10  -8    7.47    1.32 
  -6 -10  -8    8.60    1.39 
  -5 -10  -8    4.35    0.30 
  -4 -10  -8    2.37    1.22 
  -3 -10  -8    1.95    0.43 
  -2 -10  -8    4.39    0.52 
  -1 -10  -8   13.30    0.94 
   0 -10  -8    9.92    0.97 
   1 -10  -8    7.47    0.81 
   2 -10  -8    0.55    0.51 
   3 -10  -8    1.50    0.53 
   4 -10  -8    8.90    1.12 
   5 -10  -8    0.71    0.91 
   6 -10  -8    1.99    0.68 
   7 -10  -8    1.88    0.80 
   8 -10  -8    3.96    1.08 
   9 -10  -8   11.06    1.71 
  10 -10  -8   -0.27    0.85 
  11 -10  -8   -0.57    1.15 
  -8  -9  -8    0.88    0.89 
  -7  -9  -8    2.34    0.86 
  -6  -9  -8   -0.75    0.61 
  -5  -9  -8    0.35    0.63 
  -4  -9  -8    0.16    0.32 
  -3  -9  -8    5.62    0.57 
  -2  -9  -8   10.77    0.75 
  -1  -9  -8    4.76    0.57 
   0  -9  -8    9.09    0.77 
   1  -9  -8    4.39    0.64 
   2  -9  -8    2.40    0.56 
   3  -9  -8    2.20    0.61 
   4  -9  -8    2.35    0.58 
   5  -9  -8    4.63    0.76 
   6  -9  -8   -0.53    0.44 
   7  -9  -8    1.39    0.71 
   8  -9  -8    0.06    0.66 
   9  -9  -8    3.82    1.77 
  10  -9  -8    5.58    1.30 
  11  -9  -8    1.49    1.02 
  12  -9  -8    1.40    1.13 
  -9  -8  -8    7.95    1.36 
  -8  -8  -8   -1.18    0.80 
  -7  -8  -8   -0.08    0.80 
  -6  -8  -8    0.43    0.76 
  -5  -8  -8    1.49    0.80 
  -4  -8  -8    3.93    1.26 
  -3  -8  -8   15.65    0.77 
  -2  -8  -8    3.31    0.42 
  -1  -8  -8    3.13    0.40 
   0  -8  -8    0.75    0.31 
   1  -8  -8    1.55    0.38 
   2  -8  -8   67.24    2.09 
   3  -8  -8   10.90    0.85 
   4  -8  -8    4.04    0.64 
   5  -8  -8   13.10    1.10 
   6  -8  -8    2.97    0.78 
   7  -8  -8    2.04    0.91 
   8  -8  -8   20.85    1.81 
   9  -8  -8    1.49    0.89 
  10  -8  -8    1.56    0.91 
  11  -8  -8   14.72    2.00 
  12  -8  -8   11.05    2.87 
 -10  -7  -8    1.74    1.64 
  -9  -7  -8    1.42    0.95 
  -8  -7  -8   -0.53    0.73 
  -7  -7  -8    0.41    0.74 
  -6  -7  -8    6.53    1.16 
  -5  -7  -8    0.98    0.72 
  -4  -7  -8    0.82    0.80 
  -3  -7  -8    3.45    0.55 
  -2  -7  -8    5.32    0.42 
  -1  -7  -8    0.73    0.29 
   0  -7  -8    5.94    0.59 
   1  -7  -8   78.06    2.19 
   2  -7  -8    0.13    0.34 
   3  -7  -8   15.65    0.95 
   4  -7  -8    0.94    0.39 
   5  -7  -8    1.18    0.51 
   6  -7  -8   19.43    1.60 
   7  -7  -8   10.21    1.21 
   8  -7  -8   23.74    1.89 
   9  -7  -8    4.32    1.07 
  10  -7  -8    0.80    0.87 
  11  -7  -8    3.63    1.04 
  12  -7  -8    2.54    1.11 
  13  -7  -8   -0.42    1.09 
 -10  -6  -8    0.39    0.87 
  -9  -6  -8    1.23    0.79 
  -8  -6  -8    2.03    0.76 
  -7  -6  -8   11.57    1.46 
  -6  -6  -8    2.34    0.76 
  -5  -6  -8   33.94    2.05 
  -4  -6  -8    0.26    0.63 
  -3  -6  -8    7.32    0.57 
  -2  -6  -8    0.18    0.18 
  -1  -6  -8   31.93    1.21 
   0  -6  -8    6.44    0.59 
   1  -6  -8  297.52    6.71 
   2  -6  -8    2.09    0.40 
   3  -6  -8   18.89    1.16 
   4  -6  -8    6.57    0.64 
   5  -6  -8    9.31    0.78 
   6  -6  -8    0.45    0.38 
   7  -6  -8   20.61    1.44 
   8  -6  -8    7.70    0.93 
   9  -6  -8   -1.86    0.46 
  10  -6  -8   -0.06    0.56 
  11  -6  -8   -0.81    0.73 
  12  -6  -8    7.84    1.16 
  13  -6  -8    9.31    1.66 
 -10  -5  -8   -0.77    0.68 
  -9  -5  -8    8.82    1.21 
  -8  -5  -8   -0.40    0.61 
  -7  -5  -8    1.63    0.69 
  -6  -5  -8   -1.50    0.43 
  -5  -5  -8    2.99    0.78 
  -4  -5  -8    7.15    1.53 
  -3  -5  -8   18.25    0.78 
  -2  -5  -8    7.42    0.45 
  -1  -5  -8   18.92    0.67 
   0  -5  -8    8.72    0.52 
   1  -5  -8   73.87    1.88 
   2  -5  -8   15.84    0.84 
   3  -5  -8   48.10    1.56 
   4  -5  -8    1.40    0.33 
   5  -5  -8   26.21    1.08 
   6  -5  -8   10.42    0.78 
   7  -5  -8   55.94    2.17 
   8  -5  -8    5.98    0.77 
   9  -5  -8   31.63    1.88 
  10  -5  -8    4.25    0.85 
  11  -5  -8    0.50    0.67 
  12  -5  -8    6.21    1.03 
  13  -5  -8    8.63    1.25 
 -11  -4  -8    5.80    1.07 
 -10  -4  -8   -0.08    0.69 
  -9  -4  -8   14.07    1.48 
  -8  -4  -8    1.19    0.59 
  -7  -4  -8    1.10    0.70 
  -6  -4  -8   -0.55    0.45 
  -5  -4  -8    0.29    0.84 
  -4  -4  -8    5.54    1.13 
  -3  -4  -8   16.41    1.38 
  -2  -4  -8    0.67    0.16 
  -1  -4  -8    0.95    0.21 
   0  -4  -8   27.63    0.87 
   1  -4  -8   21.91    0.81 
   2  -4  -8   24.34    0.85 
   3  -4  -8   85.40    2.14 
   4  -4  -8   -0.06    0.24 
   5  -4  -8    7.91    0.68 
   6  -4  -8   38.68    1.45 
   7  -4  -8   51.95    2.02 
   8  -4  -8    2.81    0.63 
   9  -4  -8    6.01    1.09 
  10  -4  -8   13.24    1.59 
  11  -4  -8    2.03    0.91 
  12  -4  -8    3.57    0.88 
  13  -4  -8    0.45    0.83 
  14  -4  -8    0.52    0.96 
 -11  -3  -8   -0.40    0.62 
 -10  -3  -8    2.86    0.63 
  -9  -3  -8    0.92    0.67 
  -8  -3  -8    3.49    0.88 
  -7  -3  -8    1.42    0.61 
  -6  -3  -8    9.79    1.24 
  -5  -3  -8    8.04    1.10 
  -4  -3  -8   31.71    1.48 
  -3  -3  -8   -0.38    0.34 
  -2  -3  -8    0.08    0.17 
  -1  -3  -8    1.24    0.19 
   0  -3  -8    3.84    0.30 
   1  -3  -8   13.21    0.50 
   2  -3  -8    5.76    0.41 
   3  -3  -8   26.94    0.93 
   4  -3  -8   17.42    0.89 
   5  -3  -8   30.54    1.35 
   6  -3  -8    1.31    0.34 
   7  -3  -8    2.92    0.52 
   8  -3  -8   11.54    1.03 
   9  -3  -8    7.82    0.96 
  10  -3  -8    0.03    0.49 
  11  -3  -8    9.03    1.13 
  12  -3  -8    7.75    1.26 
  13  -3  -8    0.58    0.83 
  14  -3  -8   -1.10    1.18 
 -11  -2  -8   -0.55    0.64 
 -10  -2  -8    5.15    0.77 
  -9  -2  -8   11.45    1.03 
  -8  -2  -8    2.97    0.76 
  -7  -2  -8   -0.48    0.48 
  -6  -2  -8    3.69    0.79 
  -5  -2  -8   40.03    1.76 
  -4  -2  -8   27.05    1.32 
  -3  -2  -8    1.16    0.36 
  -2  -2  -8    0.41    0.27 
  -1  -2  -8   14.84    0.48 
   0  -2  -8    3.16    0.25 
   1  -2  -8    0.44    0.17 
   2  -2  -8   10.75    0.53 
   3  -2  -8   29.91    0.97 
   4  -2  -8   12.43    0.69 
   5  -2  -8    0.32    0.25 
   6  -2  -8    0.02    0.24 
   7  -2  -8   -0.47    0.33 
   8  -2  -8    9.73    0.89 
   9  -2  -8    0.32    0.45 
  10  -2  -8    1.39    0.58 
  11  -2  -8    2.76    0.75 
  12  -2  -8    5.41    0.97 
  13  -2  -8   -0.41    0.69 
  14  -2  -8   -0.06    0.98 
 -12  -1  -8    3.19    1.89 
 -11  -1  -8    0.25    0.50 
 -10  -1  -8   -0.02    0.49 
  -9  -1  -8    1.32    0.53 
  -8  -1  -8    0.43    0.58 
  -7  -1  -8    2.37    0.67 
  -6  -1  -8    2.52    0.58 
  -5  -1  -8   20.24    1.14 
  -4  -1  -8   26.61    1.29 
  -3  -1  -8    7.12    0.58 
  -2  -1  -8    1.33    0.31 
  -1  -1  -8   17.21    0.51 
   0  -1  -8   51.27    1.08 
   1  -1  -8   21.24    0.66 
   2  -1  -8   38.25    1.13 
   3  -1  -8    0.18    0.18 
   4  -1  -8   75.87    1.93 
   5  -1  -8   12.12    0.72 
   6  -1  -8   10.17    0.71 
   7  -1  -8    1.57    0.43 
   8  -1  -8   33.48    1.53 
   9  -1  -8   -0.39    0.48 
  10  -1  -8    1.43    0.58 
  11  -1  -8   16.02    1.57 
  12  -1  -8    1.88    0.64 
  13  -1  -8   -0.01    0.76 
  14  -1  -8    1.38    0.80 
 -12   0  -8    0.50    1.51 
 -11   0  -8    0.87    0.52 
 -10   0  -8    4.94    0.68 
  -9   0  -8    1.38    0.52 
  -8   0  -8    2.41    0.58 
  -7   0  -8    4.16    0.67 
  -6   0  -8   15.98    1.22 
  -5   0  -8    2.44    0.46 
  -4   0  -8    8.90    1.21 
  -3   0  -8    1.06    0.30 
  -2   0  -8    1.23    0.14 
  -1   0  -8   14.95    0.48 
   0   0  -8    7.05    0.26 
   1   0  -8   29.22    0.78 
   2   0  -8  104.56    2.18 
   3   0  -8   88.38    2.09 
   4   0  -8   47.89    1.37 
   5   0  -8   34.81    1.15 
   6   0  -8    2.21    0.39 
   7   0  -8   46.68    1.64 
   8   0  -8   20.94    1.14 
   9   0  -8   12.78    1.21 
  10   0  -8   13.01    1.25 
  11   0  -8   34.38    1.91 
  12   0  -8   18.62    1.41 
  13   0  -8    0.08    0.70 
  14   0  -8    0.83    0.75 
 -12   1  -8   -1.21    1.40 
 -11   1  -8    9.08    0.84 
 -10   1  -8    0.36    0.49 
  -9   1  -8    0.49    0.48 
  -8   1  -8    0.08    0.45 
  -7   1  -8    4.09    0.56 
  -6   1  -8    9.59    1.12 
  -5   1  -8   77.27    2.63 
  -4   1  -8    2.96    0.63 
  -3   1  -8   17.99    0.60 
  -2   1  -8   16.02    0.54 
  -1   1  -8    9.77    0.38 
   0   1  -8    6.50    0.42 
   1   1  -8    7.75    0.51 
   2   1  -8    6.48    0.36 
   3   1  -8   26.87    0.81 
   4   1  -8   35.01    1.07 
   5   1  -8    2.08    0.31 
   6   1  -8   23.16    0.92 
   7   1  -8    4.45    0.57 
   8   1  -8    6.43    0.62 
   9   1  -8    6.35    0.87 
  10   1  -8    1.93    0.59 
  11   1  -8    1.20    0.55 
  12   1  -8   18.60    1.38 
  13   1  -8   -0.16    0.48 
  14   1  -8   10.59    2.66 
 -12   2  -8    0.65    0.26 
 -11   2  -8    1.13    0.37 
 -10   2  -8    3.72    0.34 
  -9   2  -8    1.20    0.27 
  -8   2  -8    3.86    0.18 
  -7   2  -8    2.70    0.19 
  -6   2  -8    3.92    0.22 
  -5   2  -8   23.04    0.63 
  -4   2  -8   11.13    0.48 
  -3   2  -8    7.03    0.32 
  -2   2  -8    6.72    0.34 
  -1   2  -8    0.14    0.13 
   0   2  -8    6.52    0.50 
   1   2  -8   23.02    0.82 
   2   2  -8    0.10    0.16 
   3   2  -8   31.15    1.08 
   4   2  -8   -0.05    0.17 
   5   2  -8   17.36    0.78 
   6   2  -8   42.90    1.31 
   7   2  -8    0.31    0.31 
   8   2  -8    3.12    0.43 
   9   2  -8   14.68    1.20 
  10   2  -8   43.76    2.11 
  11   2  -8    0.29    0.56 
  12   2  -8    2.88    0.53 
  13   2  -8    1.47    0.47 
  14   2  -8    2.85    1.16 
 -12   3  -8    1.45    0.28 
 -11   3  -8    3.27    0.32 
 -10   3  -8    0.88    0.25 
  -9   3  -8    0.45    0.23 
  -8   3  -8   10.55    0.49 
  -7   3  -8   14.42    0.54 
  -6   3  -8    3.48    0.28 
  -5   3  -8    1.08    0.18 
  -4   3  -8    4.12    0.29 
  -3   3  -8   20.48    0.62 
  -2   3  -8   10.85    0.48 
  -1   3  -8   17.61    0.60 
   0   3  -8   37.13    1.18 
   1   3  -8   67.76    1.76 
   2   3  -8   20.70    0.79 
   3   3  -8   63.04    1.72 
   4   3  -8   31.89    1.12 
   5   3  -8    3.80    0.63 
   6   3  -8   14.83    0.79 
   7   3  -8    2.83    0.57 
   8   3  -8    0.54    0.43 
   9   3  -8   19.74    1.33 
  10   3  -8    0.67    0.39 
  11   3  -8    3.10    0.51 
  12   3  -8    0.40    0.40 
  13   3  -8    8.10    0.70 
  14   3  -8   -0.42    1.38 
 -12   4  -8    1.32    0.41 
 -11   4  -8    3.99    0.41 
 -10   4  -8    9.80    0.63 
  -9   4  -8    2.81    0.33 
  -8   4  -8    7.68    0.47 
  -7   4  -8    2.31    0.31 
  -6   4  -8    2.67    0.27 
  -5   4  -8    1.39    0.25 
  -4   4  -8    3.80    0.42 
  -3   4  -8   42.22    1.02 
  -2   4  -8    0.19    0.10 
  -1   4  -8   66.07    1.67 
   0   4  -8    8.35    0.58 
   1   4  -8    9.57    0.65 
   2   4  -8    5.96    0.53 
   3   4  -8    1.44    0.26 
   4   4  -8   21.07    0.85 
   5   4  -8    9.09    0.76 
   6   4  -8    3.08    0.53 
   7   4  -8   73.12    2.91 
   8   4  -8    2.52    0.47 
   9   4  -8    1.86    0.41 
  10   4  -8    1.26    0.44 
  11   4  -8    1.96    0.46 
  12   4  -8    0.02    0.36 
  13   4  -8    4.52    1.33 
  14   4  -8   -1.27    1.34 
 -12   5  -8    5.10    0.63 
 -11   5  -8    5.45    0.55 
 -10   5  -8    5.27    0.52 
  -9   5  -8    0.15    0.26 
  -8   5  -8    9.77    0.56 
  -7   5  -8   23.88    0.84 
  -6   5  -8    4.20    0.41 
  -5   5  -8    0.13    0.20 
  -4   5  -8    4.76    0.36 
  -3   5  -8    0.75    0.17 
  -2   5  -8    5.44    0.39 
  -1   5  -8   12.34    0.52 
   0   5  -8    0.30    0.17 
   1   5  -8    8.95    0.58 
   2   5  -8    4.60    0.43 
   3   5  -8   21.20    0.76 
   4   5  -8    9.49    0.76 
   5   5  -8    3.76    0.42 
   6   5  -8    9.66    0.74 
   7   5  -8    6.83    0.68 
   8   5  -8   16.92    1.27 
   9   5  -8   59.52    2.09 
  10   5  -8    1.70    0.49 
  11   5  -8    0.08    0.39 
  12   5  -8    4.18    0.66 
  13   5  -8    4.47    1.42 
  14   5  -8    9.56    1.46 
 -12   6  -8    0.69    0.45 
 -11   6  -8    4.97    0.53 
 -10   6  -8    3.38    0.43 
  -9   6  -8    3.95    0.43 
  -8   6  -8    2.36    0.38 
  -7   6  -8   25.66    0.90 
  -6   6  -8    1.28    0.28 
  -5   6  -8    8.49    0.49 
  -4   6  -8   56.49    1.67 
  -3   6  -8    3.17    0.27 
  -2   6  -8    2.99    0.31 
  -1   6  -8  105.56    2.80 
   0   6  -8   12.54    0.58 
   1   6  -8    1.51    0.29 
   2   6  -8  177.03    4.13 
   3   6  -8    6.36    0.50 
   4   6  -8   34.67    1.05 
   5   6  -8    0.05    0.19 
   6   6  -8    0.17    0.26 
   7   6  -8   16.66    1.05 
   8   6  -8   -0.16    0.46 
   9   6  -8    7.33    0.91 
  10   6  -8   18.41    1.06 
  11   6  -8    1.32    0.44 
  12   6  -8   16.58    1.56 
  13   6  -8   -0.54    1.14 
  14   6  -8    7.33    1.36 
 -12   7  -8    0.17    0.48 
 -11   7  -8    1.07    0.45 
 -10   7  -8    2.19    0.45 
  -9   7  -8    0.22    0.32 
  -8   7  -8   21.61    0.87 
  -7   7  -8   17.31    0.86 
  -6   7  -8    2.55    0.37 
  -5   7  -8   16.44    0.77 
  -4   7  -8   59.18    1.67 
  -3   7  -8    3.73    0.30 
  -2   7  -8    0.25    0.10 
  -1   7  -8    4.02    0.39 
   0   7  -8  115.89    2.86 
   1   7  -8    7.01    0.62 
   2   7  -8   45.34    1.52 
   3   7  -8   17.28    0.81 
   4   7  -8    9.07    0.52 
   5   7  -8   41.14    1.29 
   6   7  -8    5.20    0.42 
   7   7  -8    1.54    0.46 
   8   7  -8    9.02    1.00 
   9   7  -8    1.44    0.56 
  10   7  -8    0.12    0.34 
  11   7  -8   10.83    0.74 
  12   7  -8    1.90    0.73 
  13   7  -8    5.95    1.09 
  14   7  -8    3.35    2.48 
 -12   8  -8    1.89    0.59 
 -11   8  -8    4.76    0.70 
 -10   8  -8    5.69    0.64 
  -9   8  -8    0.43    0.33 
  -8   8  -8    2.01    0.50 
  -7   8  -8   25.85    1.09 
  -6   8  -8    0.38    0.31 
  -5   8  -8    3.48    0.43 
  -4   8  -8    5.54    0.55 
  -3   8  -8   18.53    0.66 
  -2   8  -8   -0.08    0.15 
  -1   8  -8    3.59    0.31 
   0   8  -8    5.43    0.39 
   1   8  -8    3.37    0.52 
   2   8  -8   -0.22    0.21 
   3   8  -8    0.96    0.44 
   4   8  -8   21.67    1.08 
   5   8  -8    4.78    0.73 
   6   8  -8    9.52    1.30 
   7   8  -8   29.49    1.62 
   8   8  -8   15.51    0.57 
   9   8  -8   22.66    1.06 
  10   8  -8   13.65    1.01 
  11   8  -8    2.99    0.46 
  12   8  -8   -0.40    0.64 
  13   8  -8    0.44    0.79 
 -12   9  -8    0.95    0.76 
 -11   9  -8    0.25    0.48 
 -10   9  -8    0.11    0.42 
  -9   9  -8    6.04    0.59 
  -8   9  -8    1.04    0.42 
  -7   9  -8   24.73    1.21 
  -6   9  -8    0.43    0.34 
  -5   9  -8    5.76    0.50 
  -4   9  -8   51.48    1.49 
  -3   9  -8    8.30    0.68 
  -2   9  -8   15.89    0.67 
  -1   9  -8    0.18    0.24 
   0   9  -8    4.31    0.37 
   1   9  -8    0.04    0.24 
   2   9  -8    7.69    0.84 
   3   9  -8   36.93    1.47 
   4   9  -8   33.75    1.63 
   5   9  -8   30.60    2.11 
   6   9  -8   23.92    1.62 
   7   9  -8    0.32    0.49 
   8   9  -8   19.59    2.05 
   9   9  -8   19.18    1.39 
  10   9  -8    0.33    0.60 
  11   9  -8   17.99    1.37 
  12   9  -8    1.29    0.64 
  13   9  -8   -0.21    1.52 
 -12  10  -8    2.52    0.74 
 -11  10  -8    0.92    0.55 
 -10  10  -8    2.32    0.56 
  -9  10  -8    0.50    0.37 
  -8  10  -8    0.48    0.36 
  -7  10  -8    1.09    0.47 
  -6  10  -8    0.23    0.29 
  -5  10  -8   36.47    1.24 
  -4  10  -8    4.22    0.43 
  -3  10  -8   52.21    1.52 
  -2  10  -8    5.69    0.47 
  -1  10  -8    3.00    0.41 
   0  10  -8    0.93    0.27 
   1  10  -8   30.48    1.17 
   2  10  -8    5.59    0.58 
   3  10  -8   -0.04    0.54 
   4  10  -8    5.90    0.81 
   5  10  -8   13.55    1.19 
   6  10  -8    1.34    0.55 
   7  10  -8    0.15    0.52 
   8  10  -8   15.20    1.82 
   9  10  -8   12.30    1.23 
  10  10  -8    1.78    0.73 
  11  10  -8    1.27    0.73 
  12  10  -8    0.75    0.70 
  13  10  -8    6.81    2.62 
 -11  11  -8   -0.04    0.62 
 -10  11  -8    0.19    0.48 
  -9  11  -8    0.69    0.49 
  -8  11  -8    9.49    0.75 
  -7  11  -8    2.00    0.41 
  -6  11  -8   12.64    0.83 
  -5  11  -8   51.78    1.66 
  -4  11  -8    3.14    0.42 
  -3  11  -8    2.15    0.38 
  -2  11  -8   28.00    1.16 
  -1  11  -8    0.39    0.28 
   0  11  -8   30.46    1.09 
   1  11  -8   27.75    1.22 
   2  11  -8    0.49    0.42 
   3  11  -8   -0.34    0.31 
   4  11  -8    2.00    0.71 
   5  11  -8    5.67    1.08 
   6  11  -8    2.92    0.67 
   7  11  -8   10.14    1.13 
   8  11  -8    1.05    0.64 
   9  11  -8    2.75    0.75 
  10  11  -8    1.04    0.64 
  11  11  -8    1.35    0.82 
  12  11  -8    5.32    1.87 
 -11  12  -8   -0.14    0.61 
 -10  12  -8    4.15    0.60 
  -9  12  -8    0.02    0.39 
  -8  12  -8    0.39    0.39 
  -7  12  -8    0.36    0.54 
  -6  12  -8    1.40    0.42 
  -5  12  -8    0.07    0.32 
  -4  12  -8   24.80    1.05 
  -3  12  -8   14.51    0.84 
  -2  12  -8    8.04    0.62 
  -1  12  -8    4.04    0.47 
   0  12  -8    1.32    0.41 
   1  12  -8    2.37    0.58 
   2  12  -8    7.57    0.92 
   3  12  -8   43.14    1.95 
   4  12  -8    0.02    0.46 
   5  12  -8    0.21    0.56 
   6  12  -8   16.08    1.78 
   7  12  -8    0.70    0.69 
   8  12  -8    2.55    1.03 
   9  12  -8    1.18    0.74 
  10  12  -8   10.86    1.21 
  11  12  -8   -0.97    0.89 
  12  12  -8    1.79    1.94 
 -11  13  -8   -0.26    0.76 
 -10  13  -8    0.52    0.49 
  -9  13  -8    1.16    0.53 
  -8  13  -8    3.80    0.60 
  -7  13  -8    0.13    0.50 
  -6  13  -8    1.11    0.51 
  -5  13  -8    2.09    0.42 
  -4  13  -8    1.79    0.40 
  -3  13  -8   -0.33    0.27 
  -2  13  -8   16.19    0.99 
  -1  13  -8    0.30    0.36 
   0  13  -8    1.32    0.52 
   1  13  -8    0.88    0.47 
   2  13  -8    4.31    0.77 
   3  13  -8    6.55    0.88 
   4  13  -8   38.39    1.99 
   5  13  -8   -0.37    0.91 
   6  13  -8   14.53    1.78 
   7  13  -8    5.01    1.12 
   8  13  -8   -1.86    0.77 
   9  13  -8    0.15    0.93 
  10  13  -8    2.20    1.11 
  11  13  -8   -0.89    1.43 
 -10  14  -8   -0.37    0.55 
  -9  14  -8    3.45    0.64 
  -8  14  -8    6.04    0.69 
  -7  14  -8   -0.09    0.43 
  -6  14  -8   -0.41    0.44 
  -5  14  -8    0.29    0.42 
  -4  14  -8   22.47    1.18 
  -3  14  -8    5.59    0.65 
  -2  14  -8    8.69    0.78 
  -1  14  -8    0.24    0.34 
   0  14  -8    7.06    0.80 
   1  14  -8    6.32    0.86 
   2  14  -8   20.58    1.44 
   3  14  -8   37.36    1.88 
   4  14  -8    3.64    0.79 
   5  14  -8   -0.38    0.58 
   6  14  -8    0.55    0.80 
   7  14  -8    3.75    0.95 
   8  14  -8    1.41    0.85 
   9  14  -8   -0.44    1.07 
  10  14  -8   -2.16    1.14 
  11  14  -8   -2.02    2.04 
 -10  15  -8    4.08    1.65 
  -9  15  -8    0.83    0.56 
  -8  15  -8    0.35    0.50 
  -7  15  -8    1.60    0.55 
  -6  15  -8    0.20    0.40 
  -5  15  -8    3.35    0.58 
  -4  15  -8   12.84    1.20 
  -3  15  -8    4.90    0.66 
  -2  15  -8    0.83    0.48 
  -1  15  -8    6.83    0.76 
   0  15  -8    2.18    0.59 
   1  15  -8    1.46    0.58 
   2  15  -8   -0.29    0.57 
   3  15  -8    2.06    0.67 
   4  15  -8    2.72    0.69 
   5  15  -8    4.47    0.86 
   6  15  -8   -1.42    0.78 
   7  15  -8    0.59    0.74 
   8  15  -8   -0.61    0.97 
   9  15  -8   -2.25    1.19 
  10  15  -8    0.05    1.50 
  -9  16  -8    0.96    0.73 
  -8  16  -8    0.56    0.56 
  -7  16  -8    0.32    0.53 
  -6  16  -8    0.39    0.47 
  -5  16  -8   -0.05    0.43 
  -4  16  -8    3.68    0.64 
  -3  16  -8    1.84    0.54 
  -2  16  -8    2.06    0.46 
  -1  16  -8    4.55    0.67 
   0  16  -8    1.28    0.53 
   1  16  -8    1.33    0.57 
   2  16  -8    1.69    0.69 
   3  16  -8    0.32    0.64 
   4  16  -8    9.62    1.12 
   5  16  -8   18.28    1.63 
   6  16  -8    2.54    0.82 
   7  16  -8    4.24    1.18 
   8  16  -8    1.70    1.19 
   9  16  -8    0.26    1.32 
  -8  17  -8    2.53    0.81 
  -7  17  -8    0.36    0.45 
  -6  17  -8   -0.11    0.49 
  -5  17  -8    0.28    0.52 
  -4  17  -8    2.94    0.62 
  -3  17  -8    0.60    0.50 
  -2  17  -8    1.03    0.48 
  -1  17  -8   -0.11    0.70 
   0  17  -8   -0.64    0.46 
   1  17  -8   34.46    1.85 
   2  17  -8    7.46    1.03 
   3  17  -8    7.54    1.05 
   4  17  -8    1.76    0.77 
   5  17  -8    8.67    1.28 
   6  17  -8    4.52    1.08 
   7  17  -8   10.10    1.71 
   8  17  -8    0.87    1.22 
  -7  18  -8   -0.11    0.59 
  -6  18  -8    5.81    0.80 
  -5  18  -8    1.07    0.56 
  -4  18  -8   -0.22    0.51 
  -3  18  -8    0.87    0.52 
  -2  18  -8    3.06    0.63 
  -1  18  -8    1.45    0.69 
   0  18  -8    0.41    0.64 
   1  18  -8   -0.66    0.64 
   2  18  -8    0.68    0.62 
   3  18  -8    2.99    0.81 
   4  18  -8   11.20    1.41 
   5  18  -8   -0.17    0.69 
   6  18  -8   -0.20    0.90 
   7  18  -8   -0.03    1.15 
  -6  19  -8    0.81    0.68 
  -5  19  -8    2.22    0.71 
  -4  19  -8    2.93    0.69 
  -3  19  -8   -0.70    0.56 
  -2  19  -8    0.32    0.56 
  -1  19  -8    6.22    0.98 
   0  19  -8    1.13    0.74 
   1  19  -8   -0.49    0.70 
   2  19  -8   -0.26    1.02 
   3  19  -8    0.95    0.84 
   4  19  -8    1.81    0.94 
   5  19  -8    1.15    0.98 
   6  19  -8    3.28    1.18 
  -4  20  -8    1.01    0.70 
  -3  20  -8    0.48    0.65 
  -2  20  -8   -1.03    0.90 
  -1  20  -8   -0.58    0.72 
   0  20  -8    7.89    1.63 
   1  20  -8   -0.08    0.72 
   2  20  -8    7.22    1.20 
   3  20  -8    0.67    0.95 
   4  20  -8    1.40    1.03 
  -1  21  -8    0.01    0.93 
   0  21  -8   -0.37    0.83 
   1  21  -8   -0.08    1.19 
   0 -16  -7    2.64    1.09 
   1 -16  -7    5.87    1.41 
   2 -16  -7    1.17    1.24 
   3 -16  -7   -2.08    1.07 
   4 -16  -7    1.15    1.40 
  -3 -15  -7   -1.96    0.57 
  -2 -15  -7    1.61    0.80 
  -1 -15  -7    2.29    0.92 
   0 -15  -7   12.14    1.35 
   1 -15  -7    3.04    0.93 
   2 -15  -7   -0.10    0.78 
   3 -15  -7    0.38    0.87 
   4 -15  -7    0.37    1.04 
   5 -15  -7    0.70    0.86 
   6 -15  -7    0.09    1.00 
   7 -15  -7    4.24    1.60 
  -4 -14  -7    1.27    0.56 
  -3 -14  -7    1.42    0.87 
  -2 -14  -7    0.21    0.59 
  -1 -14  -7    0.82    0.52 
   0 -14  -7    2.92    0.63 
   1 -14  -7    0.66    0.57 
   2 -14  -7    3.16    0.77 
   3 -14  -7    3.52    0.74 
   4 -14  -7    5.07    1.00 
   5 -14  -7    7.76    1.25 
   6 -14  -7    3.19    1.11 
   7 -14  -7    5.01    1.43 
   8 -14  -7   13.12    2.79 
  -6 -13  -7    1.72    0.47 
  -5 -13  -7    3.97    0.61 
  -4 -13  -7    5.36    0.58 
  -3 -13  -7    2.67    0.52 
  -2 -13  -7    2.82    0.57 
  -1 -13  -7    0.25    0.57 
   0 -13  -7    2.01    0.57 
   1 -13  -7    0.85    0.60 
   2 -13  -7    6.30    0.85 
   3 -13  -7    0.07    0.48 
   4 -13  -7   10.95    1.27 
   5 -13  -7    1.02    0.74 
   6 -13  -7   19.27    1.88 
   7 -13  -7   -0.01    0.80 
   8 -13  -7    0.63    1.00 
   9 -13  -7    0.57    1.12 
  -7 -12  -7    0.37    1.02 
  -6 -12  -7    3.34    0.42 
  -5 -12  -7    1.24    0.45 
  -4 -12  -7   -0.36    0.32 
  -3 -12  -7    0.13    0.40 
  -2 -12  -7    0.50    0.43 
  -1 -12  -7   10.06    0.87 
   0 -12  -7    0.81    0.46 
   1 -12  -7    3.42    0.62 
   2 -12  -7    1.83    0.72 
   3 -12  -7    1.23    0.58 
   4 -12  -7    0.45    0.53 
   5 -12  -7    1.80    0.76 
   6 -12  -7    4.10    0.90 
   7 -12  -7    1.58    0.69 
   8 -12  -7    0.72    0.82 
   9 -12  -7    4.03    1.15 
  10 -12  -7    4.63    1.41 
  -8 -11  -7    1.22    0.91 
  -7 -11  -7    0.61    0.84 
  -6 -11  -7    1.36    0.34 
  -5 -11  -7    0.80    0.35 
  -4 -11  -7    0.12    0.28 
  -3 -11  -7    6.17    0.59 
  -2 -11  -7    2.36    0.48 
  -1 -11  -7    0.18    0.38 
   0 -11  -7    4.02    0.58 
   1 -11  -7    7.41    0.78 
   2 -11  -7    8.97    0.91 
   3 -11  -7    4.41    0.80 
   4 -11  -7    4.11    0.84 
   5 -11  -7    1.08    0.71 
   6 -11  -7    1.31    0.75 
   7 -11  -7    5.96    1.08 
   8 -11  -7    0.04    0.93 
   9 -11  -7    0.64    1.02 
  10 -11  -7   -1.89    0.87 
  11 -11  -7    0.48    1.25 
  -8 -10  -7    2.84    0.97 
  -7 -10  -7    0.93    0.81 
  -6 -10  -7   -0.06    0.85 
  -5 -10  -7    0.80    0.29 
  -4 -10  -7    1.06    0.24 
  -3 -10  -7    1.18    0.34 
  -2 -10  -7    0.23    0.36 
  -1 -10  -7    3.26    0.54 
   0 -10  -7    5.03    0.65 
   1 -10  -7    5.71    0.71 
   2 -10  -7    2.11    0.56 
   3 -10  -7   14.79    1.21 
   4 -10  -7    2.01    0.63 
   5 -10  -7   29.08    1.83 
   6 -10  -7   10.47    1.54 
   7 -10  -7    1.21    0.70 
   8 -10  -7    0.78    1.24 
   9 -10  -7    5.09    1.28 
  10 -10  -7   -0.85    0.85 
  11 -10  -7    0.55    0.97 
  12 -10  -7    3.42    1.23 
  -9  -9  -7    0.24    0.92 
  -8  -9  -7    3.53    1.12 
  -7  -9  -7    4.80    1.12 
  -6  -9  -7    2.02    0.91 
  -5  -9  -7    0.92    0.24 
  -4  -9  -7    8.00    0.88 
  -3  -9  -7    0.26    0.34 
  -2  -9  -7    4.59    0.51 
  -1  -9  -7    1.73    0.41 
   0  -9  -7    9.64    0.87 
   1  -9  -7   12.30    0.95 
   2  -9  -7    0.63    0.43 
   3  -9  -7   22.95    1.49 
   4  -9  -7    1.85    0.57 
   5  -9  -7    1.57    0.45 
   6  -9  -7    1.08    0.70 
   7  -9  -7    4.56    0.99 
   8  -9  -7   -0.55    0.70 
   9  -9  -7   10.58    1.57 
  10  -9  -7    2.60    1.03 
  11  -9  -7   -1.60    1.44 
  12  -9  -7    5.61    1.55 
 -10  -8  -7    2.16    1.76 
  -9  -8  -7    1.76    0.85 
  -8  -8  -7    5.30    1.09 
  -7  -8  -7    1.97    0.86 
  -6  -8  -7   10.95    1.46 
  -5  -8  -7    4.68    0.92 
  -4  -8  -7   12.85    0.69 
  -3  -8  -7    2.34    0.39 
  -2  -8  -7    2.37    0.48 
  -1  -8  -7    0.06    0.30 
   0  -8  -7    9.60    0.67 
   1  -8  -7   44.98    1.49 
   2  -8  -7    0.38    0.31 
   3  -8  -7    2.76    0.46 
   4  -8  -7   38.75    1.69 
   5  -8  -7    4.57    0.65 
   6  -8  -7    4.92    0.78 
   7  -8  -7    0.61    0.63 
   8  -8  -7    3.59    0.79 
   9  -8  -7    1.11    0.76 
  10  -8  -7    9.63    1.40 
  11  -8  -7    7.26    1.36 
  12  -8  -7    7.28    1.34 
  13  -8  -7   32.91    2.93 
 -10  -7  -7    0.70    0.81 
  -9  -7  -7    2.40    1.32 
  -8  -7  -7    5.81    1.08 
  -7  -7  -7   11.32    1.44 
  -6  -7  -7    1.17    0.55 
  -5  -7  -7    5.47    0.98 
  -4  -7  -7   20.33    0.85 
  -3  -7  -7   -0.06    0.14 
  -2  -7  -7    6.58    0.47 
  -1  -7  -7    4.63    0.54 
   0  -7  -7    0.71    0.27 
   1  -7  -7    9.34    0.68 
   2  -7  -7   22.93    0.97 
   3  -7  -7    3.53    0.48 
   4  -7  -7   19.82    1.08 
   5  -7  -7    1.31    0.46 
   6  -7  -7   18.84    1.53 
   7  -7  -7    1.68    0.60 
   8  -7  -7    1.02    0.61 
   9  -7  -7   -0.41    0.58 
  10  -7  -7    2.90    0.96 
  11  -7  -7    2.29    1.01 
  12  -7  -7    4.22    1.25 
  13  -7  -7   -1.22    0.91 
 -11  -6  -7   -0.15    1.53 
 -10  -6  -7    2.83    0.78 
  -9  -6  -7    0.51    0.66 
  -8  -6  -7   28.76    2.09 
  -7  -6  -7    1.05    1.03 
  -6  -6  -7   10.32    1.33 
  -5  -6  -7    0.69    0.55 
  -4  -6  -7   11.19    1.73 
  -3  -6  -7   10.23    0.71 
  -2  -6  -7   28.70    0.91 
  -1  -6  -7    4.95    0.44 
   0  -6  -7   40.15    1.16 
   1  -6  -7   50.78    1.56 
   2  -6  -7   29.75    1.13 
   3  -6  -7   -0.11    0.28 
   4  -6  -7    0.75    0.35 
   5  -6  -7   10.56    0.82 
   6  -6  -7    2.18    0.57 
   7  -6  -7    0.03    0.47 
   8  -6  -7    1.90    0.53 
   9  -6  -7    7.14    0.96 
  10  -6  -7   -0.41    0.55 
  11  -6  -7    1.02    0.82 
  12  -6  -7   11.80    1.64 
  13  -6  -7    0.19    1.05 
 -11  -5  -7    6.22    1.20 
 -10  -5  -7    3.42    0.80 
  -9  -5  -7    7.27    1.04 
  -8  -5  -7    4.22    0.90 
  -7  -5  -7    5.33    0.97 
  -6  -5  -7    1.06    0.60 
  -5  -5  -7    1.17    0.52 
  -4  -5  -7   -0.59    0.47 
  -3  -5  -7   11.60    0.74 
  -2  -5  -7   10.96    0.43 
  -1  -5  -7    1.34    0.21 
   0  -5  -7   12.70    0.57 
   1  -5  -7  771.42   16.19 
   2  -5  -7   17.30    0.82 
   3  -5  -7   -0.06    0.25 
   4  -5  -7   52.20    1.55 
   5  -5  -7    1.05    0.34 
   6  -5  -7    0.37    0.36 
   7  -5  -7    1.73    0.57 
   8  -5  -7    2.39    0.57 
   9  -5  -7    1.34    0.53 
  10  -5  -7    1.80    0.71 
  11  -5  -7    4.09    0.86 
  12  -5  -7    0.69    0.72 
  13  -5  -7    0.61    0.86 
  14  -5  -7   -1.97    0.89 
 -11  -4  -7    7.51    0.92 
 -10  -4  -7    1.26    0.67 
  -9  -4  -7    5.46    0.90 
  -8  -4  -7    8.84    1.10 
  -7  -4  -7    1.01    0.60 
  -6  -4  -7    9.67    1.19 
  -5  -4  -7    1.24    0.58 
  -4  -4  -7    3.59    0.63 
  -3  -4  -7    9.58    0.93 
  -2  -4  -7   19.20    0.55 
  -1  -4  -7  135.53    2.69 
   0  -4  -7   44.15    1.19 
   1  -4  -7    0.78    0.22 
   2  -4  -7  199.27    4.24 
   3  -4  -7   11.96    0.68 
   4  -4  -7   18.92    0.82 
   5  -4  -7    0.84    0.37 
   6  -4  -7    0.12    0.35 
   7  -4  -7   -0.15    0.43 
   8  -4  -7   30.21    1.74 
   9  -4  -7   13.80    1.53 
  10  -4  -7    7.66    1.27 
  11  -4  -7   -0.39    0.52 
  12  -4  -7   -0.37    0.70 
  13  -4  -7    2.15    0.83 
  14  -4  -7    9.00    1.93 
 -12  -3  -7    2.48    1.80 
 -11  -3  -7    1.21    0.46 
 -10  -3  -7   -0.39    0.44 
  -9  -3  -7   45.49    2.43 
  -8  -3  -7    4.45    0.81 
  -7  -3  -7   15.97    1.55 
  -6  -3  -7   21.07    1.54 
  -5  -3  -7   14.98    1.14 
  -4  -3  -7    3.05    0.52 
  -3  -3  -7    0.32    0.25 
  -2  -3  -7    1.17    0.21 
  -1  -3  -7   59.02    1.32 
   0  -3  -7   83.70    1.76 
   1  -3  -7   88.05    1.78 
   2  -3  -7    5.50    0.42 
   3  -3  -7    1.44    0.27 
   4  -3  -7   15.79    0.78 
   5  -3  -7   13.26    0.83 
   6  -3  -7   -0.03    0.28 
   7  -3  -7    2.44    0.49 
   8  -3  -7    3.39    0.57 
   9  -3  -7   28.48    1.71 
  10  -3  -7    0.25    0.64 
  11  -3  -7    9.31    1.32 
  12  -3  -7    0.56    0.67 
  13  -3  -7    9.59    1.28 
  14  -3  -7   -0.88    0.77 
 -12  -2  -7    2.78    1.82 
 -11  -2  -7    0.07    0.40 
 -10  -2  -7   -0.16    0.41 
  -9  -2  -7    1.64    0.49 
  -8  -2  -7    9.44    1.17 
  -7  -2  -7    6.08    0.96 
  -6  -2  -7   11.09    1.18 
  -5  -2  -7    5.55    0.66 
  -4  -2  -7   41.57    1.80 
  -3  -2  -7   34.96    1.30 
  -2  -2  -7    4.30    0.43 
  -1  -2  -7    0.32    0.12 
   0  -2  -7    2.69    0.22 
   1  -2  -7   23.56    0.68 
   2  -2  -7   45.22    1.21 
   3  -2  -7    4.61    0.40 
   4  -2  -7   40.26    1.21 
   5  -2  -7    3.17    0.38 
   6  -2  -7    0.83    0.34 
   7  -2  -7   16.28    0.94 
   8  -2  -7    3.16    0.55 
   9  -2  -7   22.02    1.52 
  10  -2  -7    1.38    0.57 
  11  -2  -7    6.99    0.96 
  12  -2  -7    0.11    0.59 
  13  -2  -7   -1.21    0.61 
  14  -2  -7    1.23    0.82 
 -12  -1  -7    3.58    1.67 
 -11  -1  -7    2.62    0.47 
 -10  -1  -7    0.10    0.45 
  -9  -1  -7    2.10    0.53 
  -8  -1  -7   10.86    0.93 
  -7  -1  -7   17.38    1.43 
  -6  -1  -7    6.27    0.77 
  -5  -1  -7    6.37    0.84 
  -3  -1  -7   15.23    0.82 
  -2  -1  -7    3.74    0.45 
  -1  -1  -7    1.58    0.18 
   0  -1  -7    5.20    0.26 
   1  -1  -7    7.69    0.38 
   2  -1  -7   12.27    0.62 
   3  -1  -7   10.96    0.57 
   4  -1  -7    6.36    0.48 
   5  -1  -7    2.26    0.32 
   6  -1  -7   10.21    0.69 
   7  -1  -7   11.76    0.80 
   8  -1  -7   27.81    1.33 
   9  -1  -7    4.01    0.77 
  10  -1  -7   23.91    1.58 
  11  -1  -7    3.59    0.70 
  12  -1  -7    0.53    0.52 
  13  -1  -7    6.56    0.91 
  14  -1  -7    0.36    0.75 
 -12   0  -7   -0.02    1.41 
 -11   0  -7    5.95    0.59 
 -10   0  -7   -0.52    0.40 
  -9   0  -7   26.96    1.41 
  -8   0  -7    8.68    0.83 
  -7   0  -7    0.02    0.33 
  -6   0  -7   -0.17    0.33 
  -5   0  -7    1.24    0.48 
  -4   0  -7   21.61    0.97 
  -3   0  -7   16.91    0.77 
  -2   0  -7    5.60    0.23 
  -1   0  -7    0.20    0.10 
   0   0  -7   40.56    0.86 
   1   0  -7   13.05    0.45 
   2   0  -7   23.08    0.68 
   3   0  -7   64.82    1.62 
   4   0  -7   31.79    1.00 
   5   0  -7    3.75    0.37 
   6   0  -7   42.12    1.33 
   7   0  -7    2.11    0.43 
   8   0  -7  142.10    3.74 
   9   0  -7   21.50    1.41 
  10   0  -7   26.50    1.62 
  11   0  -7    0.09    0.46 
  12   0  -7    3.69    0.73 
  13   0  -7    0.12    0.53 
  14   0  -7    0.34    1.22 
 -12   1  -7    1.18    0.21 
 -11   1  -7    5.44    0.44 
 -10   1  -7    1.22    0.23 
  -9   1  -7   11.51    0.64 
  -8   1  -7    2.29    0.24 
  -7   1  -7    2.06    0.21 
  -6   1  -7    4.59    0.25 
  -5   1  -7    1.48    0.16 
  -4   1  -7   92.44    2.14 
  -3   1  -7    0.03    0.11 
  -2   1  -7    6.58    0.32 
  -1   1  -7    0.18    0.11 
   0   1  -7    3.40    0.29 
   1   1  -7    4.07    0.35 
   2   1  -7    9.90    0.43 
   3   1  -7    3.15    0.31 
   4   1  -7   16.65    0.66 
   5   1  -7    0.13    0.22 
   6   1  -7    2.56    0.37 
   7   1  -7    0.93    0.29 
   8   1  -7    6.79    0.61 
   9   1  -7   10.84    1.04 
  10   1  -7    2.22    0.57 
  11   1  -7    0.72    0.48 
  12   1  -7   14.25    1.11 
  13   1  -7   -0.16    0.97 
  14   1  -7    1.18    1.36 
 -13   2  -7    0.82    0.29 
 -12   2  -7    0.73    0.29 
 -11   2  -7    0.09    0.23 
 -10   2  -7    0.29    0.23 
  -9   2  -7    2.75    0.31 
  -8   2  -7   22.78    0.68 
  -7   2  -7    7.87    0.37 
  -6   2  -7   48.55    1.10 
  -5   2  -7    1.26    0.16 
  -4   2  -7   35.51    1.03 
  -3   2  -7   75.88    1.77 
  -2   2  -7    0.16    0.11 
  -1   2  -7    0.14    0.11 
   0   2  -7   35.83    1.17 
   1   2  -7    8.52    0.51 
   2   2  -7   45.17    1.27 
   3   2  -7    3.96    0.33 
   4   2  -7    1.70    0.29 
   5   2  -7    1.95    0.29 
   6   2  -7   53.88    1.65 
   7   2  -7   27.41    1.13 
   8   2  -7    1.89    0.48 
   9   2  -7    1.53    0.49 
  10   2  -7    6.04    0.80 
  11   2  -7    1.08    0.39 
  12   2  -7    7.70    0.81 
  13   2  -7    3.08    1.21 
  14   2  -7    1.02    1.28 
 -13   3  -7    2.18    0.45 
 -12   3  -7    2.58    0.38 
 -11   3  -7   -0.37    0.24 
 -10   3  -7   10.20    0.54 
  -9   3  -7    1.44    0.28 
  -8   3  -7    2.75    0.34 
  -7   3  -7    0.09    0.18 
  -6   3  -7   20.56    0.63 
  -5   3  -7   24.11    0.72 
  -4   3  -7   25.89    0.71 
  -3   3  -7    9.87    0.39 
  -2   3  -7  108.16    2.25 
  -1   3  -7    6.34    0.36 
   0   3  -7   41.74    1.29 
   1   3  -7   12.36    0.53 
   2   3  -7  102.89    2.51 
   3   3  -7   14.65    0.67 
   4   3  -7   44.99    1.59 
   5   3  -7   23.42    1.08 
   6   3  -7    4.52    0.43 
   7   3  -7   22.47    1.04 
   8   3  -7   58.83    2.37 
   9   3  -7    0.56    0.35 
  10   3  -7    4.48    0.56 
  11   3  -7   -0.05    0.33 
  12   3  -7    7.81    0.66 
  13   3  -7    9.52    1.74 
  14   3  -7   -1.38    1.57 
 -13   4  -7    3.18    0.66 
 -12   4  -7    3.65    0.41 
 -11   4  -7    1.91    0.37 
 -10   4  -7    0.21    0.31 
  -9   4  -7    6.06    0.47 
  -8   4  -7    3.72    0.37 
  -7   4  -7   -0.09    0.21 
  -6   4  -7    3.58    0.31 
  -5   4  -7   14.70    0.57 
  -4   4  -7    2.19    0.24 
  -3   4  -7    3.92    0.29 
  -2   4  -7    1.86    0.17 
  -1   4  -7    4.84    0.31 
   0   4  -7   75.13    1.67 
   1   4  -7   35.38    1.19 
   2   4  -7  145.50    3.38 
   3   4  -7    6.17    0.46 
   4   4  -7    3.65    0.39 
   5   4  -7   39.58    1.74 
   6   4  -7   12.83    0.77 
   7   4  -7    0.83    0.35 
   8   4  -7    7.61    0.82 
   9   4  -7    0.10    0.35 
  10   4  -7    0.83    0.36 
  11   4  -7   14.38    1.01 
  12   4  -7    0.26    0.92 
  13   4  -7   -2.60    1.02 
  14   4  -7    0.28    0.94 
 -13   5  -7    0.46    0.48 
 -12   5  -7   -0.02    0.42 
 -11   5  -7    0.49    0.33 
 -10   5  -7    1.72    0.37 
  -9   5  -7    9.42    0.66 
  -8   5  -7    0.35    0.25 
  -7   5  -7    6.17    0.45 
  -6   5  -7    1.15    0.28 
  -5   5  -7    4.63    0.36 
  -4   5  -7   10.51    0.47 
  -3   5  -7    1.93    0.22 
  -2   5  -7   15.18    0.69 
  -1   5  -7    0.18    0.14 
   0   5  -7    3.27    0.26 
   1   5  -7   38.68    1.18 
   2   5  -7    2.03    0.30 
   3   5  -7    0.74    0.20 
   4   5  -7   29.00    0.88 
   5   5  -7   55.69    1.69 
   6   5  -7   16.31    0.83 
   7   5  -7   14.52    0.94 
   8   5  -7    7.20    1.14 
   9   5  -7    1.23    0.39 
  10   5  -7    0.18    0.34 
  11   5  -7    5.53    1.22 
  12   5  -7   -1.32    0.98 
  13   5  -7    2.99    0.92 
  14   5  -7    0.75    1.10 
 -13   6  -7    0.65    0.62 
 -12   6  -7    1.17    0.44 
 -11   6  -7    1.77    0.47 
 -10   6  -7    9.13    0.66 
  -9   6  -7   16.45    0.84 
  -8   6  -7    2.85    0.45 
  -7   6  -7   25.97    1.02 
  -6   6  -7   31.67    1.17 
  -5   6  -7   13.14    0.70 
  -4   6  -7    0.04    0.22 
  -3   6  -7    9.95    0.57 
  -2   6  -7  134.26    2.78 
  -1   6  -7    9.65    0.53 
   0   6  -7   12.83    0.58 
   1   6  -7   20.75    0.80 
   2   6  -7    6.97    0.50 
   3   6  -7    0.24    0.19 
   4   6  -7   13.27    1.26 
   5   6  -7   17.68    0.68 
   6   6  -7    3.42    0.48 
   7   6  -7   -0.28    0.35 
   8   6  -7    3.49    0.62 
   9   6  -7    3.58    0.71 
  10   6  -7    0.29    0.34 
  11   6  -7   -0.19    0.59 
  12   6  -7    1.65    0.74 
  13   6  -7    6.52    1.39 
  14   6  -7   -0.23    1.15 
 -12   7  -7    0.32    0.43 
 -11   7  -7    0.96    0.43 
 -10   7  -7    1.81    0.41 
  -9   7  -7    0.24    0.31 
  -8   7  -7    1.25    0.33 
  -7   7  -7    7.41    0.60 
  -6   7  -7    0.97    0.28 
  -5   7  -7   30.17    1.09 
  -4   7  -7    5.47    0.49 
  -3   7  -7    2.71    0.28 
  -2   7  -7    9.26    0.46 
  -1   7  -7    0.57    0.17 
   0   7  -7   37.10    1.00 
   1   7  -7    2.58    0.39 
   2   7  -7   75.09    2.33 
   3   7  -7    4.04    0.49 
   4   7  -7   14.61    1.03 
   5   7  -7    0.47    0.35 
   6   7  -7    8.62    0.45 
   7   7  -7    0.75    0.29 
   8   7  -7    6.06    0.80 
   9   7  -7   31.44    1.34 
  10   7  -7    2.94    0.44 
  11   7  -7    0.16    0.39 
  12   7  -7    4.77    0.90 
  13   7  -7    0.10    0.82 
  14   7  -7   -0.81    1.22 
 -12   8  -7    0.34    0.54 
 -11   8  -7    3.17    0.58 
 -10   8  -7   11.90    1.03 
  -9   8  -7    1.12    0.39 
  -8   8  -7    6.41    0.68 
  -7   8  -7    5.97    0.52 
  -6   8  -7    4.20    0.48 
  -5   8  -7    2.47    0.36 
  -4   8  -7   19.79    0.85 
  -3   8  -7   13.61    0.65 
  -2   8  -7    9.82    0.50 
  -1   8  -7   13.61    0.57 
   0   8  -7   67.78    1.64 
   1   8  -7    1.27    0.28 
   2   8  -7   29.29    1.15 
   3   8  -7    3.85    0.49 
   4   8  -7    1.17    0.34 
   5   8  -7    2.84    0.52 
   6   8  -7   -0.11    0.35 
   7   8  -7   11.33    1.04 
   8   8  -7    0.67    0.20 
   9   8  -7    1.05    0.33 
  10   8  -7    0.02    0.38 
  11   8  -7    0.07    0.34 
  12   8  -7    3.30    0.81 
  13   8  -7    6.16    1.09 
 -12   9  -7    1.20    0.69 
 -11   9  -7    3.10    0.59 
 -10   9  -7   -0.95    0.38 
  -9   9  -7    4.75    0.57 
  -8   9  -7    0.35    0.36 
  -7   9  -7   37.35    1.37 
  -6   9  -7   15.76    0.99 
  -5   9  -7   14.33    0.75 
  -4   9  -7   11.01    0.58 
  -3   9  -7    1.66    0.26 
  -2   9  -7    2.60    0.33 
  -1   9  -7   11.29    0.58 
   0   9  -7    7.15    0.48 
   1   9  -7    3.42    0.44 
   2   9  -7    6.67    0.73 
   3   9  -7   -0.05    0.23 
   4   9  -7   19.92    1.04 
   5   9  -7    2.27    0.57 
   6   9  -7   12.27    1.47 
   7   9  -7    8.50    0.92 
   8   9  -7    4.00    0.75 
   9   9  -7    4.64    0.71 
  10   9  -7   23.57    1.02 
  11   9  -7   -0.24    0.55 
  12   9  -7    7.17    0.89 
  13   9  -7    5.26    1.86 
 -12  10  -7   -0.35    0.89 
 -11  10  -7    4.17    0.71 
 -10  10  -7    0.32    0.42 
  -9  10  -7    0.61    0.42 
  -8  10  -7    1.23    0.47 
  -7  10  -7    9.65    0.86 
  -6  10  -7    0.69    0.32 
  -5  10  -7    2.65    0.40 
  -4  10  -7   11.23    1.13 
  -3  10  -7    0.54    0.28 
  -2  10  -7   37.74    1.21 
  -1  10  -7    3.98    0.40 
   0  10  -7    0.55    0.23 
   1  10  -7    5.74    0.55 
   2  10  -7    2.48    0.39 
   3  10  -7    3.61    0.51 
   4  10  -7   16.15    1.23 
   5  10  -7   11.63    1.07 
   6  10  -7    3.17    0.86 
   7  10  -7    0.83    0.61 
   8  10  -7   13.45    1.78 
   9  10  -7    5.87    0.89 
  10  10  -7    1.20    0.65 
  11  10  -7    4.67    0.77 
  12  10  -7    0.75    0.56 
  13  10  -7   -0.11    1.80 
 -12  11  -7   -0.01    0.63 
 -11  11  -7   -0.32    0.51 
 -10  11  -7    0.62    0.49 
  -9  11  -7    0.26    0.52 
  -8  11  -7    0.35    0.34 
  -7  11  -7    8.47    0.75 
  -6  11  -7   54.56    1.77 
  -5  11  -7   -0.32    0.28 
  -4  11  -7    0.74    0.31 
  -3  11  -7    8.67    0.68 
  -2  11  -7    2.01    0.35 
  -1  11  -7    9.25    0.74 
   0  11  -7    5.20    0.50 
   1  11  -7   21.48    1.06 
   2  11  -7    4.37    0.79 
   3  11  -7   30.27    1.80 
   4  11  -7   24.27    1.47 
   5  11  -7   11.68    1.36 
   6  11  -7    1.18    0.54 
   7  11  -7    5.75    0.86 
   8  11  -7    1.63    0.66 
   9  11  -7   10.24    1.13 
  10  11  -7    2.61    0.79 
  11  11  -7   -0.36    0.69 
  12  11  -7    3.60    1.69 
 -11  12  -7    0.06    0.62 
 -10  12  -7    3.39    0.68 
  -9  12  -7    0.33    0.42 
  -8  12  -7    5.48    0.63 
  -7  12  -7   -0.06    0.38 
  -6  12  -7    1.29    0.34 
  -5  12  -7    5.00    0.53 
  -4  12  -7    0.30    0.30 
  -3  12  -7   52.67    1.63 
  -2  12  -7    4.70    0.48 
  -1  12  -7    0.42    0.33 
   0  12  -7   12.15    0.87 
   1  12  -7   16.84    1.20 
   2  12  -7   15.45    1.22 
   3  12  -7    2.06    0.64 
   4  12  -7   14.41    1.27 
   5  12  -7   25.05    1.65 
   6  12  -7    1.19    0.79 
   7  12  -7   14.07    1.69 
   8  12  -7    0.99    0.57 
   9  12  -7    5.75    0.94 
  10  12  -7    1.82    1.09 
  11  12  -7    6.02    1.62 
  12  12  -7    1.49    1.92 
 -11  13  -7    0.67    0.66 
 -10  13  -7    4.00    0.69 
  -9  13  -7    2.33    0.50 
  -8  13  -7    0.66    0.41 
  -7  13  -7    1.77    0.60 
  -6  13  -7    9.24    0.85 
  -5  13  -7   10.81    0.85 
  -4  13  -7    5.61    0.63 
  -3  13  -7   28.71    1.28 
  -2  13  -7   -0.05    0.33 
  -1  13  -7    3.00    0.49 
   0  13  -7    3.32    0.60 
   1  13  -7    0.85    0.50 
   2  13  -7    8.07    1.13 
   3  13  -7   -0.09    0.41 
   4  13  -7    4.34    0.69 
   5  13  -7    3.14    0.72 
   6  13  -7   -0.59    0.66 
   7  13  -7    1.33    0.80 
   8  13  -7    6.74    1.33 
   9  13  -7    2.03    1.10 
  10  13  -7    2.76    0.96 
  11  13  -7    6.32    1.73 
 -10  14  -7    0.32    0.59 
  -9  14  -7    1.00    0.52 
  -8  14  -7    0.23    0.44 
  -7  14  -7    0.95    0.47 
  -6  14  -7    0.42    0.36 
  -5  14  -7    3.81    0.75 
  -4  14  -7    0.98    0.41 
  -3  14  -7   24.76    1.23 
  -2  14  -7   47.82    1.75 
  -1  14  -7    0.52    0.39 
   0  14  -7   17.16    1.47 
   1  14  -7    1.02    0.52 
   2  14  -7   23.35    1.54 
   3  14  -7    2.94    0.68 
   4  14  -7   14.22    1.35 
   5  14  -7    5.86    0.91 
   6  14  -7   -0.03    0.53 
   7  14  -7   -1.16    0.61 
   8  14  -7    2.83    1.12 
   9  14  -7   -0.49    1.04 
  10  14  -7   -2.43    1.20 
  11  14  -7   -0.89    1.84 
 -10  15  -7   -0.05    0.65 
  -9  15  -7   -0.44    0.55 
  -8  15  -7    1.77    0.54 
  -7  15  -7   -0.45    0.46 
  -6  15  -7   -0.60    0.40 
  -5  15  -7    5.38    0.69 
  -4  15  -7   14.16    1.07 
  -3  15  -7   23.20    1.26 
  -2  15  -7    0.84    0.39 
  -1  15  -7    7.44    0.82 
   0  15  -7   21.49    1.50 
   1  15  -7    4.37    0.82 
   2  15  -7   25.58    1.55 
   3  15  -7    2.04    0.71 
   4  15  -7    0.17    0.58 
   5  15  -7    0.60    0.56 
   6  15  -7    0.43    0.64 
   7  15  -7    0.92    0.86 
   8  15  -7    4.28    1.30 
   9  15  -7    0.77    1.19 
  10  15  -7    1.05    1.86 
  -9  16  -7    1.65    0.68 
  -8  16  -7    0.45    0.56 
  -7  16  -7    0.87    0.50 
  -6  16  -7    1.46    0.47 
  -5  16  -7   -0.16    0.46 
  -4  16  -7   -0.24    0.41 
  -3  16  -7   -0.21    0.34 
  -2  16  -7    8.39    0.84 
  -1  16  -7    5.29    0.65 
   0  16  -7    4.95    0.83 
   1  16  -7   19.09    1.54 
   2  16  -7   10.93    1.17 
   3  16  -7    2.39    0.62 
   4  16  -7    3.49    0.86 
   5  16  -7    1.48    0.78 
   6  16  -7    0.67    0.67 
   7  16  -7    2.00    1.11 
   8  16  -7    2.56    1.18 
   9  16  -7    2.06    1.43 
  -8  17  -7   -0.11    0.56 
  -7  17  -7    2.00    0.56 
  -6  17  -7    0.07    0.51 
  -5  17  -7    3.50    0.70 
  -4  17  -7    2.58    0.59 
  -3  17  -7    2.23    0.60 
  -2  17  -7    0.54    0.47 
  -1  17  -7    1.35    0.63 
   0  17  -7    2.73    0.69 
   1  17  -7    1.31    0.60 
   2  17  -7   -0.53    0.79 
   3  17  -7    1.01    0.65 
   4  17  -7    8.70    1.15 
   5  17  -7    1.78    0.88 
   6  17  -7    4.01    1.03 
   7  17  -7    2.13    1.24 
   8  17  -7   13.16    2.21 
  -7  18  -7    0.13    0.60 
  -6  18  -7   -0.73    0.56 
  -5  18  -7    0.10    0.54 
  -4  18  -7   -0.68    0.51 
  -3  18  -7   -0.52    0.49 
  -2  18  -7   -0.03    0.43 
  -1  18  -7    7.70    0.99 
   0  18  -7   -0.77    0.65 
   1  18  -7   -0.77    0.54 
   2  18  -7   -0.44    0.54 
   3  18  -7    5.63    1.79 
   4  18  -7    1.60    0.81 
   5  18  -7    4.56    1.01 
   6  18  -7   -0.68    0.77 
   7  18  -7    0.15    1.03 
  -6  19  -7    0.41    0.66 
  -5  19  -7    0.30    0.58 
  -4  19  -7    3.59    0.77 
  -3  19  -7    3.66    0.66 
  -2  19  -7    1.12    0.55 
  -1  19  -7    0.93    0.74 
   0  19  -7    0.90    0.74 
   1  19  -7    0.85    0.86 
   2  19  -7    3.28    0.99 
   3  19  -7    1.46    0.89 
   4  19  -7   -2.51    0.82 
   5  19  -7    1.36    1.03 
   6  19  -7    2.47    1.19 
  -4  20  -7    0.30    0.62 
  -3  20  -7    2.55    0.76 
  -2  20  -7    1.73    0.84 
  -1  20  -7   -0.04    0.79 
   0  20  -7    0.40    0.63 
   1  20  -7   -0.52    0.78 
   2  20  -7    1.28    0.86 
   3  20  -7    0.87    0.86 
   4  20  -7   -1.42    0.92 
  -1  21  -7    0.14    0.93 
   0  21  -7    1.28    0.95 
   1  21  -7    2.60    2.18 
  -2 -16  -6    1.18    0.92 
  -1 -16  -6   -1.59    0.82 
   0 -16  -6   -0.11    0.67 
   1 -16  -6    3.46    1.08 
   2 -16  -6   -0.61    0.79 
   3 -16  -6    0.06    0.80 
   4 -16  -6    2.90    1.12 
   5 -16  -6    7.09    1.72 
   6 -16  -6    0.08    1.04 
  -4 -15  -6    0.97    0.64 
  -3 -15  -6   -1.51    0.59 
  -2 -15  -6    2.58    0.70 
  -1 -15  -6   18.53    1.38 
   0 -15  -6    3.02    0.70 
   1 -15  -6    4.30    0.79 
   2 -15  -6    1.42    0.66 
   3 -15  -6    3.09    0.91 
   4 -15  -6    0.24    0.83 
   5 -15  -6   -0.51    0.80 
   6 -15  -6    0.41    1.06 
   7 -15  -6    3.10    1.19 
   8 -15  -6    7.95    1.83 
  -5 -14  -6    0.66    0.43 
  -4 -14  -6    1.58    0.51 
  -3 -14  -6    3.79    0.67 
  -2 -14  -6    0.98    0.52 
  -1 -14  -6   -0.45    0.54 
   0 -14  -6    1.30    0.52 
   1 -14  -6    1.31    0.57 
   2 -14  -6   -0.07    0.72 
   3 -14  -6    2.38    0.71 
   4 -14  -6   15.65    1.53 
   5 -14  -6    2.51    0.89 
   6 -14  -6    1.88    0.95 
   7 -14  -6    1.29    0.90 
   8 -14  -6    1.35    1.25 
   9 -14  -6    4.68    1.88 
  -6 -13  -6    4.25    0.62 
  -5 -13  -6    1.21    0.33 
  -4 -13  -6    1.03    0.44 
  -3 -13  -6    4.03    0.61 
  -2 -13  -6   -0.07    0.46 
  -1 -13  -6    0.76    0.51 
   0 -13  -6    0.32    0.43 
   1 -13  -6    4.08    0.69 
   2 -13  -6    4.28    0.74 
   3 -13  -6    2.73    0.66 
   4 -13  -6    0.35    0.55 
   5 -13  -6    9.44    1.14 
   6 -13  -6    2.00    0.78 
   7 -13  -6   -1.07    0.78 
   8 -13  -6    0.00    0.95 
   9 -13  -6    3.22    1.30 
  10 -13  -6   -1.37    0.93 
  -7 -12  -6    0.68    0.31 
  -6 -12  -6   -0.15    0.35 
  -5 -12  -6    1.16    0.28 
  -4 -12  -6    2.02    0.43 
  -3 -12  -6    1.54    0.45 
  -2 -12  -6   12.07    0.93 
  -1 -12  -6    5.02    0.66 
   0 -12  -6   20.81    1.56 
   1 -12  -6    1.60    0.52 
   2 -12  -6   -0.25    0.40 
   3 -12  -6    0.42    0.63 
   4 -12  -6    3.35    0.68 
   5 -12  -6    0.16    0.57 
   6 -12  -6   -0.29    0.66 
   7 -12  -6    2.61    0.91 
   8 -12  -6    6.66    1.33 
   9 -12  -6    6.50    1.54 
  10 -12  -6    0.67    1.05 
  11 -12  -6    4.66    1.46 
  -8 -11  -6    0.49    0.83 
  -7 -11  -6   -0.35    0.25 
  -6 -11  -6   -0.29    0.31 
  -5 -11  -6    1.16    0.31 
  -4 -11  -6    3.52    0.44 
  -3 -11  -6   -0.44    0.36 
  -2 -11  -6    3.79    0.54 
  -1 -11  -6    1.14    0.51 
   0 -11  -6   15.77    1.16 
   1 -11  -6   12.56    1.00 
   2 -11  -6   10.47    1.00 
   3 -11  -6    1.63    0.63 
   4 -11  -6    0.08    0.50 
   5 -11  -6    1.06    0.67 
   6 -11  -6    6.38    1.03 
   7 -11  -6   -0.03    0.92 
   8 -11  -6    0.43    0.90 
   9 -11  -6   -0.70    0.76 
  10 -11  -6   -0.57    0.87 
  11 -11  -6   -1.38    1.07 
  -9 -10  -6    5.47    1.19 
  -8 -10  -6   -1.06    0.79 
  -7 -10  -6    0.35    0.89 
  -6 -10  -6    1.50    0.33 
  -5 -10  -6    1.14    0.35 
  -4 -10  -6    4.86    0.63 
  -3 -10  -6   29.63    1.19 
  -2 -10  -6    3.76    0.47 
  -1 -10  -6    4.93    0.58 
   0 -10  -6   19.75    1.31 
   1 -10  -6    2.12    0.49 
   2 -10  -6   25.92    1.38 
   3 -10  -6   24.37    1.44 
   4 -10  -6    4.36    0.67 
   5 -10  -6    0.53    0.51 
   6 -10  -6   13.04    1.39 
   7 -10  -6    1.05    0.56 
   8 -10  -6    0.55    0.68 
   9 -10  -6    2.30    0.81 
  10 -10  -6    1.16    1.53 
  11 -10  -6   14.78    1.93 
  12 -10  -6   10.62    1.63 
 -10  -9  -6    1.12    1.70 
  -9  -9  -6    0.63    0.79 
  -8  -9  -6    0.75    0.77 
  -7  -9  -6    2.90    0.91 
  -6  -9  -6    1.80    0.26 
  -5  -9  -6    7.91    0.62 
  -4  -9  -6    2.00    0.37 
  -3  -9  -6    0.64    0.31 
  -2  -9  -6   -0.24    0.29 
  -1  -9  -6   15.19    0.90 
   0  -9  -6    6.23    0.63 
   1  -9  -6   13.49    0.98 
   2  -9  -6    3.77    0.55 
   3  -9  -6   24.03    1.29 
   4  -9  -6    0.29    0.36 
   5  -9  -6    2.03    0.47 
   6  -9  -6   28.73    1.74 
   7  -9  -6    1.07    0.65 
   8  -9  -6   16.47    1.83 
   9  -9  -6    4.50    1.01 
  10  -9  -6    7.51    1.37 
  11  -9  -6    9.77    1.55 
  12  -9  -6    2.50    1.08 
 -10  -8  -6    0.95    0.78 
  -9  -8  -6    3.35    1.79 
  -8  -8  -6    0.43    0.65 
  -7  -8  -6    2.51    0.83 
  -6  -8  -6   -0.11    0.64 
  -5  -8  -6    3.23    0.35 
  -4  -8  -6    6.43    1.52 
  -3  -8  -6   20.14    0.85 
  -2  -8  -6    2.82    0.38 
  -1  -8  -6   18.31    0.82 
   0  -8  -6   16.83    0.92 
   1  -8  -6   68.08    1.99 
   2  -8  -6    0.20    0.27 
   3  -8  -6    0.97    0.31 
   4  -8  -6    9.17    0.83 
   5  -8  -6    0.57    0.38 
   6  -8  -6   -0.77    0.54 
   7  -8  -6    0.43    0.54 
   8  -8  -6    5.18    1.09 
   9  -8  -6    4.99    1.06 
  10  -8  -6    1.63    0.90 
  11  -8  -6    1.41    0.84 
  12  -8  -6   13.12    1.72 
  13  -8  -6    3.59    1.78 
 -11  -7  -6    1.29    1.81 
 -10  -7  -6    0.71    0.78 
  -9  -7  -6    5.62    1.06 
  -8  -7  -6    3.49    0.87 
  -7  -7  -6    0.60    0.66 
  -6  -7  -6    1.36    0.71 
  -5  -7  -6   11.20    0.64 
  -4  -7  -6   13.76    0.70 
  -3  -7  -6    3.13    0.30 
  -2  -7  -6    5.38    0.41 
  -1  -7  -6    1.57    0.26 
   0  -7  -6   15.90    0.70 
   1  -7  -6    2.60    0.45 
   2  -7  -6    0.24    0.25 
   3  -7  -6    6.77    0.71 
   4  -7  -6    4.17    0.54 
   5  -7  -6   15.26    1.13 
   6  -7  -6   41.70    1.77 
   7  -7  -6   19.18    1.54 
   8  -7  -6   10.74    1.22 
   9  -7  -6   17.05    1.84 
  10  -7  -6   -0.47    0.70 
  11  -7  -6    4.73    1.21 
  12  -7  -6    9.14    1.45 
  13  -7  -6   16.55    2.01 
 -11  -6  -6    4.13    1.10 
 -10  -6  -6    0.85    0.61 
  -9  -6  -6    1.94    0.83 
  -8  -6  -6    4.27    0.85 
  -7  -6  -6    3.15    0.79 
  -6  -6  -6    0.10    0.58 
  -5  -6  -6    6.75    1.00 
  -4  -6  -6    1.06    0.21 
  -3  -6  -6    0.90    0.20 
  -2  -6  -6   -0.15    0.15 
  -1  -6  -6   15.58    0.59 
   0  -6  -6   23.23    0.76 
   1  -6  -6  101.30    2.57 
   2  -6  -6   42.34    1.38 
   3  -6  -6    0.18    0.26 
   4  -6  -6   16.26    0.95 
   5  -6  -6    7.25    0.67 
   6  -6  -6    8.90    0.80 
   7  -6  -6   15.14    1.17 
   8  -6  -6   20.42    1.40 
   9  -6  -6   15.33    1.44 
  10  -6  -6   14.89    1.47 
  11  -6  -6    6.74    1.21 
  12  -6  -6    8.90    1.38 
  13  -6  -6   -0.62    0.77 
  14  -6  -6   -0.81    0.88 
 -11  -5  -6    0.03    1.34 
 -10  -5  -6    6.03    0.93 
  -9  -5  -6    1.55    0.68 
  -8  -5  -6    1.28    0.62 
  -7  -5  -6    1.14    0.54 
  -6  -5  -6   30.98    1.95 
  -5  -5  -6   16.28    1.49 
  -4  -5  -6   12.91    1.08 
  -3  -5  -6   -0.18    0.19 
  -2  -5  -6   13.01    0.48 
  -1  -5  -6   32.36    0.92 
   0  -5  -6   10.69    0.52 
   1  -5  -6    0.81    0.23 
   2  -5  -6  125.74    3.12 
   3  -5  -6    2.30    0.34 
   4  -5  -6    5.50    0.53 
   5  -5  -6    0.46    0.28 
   6  -5  -6   14.68    0.98 
   7  -5  -6    5.29    0.87 
   8  -5  -6   10.94    1.13 
   9  -5  -6    4.68    0.81 
  10  -5  -6   21.72    1.59 
  11  -5  -6    0.26    0.60 
  12  -5  -6    3.81    0.86 
  13  -5  -6    3.50    0.89 
  14  -5  -6    0.38    1.05 
 -12  -4  -6   -1.47    1.37 
 -11  -4  -6    0.93    0.39 
 -10  -4  -6    1.31    0.48 
  -9  -4  -6    0.14    0.55 
  -8  -4  -6    0.53    0.51 
  -7  -4  -6    1.78    0.60 
  -6  -4  -6    2.02    0.64 
  -5  -4  -6    5.67    0.86 
  -4  -4  -6    3.48    0.45 
  -3  -4  -6    5.19    0.23 
  -2  -4  -6   10.00    0.39 
  -1  -4  -6   58.08    1.31 
   0  -4  -6   22.18    0.81 
   1  -4  -6   24.25    0.78 
   2  -4  -6   44.64    1.23 
   3  -4  -6    6.87    0.50 
   4  -4  -6   32.66    1.07 
   5  -4  -6    5.67    0.49 
   6  -4  -6   21.13    1.18 
   7  -4  -6    3.73    0.67 
   8  -4  -6   29.77    1.57 
   9  -4  -6    2.27    0.72 
  10  -4  -6    4.54    0.93 
  11  -4  -6    8.48    1.12 
  12  -4  -6    2.51    0.80 
  13  -4  -6   12.63    1.32 
  14  -4  -6    3.59    0.96 
 -12  -3  -6    7.00    2.11 
 -11  -3  -6    0.74    1.25 
 -10  -3  -6    0.89    0.42 
  -9  -3  -6    2.72    0.69 
  -8  -3  -6    6.00    0.92 
  -7  -3  -6    1.33    0.50 
  -6  -3  -6    6.56    0.90 
  -5  -3  -6    5.84    0.75 
  -4  -3  -6   11.75    0.83 
  -3  -3  -6    7.69    0.64 
  -2  -3  -6    0.83    0.20 
  -1  -3  -6   15.93    0.50 
   0  -3  -6  206.01    3.83 
   1  -3  -6   29.43    0.75 
   2  -3  -6    1.54    0.25 
   3  -3  -6   11.89    0.67 
   4  -3  -6   81.53    2.00 
   5  -3  -6    0.75    0.33 
   6  -3  -6   37.04    1.38 
   7  -3  -6   42.74    1.57 
   8  -3  -6   18.61    1.16 
   9  -3  -6    1.08    0.49 
  10  -3  -6    2.45    0.62 
  11  -3  -6    0.42    0.62 
  12  -3  -6    0.18    0.65 
  13  -3  -6    2.75    0.85 
  14  -3  -6    0.78    0.77 
 -12  -2  -6   -0.03    1.31 
 -11  -2  -6    2.52    1.70 
 -10  -2  -6    2.71    0.45 
  -9  -2  -6    6.95    0.67 
  -8  -2  -6    7.15    0.93 
  -7  -2  -6    7.15    0.96 
  -6  -2  -6   15.42    1.08 
  -5  -2  -6    1.26    0.34 
  -4  -2  -6    0.98    0.33 
  -3  -2  -6    6.99    0.64 
  -2  -2  -6    0.47    0.13 
  -1  -2  -6    0.07    0.11 
   0  -2  -6    2.18    0.19 
   1  -2  -6   62.48    1.29 
   2  -2  -6   88.83    2.03 
   3  -2  -6  147.83    3.23 
   4  -2  -6   35.12    1.10 
   5  -2  -6   68.76    1.79 
   6  -2  -6    1.26    0.28 
   7  -2  -6   77.37    2.46 
   8  -2  -6   27.44    1.32 
   9  -2  -6   14.76    1.19 
  10  -2  -6   11.01    1.09 
  11  -2  -6   37.76    1.96 
  12  -2  -6    0.32    0.49 
  13  -2  -6    7.97    1.07 
  14  -2  -6    3.98    0.85 
 -13  -1  -6   -3.13    1.50 
 -12  -1  -6   -0.22    0.26 
 -11  -1  -6    2.44    0.26 
 -10  -1  -6   -0.04    0.12 
  -9  -1  -6    0.58    0.38 
  -8  -1  -6    0.82    0.39 
  -7  -1  -6    4.42    0.67 
  -6  -1  -6   48.93    2.01 
  -5  -1  -6    6.59    0.61 
  -4  -1  -6    0.35    0.26 
  -3  -1  -6   40.93    1.41 
  -2  -1  -6    2.03    0.28 
  -1  -1  -6    0.17    0.10 
   0  -1  -6   21.83    0.54 
   1  -1  -6   65.84    1.41 
   2  -1  -6   69.38    1.82 
   3  -1  -6   71.36    1.72 
   4  -1  -6   88.48    2.34 
   5  -1  -6   47.17    1.35 
   6  -1  -6    0.07    0.23 
   7  -1  -6    4.55    0.52 
   8  -1  -6   16.09    1.06 
   9  -1  -6    2.11    0.51 
  10  -1  -6    2.89    0.61 
  11  -1  -6    0.48    0.48 
  12  -1  -6   17.31    1.27 
  13  -1  -6    0.91    0.52 
  14  -1  -6    9.20    1.74 
 -13   0  -6    0.40    0.33 
 -12   0  -6    4.69    0.49 
 -11   0  -6    1.43    0.24 
 -10   0  -6    3.24    0.24 
  -9   0  -6   15.97    0.60 
  -8   0  -6   29.30    0.89 
  -7   0  -6    0.00    0.16 
  -6   0  -6   19.36    1.16 
  -4   0  -6   65.73    1.98 
  -3   0  -6    2.36    0.34 
  -2   0  -6    9.51    0.32 
  -1   0  -6   40.46    0.83 
   0   0  -6   20.98    0.51 
   1   0  -6  115.15    2.25 
   2   0  -6   61.90    1.47 
   3   0  -6   46.95    1.36 
   4   0  -6   10.24    0.59 
   5   0  -6    6.42    0.48 
   6   0  -6    1.58    0.29 
   7   0  -6    0.55    0.30 
   8   0  -6    0.12    0.29 
   9   0  -6    6.24    0.81 
  10   0  -6    5.38    0.76 
  11   0  -6   17.12    1.20 
  12   0  -6    0.51    0.46 
  13   0  -6    5.72    0.59 
  14   0  -6   -1.13    1.17 
 -13   1  -6    2.68    0.36 
 -12   1  -6    3.33    0.37 
 -11   1  -6   -0.41    0.23 
 -10   1  -6    1.02    0.23 
  -9   1  -6   16.90    0.60 
  -8   1  -6    0.62    0.17 
  -7   1  -6    7.23    0.32 
  -6   1  -6    4.11    0.24 
  -5   1  -6    1.52    0.14 
  -4   1  -6    2.26    0.38 
  -3   1  -6    0.22    0.10 
  -2   1  -6    0.15    0.10 
  -1   1  -6    1.04    0.15 
   0   1  -6   19.75    0.64 
   1   1  -6    0.54    0.18 
   2   1  -6   92.49    2.01 
   3   1  -6   59.78    1.48 
   4   1  -6    1.22    0.21 
   5   1  -6    2.33    0.32 
   6   1  -6   28.46    0.98 
   7   1  -6   27.61    1.10 
   8   1  -6    6.88    0.69 
   9   1  -6    6.30    0.84 
  10   1  -6   60.22    2.41 
  11   1  -6    4.97    0.66 
  12   1  -6    7.62    0.63 
  13   1  -6    0.11    0.80 
  14   1  -6    0.32    1.32 
 -13   2  -6   -0.08    0.37 
 -12   2  -6    1.32    0.35 
 -11   2  -6    1.12    0.25 
 -10   2  -6   24.83    0.76 
  -9   2  -6   14.56    0.60 
  -8   2  -6    0.25    0.19 
  -7   2  -6    2.37    0.25 
  -6   2  -6   15.90    0.55 
  -5   2  -6    9.47    0.37 
  -4   2  -6   60.80    1.31 
  -3   2  -6   45.85    1.08 
  -2   2  -6   24.23    0.64 
  -1   2  -6   97.68    2.03 
   0   2  -6    4.43    0.37 
   1   2  -6   81.50    2.25 
   2   2  -6   29.26    0.92 
   3   2  -6   17.08    0.67 
   4   2  -6   44.37    1.32 
   5   2  -6    0.32    0.21 
   6   2  -6    0.81    0.27 
   7   2  -6    6.80    0.62 
   8   2  -6   10.72    0.86 
   9   2  -6    0.42    0.38 
  10   2  -6   -0.28    0.31 
  11   2  -6   -0.69    0.60 
  12   2  -6    2.11    1.19 
  13   2  -6    3.93    1.25 
  14   2  -6   -0.30    1.32 
 -13   3  -6    0.96    0.56 
 -12   3  -6    3.82    0.40 
 -11   3  -6    6.25    0.43 
 -10   3  -6   14.47    0.67 
  -9   3  -6   16.54    0.69 
  -8   3  -6   13.75    0.60 
  -7   3  -6    2.56    0.29 
  -6   3  -6   12.45    0.48 
  -5   3  -6    4.12    0.31 
  -4   3  -6    9.79    0.41 
  -3   3  -6   22.64    0.63 
  -2   3  -6    6.49    0.29 
  -1   3  -6    2.27    0.22 
   0   3  -6   19.67    0.63 
   1   3  -6   65.11    1.85 
   2   3  -6    7.39    0.45 
   3   3  -6   -0.17    0.14 
   4   3  -6   44.34    1.51 
   5   3  -6    3.57    0.93 
   6   3  -6    0.88    0.32 
   7   3  -6    2.49    0.33 
   8   3  -6   17.11    0.90 
   9   3  -6    3.49    0.46 
  10   3  -6   15.78    1.05 
  11   3  -6    8.54    0.45 
  12   3  -6   12.62    1.85 
  13   3  -6   -0.04    0.99 
  14   3  -6    7.10    1.25 
 -13   4  -6   16.42    1.07 
 -12   4  -6    0.50    0.34 
 -11   4  -6    3.67    0.42 
 -10   4  -6    2.42    0.37 
  -9   4  -6   -0.51    0.24 
  -8   4  -6    2.18    0.30 
  -7   4  -6    8.79    0.54 
  -6   4  -6    1.55    0.23 
  -5   4  -6    7.87    0.43 
  -4   4  -6   59.92    1.39 
  -3   4  -6    0.49    0.15 
  -2   4  -6    8.00    0.33 
  -1   4  -6   57.97    1.33 
   0   4  -6   15.40    0.73 
   1   4  -6  147.55    3.44 
   2   4  -6   18.18    0.62 
   3   4  -6    2.40    0.31 
   4   4  -6   17.05    0.72 
   5   4  -6   55.90    1.64 
   6   4  -6   12.75    0.81 
   7   4  -6    0.10    0.29 
   8   4  -6   16.50    0.88 
   9   4  -6    0.83    0.34 
  10   4  -6  164.91    6.21 
  11   4  -6   -0.76    0.79 
  12   4  -6    3.47    1.06 
  13   4  -6   -0.35    0.83 
  14   4  -6    5.17    1.31 
 -13   5  -6    0.77    0.64 
 -12   5  -6    0.72    0.36 
 -11   5  -6    0.39    0.33 
 -10   5  -6    1.23    0.43 
  -9   5  -6    6.58    0.56 
  -8   5  -6    1.38    0.32 
  -7   5  -6    1.83    0.30 
  -6   5  -6    0.45    0.20 
  -5   5  -6    6.69    0.54 
  -4   5  -6    1.22    0.22 
  -3   5  -6  103.74    2.70 
  -2   5  -6  208.99    4.13 
  -1   5  -6   10.28    0.46 
   0   5  -6   81.90    1.78 
   1   5  -6   19.04    0.71 
   2   5  -6    3.09    0.31 
   3   5  -6  124.96    2.94 
   4   5  -6   46.38    1.19 
   5   5  -6    1.60    0.42 
   6   5  -6    0.36    0.24 
   7   5  -6    1.80    0.42 
   8   5  -6    7.41    0.78 
   9   5  -6    3.86    0.47 
  10   5  -6    0.81    0.38 
  11   5  -6    4.95    0.90 
  12   5  -6    1.45    1.05 
  13   5  -6    7.14    1.20 
  14   5  -6    0.87    1.00 
 -13   6  -6    0.48    0.60 
 -12   6  -6    1.14    0.40 
 -11   6  -6    0.47    0.38 
 -10   6  -6   13.69    0.78 
  -9   6  -6   14.32    0.78 
  -8   6  -6    5.46    0.49 
  -7   6  -6    2.71    0.38 
  -6   6  -6    0.53    0.24 
  -5   6  -6   29.99    1.01 
  -4   6  -6    3.60    0.35 
  -3   6  -6    1.25    0.23 
  -2   6  -6    8.89    0.41 
  -1   6  -6   30.86    0.82 
   0   6  -6   34.75    0.92 
   1   6  -6    9.67    0.66 
   2   6  -6    4.22    0.46 
   3   6  -6   13.74    0.58 
   4   6  -6    8.50    0.43 
   5   6  -6   12.21    0.54 
   6   6  -6    2.71    0.39 
   7   6  -6    4.79    0.61 
   8   6  -6   26.04    1.35 
   9   6  -6   11.52    0.77 
  10   6  -6   27.79    1.24 
  11   6  -6   13.54    1.29 
  12   6  -6    0.83    0.63 
  13   6  -6    1.39    0.96 
  14   6  -6   -0.49    1.25 
 -13   7  -6    8.24    1.15 
 -12   7  -6   -0.05    0.42 
 -11   7  -6   -0.31    0.34 
 -10   7  -6    2.77    0.44 
  -9   7  -6   21.90    0.98 
  -8   7  -6    2.00    0.37 
  -7   7  -6   -0.08    0.24 
  -6   7  -6    4.52    0.48 
  -5   7  -6    1.97    0.62 
  -4   7  -6   32.60    1.20 
  -3   7  -6    0.06    0.16 
  -2   7  -6   89.08    1.98 
  -1   7  -6    0.99    0.18 
   0   7  -6   37.89    1.03 
   1   7  -6   45.35    1.30 
   2   7  -6   42.78    1.29 
   3   7  -6    2.52    0.37 
   4   7  -6    3.91    0.47 
   5   7  -6   15.57    0.92 
   6   7  -6   16.44    1.15 
   7   7  -6    4.11    0.43 
   8   7  -6    1.39    0.48 
   9   7  -6   39.94    1.48 
  10   7  -6    5.66    0.53 
  11   7  -6   25.06    1.67 
  12   7  -6   -0.32    0.70 
  13   7  -6   -0.63    0.90 
  14   7  -6    1.35    1.18 
 -13   8  -6    1.57    0.71 
 -12   8  -6    0.27    0.51 
 -11   8  -6    2.33    0.50 
 -10   8  -6    0.19    0.46 
  -9   8  -6   18.69    0.94 
  -8   8  -6   11.92    0.75 
  -7   8  -6    0.54    0.30 
  -6   8  -6    3.73    0.46 
  -5   8  -6    8.71    0.65 
  -4   8  -6   12.37    0.63 
  -3   8  -6   67.64    1.67 
  -2   8  -6    1.54    0.23 
  -1   8  -6    3.16    0.33 
   0   8  -6   49.98    1.31 
   1   8  -6   14.21    0.68 
   2   8  -6   25.43    0.95 
   3   8  -6    6.41    0.54 
   4   8  -6   12.59    0.86 
   5   8  -6   14.71    1.00 
   6   8  -6   10.03    0.93 
   7   8  -6   27.51    1.46 
   8   8  -6    4.70    0.42 
   9   8  -6    1.25    0.50 
  10   8  -6    4.81    0.59 
  11   8  -6   -0.01    0.22 
  12   8  -6    1.53    0.74 
  13   8  -6    5.10    1.01 
 -12   9  -6    1.13    0.60 
 -11   9  -6   -0.01    0.49 
 -10   9  -6    0.77    0.47 
  -9   9  -6    3.69    0.57 
  -8   9  -6   12.36    0.97 
  -7   9  -6   -0.56    0.28 
  -6   9  -6    7.97    0.74 
  -5   9  -6   31.72    1.04 
  -4   9  -6   16.68    0.70 
  -3   9  -6    0.91    0.23 
  -2   9  -6   31.04    0.96 
  -1   9  -6   46.45    1.26 
   0   9  -6   51.56    1.47 
   1   9  -6   50.18    1.68 
   2   9  -6   19.88    0.87 
   3   9  -6    3.97    0.52 
   4   9  -6   21.08    0.99 
   5   9  -6    0.03    0.37 
   6   9  -6    0.43    0.43 
   7   9  -6    3.44    0.63 
   8   9  -6    2.60    0.60 
   9   9  -6    1.86    0.55 
  10   9  -6    1.51    0.62 
  11   9  -6    4.89    0.56 
  12   9  -6    0.74    0.70 
  13   9  -6    3.89    1.08 
 -12  10  -6   -0.43    0.65 
 -11  10  -6    1.41    0.51 
 -10  10  -6    3.01    0.56 
  -9  10  -6    0.69    0.39 
  -8  10  -6   11.17    0.96 
  -7  10  -6    3.13    0.53 
  -6  10  -6    0.25    0.26 
  -5  10  -6   37.41    1.28 
  -4  10  -6   41.24    1.34 
  -3  10  -6   22.05    1.01 
  -2  10  -6    3.50    0.39 
  -1  10  -6    1.72    0.28 
   0  10  -6    6.72    0.50 
   1  10  -6   11.01    0.71 
   2  10  -6    2.55    0.42 
   3  10  -6   84.97    2.63 
   4  10  -6    2.38    0.57 
   5  10  -6   11.30    1.08 
   6  10  -6    3.21    0.66 
   7  10  -6    4.60    1.05 
   8  10  -6   24.85    1.48 
   9  10  -6    5.06    0.83 
  10  10  -6    0.91    0.60 
  11  10  -6    3.71    0.68 
  12  10  -6   -1.27    1.58 
  13  10  -6    5.19    2.54 
 -12  11  -6    2.50    1.02 
 -11  11  -6    1.14    0.63 
 -10  11  -6    0.15    0.51 
  -9  11  -6    2.43    0.54 
  -8  11  -6   -0.31    0.27 
  -7  11  -6    2.55    0.47 
  -6  11  -6    3.11    0.48 
  -5  11  -6    0.53    0.31 
  -4  11  -6   -0.33    0.27 
  -3  11  -6    4.43    0.47 
  -2  11  -6    0.53    0.28 
  -1  11  -6    0.28    0.28 
   0  11  -6    0.92    0.33 
   1  11  -6    0.33    0.31 
   2  11  -6    4.17    0.53 
   3  11  -6    2.89    0.46 
   4  11  -6   73.24    2.44 
   5  11  -6    8.76    0.83 
   6  11  -6   77.71    2.97 
   7  11  -6   10.79    1.08 
   8  11  -6    1.28    0.63 
   9  11  -6    1.82    1.00 
  10  11  -6    1.96    0.72 
  11  11  -6    7.15    0.99 
  12  11  -6   -2.62    1.79 
 -11  12  -6   -0.80    0.57 
 -10  12  -6    0.12    0.52 
  -9  12  -6    7.53    0.76 
  -8  12  -6   20.96    1.13 
  -7  12  -6    5.66    0.66 
  -6  12  -6   10.95    0.86 
  -5  12  -6    9.20    0.75 
  -4  12  -6    3.81    0.49 
  -3  12  -6    0.87    0.32 
  -2  12  -6    3.73    0.54 
  -1  12  -6   22.19    1.03 
   0  12  -6    3.59    0.78 
   1  12  -6    1.01    0.44 
   2  12  -6   -0.11    0.51 
   3  12  -6    6.09    0.85 
   4  12  -6    1.76    0.57 
   5  12  -6    0.28    0.48 
   6  12  -6    0.87    0.60 
   7  12  -6    7.56    1.18 
   8  12  -6    0.41    0.59 
   9  12  -6    0.03    0.65 
  10  12  -6    0.04    0.89 
  11  12  -6   -1.30    1.60 
  12  12  -6    1.25    2.33 
 -11  13  -6    0.11    0.54 
 -10  13  -6    0.62    0.55 
  -9  13  -6    0.36    0.42 
  -8  13  -6    6.42    0.68 
  -7  13  -6    0.98    0.43 
  -6  13  -6    0.75    0.39 
  -5  13  -6    3.47    0.59 
  -4  13  -6    0.78    0.37 
  -3  13  -6    1.78    0.47 
  -2  13  -6    0.20    0.32 
  -1  13  -6   15.67    0.98 
   0  13  -6    2.70    0.59 
   1  13  -6    6.06    0.82 
   2  13  -6   10.63    1.07 
   3  13  -6    0.31    0.44 
   4  13  -6    2.77    0.69 
   5  13  -6   24.15    1.65 
   6  13  -6   -0.71    0.52 
   7  13  -6    1.86    0.88 
   8  13  -6    5.31    1.21 
   9  13  -6   -0.46    1.05 
  10  13  -6   -0.12    0.87 
  11  13  -6   -3.01    1.92 
 -11  14  -6    2.59    0.83 
 -10  14  -6   -0.18    0.52 
  -9  14  -6    0.59    0.46 
  -8  14  -6    0.12    0.45 
  -7  14  -6    2.09    0.61 
  -6  14  -6    0.88    0.48 
  -5  14  -6    1.38    0.47 
  -4  14  -6   -0.21    0.38 
  -3  14  -6    4.04    0.61 
  -2  14  -6   -0.39    0.42 
  -1  14  -6    1.78    0.49 
   0  14  -6    0.08    0.44 
   1  14  -6    0.47    0.51 
   2  14  -6    0.87    0.49 
   3  14  -6    1.52    0.63 
   4  14  -6   10.94    1.18 
   5  14  -6   18.93    1.58 
   6  14  -6   25.47    1.92 
   7  14  -6    8.72    1.52 
   8  14  -6   -0.52    0.97 
   9  14  -6    1.82    1.23 
  10  14  -6    0.13    1.33 
  11  14  -6    0.18    2.58 
 -10  15  -6   -0.25    0.58 
  -9  15  -6    1.84    0.65 
  -8  15  -6    0.06    0.43 
  -7  15  -6    6.96    0.80 
  -6  15  -6    0.43    0.38 
  -5  15  -6   15.38    1.16 
  -4  15  -6   -0.33    0.37 
  -3  15  -6   -0.22    0.40 
  -2  15  -6   -0.05    0.38 
  -1  15  -6    3.69    0.60 
   0  15  -6    0.06    0.53 
   1  15  -6    7.94    0.98 
   2  15  -6    2.16    0.63 
   3  15  -6   51.35    2.38 
   4  15  -6    2.53    0.76 
   5  15  -6    0.55    0.61 
   6  15  -6    8.27    1.45 
   7  15  -6    0.12    0.63 
   8  15  -6    8.19    1.59 
   9  15  -6    6.15    1.58 
  10  15  -6   -6.04    1.86 
  -9  16  -6    0.59    0.59 
  -8  16  -6    2.58    0.67 
  -7  16  -6   -0.64    0.48 
  -6  16  -6    3.03    0.73 
  -5  16  -6    0.51    0.43 
  -4  16  -6    1.94    0.49 
  -3  16  -6    8.61    0.89 
  -2  16  -6   -0.46    0.36 
  -1  16  -6   13.52    1.06 
   0  16  -6    2.01    0.67 
   1  16  -6    0.51    0.54 
   2  16  -6    7.68    0.98 
   3  16  -6    0.41    0.57 
   4  16  -6    4.56    0.87 
   5  16  -6    3.05    1.06 
   6  16  -6    1.30    0.75 
   7  16  -6   -0.66    0.74 
   8  16  -6    3.95    1.41 
   9  16  -6    0.10    1.69 
  -8  17  -6    2.25    0.66 
  -7  17  -6    1.64    0.56 
  -6  17  -6   -0.66    0.49 
  -5  17  -6    0.66    0.52 
  -4  17  -6    3.87    0.69 
  -3  17  -6   11.55    1.02 
  -2  17  -6    0.23    0.45 
  -1  17  -6   24.43    1.66 
   0  17  -6    2.83    0.67 
   1  17  -6    0.66    0.55 
   2  17  -6    6.01    0.95 
   3  17  -6   12.25    1.30 
   4  17  -6    0.40    0.61 
   5  17  -6   -0.10    0.64 
   6  17  -6   -0.03    0.74 
   7  17  -6    2.11    1.10 
   8  17  -6    0.89    1.47 
  -7  18  -6    2.41    0.85 
  -6  18  -6   -0.81    0.55 
  -5  18  -6    1.11    0.54 
  -4  18  -6    0.37    0.53 
  -3  18  -6   -0.02    0.56 
  -2  18  -6    0.83    0.47 
  -1  18  -6    0.45    0.66 
   0  18  -6    3.87    0.81 
   1  18  -6    1.02    0.67 
   2  18  -6   15.85    2.03 
   3  18  -6    0.76    0.75 
   4  18  -6   -0.68    0.75 
   5  18  -6    6.49    1.17 
   6  18  -6   -0.38    0.91 
   7  18  -6    0.35    1.17 
  -6  19  -6    0.09    0.68 
  -5  19  -6    4.44    0.95 
  -4  19  -6    1.19    0.74 
  -3  19  -6    1.64    0.67 
  -2  19  -6    3.28    0.71 
  -1  19  -6   -0.76    0.64 
   0  19  -6   -0.54    0.65 
   1  19  -6    1.98    0.96 
   2  19  -6   -1.32    0.66 
   3  19  -6    1.13    0.88 
   4  19  -6   -1.46    0.76 
   5  19  -6   -1.60    0.72 
   6  19  -6   -1.31    1.21 
  -5  20  -6    0.66    1.22 
  -4  20  -6   -0.07    0.63 
  -3  20  -6    3.31    0.77 
  -2  20  -6    1.52    0.78 
  -1  20  -6    1.76    0.89 
   0  20  -6    2.00    0.94 
   1  20  -6    0.29    0.83 
   2  20  -6   -1.33    0.74 
   3  20  -6   -0.80    0.83 
   4  20  -6   -0.90    1.27 
  -1  21  -6    0.96    1.05 
   0  21  -6    0.69    1.18 
  -1 -17  -5   11.38    1.80 
   0 -17  -5    1.57    1.06 
   1 -17  -5   -0.73    0.83 
   2 -17  -5    0.38    0.91 
   3 -17  -5    2.23    1.23 
   5 -17  -5    1.67    1.21 
  -3 -16  -5   -1.02    0.83 
  -2 -16  -5    1.54    0.97 
  -1 -16  -5    2.62    0.80 
   0 -16  -5    0.13    0.69 
   1 -16  -5    2.24    0.71 
   2 -16  -5    4.31    1.01 
   3 -16  -5    4.20    1.05 
   4 -16  -5    5.58    1.30 
   5 -16  -5    2.76    1.27 
   6 -16  -5   -0.12    1.12 
   7 -16  -5   -2.17    1.17 
  -5 -15  -5    1.12    0.64 
  -4 -15  -5    1.27    0.64 
  -3 -15  -5    0.44    0.58 
  -2 -15  -5    7.20    0.83 
  -1 -15  -5    1.91    0.67 
   0 -15  -5    1.56    0.58 
   1 -15  -5    2.72    0.68 
   2 -15  -5    3.77    0.81 
   3 -15  -5    3.17    0.88 
   4 -15  -5    4.14    0.96 
   5 -15  -5   13.68    1.45 
   6 -15  -5    9.61    1.39 
   7 -15  -5    1.88    1.19 
   8 -15  -5   -0.41    0.94 
  -6 -14  -5    0.63    0.42 
  -5 -14  -5    2.20    0.45 
  -4 -14  -5    2.64    0.57 
  -3 -14  -5    0.56    0.55 
  -2 -14  -5   -1.33    0.55 
  -1 -14  -5    2.43    0.54 
   0 -14  -5    2.34    0.59 
   1 -14  -5    0.30    0.50 
   2 -14  -5    0.72    0.59 
   3 -14  -5   -0.81    0.45 
   4 -14  -5   -0.18    0.58 
   5 -14  -5    0.00    0.61 
   6 -14  -5    3.10    0.88 
   7 -14  -5    6.87    1.36 
   8 -14  -5   -1.50    1.01 
   9 -14  -5    0.73    1.21 
  -7 -13  -5    1.18    0.48 
  -6 -13  -5    7.38    0.58 
  -5 -13  -5    4.57    0.51 
  -4 -13  -5    2.85    0.51 
  -3 -13  -5    4.40    0.62 
  -2 -13  -5   -0.10    0.42 
  -1 -13  -5    0.08    0.41 
   0 -13  -5    1.43    0.50 
   1 -13  -5    0.35    0.55 
   2 -13  -5   -0.74    0.46 
   3 -13  -5    1.03    0.50 
   4 -13  -5    0.39    0.52 
   5 -13  -5    2.37    0.77 
   6 -13  -5    2.08    0.72 
   7 -13  -5    0.34    0.85 
   8 -13  -5    0.98    1.10 
   9 -13  -5   12.50    1.91 
  10 -13  -5    6.22    1.46 
  -8 -12  -5    0.51    0.35 
  -7 -12  -5   -0.31    0.36 
  -6 -12  -5   -0.31    0.24 
  -5 -12  -5    0.06    0.33 
  -4 -12  -5    0.81    0.36 
  -3 -12  -5    2.78    0.51 
  -2 -12  -5    8.65    0.76 
  -1 -12  -5    8.25    0.80 
   0 -12  -5    7.79    0.81 
   1 -12  -5    0.81    0.48 
   2 -12  -5    1.80    0.57 
   3 -12  -5    8.02    0.94 
   4 -12  -5   11.28    1.19 
   5 -12  -5    9.41    1.42 
   6 -12  -5    1.24    1.35 
   7 -12  -5    2.40    0.92 
   8 -12  -5    0.52    0.80 
   9 -12  -5    3.35    1.16 
  10 -12  -5    4.31    1.27 
  11 -12  -5   -1.16    1.08 
  -9 -11  -5    8.69    1.43 
  -8 -11  -5   13.92    0.68 
  -7 -11  -5   -0.90    0.30 
  -6 -11  -5   -0.10    0.21 
  -5 -11  -5   -0.21    0.28 
  -4 -11  -5    4.89    0.51 
  -3 -11  -5    0.33    0.32 
  -2 -11  -5    0.27    0.36 
  -1 -11  -5    0.42    0.40 
   0 -11  -5    2.05    0.50 
   1 -11  -5    6.30    0.74 
   2 -11  -5    2.62    0.70 
   3 -11  -5   13.78    1.12 
   4 -11  -5    0.83    0.42 
   5 -11  -5   -0.06    0.45 
   6 -11  -5    7.44    1.01 
   7 -11  -5    0.41    0.82 
   8 -11  -5    1.46    0.70 
   9 -11  -5    6.63    1.87 
  10 -11  -5    0.16    0.86 
  11 -11  -5    3.88    1.40 
  12 -11  -5    3.35    1.33 
 -10 -10  -5   -2.86    1.62 
  -9 -10  -5    4.26    1.04 
  -8 -10  -5    7.61    0.41 
  -7 -10  -5    0.63    0.31 
  -6 -10  -5    2.78    0.45 
  -5 -10  -5    2.12    0.41 
  -4 -10  -5    0.49    0.29 
  -3 -10  -5    2.85    0.43 
  -2 -10  -5   -0.15    0.31 
  -1 -10  -5    0.92    0.41 
   0 -10  -5    5.83    0.65 
   1 -10  -5    2.87    0.53 
   2 -10  -5    0.53    0.43 
   3 -10  -5   38.40    1.64 
   4 -10  -5   15.50    1.17 
   5 -10  -5    2.89    0.67 
   6 -10  -5   27.82    2.24 
   7 -10  -5    0.09    0.62 
   8 -10  -5   -0.14    0.77 
   9 -10  -5    0.91    0.77 
  10 -10  -5   -0.35    0.69 
  11 -10  -5    9.48    1.77 
  12 -10  -5    4.56    1.90 
 -10  -9  -5    3.15    0.97 
  -9  -9  -5    1.98    1.39 
  -8  -9  -5    8.60    1.23 
  -7  -9  -5    2.22    0.32 
  -6  -9  -5    0.32    0.25 
  -5  -9  -5   19.08    0.65 
  -4  -9  -5    1.76    0.30 
  -3  -9  -5    5.01    0.51 
  -2  -9  -5   28.45    1.15 
  -1  -9  -5    2.40    0.42 
   0  -9  -5   28.94    1.13 
   1  -9  -5    8.43    0.66 
   2  -9  -5    2.75    0.47 
   3  -9  -5    7.25    0.78 
   4  -9  -5   10.56    0.96 
   5  -9  -5   23.57    1.41 
   6  -9  -5    2.29    0.64 
   7  -9  -5    1.20    0.66 
   8  -9  -5    3.82    0.99 
   9  -9  -5    2.10    0.85 
  10  -9  -5    1.94    0.97 
  11  -9  -5    0.64    0.93 
  12  -9  -5    5.04    1.16 
  13  -9  -5    0.47    1.06 
 -11  -8  -5    0.04    1.73 
 -10  -8  -5   -0.50    0.69 
  -9  -8  -5    2.01    0.83 
  -8  -8  -5   18.76    1.70 
  -7  -8  -5    4.79    0.33 
  -6  -8  -5    0.06    0.21 
  -5  -8  -5    3.04    0.40 
  -4  -8  -5   15.99    0.68 
  -3  -8  -5    9.32    0.56 
  -2  -8  -5    8.60    0.53 
  -1  -8  -5   36.07    1.11 
   0  -8  -5   29.11    0.97 
   1  -8  -5   33.49    1.18 
   2  -8  -5   54.51    1.73 
   3  -8  -5    1.74    0.40 
   4  -8  -5    9.05    0.75 
   5  -8  -5    0.77    0.38 
   6  -8  -5    0.81    0.47 
   7  -8  -5   -0.36    0.55 
   8  -8  -5    6.98    1.25 
   9  -8  -5    0.34    0.65 
  10  -8  -5    0.64    0.76 
  11  -8  -5    9.57    1.49 
  12  -8  -5    0.68    0.83 
  13  -8  -5    2.29    1.23 
 -11  -7  -5    2.27    1.85 
 -10  -7  -5    1.89    0.70 
  -9  -7  -5    5.76    0.98 
  -8  -7  -5    0.03    0.58 
  -7  -7  -5    0.36    0.61 
  -6  -7  -5   -0.01    0.16 
  -5  -7  -5    2.86    0.32 
  -4  -7  -5    0.49    0.17 
  -3  -7  -5    0.04    0.18 
  -2  -7  -5    0.96    0.29 
  -1  -7  -5   18.55    0.66 
   0  -7  -5    5.53    0.43 
   1  -7  -5   16.75    0.83 
   2  -7  -5   35.32    1.40 
   3  -7  -5  138.95    3.50 
   4  -7  -5    0.13    0.25 
   5  -7  -5    3.93    0.56 
   6  -7  -5   -0.01    0.41 
   7  -7  -5   25.29    2.00 
   8  -7  -5    2.45    0.77 
   9  -7  -5    1.04    0.62 
  10  -7  -5    7.07    1.23 
  11  -7  -5    0.03    0.75 
  12  -7  -5    1.49    0.93 
  13  -7  -5    2.80    1.05 
 -12  -6  -5   -1.62    1.52 
 -11  -6  -5    2.12    0.40 
 -10  -6  -5    6.98    0.92 
  -9  -6  -5   -0.69    0.48 
  -8  -6  -5    1.21    0.63 
  -7  -6  -5    1.43    0.59 
  -6  -6  -5    5.44    0.87 
  -5  -6  -5   10.74    0.48 
  -4  -6  -5    5.23    0.45 
  -3  -6  -5    0.12    0.14 
  -2  -6  -5    6.15    0.38 
  -1  -6  -5    3.28    0.32 
   0  -6  -5    3.05    0.29 
   1  -6  -5  166.67    3.92 
   2  -6  -5    0.74    0.23 
   3  -6  -5    3.36    0.41 
   4  -6  -5   25.04    1.10 
   5  -6  -5   21.76    1.07 
   6  -6  -5    6.16    0.64 
   7  -6  -5    0.55    0.44 
   8  -6  -5   17.54    1.45 
   9  -6  -5   13.25    1.52 
  10  -6  -5   12.59    1.48 
  11  -6  -5   -0.37    0.65 
  12  -6  -5   -0.48    0.64 
  13  -6  -5    0.17    0.92 
  14  -6  -5    1.52    1.13 
 -12  -5  -5    2.95    1.97 
 -11  -5  -5    4.20    1.77 
 -10  -5  -5    4.05    0.72 
  -9  -5  -5    2.12    0.60 
  -8  -5  -5   22.50    1.63 
  -7  -5  -5    6.09    0.91 
  -6  -5  -5    0.61    0.49 
  -5  -5  -5   12.82    1.33 
  -4  -5  -5   14.82    0.53 
  -3  -5  -5   15.51    0.55 
  -2  -5  -5    7.33    0.36 
  -1  -5  -5   28.50    0.77 
   0  -5  -5    0.31    0.16 
   1  -5  -5   10.78    0.52 
   2  -5  -5    3.02    0.36 
   3  -5  -5    2.64    0.36 
   4  -5  -5   16.70    0.86 
   5  -5  -5   40.66    1.30 
   6  -5  -5   36.09    1.23 
   7  -5  -5    1.52    0.42 
   8  -5  -5    1.81    0.46 
   9  -5  -5   17.04    1.40 
  10  -5  -5    1.95    0.66 
  11  -5  -5    1.66    0.97 
  12  -5  -5    4.45    1.28 
  13  -5  -5   -0.69    0.82 
  14  -5  -5    0.15    1.00 
 -12  -4  -5    0.43    1.57 
 -11  -4  -5    1.84    1.59 
 -10  -4  -5    0.74    1.49 
  -9  -4  -5    2.15    0.56 
  -8  -4  -5   19.31    1.47 
  -7  -4  -5    2.83    0.67 
  -6  -4  -5   15.43    1.12 
  -5  -4  -5   43.40    1.58 
  -4  -4  -5   21.51    1.04 
  -3  -4  -5    6.68    0.47 
  -2  -4  -5    1.79    0.18 
  -1  -4  -5   20.15    0.58 
   0  -4  -5  277.44    5.12 
   1  -4  -5    0.33    0.15 
   2  -4  -5  188.77    4.44 
   3  -4  -5   20.35    0.81 
   4  -4  -5    3.41    0.37 
   5  -4  -5   15.12    0.81 
   6  -4  -5   13.02    0.98 
   7  -4  -5    1.35    0.42 
   8  -4  -5    8.05    0.82 
   9  -4  -5    0.56    0.52 
  10  -4  -5    1.80    0.61 
  11  -4  -5    1.60    0.58 
  12  -4  -5    6.09    0.90 
  13  -4  -5   -0.48    0.59 
  14  -4  -5    2.37    0.96 
 -13  -3  -5   -2.70    1.68 
 -12  -3  -5    4.02    0.36 
 -11  -3  -5    6.43    0.35 
 -10  -3  -5   25.73    0.78 
  -9  -3  -5    4.60    0.51 
  -8  -3  -5    0.37    0.46 
  -7  -3  -5    2.81    0.63 
  -6  -3  -5    3.12    0.59 
  -5  -3  -5    4.00    0.49 
  -4  -3  -5    5.49    1.00 
  -3  -3  -5    0.40    0.25 
  -2  -3  -5   16.30    0.52 
  -1  -3  -5   23.16    0.60 
   0  -3  -5    3.81    0.25 
   1  -3  -5  102.26    2.04 
   2  -3  -5   81.68    1.88 
   3  -3  -5    7.47    0.59 
   4  -3  -5   13.81    0.66 
   5  -3  -5    7.80    0.56 
   6  -3  -5   19.78    0.91 
   7  -3  -5   27.52    1.06 
   8  -3  -5   -0.08    0.32 
   9  -3  -5   12.69    1.11 
  10  -3  -5   12.32    1.33 
  11  -3  -5   17.01    1.45 
  12  -3  -5    0.82    0.63 
  13  -3  -5    4.43    0.79 
  14  -3  -5    1.77    0.79 
 -13  -2  -5    7.59    0.55 
 -12  -2  -5   -0.01    0.27 
 -11  -2  -5   11.76    0.67 
 -10  -2  -5   15.96    0.56 
  -9  -2  -5   29.63    1.02 
  -8  -2  -5    1.62    0.18 
  -7  -2  -5    1.03    0.46 
  -6  -2  -5   -0.03    0.32 
  -4  -2  -5    8.42    0.64 
  -3  -2  -5    4.87    0.47 
  -2  -2  -5    6.17    0.31 
  -1  -2  -5   20.93    0.59 
   0  -2  -5  136.11    2.44 
   1  -2  -5   78.21    1.62 
   2  -2  -5   84.09    2.10 
   3  -2  -5   65.82    1.62 
   4  -2  -5    8.36    0.52 
   5  -2  -5   18.01    0.74 
   6  -2  -5    0.48    0.24 
   7  -2  -5    8.96    0.67 
   8  -2  -5   55.93    2.02 
   9  -2  -5    0.69    0.43 
  10  -2  -5   61.91    2.54 
  11  -2  -5   12.77    1.15 
  12  -2  -5    2.45    0.66 
  13  -2  -5    4.62    0.78 
  14  -2  -5    3.52    2.09 
 -13  -1  -5    3.33    0.27 
 -12  -1  -5    2.31    0.26 
 -11  -1  -5   13.80    0.75 
 -10  -1  -5    5.74    0.27 
  -9  -1  -5    0.43    0.12 
  -8  -1  -5    4.91    0.20 
  -7  -1  -5    0.30    0.19 
  -6  -1  -5   13.70    0.52 
  -5  -1  -5    0.57    0.27 
  -4  -1  -5   24.36    0.99 
  -3  -1  -5    7.31    0.55 
  -2  -1  -5   22.56    0.83 
  -1  -1  -5    3.39    0.18 
   0  -1  -5   51.20    1.01 
   1  -1  -5   17.75    0.52 
   2  -1  -5   17.35    0.67 
   3  -1  -5  166.40    3.83 
   4  -1  -5   52.65    1.39 
   5  -1  -5    9.89    0.94 
   6  -1  -5    5.88    0.50 
   7  -1  -5    5.29    0.47 
   8  -1  -5    4.73    0.56 
   9  -1  -5   11.47    1.05 
  10  -1  -5    1.49    0.47 
  11  -1  -5   16.46    1.20 
  12  -1  -5   -0.05    0.41 
  13  -1  -5    1.91    0.40 
  14  -1  -5   -0.69    1.66 
 -13   0  -5    0.37    0.30 
 -12   0  -5    0.43    0.30 
 -11   0  -5    2.03    0.42 
 -10   0  -5    6.94    0.41 
  -9   0  -5   31.66    0.80 
  -8   0  -5    2.50    0.23 
  -7   0  -5   10.38    0.36 
  -6   0  -5   37.94    0.85 
  -5   0  -5    3.88    0.54 
  -4   0  -5  122.67    3.32 
  -3   0  -5  183.43    4.60 
  -2   0  -5    6.20    0.33 
  -1   0  -5   28.03    0.63 
   0   0  -5    4.71    0.20 
   1   0  -5  167.38    3.14 
   2   0  -5    8.46    0.41 
   3   0  -5   12.83    0.53 
   4   0  -5    8.45    0.51 
   5   0  -5    0.83    0.21 
   6   0  -5    3.00    0.36 
   7   0  -5    0.55    0.25 
   8   0  -5    4.56    0.53 
   9   0  -5    6.01    0.70 
  10   0  -5   -0.81    0.37 
  11   0  -5    8.76    0.97 
  12   0  -5    7.56    0.62 
  13   0  -5    1.96    1.10 
  14   0  -5   -1.73    1.06 
 -13   1  -5   -0.33    0.39 
 -12   1  -5    1.75    0.36 
 -11   1  -5    0.34    0.28 
 -10   1  -5    9.56    0.52 
  -9   1  -5   30.38    0.84 
  -8   1  -5    0.33    0.17 
  -7   1  -5    0.92    0.19 
  -6   1  -5    5.78    0.30 
  -5   1  -5   18.33    0.50 
  -4   1  -5   36.09    0.79 
  -3   1  -5    4.17    0.24 
  -2   1  -5  205.37    3.96 
  -1   1  -5    0.42    0.10 
   0   1  -5   19.77    0.62 
   1   1  -5    7.27    0.44 
   2   1  -5   27.15    0.83 
   3   1  -5   19.89    0.66 
   4   1  -5   21.85    0.72 
   5   1  -5   18.60    0.88 
   6   1  -5    1.51    0.31 
   7   1  -5    6.70    0.56 
   8   1  -5   10.66    0.74 
   9   1  -5   17.32    1.12 
  10   1  -5    2.17    0.86 
  11   1  -5    1.24    0.25 
  12   1  -5    1.94    0.89 
  13   1  -5    5.46    1.34 
  14   1  -5   -0.25    1.22 
  15   1  -5   -1.35    2.15 
 -13   2  -5    0.36    0.41 
 -12   2  -5    3.04    0.48 
 -11   2  -5    0.67    0.35 
 -10   2  -5    1.34    0.26 
  -9   2  -5    2.58    0.31 
  -8   2  -5    0.73    0.22 
  -7   2  -5    6.49    0.39 
  -6   2  -5   -0.05    0.15 
  -5   2  -5    3.59    0.28 
  -4   2  -5    1.34    0.54 
  -3   2  -5    3.00    0.21 
  -2   2  -5    1.00    0.13 
  -1   2  -5    0.13    0.08 
   0   2  -5  124.71    2.77 
   1   2  -5    0.45    0.22 
   2   2  -5   72.27    1.82 
   3   2  -5    2.82    0.31 
   4   2  -5   19.69    0.84 
   5   2  -5  104.63    2.38 
   6   2  -5    3.88    0.38 
   7   2  -5    6.94    0.53 
   8   2  -5    1.26    0.40 
   9   2  -5    6.93    0.68 
  10   2  -5   23.15    0.91 
  11   2  -5    2.97    1.04 
  12   2  -5    0.12    0.87 
  13   2  -5    4.05    1.12 
  14   2  -5    1.14    1.33 
 -13   3  -5    0.48    0.48 
 -12   3  -5    0.02    0.26 
 -11   3  -5    0.99    0.30 
 -10   3  -5   16.05    0.72 
  -9   3  -5    8.04    0.54 
  -8   3  -5   10.94    0.61 
  -7   3  -5    2.27    0.29 
  -6   3  -5    3.39    0.32 
  -5   3  -5   13.93    0.49 
  -4   3  -5   20.27    0.62 
  -3   3  -5    6.41    0.38 
  -2   3  -5   48.74    1.03 
  -1   3  -5    0.67    0.13 
   0   3  -5   36.99    0.98 
   1   3  -5    0.20    0.17 
   2   3  -5   33.49    0.98 
   3   3  -5    4.99    0.45 
   4   3  -5   12.71    0.71 
   5   3  -5  130.29    3.52 
   6   3  -5   10.85    0.58 
   7   3  -5   11.63    0.56 
   8   3  -5   12.72    0.88 
   9   3  -5    4.71    0.53 
  10   3  -5   18.42    1.92 
  11   3  -5   21.14    2.93 
  12   3  -5    0.82    0.88 
  13   3  -5    2.57    0.91 
  14   3  -5   -0.57    1.03 
 -13   4  -5    1.42    0.54 
 -12   4  -5    0.86    0.37 
 -11   4  -5   -0.22    0.30 
 -10   4  -5   15.76    0.86 
  -9   4  -5   13.09    2.23 
  -8   4  -5    6.91    0.51 
  -7   4  -5   11.48    0.66 
  -6   4  -5    0.10    0.18 
  -5   4  -5    9.85    0.51 
  -4   4  -5   31.16    0.95 
  -3   4  -5  204.44    4.43 
  -2   4  -5   47.95    1.23 
  -1   4  -5  144.14    3.65 
   0   4  -5   33.55    1.23 
   1   4  -5   24.21    0.89 
   2   4  -5  113.87    2.64 
   3   4  -5   65.42    1.52 
   4   4  -5   88.56    2.23 
   5   4  -5   13.40    0.67 
   6   4  -5    3.86    0.42 
   7   4  -5    4.11    0.45 
   8   4  -5    0.52    0.32 
   9   4  -5    0.60    0.24 
  10   4  -5    0.23    0.77 
  11   4  -5    4.25    1.07 
  12   4  -5    3.11    0.83 
  13   4  -5    3.05    0.96 
  14   4  -5   -1.12    0.93 
 -13   5  -5    0.73    0.50 
 -12   5  -5   -0.07    0.36 
 -11   5  -5   -0.07    0.33 
 -10   5  -5    1.02    0.32 
  -9   5  -5    7.96    0.70 
  -8   5  -5   16.77    0.76 
  -7   5  -5    4.09    0.39 
  -6   5  -5    2.33    0.32 
  -5   5  -5   36.59    1.13 
  -4   5  -5    5.78    0.42 
  -3   5  -5   26.01    0.84 
  -2   5  -5   12.28    0.42 
  -1   5  -5    1.29    0.16 
   0   5  -5   83.99    1.82 
   1   5  -5    0.17    0.14 
   2   5  -5    0.30    0.16 
   3   5  -5  155.37    3.54 
   4   5  -5   98.65    2.45 
   5   5  -5   41.74    1.33 
   6   5  -5   50.34    1.69 
   7   5  -5    3.84    0.48 
   8   5  -5   10.17    0.80 
   9   5  -5    2.78    0.62 
  10   5  -5   10.17    1.06 
  11   5  -5    0.55    0.58 
  12   5  -5    0.96    0.73 
  13   5  -5   -1.10    1.05 
  14   5  -5    6.08    1.40 
 -13   6  -5    1.37    0.66 
 -12   6  -5    2.90    0.49 
 -11   6  -5   -0.25    0.35 
 -10   6  -5    0.75    0.41 
  -9   6  -5   14.98    0.80 
  -8   6  -5    1.48    0.32 
  -7   6  -5   -0.06    0.20 
  -6   6  -5    0.73    0.23 
  -5   6  -5    7.18    0.51 
  -4   6  -5   57.17    1.55 
  -3   6  -5    0.02    0.14 
  -2   6  -5    4.88    0.30 
  -1   6  -5    7.76    0.38 
   0   6  -5  132.28    2.77 
   1   6  -5    0.06    0.16 
   2   6  -5  141.91    3.40 
   3   6  -5    2.32    0.35 
   4   6  -5   45.00    1.51 
   5   6  -5   50.25    1.52 
   6   6  -5    2.73    0.29 
   7   6  -5    1.10    0.41 
   8   6  -5   15.83    0.86 
   9   6  -5    2.60    0.45 
  10   6  -5    6.06    1.03 
  11   6  -5    0.39    0.57 
  12   6  -5    1.23    0.72 
  13   6  -5   -0.99    0.77 
  14   6  -5   -0.77    1.21 
 -13   7  -5    2.60    0.71 
 -12   7  -5    1.47    0.52 
 -11   7  -5    1.12    0.43 
 -10   7  -5    3.57    0.50 
  -9   7  -5   13.84    0.92 
  -8   7  -5    2.17    0.38 
  -7   7  -5   50.40    1.60 
  -6   7  -5    1.74    0.31 
  -5   7  -5    4.58    0.49 
  -4   7  -5    7.72    0.51 
  -3   7  -5   17.34    0.62 
  -2   7  -5    8.72    0.45 
  -1   7  -5    1.00    0.20 
   0   7  -5   20.43    0.67 
   1   7  -5   20.57    0.77 
   2   7  -5    2.24    0.32 
   3   7  -5  117.88    2.90 
   4   7  -5   21.63    1.12 
   5   7  -5    3.28    0.46 
   6   7  -5   21.31    0.79 
   7   7  -5    0.17    0.24 
   8   7  -5    0.74    0.34 
   9   7  -5    1.47    0.35 
  10   7  -5   27.61    0.94 
  11   7  -5    0.05    0.55 
  12   7  -5    0.41    0.77 
  13   7  -5    0.30    1.32 
  14   7  -5    1.72    1.29 
 -13   8  -5    2.94    0.74 
 -12   8  -5    0.36    0.46 
 -11   8  -5    4.44    0.59 
 -10   8  -5    1.20    0.41 
  -9   8  -5    9.02    0.73 
  -8   8  -5    9.26    0.65 
  -7   8  -5    0.71    0.28 
  -6   8  -5   61.13    1.82 
  -5   8  -5    1.10    0.32 
  -4   8  -5    7.80    0.62 
  -3   8  -5    6.47    0.44 
  -2   8  -5   58.28    1.47 
  -1   8  -5   35.31    0.99 
   0   8  -5    2.47    0.27 
   1   8  -5   46.23    1.36 
   2   8  -5    5.67    0.48 
   3   8  -5  131.14    3.21 
   4   8  -5    2.79    0.38 
   5   8  -5    4.28    0.53 
   6   8  -5    1.02    0.43 
   7   8  -5   10.73    0.99 
   8   8  -5    2.45    0.38 
   9   8  -5    3.51    0.57 
  10   8  -5    7.26    0.61 
  11   8  -5    2.53    0.70 
  12   8  -5    2.31    0.77 
  13   8  -5    1.98    0.94 
 -13   9  -5    3.08    0.76 
 -12   9  -5    3.60    0.65 
 -11   9  -5    1.87    0.54 
 -10   9  -5    0.06    0.39 
  -9   9  -5   24.18    1.26 
  -8   9  -5   11.01    1.00 
  -7   9  -5    4.17    0.54 
  -6   9  -5   16.08    0.91 
  -5   9  -5   11.84    0.68 
  -4   9  -5    8.00    0.99 
  -3   9  -5   20.94    0.76 
  -2   9  -5    0.15    0.18 
  -1   9  -5    0.06    0.20 
   0   9  -5    9.16    0.54 
   1   9  -5   18.31    0.85 
   2   9  -5   12.84    0.97 
   3   9  -5    4.24    0.44 
   4   9  -5   28.58    1.09 
   5   9  -5    5.21    0.62 
   6   9  -5   37.41    1.67 
   7   9  -5    1.75    0.53 
   8   9  -5    1.89    0.52 
   9   9  -5    0.81    0.30 
  10   9  -5    9.56    0.69 
  11   9  -5    1.12    0.56 
  12   9  -5   -0.53    0.66 
  13   9  -5    2.63    1.03 
 -12  10  -5   -0.79    0.59 
 -11  10  -5   -0.24    0.50 
 -10  10  -5    0.99    0.45 
  -9  10  -5    1.02    0.52 
  -8  10  -5   -0.34    0.36 
  -7  10  -5    0.36    0.36 
  -6  10  -5    4.24    0.51 
  -5  10  -5    3.73    0.47 
  -4  10  -5   16.03    0.81 
  -3  10  -5   79.02    2.12 
  -2  10  -5   -0.14    0.23 
  -1  10  -5    0.55    0.22 
   0  10  -5   15.29    0.73 
   1  10  -5    5.88    0.53 
   2  10  -5   41.07    1.36 
   3  10  -5    7.43    0.79 
   4  10  -5    1.72    0.45 
   5  10  -5    6.39    0.71 
   6  10  -5    3.18    0.83 
   7  10  -5    4.74    0.72 
   8  10  -5   21.27    1.42 
   9  10  -5   -0.03    0.48 
  10  10  -5   -0.32    0.55 
  11  10  -5    4.91    0.75 
  12  10  -5   -1.32    0.58 
  13  10  -5    1.43    2.26 
 -12  11  -5    2.05    0.77 
 -11  11  -5    4.42    0.76 
 -10  11  -5    4.51    0.75 
  -9  11  -5    8.00    0.85 
  -8  11  -5   30.99    1.21 
  -7  11  -5   15.56    0.90 
  -6  11  -5    9.19    0.74 
  -5  11  -5   44.47    1.48 
  -4  11  -5    1.53    0.33 
  -3  11  -5    0.79    0.31 
  -2  11  -5    7.75    0.60 
  -1  11  -5    0.41    0.30 
   0  11  -5    2.93    0.35 
   1  11  -5   15.21    0.88 
   2  11  -5    0.08    0.33 
   3  11  -5   29.14    1.31 
   4  11  -5    1.33    0.47 
   5  11  -5    2.08    0.49 
   6  11  -5    1.75    0.51 
   7  11  -5   -0.01    0.66 
   8  11  -5    0.71    0.55 
   9  11  -5   -0.14    0.54 
  10  11  -5    2.08    0.69 
  11  11  -5   -0.44    0.76 
  12  11  -5    6.63    2.45 
 -12  12  -5   -1.18    1.50 
 -11  12  -5    2.89    0.87 
 -10  12  -5    0.00    0.45 
  -9  12  -5    5.14    0.65 
  -8  12  -5    1.62    0.46 
  -7  12  -5    1.25    0.50 
  -6  12  -5    0.60    0.35 
  -5  12  -5    7.77    0.72 
  -4  12  -5    8.26    0.70 
  -3  12  -5    5.46    0.59 
  -2  12  -5   38.70    1.42 
  -1  12  -5    1.24    0.40 
   0  12  -5   12.07    0.88 
   1  12  -5    9.11    0.91 
   2  12  -5   24.82    1.43 
   3  12  -5    2.77    0.65 
   4  12  -5    8.93    0.96 
   5  12  -5    0.53    0.49 
   6  12  -5    3.37    0.65 
   7  12  -5   16.79    1.34 
   8  12  -5   -0.34    0.66 
   9  12  -5    1.13    0.91 
  10  12  -5    4.07    1.13 
  11  12  -5   -1.22    1.30 
  12  12  -5    2.28    2.35 
 -11  13  -5    0.71    0.59 
 -10  13  -5    0.78    0.52 
  -9  13  -5   -0.07    0.39 
  -8  13  -5    0.03    0.37 
  -7  13  -5    0.83    0.46 
  -6  13  -5   14.97    1.07 
  -5  13  -5   10.65    0.88 
  -4  13  -5   11.77    1.08 
  -3  13  -5    6.51    0.69 
  -2  13  -5    2.89    0.51 
  -1  13  -5   53.24    1.87 
   0  13  -5   -0.33    0.45 
   1  13  -5   58.96    2.41 
   2  13  -5   29.19    1.57 
   3  13  -5    2.93    0.77 
   4  13  -5   -0.10    0.44 
   5  13  -5    0.61    0.47 
   6  13  -5    3.61    0.82 
   7  13  -5    3.34    0.83 
   8  13  -5   -0.59    1.16 
   9  13  -5    1.56    0.85 
  10  13  -5   -0.47    0.87 
  11  13  -5   -0.48    1.81 
 -11  14  -5    9.87    1.19 
 -10  14  -5    2.84    0.71 
  -9  14  -5    0.52    0.49 
  -8  14  -5    1.81    0.53 
  -7  14  -5    2.58    0.52 
  -6  14  -5   -0.49    0.46 
  -5  14  -5    1.04    0.44 
  -4  14  -5    5.23    0.67 
  -3  14  -5   19.48    1.13 
  -2  14  -5    0.83    0.37 
  -1  14  -5    3.73    0.56 
   0  14  -5    9.66    0.99 
   1  14  -5    3.28    0.69 
   2  14  -5    0.74    0.58 
   3  14  -5    4.90    0.82 
   4  14  -5    1.67    0.65 
   5  14  -5   13.35    1.29 
   6  14  -5   19.53    1.63 
   7  14  -5    4.70    0.86 
   8  14  -5    0.54    1.00 
   9  14  -5    0.96    1.09 
  10  14  -5    6.62    2.42 
 -10  15  -5   11.60    1.18 
  -9  15  -5    3.98    0.71 
  -8  15  -5   -0.27    0.47 
  -7  15  -5    0.44    0.47 
  -6  15  -5    0.43    0.41 
  -5  15  -5    3.97    0.72 
  -4  15  -5    4.31    0.62 
  -3  15  -5    8.44    0.85 
  -2  15  -5    0.67    0.40 
  -1  15  -5    7.29    0.90 
   0  15  -5    3.04    0.67 
   1  15  -5    2.40    0.69 
   2  15  -5    1.14    0.57 
   3  15  -5   17.95    1.53 
   4  15  -5   13.12    1.30 
   5  15  -5    3.33    0.84 
   6  15  -5    5.56    0.98 
   7  15  -5   12.98    1.43 
   8  15  -5    1.79    1.14 
   9  15  -5    3.03    1.41 
  10  15  -5    5.64    2.29 
  -9  16  -5   -0.04    0.63 
  -8  16  -5   -0.15    0.53 
  -7  16  -5    2.45    0.62 
  -6  16  -5   -0.47    0.41 
  -5  16  -5    4.82    0.70 
  -4  16  -5    0.04    0.40 
  -3  16  -5    0.52    0.49 
  -2  16  -5   12.29    1.03 
  -1  16  -5    3.73    0.56 
   0  16  -5   15.59    1.34 
   1  16  -5    3.05    0.74 
   2  16  -5    0.68    0.58 
   3  16  -5    2.72    0.73 
   4  16  -5    0.63    0.65 
   5  16  -5    3.18    0.82 
   6  16  -5    0.41    0.74 
   7  16  -5    2.75    0.94 
   8  16  -5   -0.26    1.20 
   9  16  -5    2.24    2.04 
  -9  17  -5    2.34    0.81 
  -8  17  -5    4.61    0.75 
  -7  17  -5    0.52    0.57 
  -6  17  -5    4.67    0.77 
  -5  17  -5    1.02    0.56 
  -4  17  -5   21.93    1.45 
  -3  17  -5   13.87    1.21 
  -2  17  -5   19.20    1.31 
  -1  17  -5    0.40    0.59 
   0  17  -5    0.46    0.60 
   1  17  -5   -1.12    0.56 
   2  17  -5    7.61    1.07 
   3  17  -5    1.75    0.93 
   4  17  -5    8.19    1.11 
   5  17  -5    0.63    0.71 
   6  17  -5    1.04    0.74 
   7  17  -5   -0.29    1.00 
   8  17  -5   -1.65    1.70 
  -8  18  -5    0.40    0.76 
  -7  18  -5   -0.02    0.64 
  -6  18  -5    0.03    0.56 
  -5  18  -5    0.67    0.63 
  -4  18  -5   12.50    1.12 
  -3  18  -5    8.02    0.93 
  -2  18  -5    0.24    0.49 
  -1  18  -5    0.87    0.68 
   0  18  -5    1.78    0.70 
   1  18  -5   11.64    2.44 
   2  18  -5   -0.68    0.66 
   3  18  -5   13.62    1.37 
   4  18  -5   -0.32    0.69 
   5  18  -5    2.44    1.01 
   6  18  -5    4.02    1.11 
   7  18  -5    4.70    1.55 
  -6  19  -5    5.10    0.82 
  -5  19  -5    0.43    0.68 
  -4  19  -5   -0.03    0.51 
  -3  19  -5    0.41    0.59 
  -2  19  -5    0.01    0.60 
  -1  19  -5   -0.21    0.62 
   0  19  -5    1.20    0.86 
   1  19  -5   -1.01    0.67 
   2  19  -5    0.15    0.81 
   3  19  -5   -0.03    0.81 
   4  19  -5    3.96    1.11 
   5  19  -5    0.56    0.99 
  -5  20  -5    9.48    2.45 
  -4  20  -5   -0.05    0.75 
  -3  20  -5    0.56    0.69 
  -2  20  -5    0.93    0.77 
  -1  20  -5    0.42    0.71 
   0  20  -5   -0.79    0.76 
   1  20  -5   -0.77    0.73 
   2  20  -5    1.84    0.92 
   3  20  -5    1.34    0.95 
   1 -18  -4    0.31    1.37 
   2 -18  -4   -0.62    1.08 
  -3 -17  -4   -1.88    1.07 
  -2 -17  -4    4.64    1.37 
  -1 -17  -4    0.62    0.87 
   0 -17  -4    2.07    0.96 
   1 -17  -4    7.43    1.46 
   2 -17  -4    0.21    0.93 
   3 -17  -4   -0.10    0.96 
   4 -17  -4    2.59    1.12 
   5 -17  -4    0.65    1.14 
   6 -17  -4    1.41    1.24 
  -4 -16  -4   -0.51    0.77 
  -3 -16  -4    4.35    0.83 
  -2 -16  -4    0.05    0.59 
  -1 -16  -4    1.09    0.65 
   0 -16  -4    7.63    1.11 
   1 -16  -4    1.18    0.70 
   2 -16  -4    1.10    0.80 
   3 -16  -4    0.47    0.75 
   4 -16  -4    0.33    0.81 
   5 -16  -4    0.15    0.66 
   6 -16  -4   -0.98    1.04 
   7 -16  -4    3.27    1.21 
   8 -16  -4    5.11    1.70 
  -6 -15  -4    0.69    0.54 
  -5 -15  -4    2.01    0.55 
  -4 -15  -4    8.55    0.83 
  -3 -15  -4    2.91    0.63 
  -2 -15  -4   -0.13    0.53 
  -1 -15  -4    0.26    0.54 
   0 -15  -4    1.56    0.56 
   1 -15  -4   -0.08    0.57 
   2 -15  -4    2.65    0.65 
   3 -15  -4    1.20    0.65 
   4 -15  -4    0.24    0.62 
   5 -15  -4    7.49    1.45 
   6 -15  -4    0.43    0.96 
   7 -15  -4    6.53    1.50 
   8 -15  -4    2.22    1.23 
   9 -15  -4    0.87    1.14 
  -7 -14  -4    1.61    0.51 
  -6 -14  -4    4.18    0.52 
  -5 -14  -4    0.81    0.44 
  -4 -14  -4    1.43    0.52 
  -3 -14  -4    0.59    0.65 
  -2 -14  -4    9.02    0.93 
  -1 -14  -4    0.28    0.52 
   0 -14  -4   20.64    1.62 
   1 -14  -4   -0.32    0.59 
   2 -14  -4    0.27    0.54 
   3 -14  -4    6.09    0.83 
   4 -14  -4    0.62    0.52 
   5 -14  -4    2.80    0.85 
   6 -14  -4    1.17    0.76 
   7 -14  -4    2.04    1.04 
   8 -14  -4    0.78    0.88 
   9 -14  -4   -0.53    0.97 
  10 -14  -4    3.50    1.22 
  -8 -13  -4    0.72    0.47 
  -7 -13  -4   -0.31    0.35 
  -6 -13  -4    2.45    0.46 
  -5 -13  -4    1.08    0.36 
  -4 -13  -4    0.26    0.41 
  -3 -13  -4    9.87    0.86 
  -2 -13  -4    1.40    0.47 
  -1 -13  -4    0.72    0.45 
   0 -13  -4    2.58    0.53 
   1 -13  -4   23.39    1.36 
   2 -13  -4    0.87    0.49 
   3 -13  -4   10.67    0.98 
   4 -13  -4    5.43    1.63 
   5 -13  -4    0.59    0.65 
   6 -13  -4    4.89    0.91 
   7 -13  -4    0.06    0.68 
   8 -13  -4    9.08    1.52 
   9 -13  -4    1.10    1.04 
  10 -13  -4    1.04    0.99 
  11 -13  -4    5.87    1.60 
  -9 -12  -4   -0.22    0.37 
  -8 -12  -4    1.57    0.45 
  -7 -12  -4    0.08    0.25 
  -6 -12  -4    1.56    0.41 
  -5 -12  -4    1.75    0.34 
  -4 -12  -4   12.26    1.01 
  -3 -12  -4   15.80    0.99 
  -2 -12  -4    1.68    0.45 
  -1 -12  -4    5.08    0.66 
   0 -12  -4    5.38    0.67 
   1 -12  -4    1.02    0.48 
   2 -12  -4    3.64    0.60 
   3 -12  -4    3.35    0.61 
   4 -12  -4    0.22    0.45 
   5 -12  -4    0.55    0.48 
   6 -12  -4   23.23    2.26 
   7 -12  -4    1.82    0.85 
   8 -12  -4    0.03    0.95 
   9 -12  -4    2.72    1.18 
  10 -12  -4    3.47    1.18 
  11 -12  -4   12.06    1.78 
  -9 -11  -4    1.62    0.37 
  -8 -11  -4    0.31    0.37 
  -7 -11  -4    0.28    0.27 
  -6 -11  -4    2.50    0.48 
  -5 -11  -4    1.20    0.28 
  -4 -11  -4    0.93    0.36 
  -3 -11  -4    0.10    0.34 
  -2 -11  -4    1.16    0.48 
  -1 -11  -4    5.67    0.63 
   0 -11  -4    2.17    0.47 
   1 -11  -4    3.69    0.58 
   2 -11  -4    8.08    0.80 
   3 -11  -4    7.73    0.83 
   4 -11  -4    2.48    0.57 
   5 -11  -4    0.25    0.56 
   6 -11  -4    7.39    1.25 
   7 -11  -4   22.04    2.20 
   8 -11  -4    0.69    1.06 
   9 -11  -4    5.52    1.08 
  10 -11  -4    2.59    1.16 
  11 -11  -4    0.55    1.49 
  12 -11  -4    0.35    1.00 
 -10 -10  -4    3.39    0.88 
  -9 -10  -4    3.22    0.43 
  -8 -10  -4   -0.17    0.31 
  -7 -10  -4    0.22    0.12 
  -6 -10  -4    2.81    0.45 
  -5 -10  -4    0.77    0.26 
  -4 -10  -4   14.56    0.80 
  -3 -10  -4    4.07    0.59 
  -2 -10  -4   16.11    0.90 
  -1 -10  -4    1.79    0.39 
   0 -10  -4   15.87    1.03 
   1 -10  -4   26.84    1.24 
   2 -10  -4    0.70    0.37 
   3 -10  -4    1.25    0.48 
   4 -10  -4    7.20    0.83 
   5 -10  -4   11.88    1.22 
   6 -10  -4    3.85    0.76 
   7 -10  -4    0.82    0.62 
   8 -10  -4    1.71    0.77 
   9 -10  -4    0.26    0.70 
  10 -10  -4   -0.52    0.82 
  11 -10  -4   11.20    1.67 
  12 -10  -4   10.20    1.53 
 -11  -9  -4    1.31    1.55 
 -10  -9  -4    1.63    0.78 
  -9  -9  -4    0.80    0.35 
  -8  -9  -4   14.24    0.73 
  -7  -9  -4    1.54    0.35 
  -6  -9  -4    7.59    0.42 
  -5  -9  -4    0.40    0.20 
  -4  -9  -4   30.41    1.20 
  -3  -9  -4    0.31    0.33 
  -2  -9  -4    7.43    0.57 
  -1  -9  -4    4.83    0.47 
   0  -9  -4   26.71    1.12 
   1  -9  -4   -0.06    0.23 
   2  -9  -4    3.10    0.48 
   3  -9  -4    0.30    0.34 
   4  -9  -4   19.28    1.21 
   5  -9  -4   12.50    1.01 
   6  -9  -4   13.18    1.53 
   7  -9  -4    4.19    0.84 
   8  -9  -4    6.32    1.14 
   9  -9  -4    0.86    0.73 
  10  -9  -4   14.22    1.72 
  11  -9  -4    1.26    0.76 
  12  -9  -4    2.92    0.99 
  13  -9  -4    0.05    1.12 
 -11  -8  -4    3.67    1.94 
 -10  -8  -4    5.96    0.35 
  -9  -8  -4    1.42    0.25 
  -8  -8  -4    7.68    0.66 
  -7  -8  -4    2.23    0.33 
  -6  -8  -4    3.68    0.25 
  -5  -8  -4    4.05    0.32 
  -4  -8  -4    0.14    0.21 
  -3  -8  -4    0.32    0.20 
  -2  -8  -4    2.17    0.30 
  -1  -8  -4    0.91    0.26 
   0  -8  -4    5.84    0.50 
   1  -8  -4   47.62    1.70 
   2  -8  -4    4.81    0.46 
   3  -8  -4   -0.29    0.23 
   4  -8  -4   14.56    1.05 
   5  -8  -4    0.15    0.32 
   6  -8  -4   18.11    1.46 
   7  -8  -4    3.28    0.79 
   8  -8  -4    6.86    1.10 
   9  -8  -4    0.78    0.74 
  10  -8  -4    0.07    0.68 
  11  -8  -4   -0.34    0.83 
  12  -8  -4   19.51    2.03 
  13  -8  -4    1.54    1.03 
 -12  -7  -4   -0.12    1.77 
 -11  -7  -4   -2.76    1.28 
 -10  -7  -4    0.29    0.18 
  -9  -7  -4    0.38    0.21 
  -8  -7  -4    0.15    0.27 
  -7  -7  -4    3.03    0.33 
  -6  -7  -4   26.63    0.95 
  -5  -7  -4    0.63    0.22 
  -4  -7  -4    2.42    0.26 
  -3  -7  -4    1.09    0.22 
  -2  -7  -4   10.65    0.50 
  -1  -7  -4    3.47    0.38 
   0  -7  -4   19.87    0.79 
   1  -7  -4    2.33    0.31 
   2  -7  -4    0.21    0.19 
   3  -7  -4   36.61    1.28 
   4  -7  -4   57.57    1.82 
   5  -7  -4    0.84    0.39 
   6  -7  -4    7.00    0.80 
   7  -7  -4    1.86    0.54 
   8  -7  -4    2.01    0.75 
   9  -7  -4   12.81    1.51 
  10  -7  -4    7.74    1.23 
  11  -7  -4    0.46    0.73 
  12  -7  -4    5.14    1.16 
  13  -7  -4   -0.09    0.78 
  14  -7  -4   -0.34    1.02 
 -12  -6  -4    2.13    1.80 
 -11  -6  -4    3.25    1.64 
 -10  -6  -4   -0.01    0.18 
  -9  -6  -4    0.79    0.21 
  -8  -6  -4    0.18    0.21 
  -7  -6  -4    6.43    0.42 
  -6  -6  -4    3.82    0.33 
  -5  -6  -4    0.72    0.18 
  -4  -6  -4   20.88    0.58 
  -3  -6  -4   12.83    0.50 
  -2  -6  -4    2.39    0.25 
  -1  -6  -4   13.98    0.52 
   0  -6  -4   70.21    1.84 
   1  -6  -4   15.77    0.70 
   2  -6  -4    0.20    0.20 
   3  -6  -4    5.61    0.50 
   4  -6  -4    7.69    0.62 
   5  -6  -4   16.82    1.01 
   6  -6  -4   -0.21    0.21 
   7  -6  -4   12.83    1.49 
   8  -6  -4    4.16    0.91 
   9  -6  -4    5.83    1.65 
  10  -6  -4    1.68    0.73 
  11  -6  -4   44.48    2.67 
  12  -6  -4    1.28    0.76 
  13  -6  -4    2.38    1.04 
  14  -6  -4   10.83    3.01 
 -12  -5  -4    4.57    0.40 
 -11  -5  -4    4.28    0.54 
 -10  -5  -4    1.16    0.21 
  -9  -5  -4    5.21    0.44 
  -8  -5  -4    2.29    0.26 
  -7  -5  -4   25.90    0.87 
  -6  -5  -4    2.75    0.26 
  -5  -5  -4   -0.33    0.13 
  -4  -5  -4    5.41    0.34 
  -3  -5  -4    2.49    0.21 
  -2  -5  -4   29.98    0.82 
  -1  -5  -4   15.70    0.51 
   0  -5  -4   75.73    2.18 
   1  -5  -4    5.66    0.40 
   2  -5  -4   62.96    1.72 
   3  -5  -4    7.38    0.54 
   4  -5  -4   22.28    1.03 
   5  -5  -4   54.11    1.68 
   6  -5  -4   61.13    1.72 
   7  -5  -4   13.93    1.05 
   8  -5  -4    1.39    0.43 
   9  -5  -4   10.78    1.06 
  10  -5  -4    0.47    0.48 
  11  -5  -4    1.59    0.60 
  12  -5  -4    0.21    0.68 
  13  -5  -4    0.96    0.84 
  14  -5  -4   -0.66    1.05 
 -13  -4  -4    0.04    0.29 
 -12  -4  -4   -0.03    0.29 
 -11  -4  -4    6.26    0.75 
 -10  -4  -4    1.90    0.45 
  -9  -4  -4    5.36    0.44 
  -8  -4  -4    5.04    0.36 
  -7  -4  -4    6.49    0.34 
  -6  -4  -4    2.74    0.22 
  -5  -4  -4    2.75    0.20 
  -4  -4  -4   23.83    0.68 
  -3  -4  -4    3.42    0.26 
  -2  -4  -4   36.50    1.01 
  -1  -4  -4   17.57    0.52 
   0  -4  -4   61.96    1.33 
   1  -4  -4   26.65    0.77 
   2  -4  -4   22.02    0.80 
   3  -4  -4  196.10    4.11 
   4  -4  -4    3.36    0.36 
   5  -4  -4    9.12    0.60 
   6  -4  -4   42.09    1.47 
   7  -4  -4   32.83    1.15 
   8  -4  -4   44.19    1.72 
   9  -4  -4   15.72    1.26 
  10  -4  -4   -0.18    0.41 
  11  -4  -4   11.23    1.13 
  12  -4  -4    1.41    0.63 
  13  -4  -4    4.57    0.82 
  14  -4  -4    0.15    0.80 
 -13  -3  -4    0.70    0.40 
 -12  -3  -4    0.36    0.19 
 -11  -3  -4    1.40    0.26 
 -10  -3  -4    0.53    0.16 
  -9  -3  -4   12.65    0.51 
  -8  -3  -4    6.99    0.43 
  -7  -3  -4    5.65    0.35 
  -6  -3  -4   46.72    1.17 
  -5  -3  -4    3.26    0.20 
  -4  -3  -4    8.26    1.10 
  -3  -3  -4   44.88    1.15 
  -2  -3  -4    0.68    0.10 
  -1  -3  -4   21.93    0.56 
   0  -3  -4  758.18   13.45 
   1  -3  -4  448.89    8.73 
   2  -3  -4  134.63    2.83 
   3  -3  -4   37.24    1.15 
   4  -3  -4   74.23    2.00 
   5  -3  -4   20.04    0.78 
   6  -3  -4    0.25    0.21 
   7  -3  -4   25.52    0.97 
   8  -3  -4   13.09    0.86 
   9  -3  -4    3.09    0.66 
  10  -3  -4    0.16    0.47 
  11  -3  -4    1.22    0.60 
  12  -3  -4    2.57    1.37 
  13  -3  -4    1.67    0.61 
  14  -3  -4   10.82    1.82 
 -13  -2  -4    3.87    0.36 
 -12  -2  -4    0.82    0.29 
 -11  -2  -4    2.29    0.31 
 -10  -2  -4   24.21    1.17 
  -9  -2  -4   19.37    0.58 
  -8  -2  -4   17.92    0.60 
  -7  -2  -4    7.13    0.32 
  -6  -2  -4   23.94    0.70 
  -5  -2  -4    9.81    0.92 
  -4  -2  -4   57.95    1.81 
  -3  -2  -4   34.24    1.16 
  -2  -2  -4  242.39    6.94 
  -1  -2  -4  238.55    4.59 
   0  -2  -4  322.58    5.44 
   1  -2  -4  952.20   19.84 
   2  -2  -4    0.31    0.14 
   3  -2  -4    3.05    0.28 
   4  -2  -4    1.74    0.25 
   5  -2  -4    0.99    0.30 
   6  -2  -4    4.83    0.42 
   7  -2  -4    4.49    0.44 
   8  -2  -4    8.34    0.74 
   9  -2  -4   25.82    1.43 
  10  -2  -4   -0.35    0.38 
  11  -2  -4   21.15    1.34 
  12  -2  -4    4.27    0.75 
  13  -2  -4    5.12    0.64 
  14  -2  -4    0.68    1.32 
  15  -2  -4    2.93    2.15 
 -13  -1  -4    1.01    0.43 
 -12  -1  -4    2.01    0.38 
 -11  -1  -4   11.02    0.65 
 -10  -1  -4   10.40    0.58 
  -9  -1  -4    5.57    0.30 
  -8  -1  -4    0.68    0.18 
  -7  -1  -4    5.85    0.28 
  -6  -1  -4    1.98    0.16 
  -5  -1  -4    0.21    0.12 
  -4  -1  -4   62.08    1.82 
  -3  -1  -4    0.38    0.19 
  -2  -1  -4   23.58    0.84 
  -1  -1  -4   58.56    1.14 
   0  -1  -4   29.39    0.63 
   1  -1  -4  263.48    5.21 
   2  -1  -4   44.62    1.13 
   3  -1  -4  100.40    2.21 
   4  -1  -4    7.62    0.47 
   5  -1  -4   27.11    0.89 
   6  -1  -4    6.96    0.55 
   7  -1  -4    5.12    0.44 
   8  -1  -4   19.74    1.07 
   9  -1  -4    2.42    0.50 
  10  -1  -4   63.93    2.87 
  11  -1  -4    2.39    0.96 
  12  -1  -4   -0.50    0.29 
  13  -1  -4    0.34    0.93 
  14  -1  -4    1.18    1.85 
 -13   0  -4    0.37    0.36 
 -12   0  -4    3.37    0.43 
 -11   0  -4    4.54    0.58 
 -10   0  -4   28.66    1.04 
  -9   0  -4   10.61    0.44 
  -8   0  -4    0.25    0.17 
  -7   0  -4    5.65    0.31 
  -6   0  -4   34.39    0.77 
  -5   0  -4    1.70    0.16 
  -4   0  -4   53.14    2.57 
  -3   0  -4  124.33    3.12 
  -2   0  -4    0.59    0.20 
  -1   0  -4   59.01    1.22 
   0   0  -4   20.68    0.51 
   1   0  -4    0.37    0.14 
   2   0  -4  173.27    3.48 
   3   0  -4   16.54    0.57 
   4   0  -4   18.21    0.64 
   5   0  -4    2.91    0.31 
   6   0  -4   36.59    1.10 
   7   0  -4    3.18    0.38 
   8   0  -4    1.14    0.31 
   9   0  -4   -0.45    0.29 
  10   0  -4    2.56    0.43 
  11   0  -4    2.99    0.34 
  12   0  -4    2.18    1.03 
  13   0  -4    3.70    1.26 
  14   0  -4    0.35    1.14 
 -13   1  -4    0.72    0.40 
 -12   1  -4   -0.01    0.34 
 -11   1  -4   19.68    1.12 
 -10   1  -4   10.85    0.43 
  -9   1  -4    8.84    0.65 
  -8   1  -4   36.27    0.96 
  -7   1  -4    2.08    0.26 
  -6   1  -4    2.63    0.23 
  -5   1  -4   35.68    0.92 
  -3   1  -4    1.50    0.14 
  -2   1  -4   33.91    0.87 
  -1   1  -4    5.53    0.22 
   0   1  -4   39.78    1.12 
   1   1  -4    3.10    0.25 
   2   1  -4   22.11    0.72 
   3   1  -4    1.88    0.22 
   4   1  -4   10.86    0.68 
   5   1  -4    0.09    0.16 
   6   1  -4    3.43    0.38 
   7   1  -4   52.87    1.91 
   8   1  -4    7.25    0.62 
   9   1  -4   17.61    1.00 
  10   1  -4   10.81    0.63 
  11   1  -4    0.70    0.81 
  12   1  -4    1.85    1.00 
  13   1  -4    0.81    0.95 
  14   1  -4    7.68    1.67 
  15   1  -4    0.36    1.42 
 -14   2  -4    3.07    0.61 
 -13   2  -4    5.48    0.62 
 -12   2  -4    1.48    0.41 
 -11   2  -4   14.86    0.50 
 -10   2  -4    0.24    0.26 
  -9   2  -4    2.25    0.31 
  -8   2  -4    1.07    0.25 
  -7   2  -4    9.02    0.49 
  -6   2  -4    1.42    0.20 
  -5   2  -4   34.28    0.82 
  -4   2  -4    1.86    0.43 
  -3   2  -4   -0.02    0.10 
  -2   2  -4   46.68    0.98 
  -1   2  -4    0.13    0.08 
   0   2  -4    0.85    0.12 
   1   2  -4   19.57    0.61 
   2   2  -4    3.01    0.34 
   3   2  -4    0.25    0.13 
   4   2  -4    8.72    0.61 
   5   2  -4   19.38    0.89 
   6   2  -4    0.29    0.21 
   7   2  -4    0.03    0.18 
   8   2  -4    8.67    0.50 
   9   2  -4    1.44    0.19 
  10   2  -4   23.43    1.92 
  11   2  -4   21.44    2.03 
  12   2  -4   21.70    2.19 
  13   2  -4    1.33    0.72 
  14   2  -4    4.72    1.21 
 -14   3  -4    0.79    0.61 
 -13   3  -4    1.12    0.48 
 -12   3  -4   -0.68    0.39 
 -11   3  -4    0.33    0.29 
 -10   3  -4    5.53    0.50 
  -9   3  -4    0.84    0.28 
  -8   3  -4    9.89    0.64 
  -7   3  -4   -0.10    0.19 
  -6   3  -4    3.25    0.29 
  -5   3  -4    2.34    0.22 
  -3   3  -4  158.59    3.45 
  -2   3  -4   60.11    1.45 
  -1   3  -4  171.28    3.11 
   0   3  -4    0.32    0.13 
   1   3  -4    0.19    0.14 
   2   3  -4    5.81    0.36 
   3   3  -4   49.57    1.35 
   4   3  -4   28.58    0.92 
   5   3  -4   14.26    0.87 
   6   3  -4    7.37    0.46 
   7   3  -4    5.80    0.38 
   8   3  -4    6.34    0.40 
   9   3  -4    5.21    0.92 
  10   3  -4    3.03    0.91 
  11   3  -4    4.20    1.12 
  12   3  -4    2.07    0.86 
  13   3  -4    8.02    1.13 
  14   3  -4    0.78    1.01 
 -14   4  -4   -0.22    0.94 
 -13   4  -4    1.73    0.51 
 -12   4  -4    1.73    0.46 
 -11   4  -4    0.56    0.31 
 -10   4  -4    8.11    0.58 
  -9   4  -4   16.65    0.77 
  -8   4  -4    8.60    0.56 
  -7   4  -4    7.49    0.54 
  -6   4  -4   26.55    0.88 
  -5   4  -4  110.39    2.65 
  -3   4  -4   45.57    1.23 
  -2   4  -4  115.24    2.63 
  -1   4  -4  144.44    3.16 
   0   4  -4  105.32    2.19 
   1   4  -4   13.91    0.49 
   2   4  -4   84.96    2.25 
   3   4  -4   77.82    1.92 
   4   4  -4    3.82    0.35 
   5   4  -4   22.02    0.80 
   6   4  -4    5.43    0.48 
   7   4  -4    0.06    0.28 
   8   4  -4   21.27    0.80 
   9   4  -4    1.45    0.74 
  10   4  -4    3.31    0.69 
  11   4  -4   17.65    1.62 
  12   4  -4   -0.13    0.63 
  13   4  -4    0.39    0.81 
  14   4  -4    1.20    1.18 
 -13   5  -4   -0.04    0.48 
 -12   5  -4    6.89    0.61 
 -11   5  -4    4.71    0.50 
 -10   5  -4    0.32    0.28 
  -9   5  -4    1.81    0.32 
  -8   5  -4    5.31    0.47 
  -7   5  -4    1.75    0.30 
  -6   5  -4   -0.11    0.18 
  -5   5  -4   49.54    1.29 
  -4   5  -4   67.21    1.79 
  -3   5  -4    4.12    0.35 
  -2   5  -4    1.86    0.19 
  -1   5  -4  149.02    3.03 
   0   5  -4  199.40    3.95 
   1   5  -4   92.23    2.19 
   2   5  -4   71.36    1.83 
   3   5  -4    3.66    0.39 
   4   5  -4   70.42    1.62 
   5   5  -4    3.50    0.30 
   6   5  -4   -0.02    0.17 
   7   5  -4    0.95    0.29 
   8   5  -4    1.93    0.63 
   9   5  -4   14.59    1.18 
  10   5  -4    3.75    0.77 
  11   5  -4   35.13    1.92 
  12   5  -4    2.41    0.80 
  13   5  -4   -0.43    0.88 
  14   5  -4   -1.40    1.19 
 -13   6  -4    1.52    0.57 
 -12   6  -4    3.30    0.50 
 -11   6  -4    0.04    0.33 
 -10   6  -4   11.33    0.75 
  -9   6  -4    3.02    0.40 
  -8   6  -4    0.65    0.27 
  -7   6  -4    7.97    0.57 
  -6   6  -4    0.22    0.22 
  -5   6  -4    6.58    0.64 
  -4   6  -4   49.19    1.40 
  -3   6  -4    6.89    0.46 
  -2   6  -4   11.06    0.47 
  -1   6  -4  142.32    2.90 
   0   6  -4   73.81    1.67 
   1   6  -4   36.10    1.05 
   2   6  -4   45.77    1.29 
   3   6  -4    5.52    0.50 
   4   6  -4   29.53    1.10 
   5   6  -4    4.52    0.29 
   6   6  -4   40.83    1.11 
   7   6  -4    7.41    0.59 
   8   6  -4    0.20    0.29 
   9   6  -4    0.78    0.27 
  10   6  -4   -0.10    0.50 
  11   6  -4    6.92    0.93 
  12   6  -4    0.08    1.03 
  13   6  -4    0.51    0.97 
  14   6  -4    0.55    1.24 
 -13   7  -4    0.77    0.64 
 -12   7  -4   -0.73    0.40 
 -11   7  -4    0.07    0.39 
 -10   7  -4    0.90    0.45 
  -9   7  -4    2.59    0.43 
  -8   7  -4    2.97    0.39 
  -7   7  -4   27.42    1.21 
  -6   7  -4   16.53    0.76 
  -5   7  -4    9.86    0.65 
  -4   7  -4   41.65    1.28 
  -3   7  -4   18.80    0.67 
  -2   7  -4  109.04    2.37 
  -1   7  -4    7.15    0.42 
   0   7  -4   61.74    1.50 
   1   7  -4    1.84    0.28 
   2   7  -4    9.76    0.59 
   3   7  -4    0.18    0.17 
   4   7  -4   27.19    0.97 
   5   7  -4    2.64    0.38 
   6   7  -4    0.50    0.20 
   7   7  -4    7.31    0.58 
   8   7  -4    9.93    0.67 
   9   7  -4    0.69    0.46 
  10   7  -4   -0.23    0.47 
  11   7  -4    1.53    0.63 
  12   7  -4    0.80    0.71 
  13   7  -4    0.39    0.85 
  14   7  -4    0.10    1.10 
 -13   8  -4    1.61    0.70 
 -12   8  -4    0.31    0.50 
 -11   8  -4    1.39    0.41 
 -10   8  -4   -0.29    0.36 
  -9   8  -4   -0.40    0.29 
  -8   8  -4   20.77    0.95 
  -7   8  -4    2.85    0.47 
  -6   8  -4    5.81    0.56 
  -5   8  -4   82.45    2.96 
  -4   8  -4   65.68    1.67 
  -3   8  -4    0.80    0.20 
  -2   8  -4   11.60    0.55 
  -1   8  -4   19.43    0.67 
   0   8  -4    1.30    0.21 
   1   8  -4   41.97    1.28 
   2   8  -4    0.22    0.21 
   3   8  -4    7.91    0.57 
   4   8  -4    6.04    0.59 
   5   8  -4    5.75    0.52 
   6   8  -4    1.57    0.42 
   7   8  -4    0.57    0.28 
   8   8  -4    7.24    0.59 
   9   8  -4   12.59    0.75 
  10   8  -4    0.06    0.30 
  11   8  -4   -0.20    0.49 
  12   8  -4   -0.37    0.67 
  13   8  -4    2.46    2.06 
 -13   9  -4    3.50    1.08 
 -12   9  -4    3.82    0.67 
 -11   9  -4    0.61    0.50 
 -10   9  -4   -0.64    0.38 
  -9   9  -4    5.98    0.71 
  -8   9  -4   22.46    1.18 
  -7   9  -4    4.02    0.50 
  -6   9  -4   15.80    0.90 
  -5   9  -4    0.33    0.23 
  -4   9  -4    1.24    0.28 
  -3   9  -4    8.69    0.54 
  -2   9  -4    7.84    0.55 
  -1   9  -4   64.00    1.56 
   0   9  -4    5.35    0.40 
   1   9  -4   80.24    2.34 
   2   9  -4   35.53    1.33 
   3   9  -4    8.84    0.63 
   4   9  -4    2.08    0.38 
   5   9  -4   39.58    1.51 
   6   9  -4   35.42    1.59 
   7   9  -4    1.76    0.52 
   8   9  -4   41.13    1.85 
   9   9  -4   13.89    0.82 
  10   9  -4    0.86    0.38 
  11   9  -4    5.83    0.87 
  12   9  -4    0.69    0.73 
  13   9  -4    1.23    1.03 
 -13  10  -4   -0.45    0.80 
 -12  10  -4    2.36    0.77 
 -11  10  -4    0.84    0.51 
 -10  10  -4    0.79    0.47 
  -9  10  -4    0.74    0.48 
  -8  10  -4    7.37    0.78 
  -7  10  -4   61.33    1.99 
  -6  10  -4    0.61    0.28 
  -5  10  -4    0.36    0.27 
  -4  10  -4    0.82    0.25 
  -3  10  -4   -0.03    0.20 
  -2  10  -4    0.39    0.21 
  -1  10  -4   46.25    1.39 
   0  10  -4   32.80    1.03 
   1  10  -4    8.88    0.63 
   2  10  -4    0.44    0.31 
   3  10  -4   41.99    1.55 
   4  10  -4    8.57    0.75 
   5  10  -4    8.62    0.92 
   6  10  -4    2.39    0.51 
   7  10  -4   23.74    1.39 
   8  10  -4    8.70    0.92 
   9  10  -4    7.85    0.86 
  10  10  -4    0.52    0.56 
  11  10  -4    1.57    0.62 
  12  10  -4   -0.56    0.74 
 -12  11  -4    2.00    0.77 
 -11  11  -4    0.36    0.54 
 -10  11  -4    2.61    0.63 
  -9  11  -4    0.63    0.47 
  -8  11  -4    0.69    0.34 
  -7  11  -4    1.39    0.40 
  -6  11  -4    8.57    0.73 
  -5  11  -4   25.93    1.06 
  -4  11  -4    4.77    0.49 
  -3  11  -4    2.23    0.38 
  -2  11  -4    0.26    0.29 
  -1  11  -4    3.17    0.42 
   0  11  -4   10.64    0.71 
   1  11  -4    0.48    0.33 
   2  11  -4   22.71    1.08 
   3  11  -4    1.47    0.41 
   4  11  -4   20.79    1.07 
   5  11  -4   55.69    2.38 
   6  11  -4    5.26    0.69 
   7  11  -4    9.85    1.08 
   8  11  -4    5.66    1.03 
   9  11  -4   12.23    1.14 
  10  11  -4    0.43    0.64 
  11  11  -4    6.34    0.88 
  12  11  -4   -3.42    1.66 
 -12  12  -4    1.06    0.76 
 -11  12  -4    0.13    0.61 
 -10  12  -4    5.32    0.65 
  -9  12  -4    5.61    0.67 
  -8  12  -4    0.64    0.39 
  -7  12  -4    2.80    0.52 
  -6  12  -4   10.22    0.85 
  -5  12  -4    9.35    0.80 
  -4  12  -4    8.55    0.75 
  -3  12  -4   15.96    1.01 
  -2  12  -4    0.01    0.28 
  -1  12  -4    7.19    0.63 
   0  12  -4    6.04    0.62 
   1  12  -4   12.48    1.33 
   2  12  -4   -0.59    0.32 
   3  12  -4   10.97    1.07 
   4  12  -4    0.87    0.53 
   5  12  -4   14.07    1.26 
   6  12  -4    2.18    0.59 
   7  12  -4   26.71    1.47 
   8  12  -4    0.76    0.61 
   9  12  -4   -0.08    0.85 
  10  12  -4    5.81    0.98 
  11  12  -4   -2.22    1.93 
  12  12  -4    0.62    2.33 
 -11  13  -4    4.02    0.73 
 -10  13  -4    3.48    0.62 
  -9  13  -4    0.57    0.46 
  -8  13  -4    1.97    0.53 
  -7  13  -4   53.20    2.06 
  -6  13  -4    0.70    0.42 
  -5  13  -4    5.05    0.65 
  -4  13  -4    1.39    0.42 
  -3  13  -4    4.03    0.60 
  -2  13  -4    0.73    0.34 
  -1  13  -4    1.18    0.43 
   0  13  -4   13.34    1.13 
   1  13  -4   15.80    1.51 
   2  13  -4   21.64    1.42 
   3  13  -4   59.82    2.46 
   4  13  -4   14.12    1.26 
   5  13  -4    0.69    0.49 
   6  13  -4    0.79    0.85 
   7  13  -4    2.22    0.89 
   8  13  -4   49.84    3.01 
   9  13  -4   -0.13    0.72 
  10  13  -4   -0.09    1.24 
  11  13  -4    4.31    2.04 
 -11  14  -4   -1.73    0.64 
 -10  14  -4    2.23    0.65 
  -9  14  -4    0.96    0.48 
  -8  14  -4    1.49    0.54 
  -7  14  -4    0.85    0.47 
  -6  14  -4    3.47    0.60 
  -5  14  -4    5.97    0.72 
  -4  14  -4   18.68    1.16 
  -3  14  -4    0.79    0.38 
  -2  14  -4   27.10    1.27 
  -1  14  -4    3.16    0.57 
   0  14  -4    0.83    0.47 
   1  14  -4    2.30    0.63 
   2  14  -4    9.03    0.99 
   3  14  -4    6.69    0.94 
   4  14  -4    3.06    0.71 
   5  14  -4    0.38    0.52 
   6  14  -4    6.03    0.97 
   7  14  -4    2.00    0.74 
   8  14  -4   -0.67    0.85 
   9  14  -4    1.40    1.08 
 -10  15  -4   -0.03    0.49 
  -9  15  -4   11.37    1.31 
  -8  15  -4    1.50    0.59 
  -7  15  -4    1.00    0.45 
  -6  15  -4    0.33    0.46 
  -5  15  -4   14.30    1.13 
  -4  15  -4   14.75    1.08 
  -3  15  -4   16.82    1.16 
  -2  15  -4    1.90    0.51 
  -1  15  -4   10.78    0.95 
   0  15  -4    0.68    0.52 
   1  15  -4    0.62    0.49 
   2  15  -4   -0.42    0.42 
   3  15  -4    1.36    0.65 
   4  15  -4    0.10    0.50 
   5  15  -4    1.01    0.72 
   6  15  -4   10.92    1.30 
   7  15  -4    2.92    1.02 
   8  15  -4    1.23    0.78 
   9  15  -4    8.88    2.48 
  10  15  -4   -1.97    2.02 
  -9  16  -4    1.65    0.67 
  -8  16  -4    4.00    0.86 
  -7  16  -4    2.55    0.60 
  -6  16  -4    5.04    0.69 
  -5  16  -4    3.91    0.74 
  -4  16  -4    0.72    0.36 
  -3  16  -4    2.30    0.54 
  -2  16  -4   -0.66    0.41 
  -1  16  -4    2.35    0.57 
   0  16  -4   15.36    1.33 
   1  16  -4   -0.72    0.54 
   2  16  -4   -0.92    0.46 
   3  16  -4    6.20    1.02 
   4  16  -4    3.04    0.81 
   5  16  -4    2.72    0.75 
   6  16  -4    3.89    0.93 
   7  16  -4    5.94    1.37 
   8  16  -4    2.52    1.08 
   9  16  -4   -0.87    2.23 
  -9  17  -4   -0.17    0.69 
  -8  17  -4   -0.03    0.57 
  -7  17  -4   -0.43    0.53 
  -6  17  -4    0.93    0.46 
  -5  17  -4    2.13    0.58 
  -4  17  -4   24.66    1.43 
  -3  17  -4    0.80    0.51 
  -2  17  -4   -0.05    0.47 
  -1  17  -4    1.73    0.62 
   0  17  -4   -0.65    0.45 
   1  17  -4   11.76    1.27 
   2  17  -4    3.33    0.95 
   3  17  -4   12.63    1.39 
   4  17  -4    4.07    0.87 
   5  17  -4    0.17    0.83 
   6  17  -4    1.49    0.89 
   7  17  -4    0.42    1.01 
   8  17  -4   -0.59    1.15 
  -8  18  -4    0.81    0.92 
  -7  18  -4    0.71    0.59 
  -6  18  -4    2.31    0.71 
  -5  18  -4   -0.21    0.45 
  -4  18  -4    8.75    1.09 
  -3  18  -4    2.12    0.62 
  -2  18  -4    1.19    0.65 
  -1  18  -4   -0.03    0.74 
   0  18  -4   11.01    1.53 
   1  18  -4   -0.27    0.69 
   2  18  -4   -0.27    0.60 
   3  18  -4   -0.51    0.70 
   4  18  -4    5.43    1.11 
   5  18  -4   -0.89    0.90 
   6  18  -4    1.54    1.30 
   7  18  -4    1.44    2.19 
  -6  19  -4    7.52    1.09 
  -5  19  -4   -1.06    0.59 
  -4  19  -4    1.01    0.65 
  -3  19  -4   -0.52    0.54 
  -2  19  -4    6.02    0.79 
  -1  19  -4    0.05    0.75 
   0  19  -4    2.04    0.82 
   1  19  -4    0.47    0.74 
   2  19  -4   -2.01    0.75 
   3  19  -4    3.72    0.95 
   4  19  -4    1.19    0.97 
   5  19  -4   -1.00    1.22 
  -4  20  -4    5.46    0.99 
  -3  20  -4    0.05    0.65 
  -2  20  -4    0.87    0.71 
  -1  20  -4   -0.74    0.78 
   0  20  -4    5.69    1.14 
   1  20  -4    0.78    0.98 
   2  20  -4    9.97    1.36 
   3  20  -4    3.59    1.16 
  -1 -18  -3   -1.80    0.97 
   0 -18  -3    2.52    1.12 
   1 -18  -3    1.53    1.06 
   2 -18  -3    0.05    1.01 
   3 -18  -3    3.92    1.31 
  -4 -17  -3    1.98    1.02 
  -3 -17  -3    1.48    1.00 
  -2 -17  -3    2.83    1.14 
  -1 -17  -3    1.62    0.94 
   0 -17  -3    0.75    0.70 
   1 -17  -3    0.00    0.70 
   2 -17  -3    1.29    0.74 
   3 -17  -3    1.61    0.88 
   4 -17  -3   -0.06    0.73 
   5 -17  -3    8.30    1.51 
   6 -17  -3    2.13    1.31 
   7 -17  -3    5.02    1.82 
  -5 -16  -3   -0.31    0.54 
  -4 -16  -3    2.81    0.92 
  -3 -16  -3    0.19    0.62 
  -2 -16  -3    0.72    0.61 
  -1 -16  -3    4.70    0.77 
   0 -16  -3   -1.56    0.66 
   1 -16  -3    3.51    0.81 
   2 -16  -3   -0.12    0.66 
   3 -16  -3    0.76    0.67 
   4 -16  -3    4.24    1.02 
   5 -16  -3    1.29    0.79 
   6 -16  -3    1.65    1.06 
   7 -16  -3   -0.86    1.16 
   8 -16  -3    0.61    1.03 
  -6 -15  -3   16.90    1.14 
  -5 -15  -3    7.77    0.71 
  -4 -15  -3   18.90    2.98 
  -3 -15  -3    3.68    0.71 
  -2 -15  -3    5.07    0.70 
  -1 -15  -3    4.14    0.72 
   0 -15  -3   -0.36    0.46 
   1 -15  -3    1.37    0.54 
   2 -15  -3    1.31    0.63 
   3 -15  -3   -0.79    0.57 
   4 -15  -3    0.87    0.65 
   5 -15  -3    0.03    0.69 
   6 -15  -3   -0.88    0.65 
   7 -15  -3    0.18    0.79 
   8 -15  -3    0.37    0.94 
   9 -15  -3    0.27    1.06 
  -8 -14  -3    2.10    0.59 
  -7 -14  -3    0.37    0.41 
  -6 -14  -3    1.93    0.46 
  -5 -14  -3    3.30    0.48 
  -4 -14  -3    1.50    0.59 
  -3 -14  -3    0.84    0.52 
  -2 -14  -3    1.56    0.54 
  -1 -14  -3    1.60    0.50 
   0 -14  -3   14.22    1.09 
   1 -14  -3    2.55    0.64 
   2 -14  -3    7.54    1.24 
   3 -14  -3   -0.64    0.49 
   4 -14  -3    3.12    0.76 
   5 -14  -3    1.84    0.75 
   6 -14  -3    2.77    0.95 
   7 -14  -3    0.77    0.83 
   8 -14  -3    2.08    1.02 
   9 -14  -3   10.82    1.71 
  10 -14  -3    1.49    1.37 
  -8 -13  -3    0.38    0.37 
  -7 -13  -3   -0.05    0.33 
  -6 -13  -3    1.05    0.37 
  -5 -13  -3    2.04    0.41 
  -4 -13  -3    0.16    0.44 
  -3 -13  -3    3.58    0.54 
  -2 -13  -3   12.61    0.98 
  -1 -13  -3    1.29    0.46 
   0 -13  -3   58.81    2.16 
   1 -13  -3   -0.29    0.45 
   2 -13  -3   20.61    1.36 
   3 -13  -3    7.56    0.87 
   4 -13  -3    1.13    0.62 
   5 -13  -3   19.40    1.73 
   6 -13  -3   16.00    1.90 
   7 -13  -3    8.26    1.36 
   8 -13  -3   15.65    1.90 
   9 -13  -3    1.10    0.92 
  10 -13  -3    4.84    1.25 
  11 -13  -3    2.03    1.03 
  -9 -12  -3    1.88    0.46 
  -8 -12  -3    0.51    0.30 
  -7 -12  -3   19.03    0.82 
  -6 -12  -3    2.89    0.43 
  -5 -12  -3   11.45    0.75 
  -4 -12  -3    6.16    0.73 
  -3 -12  -3    0.36    0.44 
  -2 -12  -3    5.52    0.61 
  -1 -12  -3    3.79    0.54 
   0 -12  -3    2.29    0.48 
   1 -12  -3    4.02    0.62 
   2 -12  -3    1.26    0.49 
   3 -12  -3   24.64    1.48 
   4 -12  -3    3.27    0.69 
   5 -12  -3   13.44    1.62 
   6 -12  -3    5.02    0.84 
   7 -12  -3    0.70    0.85 
   8 -12  -3    4.76    1.14 
   9 -12  -3    2.89    1.26 
  10 -12  -3    2.98    1.13 
  11 -12  -3    0.09    1.03 
  12 -12  -3   -0.11    1.10 
 -10 -11  -3    0.65    0.41 
  -9 -11  -3   11.45    0.79 
  -8 -11  -3   12.04    0.59 
  -7 -11  -3    1.30    0.32 
  -6 -11  -3    2.15    0.35 
  -5 -11  -3   17.67    0.78 
  -4 -11  -3    5.14    0.65 
  -3 -11  -3   -0.04    0.29 
  -2 -11  -3   10.94    0.74 
  -1 -11  -3    1.66    0.43 
   0 -11  -3   17.95    1.11 
   1 -11  -3    2.85    0.52 
   2 -11  -3   10.07    0.90 
   3 -11  -3    3.42    0.60 
   4 -11  -3    1.68    0.47 
   5 -11  -3    3.33    0.73 
   6 -11  -3    0.64    0.56 
   7 -11  -3    0.36    0.66 
   8 -11  -3    5.25    1.25 
   9 -11  -3    7.93    1.68 
  10 -11  -3    0.87    0.95 
  11 -11  -3    2.00    1.04 
  12 -11  -3    0.57    1.16 
 -11 -10  -3    1.42    1.92 
 -10 -10  -3    8.26    0.61 
  -9 -10  -3    3.11    0.59 
  -8 -10  -3    0.44    0.22 
  -7 -10  -3   -0.02    0.26 
  -6 -10  -3    0.08    0.22 
  -5 -10  -3    3.88    0.39 
  -4 -10  -3    5.08    0.49 
  -3 -10  -3    0.73    0.29 
  -2 -10  -3    4.22    0.55 
  -1 -10  -3   19.22    0.87 
   0 -10  -3   27.95    1.21 
   1 -10  -3   47.43    1.79 
   2 -10  -3   27.03    1.26 
   3 -10  -3    1.00    0.47 
   4 -10  -3    0.50    0.38 
   5 -10  -3    1.52    0.56 
   6 -10  -3    3.90    1.01 
   7 -10  -3   -0.17    0.42 
   8 -10  -3    2.89    0.89 
   9 -10  -3    9.85    1.41 
  10 -10  -3    2.48    0.94 
  11 -10  -3    4.66    1.21 
  12 -10  -3   -1.35    0.81 
  13 -10  -3    0.78    1.15 
 -11  -9  -3    0.36    0.34 
 -10  -9  -3    5.73    0.52 
  -9  -9  -3    1.25    0.45 
  -8  -9  -3    5.44    0.43 
  -7  -9  -3    0.53    0.30 
  -6  -9  -3    5.19    0.44 
  -5  -9  -3    2.59    0.36 
  -4  -9  -3    4.59    0.50 
  -3  -9  -3    6.93    0.68 
  -2  -9  -3   -0.62    0.25 
  -1  -9  -3   16.94    0.75 
   0  -9  -3    4.60    0.46 
   1  -9  -3    2.56    0.43 
   2  -9  -3   31.63    1.19 
   3  -9  -3   67.49    2.02 
   4  -9  -3   15.20    1.05 
   5  -9  -3    2.41    0.51 
   6  -9  -3    0.84    0.56 
   7  -9  -3   11.43    1.16 
   8  -9  -3    6.71    1.13 
   9  -9  -3    4.60    0.99 
  10  -9  -3    4.28    1.01 
  11  -9  -3    3.05    1.02 
  12  -9  -3    5.33    1.20 
  13  -9  -3    1.57    1.17 
 -12  -8  -3    4.12    0.50 
 -11  -8  -3    0.87    0.35 
 -10  -8  -3    9.64    0.62 
  -9  -8  -3    0.43    0.30 
  -8  -8  -3   -0.01    0.17 
  -7  -8  -3    1.78    0.28 
  -6  -8  -3    7.37    0.42 
  -5  -8  -3    0.53    0.21 
  -4  -8  -3   29.53    1.10 
  -3  -8  -3   17.52    0.69 
  -2  -8  -3   12.32    0.57 
  -1  -8  -3   10.66    0.60 
   0  -8  -3    3.28    0.34 
   1  -8  -3   28.16    0.94 
   2  -8  -3    3.74    0.39 
   3  -8  -3    1.18    0.35 
   4  -8  -3  103.41    3.12 
   5  -8  -3    6.75    0.72 
   6  -8  -3    1.67    0.65 
   7  -8  -3   28.08    1.64 
   8  -8  -3   16.48    1.74 
   9  -8  -3    5.24    1.06 
  10  -8  -3    4.77    0.99 
  11  -8  -3    2.61    0.90 
  12  -8  -3    3.89    1.03 
  13  -8  -3   10.09    1.37 
 -12  -7  -3    1.88    0.39 
 -11  -7  -3    1.38    0.38 
 -10  -7  -3   11.24    2.54 
  -9  -7  -3    4.94    0.26 
  -8  -7  -3    2.34    0.25 
  -7  -7  -3    3.37    0.30 
  -6  -7  -3   29.11    0.79 
  -5  -7  -3    2.64    0.26 
  -4  -7  -3   28.25    0.81 
  -3  -7  -3    1.49    0.23 
  -2  -7  -3    5.49    0.36 
  -1  -7  -3    4.03    0.34 
   0  -7  -3   33.34    0.95 
   1  -7  -3   20.64    0.73 
   2  -7  -3    2.04    0.34 
   3  -7  -3    1.16    0.35 
   4  -7  -3   18.07    1.02 
   5  -7  -3   17.85    1.11 
   6  -7  -3    1.59    0.46 
   7  -7  -3    1.51    0.66 
   8  -7  -3    6.53    1.03 
   9  -7  -3    1.18    0.58 
  10  -7  -3    6.06    1.05 
  11  -7  -3   12.59    1.47 
  12  -7  -3    5.76    1.11 
  13  -7  -3    1.07    0.99 
  14  -7  -3    0.00    1.12 
 -12  -6  -3    0.08    0.34 
 -11  -6  -3   -0.12    0.33 
 -10  -6  -3   -0.18    0.12 
  -9  -6  -3    1.65    0.19 
  -8  -6  -3   11.91    0.44 
  -7  -6  -3    8.71    0.42 
  -6  -6  -3   33.48    0.88 
  -5  -6  -3   10.41    0.54 
  -4  -6  -3    9.63    0.38 
  -3  -6  -3    7.13    0.39 
  -2  -6  -3   21.06    0.63 
  -1  -6  -3   29.80    0.79 
   0  -6  -3   54.33    1.96 
   1  -6  -3   14.64    0.58 
   2  -6  -3   27.02    0.85 
   3  -6  -3   25.85    0.97 
   4  -6  -3   14.45    0.74 
   5  -6  -3    5.03    0.61 
   6  -6  -3   14.35    0.87 
   7  -6  -3    2.82    0.58 
   8  -6  -3    5.85    0.83 
   9  -6  -3    1.04    0.57 
  10  -6  -3    0.17    0.60 
  11  -6  -3    4.51    0.93 
  12  -6  -3   23.58    1.92 
  13  -6  -3   -0.79    0.77 
  14  -6  -3   -1.21    1.02 
 -13  -5  -3    3.08    0.51 
 -12  -5  -3    0.39    0.18 
 -11  -5  -3    2.16    0.29 
 -10  -5  -3   12.59    0.64 
  -9  -5  -3   10.62    0.47 
  -8  -5  -3    0.07    0.17 
  -7  -5  -3    2.37    0.24 
  -6  -5  -3    6.96    0.31 
  -5  -5  -3    1.15    0.15 
  -4  -5  -3   27.63    0.72 
  -3  -5  -3    4.03    0.31 
  -2  -5  -3    3.73    0.27 
  -1  -5  -3  140.86    2.70 
   0  -5  -3   13.31    0.51 
   1  -5  -3    1.86    0.25 
   2  -5  -3   21.60    0.78 
   3  -5  -3   36.01    1.16 
   4  -5  -3    8.17    0.58 
   5  -5  -3   14.27    0.91 
   6  -5  -3    0.24    0.22 
   7  -5  -3   58.40    2.07 
   8  -5  -3   32.05    1.61 
   9  -5  -3   10.47    1.06 
  10  -5  -3   -0.10    0.46 
  11  -5  -3   24.10    1.81 
  12  -5  -3   31.80    2.12 
  13  -5  -3    0.32    0.82 
  14  -5  -3    0.24    0.89 
 -13  -4  -3    9.70    0.55 
 -12  -4  -3    0.50    0.30 
 -11  -4  -3    0.11    0.26 
 -10  -4  -3   12.82    0.69 
  -9  -4  -3   39.78    0.98 
  -8  -4  -3   10.42    0.46 
  -7  -4  -3    6.77    0.32 
  -6  -4  -3   -0.06    0.10 
  -5  -4  -3    5.37    0.27 
  -4  -4  -3   23.82    0.55 
  -3  -4  -3   17.60    0.46 
  -2  -4  -3    6.14    0.29 
  -1  -4  -3   32.51    0.77 
   0  -4  -3  222.67    6.29 
   1  -4  -3    9.12    0.44 
   2  -4  -3   71.24    1.82 
   3  -4  -3    2.82    0.31 
   4  -4  -3    9.54    0.57 
   5  -4  -3    0.84    0.25 
   6  -4  -3   15.64    0.86 
   7  -4  -3    6.23    0.58 
   8  -4  -3   12.46    1.05 
   9  -4  -3    7.36    0.89 
  10  -4  -3   99.06    3.53 
  11  -4  -3   14.76    1.15 
  12  -4  -3    7.94    0.96 
  13  -4  -3    1.72    0.69 
  14  -4  -3   -0.24    2.13 
 -13  -3  -3    0.36    0.35 
 -12  -3  -3    6.31    0.58 
 -11  -3  -3   11.49    0.73 
 -10  -3  -3   13.19    0.62 
  -9  -3  -3    0.66    0.23 
  -8  -3  -3   -0.16    0.15 
  -7  -3  -3    3.36    0.27 
  -6  -3  -3    1.13    0.14 
  -5  -3  -3   25.69    0.60 
  -4  -3  -3   51.68    1.22 
  -3  -3  -3   36.01    0.96 
  -2  -3  -3  103.80    2.14 
  -1  -3  -3   15.38    0.46 
   0  -3  -3  231.42    4.60 
   1  -3  -3  804.41   15.40 
   2  -3  -3   37.54    0.98 
   3  -3  -3   43.18    1.15 
   4  -3  -3    3.05    0.34 
   5  -3  -3  103.39    2.66 
   6  -3  -3   11.73    0.66 
   7  -3  -3    8.81    0.67 
   8  -3  -3    1.15    0.42 
   9  -3  -3    1.83    0.55 
  10  -3  -3    0.44    0.54 
  11  -3  -3   32.28    1.83 
  12  -3  -3    0.91    0.53 
  13  -3  -3    2.91    1.31 
  14  -3  -3    2.20    1.44 
 -13  -2  -3    1.21    0.38 
 -12  -2  -3   -0.44    0.29 
 -11  -2  -3    0.64    0.33 
 -10  -2  -3    1.08    0.30 
  -9  -2  -3    9.80    0.67 
  -8  -2  -3    0.09    0.13 
  -7  -2  -3   20.20    0.60 
  -6  -2  -3   10.31    0.40 
  -5  -2  -3   63.45    1.21 
  -4  -2  -3   18.90    0.56 
  -3  -2  -3    0.64    0.08 
  -2  -2  -3   57.28    1.56 
  -1  -2  -3  257.15    4.92 
   0  -2  -3  293.26    5.67 
   2  -2  -3    0.88    0.20 
   3  -2  -3    4.17    0.32 
   4  -2  -3    6.63    0.44 
   5  -2  -3   13.21    0.62 
   6  -2  -3   -0.20    0.22 
   7  -2  -3   14.38    0.72 
   8  -2  -3   14.02    0.87 
   9  -2  -3    6.98    0.76 
  10  -2  -3   10.81    0.96 
  11  -2  -3    0.70    0.48 
  12  -2  -3    2.21    0.45 
  13  -2  -3    2.19    1.35 
  14  -2  -3    3.83    1.38 
  15  -2  -3    1.86    2.21 
 -14  -1  -3    6.24    0.71 
 -13  -1  -3   -0.08    0.38 
 -12  -1  -3    1.86    0.41 
 -11  -1  -3   13.28    0.83 
 -10  -1  -3   13.74    0.71 
  -9  -1  -3    4.61    0.44 
  -8  -1  -3    0.88    0.15 
  -7  -1  -3   68.68    1.35 
  -6  -1  -3   13.61    0.46 
  -5  -1  -3   22.05    0.56 
  -4  -1  -3   39.95    0.88 
  -3  -1  -3    6.52    0.47 
  -2  -1  -3   23.33    0.99 
  -1  -1  -3  655.18   13.47 
   0  -1  -3  107.13    2.32 
   1  -1  -3  688.47   15.67 
   2  -1  -3   25.63    0.72 
   3  -1  -3   10.64    0.47 
   4  -1  -3    7.92    0.42 
   5  -1  -3   15.73    0.62 
   6  -1  -3   14.11    0.65 
   7  -1  -3    6.20    0.50 
   8  -1  -3    6.73    0.60 
   9  -1  -3   26.96    1.35 
  10  -1  -3   14.09    0.94 
  11  -1  -3    1.49    0.33 
  12  -1  -3    6.03    1.29 
  13  -1  -3    4.58    1.58 
  14  -1  -3    1.53    1.85 
  15  -1  -3   -1.19    1.32 
 -14   0  -3    0.40    0.50 
 -13   0  -3    0.63    0.43 
 -12   0  -3    0.65    0.36 
 -11   0  -3    1.41    0.39 
 -10   0  -3   -0.16    0.26 
  -9   0  -3   20.00    0.85 
  -8   0  -3    7.38    0.35 
  -7   0  -3   10.13    0.42 
  -6   0  -3   25.09    0.73 
  -5   0  -3    1.15    0.17 
  -4   0  -3   14.82    0.57 
  -3   0  -3    0.21    0.06 
  -2   0  -3    0.50    0.20 
  -1   0  -3   21.44    0.49 
   0   0  -3   15.96    0.52 
   1   0  -3   82.20    1.72 
   2   0  -3    0.88    0.15 
   3   0  -3    0.43    0.18 
   4   0  -3    1.41    0.20 
   5   0  -3   24.97    0.84 
   6   0  -3   16.66    0.67 
   7   0  -3   12.25    0.72 
   8   0  -3   11.02    1.81 
   9   0  -3    7.57    0.61 
  10   0  -3    2.43    0.74 
  11   0  -3    5.63    1.11 
  12   0  -3   11.96    1.68 
  13   0  -3    1.15    0.96 
  14   0  -3   -1.63    1.13 
  15   0  -3    1.47    1.70 
 -14   1  -3    0.30    0.53 
 -13   1  -3   -0.83    0.40 
 -12   1  -3    0.29    0.34 
 -11   1  -3    0.63    0.41 
 -10   1  -3   34.04    1.24 
  -9   1  -3    2.01    0.28 
  -8   1  -3   14.36    0.58 
  -7   1  -3   13.87    0.61 
  -6   1  -3   76.13    1.62 
  -5   1  -3   33.56    0.81 
  -4   1  -3    9.91    0.33 
  -3   1  -3   99.84    1.86 
  -2   1  -3    0.36    0.10 
  -1   1  -3  101.04    2.01 
   0   1  -3   29.40    0.72 
   1   1  -3   19.05    0.55 
   2   1  -3   13.86    0.55 
   3   1  -3    4.17    0.34 
   4   1  -3   36.93    0.98 
   5   1  -3   18.36    0.64 
   6   1  -3    0.03    0.14 
   7   1  -3    1.89    0.25 
   8   1  -3   -0.12    0.17 
   9   1  -3    0.94    0.61 
  10   1  -3    0.30    0.61 
  11   1  -3    5.00    0.96 
  12   1  -3    7.37    1.27 
  13   1  -3    0.89    0.86 
  14   1  -3   -1.23    0.92 
  15   1  -3    4.67    2.02 
 -14   2  -3    0.08    0.52 
 -13   2  -3    0.49    0.49 
 -12   2  -3   11.65    0.88 
 -11   2  -3    3.23    0.78 
 -10   2  -3    1.34    0.27 
  -9   2  -3    5.07    0.41 
  -8   2  -3   15.04    0.63 
  -7   2  -3    2.32    0.29 
  -6   2  -3   16.64    0.59 
  -5   2  -3   58.76    1.46 
  -4   2  -3   10.79    0.40 
  -3   2  -3  223.55    4.80 
  -2   2  -3    6.05    0.28 
  -1   2  -3   43.03    0.95 
   0   2  -3    4.86    0.22 
   1   2  -3    0.19    0.11 
   2   2  -3  195.63    4.78 
   3   2  -3    6.73    0.45 
   4   2  -3    5.24    0.41 
   5   2  -3   30.62    0.87 
   6   2  -3    1.64    0.19 
   7   2  -3   13.29    0.48 
   8   2  -3    2.08    0.70 
   9   2  -3    0.58    0.61 
  10   2  -3    2.74    0.90 
  11   2  -3   12.10    1.54 
  12   2  -3    1.17    0.68 
  13   2  -3    5.26    1.26 
  14   2  -3   -1.02    0.95 
 -14   3  -3    4.32    0.77 
 -13   3  -3    3.25    0.66 
 -12   3  -3    0.79    0.38 
 -11   3  -3    5.13    0.62 
 -10   3  -3    0.87    0.27 
  -9   3  -3   15.48    0.74 
  -8   3  -3    0.36    0.22 
  -7   3  -3    0.01    0.18 
  -6   3  -3    0.78    0.19 
  -5   3  -3   41.95    1.08 
  -4   3  -3    2.67    0.26 
  -3   3  -3   44.03    1.15 
  -2   3  -3   18.88    0.61 
  -1   3  -3  134.00    2.64 
   0   3  -3   16.54    0.48 
   1   3  -3    6.98    0.31 
   2   3  -3   48.47    1.19 
   3   3  -3  343.35    8.14 
   4   3  -3   21.79    1.15 
   5   3  -3    0.19    0.25 
   6   3  -3  102.86    3.27 
   7   3  -3    1.99    0.18 
   8   3  -3    0.48    0.46 
   9   3  -3   28.06    1.92 
  10   3  -3    1.06    0.50 
  11   3  -3   11.40    1.18 
  12   3  -3    4.69    0.94 
  13   3  -3   -0.17    0.80 
  14   3  -3    0.81    1.13 
 -14   4  -3    7.20    1.03 
 -13   4  -3    2.11    0.56 
 -12   4  -3    9.14    0.66 
 -11   4  -3    0.58    0.32 
 -10   4  -3   10.92    0.69 
  -9   4  -3    3.93    0.42 
  -8   4  -3    7.28    0.52 
  -7   4  -3    4.72    0.43 
  -6   4  -3    9.63    0.53 
  -5   4  -3   49.96    1.39 
  -4   4  -3  123.00    2.87 
  -3   4  -3    1.82    0.24 
  -2   4  -3   15.89    0.62 
  -1   4  -3   12.04    0.39 
   0   4  -3    0.16    0.17 
   1   4  -3   42.80    1.12 
   2   4  -3    4.41    0.36 
   3   4  -3   10.26    0.46 
   4   4  -3    1.66    0.30 
   5   4  -3  126.85    2.96 
   6   4  -3   10.20    0.50 
   7   4  -3    5.19    0.36 
   8   4  -3   13.98    1.08 
   9   4  -3    5.40    0.75 
  10   4  -3    2.68    0.71 
  11   4  -3   11.77    1.25 
  12   4  -3    3.84    0.86 
  13   4  -3   -0.58    0.85 
  14   4  -3   -1.44    1.21 
 -14   5  -3    0.02    0.86 
 -13   5  -3   -0.17    0.35 
 -12   5  -3    0.35    0.36 
 -11   5  -3    3.89    0.49 
 -10   5  -3    0.59    0.34 
  -9   5  -3    6.72    0.55 
  -8   5  -3   29.88    1.01 
  -7   5  -3   23.12    0.85 
  -6   5  -3    6.19    0.45 
  -5   5  -3    0.71    0.34 
  -4   5  -3    5.24    0.38 
  -3   5  -3   10.89    0.52 
  -2   5  -3   57.98    1.34 
  -1   5  -3   20.01    0.58 
   0   5  -3   66.28    1.46 
   1   5  -3   10.44    0.45 
   2   5  -3    3.40    0.30 
   3   5  -3   99.36    2.43 
   4   5  -3   24.55    0.78 
   5   5  -3   88.17    1.98 
   6   5  -3    0.36    0.18 
   7   5  -3    9.00    0.54 
   8   5  -3    6.32    0.45 
   9   5  -3    7.59    0.88 
  10   5  -3   17.15    1.37 
  11   5  -3    4.78    0.85 
  12   5  -3   -0.48    0.65 
  13   5  -3    2.21    0.98 
  14   5  -3    1.16    1.22 
 -14   6  -3    4.33    1.00 
 -13   6  -3    3.47    0.57 
 -12   6  -3    3.06    0.48 
 -11   6  -3    0.71    0.37 
 -10   6  -3    4.07    0.49 
  -9   6  -3   17.17    1.71 
  -8   6  -3   10.15    0.67 
  -7   6  -3    0.00    0.21 
  -6   6  -3   26.34    1.13 
  -5   6  -3   17.43    0.74 
  -4   6  -3    9.99    0.60 
  -3   6  -3   76.87    1.75 
  -2   6  -3   78.10    1.75 
  -1   6  -3   10.46    0.43 
   0   6  -3   49.82    1.22 
   1   6  -3    3.16    0.35 
   2   6  -3   84.95    2.11 
   3   6  -3   10.44    0.57 
   4   6  -3   24.17    0.88 
   5   6  -3    0.88    0.19 
   6   6  -3    0.94    0.28 
   7   6  -3    8.56    0.57 
   8   6  -3   22.43    1.26 
   9   6  -3   31.50    1.61 
  10   6  -3    0.10    0.46 
  11   6  -3    3.98    0.76 
  12   6  -3    0.52    0.86 
  13   6  -3    2.59    1.00 
  14   6  -3   -0.03    1.18 
 -13   7  -3    3.08    0.74 
 -12   7  -3    0.27    0.46 
 -11   7  -3    0.71    0.42 
 -10   7  -3   13.30    0.83 
  -9   7  -3   18.87    0.92 
  -8   7  -3    4.46    0.48 
  -7   7  -3    4.99    0.53 
  -6   7  -3    1.89    0.32 
  -5   7  -3    0.49    0.23 
  -4   7  -3    4.00    0.36 
  -3   7  -3   12.48    0.53 
  -2   7  -3   59.86    1.42 
  -1   7  -3   26.24    0.78 
   0   7  -3   41.32    1.07 
   1   7  -3   13.72    0.60 
   2   7  -3   56.50    1.54 
   3   7  -3    9.79    0.59 
   4   7  -3  102.69    2.59 
   5   7  -3   26.95    0.96 
   6   7  -3    0.24    0.20 
   7   7  -3    6.21    0.53 
   8   7  -3    0.93    0.31 
   9   7  -3   17.20    0.82 
  10   7  -3    3.67    0.66 
  11   7  -3    2.89    0.90 
  12   7  -3    1.43    1.46 
  13   7  -3    2.44    1.16 
 -13   8  -3    0.85    0.65 
 -12   8  -3    0.17    0.45 
 -11   8  -3    0.18    0.40 
 -10   8  -3   14.10    1.12 
  -9   8  -3   10.20    0.76 
  -8   8  -3   31.18    1.25 
  -7   8  -3    2.00    0.39 
  -6   8  -3   10.88    0.77 
  -5   8  -3    0.09    0.23 
  -4   8  -3    4.96    0.46 
  -3   8  -3   66.61    1.65 
  -2   8  -3   77.66    1.81 
  -1   8  -3    2.13    0.25 
   0   8  -3   88.53    2.01 
   1   8  -3    0.50    0.21 
   2   8  -3    1.17    0.31 
   3   8  -3    0.57    0.19 
   4   8  -3   43.15    1.33 
   5   8  -3   -0.05    0.21 
   6   8  -3    1.31    0.43 
   7   8  -3   22.34    0.99 
   8   8  -3    3.57    0.48 
   9   8  -3    3.56    0.56 
  10   8  -3   -1.88    0.52 
  11   8  -3    0.62    0.75 
  12   8  -3   -0.49    0.68 
  13   8  -3    1.58    1.14 
 -13   9  -3    0.93    0.64 
 -12   9  -3    2.57    0.65 
 -11   9  -3    3.35    0.61 
 -10   9  -3    1.66    0.48 
  -9   9  -3   18.15    1.15 
  -8   9  -3    3.40    0.49 
  -7   9  -3   26.60    1.05 
  -6   9  -3    0.32    0.29 
  -5   9  -3   17.35    0.98 
  -4   9  -3    5.17    0.48 
  -3   9  -3    0.79    0.24 
  -2   9  -3   21.35    0.77 
  -1   9  -3    0.39    0.20 
   0   9  -3    6.83    0.50 
   1   9  -3    3.63    0.41 
   2   9  -3    2.51    0.38 
   3   9  -3   24.98    0.96 
   4   9  -3    3.15    0.40 
   5   9  -3   10.72    0.79 
   6   9  -3    1.20    0.41 
   7   9  -3    1.28    0.45 
   8   9  -3    6.79    0.81 
   9   9  -3    9.35    0.70 
  10   9  -3   -0.22    0.40 
  11   9  -3    0.47    0.69 
  12   9  -3   14.86    1.31 
  13   9  -3   -0.46    2.29 
 -13  10  -3    1.82    1.30 
 -12  10  -3    0.17    0.65 
 -11  10  -3   11.02    1.07 
 -10  10  -3   -0.20    0.45 
  -9  10  -3   13.85    1.09 
  -8  10  -3    0.37    0.34 
  -7  10  -3   12.95    0.84 
  -6  10  -3    0.02    0.30 
  -5  10  -3    0.37    0.32 
  -4  10  -3   21.71    0.86 
  -3  10  -3   13.37    0.72 
  -2  10  -3    4.29    0.42 
  -1  10  -3    1.52    0.28 
   0  10  -3    8.16    0.54 
   1  10  -3    0.13    0.22 
   2  10  -3    0.76    0.32 
   3  10  -3    9.95    0.93 
   4  10  -3   10.22    0.82 
   5  10  -3    6.30    0.82 
   6  10  -3    6.49    0.73 
   7  10  -3    1.41    0.48 
   8  10  -3    3.31    0.64 
   9  10  -3    1.35    0.64 
  10  10  -3    8.63    0.93 
  11  10  -3    4.12    0.74 
  12  10  -3    1.57    0.89 
 -12  11  -3    0.55    0.79 
 -11  11  -3    0.54    0.60 
 -10  11  -3    1.07    0.58 
  -9  11  -3    0.52    0.44 
  -8  11  -3   10.18    0.84 
  -7  11  -3    6.78    0.66 
  -6  11  -3    1.82    0.43 
  -5  11  -3    1.29    0.45 
  -4  11  -3    9.82    0.73 
  -3  11  -3    1.96    0.36 
  -2  11  -3    4.15    0.47 
  -1  11  -3   13.23    0.75 
   0  11  -3   31.44    1.25 
   1  11  -3   73.99    2.32 
   2  11  -3    1.13    0.37 
   3  11  -3   10.70    0.84 
   4  11  -3   14.23    1.00 
   5  11  -3   -0.05    0.37 
   6  11  -3    4.80    0.65 
   7  11  -3    3.36    0.57 
   8  11  -3    5.60    1.13 
   9  11  -3    1.63    0.69 
  10  11  -3    0.00    0.68 
  11  11  -3    1.77    0.73 
  12  11  -3   -2.78    2.31 
 -12  12  -3    1.08    0.72 
 -11  12  -3    4.77    0.87 
 -10  12  -3    0.94    0.51 
  -9  12  -3    2.84    0.55 
  -8  12  -3    2.14    0.62 
  -7  12  -3    2.85    0.52 
  -6  12  -3   34.51    1.48 
  -5  12  -3    1.96    0.45 
  -4  12  -3    0.75    0.39 
  -3  12  -3   21.07    1.08 
  -2  12  -3    1.08    0.40 
  -1  12  -3    1.84    0.56 
   0  12  -3   11.76    0.86 
   1  12  -3   17.84    1.19 
   2  12  -3   14.71    1.19 
   3  12  -3   22.77    1.38 
   4  12  -3    0.35    0.62 
   5  12  -3    0.38    0.47 
   6  12  -3    9.75    0.87 
   7  12  -3   29.55    1.52 
   8  12  -3   24.25    1.72 
   9  12  -3    4.13    1.11 
  10  12  -3    2.35    0.97 
  11  12  -3   -1.80    1.67 
 -11  13  -3    1.09    0.57 
 -10  13  -3   28.09    1.81 
  -9  13  -3    5.46    0.77 
  -8  13  -3    7.06    0.75 
  -7  13  -3    1.11    0.38 
  -6  13  -3    2.35    0.51 
  -5  13  -3    0.29    0.38 
  -4  13  -3    0.88    0.41 
  -3  13  -3    2.72    0.45 
  -2  13  -3    0.02    0.33 
  -1  13  -3   13.08    0.95 
   0  13  -3    9.24    0.97 
   1  13  -3    3.03    0.61 
   2  13  -3   16.84    1.30 
   3  13  -3    0.59    0.61 
   4  13  -3    4.98    0.75 
   5  13  -3    0.07    0.52 
   6  13  -3    0.69    0.54 
   7  13  -3   23.32    1.66 
   8  13  -3   -1.43    0.54 
   9  13  -3   11.47    1.46 
  10  13  -3    1.13    1.68 
  11  13  -3    7.92    2.86 
 -11  14  -3    0.04    0.77 
 -10  14  -3   -0.01    0.53 
  -9  14  -3    2.36    0.65 
  -8  14  -3    2.33    0.64 
  -7  14  -3   17.13    1.23 
  -6  14  -3    1.68    0.60 
  -5  14  -3    0.53    0.36 
  -4  14  -3    0.75    0.42 
  -3  14  -3    0.95    0.41 
  -2  14  -3    1.45    0.46 
  -1  14  -3   -0.56    0.33 
   0  14  -3   19.36    1.30 
   1  14  -3    4.23    0.75 
   2  14  -3    1.84    0.73 
   3  14  -3    4.15    0.78 
   4  14  -3    8.36    1.03 
   5  14  -3    0.95    0.63 
   6  14  -3   -0.16    0.56 
   7  14  -3   -0.23    0.60 
   8  14  -3   20.41    1.74 
   9  14  -3    0.21    1.47 
  10  14  -3    0.91    1.79 
 -10  15  -3    0.00    0.64 
  -9  15  -3    0.68    0.50 
  -8  15  -3    5.08    0.74 
  -7  15  -3   -0.11    0.47 
  -6  15  -3    0.54    0.45 
  -5  15  -3    8.52    0.88 
  -4  15  -3   78.74    2.61 
  -3  15  -3    4.28    0.62 
  -2  15  -3   18.22    1.17 
  -1  15  -3   -0.03    0.39 
   0  15  -3    0.94    0.50 
   1  15  -3   25.10    1.64 
   2  15  -3    4.38    0.82 
   3  15  -3    1.14    0.65 
   4  15  -3   12.96    1.59 
   5  15  -3   -0.39    0.61 
   6  15  -3    0.33    0.57 
   7  15  -3   10.24    1.32 
   8  15  -3    1.79    0.97 
   9  15  -3   -2.24    1.60 
  -9  16  -3   -0.12    0.59 
  -8  16  -3    0.74    0.59 
  -7  16  -3    0.03    0.53 
  -6  16  -3    6.70    0.84 
  -5  16  -3    1.65    0.58 
  -4  16  -3    0.07    0.44 
  -3  16  -3    5.05    0.71 
  -2  16  -3   -0.04    0.42 
  -1  16  -3    2.48    0.74 
   0  16  -3    1.84    0.63 
   1  16  -3   -0.19    0.43 
   2  16  -3    9.08    1.08 
   3  16  -3    5.40    1.16 
   4  16  -3    0.39    0.66 
   5  16  -3    8.76    1.19 
   6  16  -3    1.54    0.82 
   7  16  -3    0.32    0.91 
   8  16  -3    6.45    2.35 
  -9  17  -3   -0.34    0.73 
  -8  17  -3    0.41    0.63 
  -7  17  -3    1.63    0.55 
  -6  17  -3    9.22    1.06 
  -5  17  -3    0.13    0.50 
  -4  17  -3    0.00    0.49 
  -3  17  -3    6.30    0.77 
  -2  17  -3    8.10    0.89 
  -1  17  -3    1.00    0.59 
   0  17  -3    0.92    0.61 
   1  17  -3    0.90    0.83 
   2  17  -3    0.16    0.63 
   3  17  -3    0.04    0.67 
   4  17  -3    8.30    1.18 
   5  17  -3    0.65    0.85 
   6  17  -3    2.48    1.11 
   7  17  -3   -0.52    1.24 
  -7  18  -3    2.30    0.71 
  -6  18  -3    2.38    0.78 
  -5  18  -3    7.29    0.90 
  -4  18  -3    4.85    0.75 
  -3  18  -3    1.42    0.63 
  -2  18  -3   13.14    1.17 
  -1  18  -3    6.08    1.00 
   0  18  -3    2.39    0.69 
   1  18  -3   12.86    1.36 
   2  18  -3    0.11    0.65 
   3  18  -3    5.99    1.14 
   4  18  -3    1.67    0.76 
   5  18  -3   -0.41    0.97 
   6  18  -3    0.19    1.15 
  -6  19  -3   -0.89    0.65 
  -5  19  -3    2.29    0.73 
  -4  19  -3    2.04    0.67 
  -3  19  -3    7.90    1.00 
  -2  19  -3   10.01    1.24 
  -1  19  -3    3.81    1.12 
   0  19  -3    0.53    0.69 
   1  19  -3    2.33    0.85 
   2  19  -3    6.69    1.13 
   3  19  -3    0.10    0.77 
   4  19  -3    1.31    1.11 
   5  19  -3   -4.52    1.45 
  -4  20  -3    8.12    1.01 
  -3  20  -3    1.69    0.87 
  -2  20  -3    7.43    1.15 
  -1  20  -3   -0.27    0.82 
   0  20  -3   -0.06    0.70 
   1  20  -3   -0.48    0.89 
   2  20  -3    1.37    1.05 
  -3 -18  -2    1.05    1.15 
  -2 -18  -2    1.17    1.02 
  -1 -18  -2    0.35    1.10 
   0 -18  -2    2.96    1.22 
   1 -18  -2   -0.46    0.99 
   2 -18  -2    8.64    1.59 
   3 -18  -2    0.58    0.86 
   4 -18  -2    0.79    0.97 
   5 -18  -2    0.13    1.80 
   6 -18  -2    1.41    1.37 
  -5 -17  -2    2.84    0.89 
  -4 -17  -2    0.21    0.83 
  -3 -17  -2    0.29    0.80 
  -2 -17  -2    2.21    0.74 
  -1 -17  -2    1.07    0.72 
   0 -17  -2    1.94    0.72 
   1 -17  -2    1.17    0.76 
   2 -17  -2    0.71    0.65 
   3 -17  -2    0.23    0.76 
   4 -17  -2    1.92    0.95 
   5 -17  -2    2.39    1.03 
   6 -17  -2    0.69    1.02 
   7 -17  -2    3.65    1.37 
  -6 -16  -2    0.86    0.65 
  -5 -16  -2    0.66    0.58 
  -4 -16  -2    1.11    0.69 
  -3 -16  -2    1.90    0.60 
  -2 -16  -2    6.16    0.80 
  -1 -16  -2    2.30    0.65 
   0 -16  -2    3.95    0.75 
   1 -16  -2    1.86    0.69 
   2 -16  -2    4.05    0.92 
   3 -16  -2    5.70    0.94 
   4 -16  -2    0.61    0.73 
   5 -16  -2    6.23    1.22 
   6 -16  -2    1.31    0.92 
   7 -16  -2    7.68    1.57 
   8 -16  -2    3.38    1.37 
   9 -16  -2    3.80    1.28 
  -7 -15  -2    2.48    0.60 
  -6 -15  -2    1.87    0.52 
  -5 -15  -2    2.59    0.71 
  -4 -15  -2    7.81    0.85 
  -3 -15  -2    0.98    0.55 
  -2 -15  -2    4.48    0.74 
  -1 -15  -2   14.58    1.16 
   0 -15  -2   16.66    1.27 
   1 -15  -2   24.35    1.45 
   2 -15  -2   -0.28    0.51 
   3 -15  -2   16.90    1.51 
   4 -15  -2    8.84    1.15 
   5 -15  -2    1.69    0.67 
   6 -15  -2    4.88    1.26 
   7 -15  -2    1.05    0.94 
   8 -15  -2    0.74    0.97 
   9 -15  -2    3.53    1.37 
  10 -15  -2    5.92    1.63 
  -8 -14  -2    1.24    0.47 
  -7 -14  -2   -0.70    0.38 
  -6 -14  -2   17.25    0.97 
  -5 -14  -2    1.63    0.47 
  -4 -14  -2    1.72    0.50 
  -3 -14  -2    2.23    0.53 
  -2 -14  -2   11.66    0.97 
  -1 -14  -2   -0.14    0.39 
   0 -14  -2    3.43    0.59 
   1 -14  -2    1.81    0.58 
   2 -14  -2    1.97    0.52 
   3 -14  -2    0.66    0.53 
   4 -14  -2    8.69    1.57 
   5 -14  -2    3.87    0.84 
   6 -14  -2    6.74    1.39 
   7 -14  -2    0.56    0.83 
   8 -14  -2    6.95    1.34 
   9 -14  -2    1.14    0.97 
  10 -14  -2    1.25    1.17 
  -9 -13  -2    5.18    0.61 
  -8 -13  -2    4.97    0.49 
  -7 -13  -2    0.59    0.40 
  -6 -13  -2    0.19    0.35 
  -5 -13  -2    4.05    0.59 
  -4 -13  -2   -0.49    0.36 
  -3 -13  -2    5.20    0.62 
  -2 -13  -2    4.61    0.58 
  -1 -13  -2    2.32    0.53 
   0 -13  -2    1.66    0.50 
   1 -13  -2    2.32    0.56 
   2 -13  -2    0.49    0.46 
   3 -13  -2    0.67    0.50 
   4 -13  -2   37.95    1.97 
   5 -13  -2    0.66    0.63 
   6 -13  -2   -0.20    0.78 
   7 -13  -2   18.71    2.21 
   8 -13  -2    1.30    0.80 
   9 -13  -2   -0.45    0.78 
  10 -13  -2   -0.78    0.78 
  11 -13  -2   -0.58    1.17 
 -10 -12  -2    0.10    0.36 
  -9 -12  -2    2.95    0.39 
  -8 -12  -2    0.00    0.32 
  -7 -12  -2    0.36    0.33 
  -6 -12  -2   11.47    0.72 
  -5 -12  -2   13.10    0.83 
  -4 -12  -2    4.88    0.54 
  -3 -12  -2    2.84    0.43 
  -2 -12  -2   19.48    0.99 
  -1 -12  -2    6.76    0.68 
   0 -12  -2   20.01    1.11 
   1 -12  -2    0.22    0.35 
   2 -12  -2   -0.32    0.37 
   3 -12  -2    5.72    0.72 
   4 -12  -2    0.13    0.45 
   5 -12  -2    1.57    0.68 
   6 -12  -2    0.22    0.58 
   7 -12  -2    1.82    0.77 
   8 -12  -2    3.19    0.97 
   9 -12  -2    0.71    0.72 
  10 -12  -2   25.10    2.37 
  11 -12  -2    6.70    1.44 
  12 -12  -2   -1.79    1.07 
 -10 -11  -2   -0.08    0.31 
  -9 -11  -2   13.77    0.81 
  -8 -11  -2    6.55    0.50 
  -7 -11  -2    0.15    0.26 
  -6 -11  -2    7.39    0.52 
  -5 -11  -2    0.89    0.33 
  -4 -11  -2   20.25    0.92 
  -3 -11  -2   23.75    0.98 
  -2 -11  -2   29.59    1.12 
  -1 -11  -2   -0.31    0.27 
   0 -11  -2    9.43    1.13 
   1 -11  -2   18.22    1.16 
   2 -11  -2   -0.38    0.34 
   3 -11  -2    1.87    0.48 
   4 -11  -2   25.48    1.33 
   5 -11  -2   16.03    1.75 
   6 -11  -2    4.21    0.86 
   7 -11  -2    3.18    0.90 
   8 -11  -2    0.44    0.64 
   9 -11  -2    3.53    1.14 
  10 -11  -2   -0.80    0.89 
  11 -11  -2    0.40    1.07 
  12 -11  -2    2.25    1.21 
 -11 -10  -2    4.35    0.32 
 -10 -10  -2    0.55    0.31 
  -9 -10  -2   19.54    0.87 
  -8 -10  -2    0.14    0.27 
  -7 -10  -2    0.35    0.25 
  -6 -10  -2    0.82    0.27 
  -5 -10  -2    8.96    0.69 
  -4 -10  -2    0.64    0.28 
  -3 -10  -2   11.88    0.71 
  -2 -10  -2    0.63    0.27 
  -1 -10  -2    4.74    0.53 
   0 -10  -2   47.00    1.68 
   1 -10  -2   27.50    1.18 
   2 -10  -2   26.50    1.24 
   3 -10  -2    0.06    0.34 
   4 -10  -2    2.86    0.54 
   5 -10  -2   10.65    1.09 
   6 -10  -2   17.81    1.48 
   7 -10  -2    8.12    1.19 
   8 -10  -2    2.34    0.77 
   9 -10  -2    6.02    1.06 
  10 -10  -2    1.40    0.88 
  11 -10  -2   10.70    2.16 
  12 -10  -2    5.05    1.23 
  13 -10  -2    0.34    1.15 
 -11  -9  -2    5.89    0.39 
 -10  -9  -2    0.52    0.26 
  -9  -9  -2    1.32    0.31 
  -8  -9  -2    0.50    0.23 
  -7  -9  -2   10.72    0.55 
  -6  -9  -2    2.38    0.33 
  -5  -9  -2    3.67    0.39 
  -4  -9  -2   14.06    0.73 
  -3  -9  -2    5.07    0.47 
  -2  -9  -2    6.15    0.49 
  -1  -9  -2   25.60    0.88 
   0  -9  -2    5.48    0.47 
   1  -9  -2    1.08    0.28 
   2  -9  -2   18.82    0.82 
   3  -9  -2   32.24    1.22 
   4  -9  -2   21.59    1.29 
   5  -9  -2   10.89    0.91 
   6  -9  -2   30.58    2.02 
   7  -9  -2   -0.11    0.52 
   8  -9  -2    3.16    0.78 
   9  -9  -2    4.26    1.06 
  10  -9  -2    1.32    0.65 
  11  -9  -2   12.43    1.58 
  12  -9  -2    1.62    0.90 
  13  -9  -2    2.22    1.12 
 -12  -8  -2    1.59    0.26 
 -11  -8  -2    2.24    0.37 
 -10  -8  -2   18.19    0.66 
  -9  -8  -2    2.84    0.36 
  -8  -8  -2    1.09    0.26 
  -7  -8  -2    0.72    0.26 
  -6  -8  -2    6.29    0.41 
  -5  -8  -2    5.71    0.39 
  -4  -8  -2    1.21    0.26 
  -3  -8  -2   26.11    0.82 
  -2  -8  -2    0.29    0.16 
  -1  -8  -2    7.55    0.49 
   0  -8  -2    5.20    0.43 
   1  -8  -2    0.17    0.24 
   2  -8  -2    9.95    0.67 
   3  -8  -2   43.17    1.42 
   4  -8  -2    5.64    0.68 
   5  -8  -2    6.99    0.82 
   6  -8  -2   13.52    1.21 
   7  -8  -2    7.37    0.95 
   8  -8  -2    0.22    0.55 
   9  -8  -2   -0.24    0.52 
  10  -8  -2   17.32    1.77 
  11  -8  -2    7.92    1.27 
  12  -8  -2    3.15    0.99 
  13  -8  -2   -0.65    0.92 
  14  -8  -2    2.00    2.08 
 -12  -7  -2    0.36    0.28 
 -11  -7  -2    1.68    0.33 
 -10  -7  -2    3.87    0.35 
  -9  -7  -2    4.05    0.34 
  -8  -7  -2    0.44    0.24 
  -7  -7  -2   38.05    1.05 
  -6  -7  -2    9.10    0.44 
  -5  -7  -2   27.86    0.80 
  -4  -7  -2    9.85    0.45 
  -3  -7  -2   12.77    0.54 
  -2  -7  -2    5.21    0.34 
  -1  -7  -2   -0.07    0.17 
   0  -7  -2    4.16    0.35 
   1  -7  -2   17.72    0.66 
   2  -7  -2   -0.04    0.17 
   3  -7  -2    2.54    0.35 
   4  -7  -2   24.85    1.11 
   5  -7  -2   25.76    1.18 
   6  -7  -2   20.11    1.62 
   7  -7  -2   19.64    1.38 
   8  -7  -2    0.92    0.66 
   9  -7  -2    2.64    0.75 
  10  -7  -2   -0.69    0.60 
  11  -7  -2   -0.08    0.60 
  12  -7  -2    1.64    0.85 
  13  -7  -2    1.17    1.66 
  14  -7  -2    0.02    1.41 
 -13  -6  -2    0.71    0.41 
 -12  -6  -2    0.22    0.32 
 -11  -6  -2    0.58    0.34 
 -10  -6  -2    0.06    0.26 
  -9  -6  -2    1.35    0.27 
  -8  -6  -2    0.62    0.21 
  -7  -6  -2    7.83    0.42 
  -6  -6  -2   24.60    0.70 
  -5  -6  -2    7.37    0.41 
  -4  -6  -2   24.01    0.65 
  -3  -6  -2    2.30    0.24 
  -2  -6  -2   27.95    0.73 
  -1  -6  -2   15.86    0.56 
   0  -6  -2    7.13    0.43 
   1  -6  -2   12.80    0.54 
   2  -6  -2   63.29    1.57 
   3  -6  -2  125.66    3.06 
   4  -6  -2   19.27    0.84 
   5  -6  -2    7.75    0.65 
   6  -6  -2   20.72    0.97 
   7  -6  -2   28.97    1.49 
   8  -6  -2   22.26    1.65 
   9  -6  -2    5.21    0.89 
  10  -6  -2   25.77    1.91 
  11  -6  -2    6.75    1.13 
  12  -6  -2    2.65    0.79 
  13  -6  -2    0.05    0.84 
  14  -6  -2    0.41    0.94 
 -13  -5  -2    1.24    0.53 
 -12  -5  -2    0.34    0.36 
 -11  -5  -2    2.29    0.36 
 -10  -5  -2    0.19    0.25 
  -9  -5  -2   13.29    0.69 
  -8  -5  -2   20.27    0.77 
  -7  -5  -2    0.26    0.17 
  -6  -5  -2   19.76    0.60 
  -5  -5  -2    3.43    0.25 
  -4  -5  -2   39.58    0.90 
  -3  -5  -2   26.60    0.72 
  -2  -5  -2   40.01    0.99 
  -1  -5  -2    4.04    0.26 
   0  -5  -2   21.06    0.89 
   1  -5  -2   86.61    1.91 
   2  -5  -2    3.27    0.33 
   3  -5  -2    0.00    0.19 
   4  -5  -2  276.28    6.28 
   5  -5  -2   64.29    1.88 
   6  -5  -2    7.44    0.61 
   7  -5  -2   -0.12    0.30 
   8  -5  -2   24.62    1.71 
   9  -5  -2    2.17    0.64 
  10  -5  -2    2.34    0.71 
  11  -5  -2    1.77    0.64 
  12  -5  -2    1.78    0.64 
  13  -5  -2    1.80    0.82 
  14  -5  -2   -0.32    0.84 
 -13  -4  -2    0.18    0.37 
 -12  -4  -2    0.33    0.34 
 -11  -4  -2    0.32    0.31 
 -10  -4  -2   16.07    0.75 
  -9  -4  -2   35.24    1.14 
  -8  -4  -2   52.64    1.28 
  -7  -4  -2    4.22    0.30 
  -6  -4  -2   97.38    1.90 
  -5  -4  -2   18.07    0.50 
  -4  -4  -2   11.40    1.11 
  -3  -4  -2   98.01    1.85 
  -2  -4  -2   68.06    1.50 
  -1  -4  -2   50.92    1.09 
   0  -4  -2  152.63    3.10 
   1  -4  -2   92.05    2.19 
   2  -4  -2   89.26    2.15 
   3  -4  -2  105.95    2.57 
   4  -4  -2   58.99    1.65 
   5  -4  -2   69.58    1.75 
   6  -4  -2   15.84    0.77 
   7  -4  -2    5.43    0.49 
   8  -4  -2    1.47    0.43 
   9  -4  -2    5.75    0.71 
  10  -4  -2    7.74    0.89 
  11  -4  -2   14.78    1.13 
  12  -4  -2   18.87    1.50 
  13  -4  -2    1.54    0.63 
  14  -4  -2    7.65    2.13 
 -13  -3  -2    0.71    0.42 
 -12  -3  -2    9.82    0.67 
 -11  -3  -2    3.11    0.49 
 -10  -3  -2    0.06    0.25 
  -9  -3  -2    4.73    0.44 
  -8  -3  -2    0.45    0.23 
  -7  -3  -2   51.47    1.24 
  -6  -3  -2   26.29    0.69 
  -5  -3  -2    8.67    0.33 
  -4  -3  -2    5.22    0.24 
  -3  -3  -2   18.91    0.47 
  -2  -3  -2   84.64    1.74 
  -1  -3  -2  309.43    5.94 
   0  -3  -2  227.76    4.86 
   1  -3  -2  162.05    3.27 
   2  -3  -2   30.52    0.94 
   3  -3  -2   17.38    0.60 
   4  -3  -2    3.57    0.33 
   5  -3  -2    9.70    0.59 
   6  -3  -2    1.82    0.31 
   7  -3  -2    1.64    0.31 
   8  -3  -2    9.22    0.94 
   9  -3  -2    2.17    0.55 
  10  -3  -2   45.11    1.90 
  11  -3  -2    1.10    0.50 
  12  -3  -2   24.97    2.34 
  13  -3  -2    1.14    1.07 
  14  -3  -2    0.69    1.76 
 -14  -2  -2    1.05    0.52 
 -13  -2  -2   -0.14    0.39 
 -12  -2  -2   -0.64    0.35 
 -11  -2  -2   -0.27    0.32 
 -10  -2  -2   16.87    0.80 
  -9  -2  -2   34.97    1.17 
  -8  -2  -2    2.77    0.34 
  -7  -2  -2    5.03    0.24 
  -6  -2  -2    0.68    0.16 
  -5  -2  -2   22.22    0.58 
  -3  -2  -2   15.64    0.37 
  -2  -2  -2  123.17    2.25 
  -1  -2  -2  573.07   10.85 
   0  -2  -2  169.93    3.27 
   1  -2  -2    0.13    0.11 
   2  -2  -2   97.33    2.29 
   3  -2  -2   70.64    1.64 
   4  -2  -2   17.51    0.66 
   5  -2  -2    3.94    0.39 
   6  -2  -2    3.81    0.38 
   7  -2  -2   -0.05    0.22 
   8  -2  -2   -0.41    0.22 
   9  -2  -2    1.08    0.38 
  10  -2  -2    1.03    1.01 
  11  -2  -2    4.24    0.57 
  12  -2  -2    1.55    1.23 
  13  -2  -2    7.53    1.36 
  14  -2  -2    2.17    1.37 
  15  -2  -2    1.02    2.16 
 -14  -1  -2   -0.40    0.48 
 -13  -1  -2   -0.18    0.40 
 -12  -1  -2    0.28    0.35 
 -11  -1  -2    1.37    0.39 
 -10  -1  -2    3.41    0.43 
  -9  -1  -2   13.28    0.80 
  -8  -1  -2    5.05    0.46 
  -7  -1  -2   69.92    1.54 
  -6  -1  -2    0.18    0.11 
  -5  -1  -2    8.22    0.33 
  -4  -1  -2    5.89    0.48 
  -3  -1  -2    0.68    0.09 
  -2  -1  -2    0.67    0.11 
  -1  -1  -2  411.91   11.03 
   0  -1  -2   74.92    1.31 
   1  -1  -2   18.84    0.51 
   2  -1  -2   42.93    1.09 
   3  -1  -2   21.70    0.63 
   4  -1  -2   41.65    1.07 
   5  -1  -2   30.92    0.90 
   6  -1  -2   35.74    1.03 
   7  -1  -2    5.08    0.42 
   8  -1  -2   22.65    1.07 
   9  -1  -2    4.24    0.49 
  10  -1  -2   15.38    0.83 
  11  -1  -2    0.71    0.74 
  12  -1  -2   -0.09    1.10 
  13  -1  -2    0.42    1.28 
  14  -1  -2   13.53    1.63 
  15  -1  -2    0.91    1.38 
 -14   0  -2    1.82    0.58 
 -13   0  -2    4.14    0.60 
 -12   0  -2    2.74    0.49 
 -11   0  -2    9.36    0.74 
 -10   0  -2    2.52    0.41 
  -9   0  -2    2.30    0.38 
  -8   0  -2   31.40    1.08 
  -7   0  -2   27.70    0.73 
  -6   0  -2   22.66    0.58 
  -5   0  -2    6.44    0.32 
  -4   0  -2   23.07    0.64 
  -3   0  -2  106.06    2.41 
  -2   0  -2    0.19    0.06 
  -1   0  -2    9.00    0.41 
   0   0  -2   39.28    0.81 
   1   0  -2   32.25    0.74 
   2   0  -2  479.31    9.13 
   3   0  -2   16.49    0.54 
   4   0  -2   65.79    1.52
[truncated: 447,636 more chars]
