# Supplementary material for: Taming m‐Quionodimethanes by Dispersion Force: Cyclodimerization of (Trialkylsilyl)Ethynyl‐Substituted Indeno[2,1‐b]Fluorenes and Fluoreno[2,3‐b]Fluorenes
Source: Chemistry. 2025 Aug 19;31(54):e02053. doi: 10.1002/chem.202502053 (PMC12462229; doi:10.1002/chem.202502053)
Supplement: Supplementary file 3 — Supporting Information [file CHEM-31-e02053-s003.zip › TIPSE-IF-HTHT.cif]

data_231043lt_auto
_audit_creation_date               2023-10-31
_audit_creation_method
;
Olex2 1.5
(compiled 2023.08.24 svn.re1ec1418 for OlexSys, GUI svn.r6817)
;
_shelx_SHELXL_version_number       '2018/3'
_audit_contact_author_address      ?
_audit_contact_author_email        ?
_audit_contact_author_name         ''
_audit_contact_author_phone        ?
_publ_contact_author_id_orcid      ?
_publ_section_references
;
Dolomanov, O.V., Bourhis, L.J., Gildea, R.J, Howard, J.A.K. & Puschmann, H.
 (2009), J. Appl. Cryst. 42, 339-341.

Sheldrick, G.M. (2015). Acta Cryst. A71, 3-8.

Sheldrick, G.M. (2015). Acta Cryst. C71, 3-8.
;
_chemical_name_common              ?
_chemical_name_systematic          ?
_chemical_formula_moiety           'C84 H104 Si4'
_chemical_formula_sum              'C84 H104 Si4'
_chemical_formula_weight           1226.03
_chemical_melting_point            ?
_chemical_oxdiff_formula           'C H Si'
loop_
  _atom_type_symbol
  _atom_type_description
  _atom_type_scat_dispersion_real
  _atom_type_scat_dispersion_imag
  _atom_type_scat_source
 'C' 'C' 0.0181 0.0091 'International Tables Vol C Tables 4.2.6.8 and 6.1.1.4'
 'H' 'H' 0.0000 0.0000 'International Tables Vol C Tables 4.2.6.8 and 6.1.1.4'
 'Si' 'Si' 0.2541 0.3302 'International Tables Vol C Tables 4.2.6.8 and 6.1.1.4'

_shelx_space_group_comment
;
The symmetry employed for this shelxl refinement is uniquely defined
by the following loop, which should always be used as a source of
symmetry information in preference to the above space-group names.
They are only intended as comments.
;
_space_group_crystal_system        'triclinic'
_space_group_IT_number             2
_space_group_name_H-M_alt          'P -1'
_space_group_name_Hall             '-P 1'
loop_
  _space_group_symop_operation_xyz
 'x, y, z'
 '-x, -y, -z'

_cell_length_a                     9.29211(13)
_cell_length_b                     12.5707(3)
_cell_length_c                     16.1891(4)
_cell_angle_alpha                  69.345(2)
_cell_angle_beta                   88.8030(15)
_cell_angle_gamma                  87.0870(15)
_cell_volume                       1767.19(7)
_cell_formula_units_Z              1
_cell_measurement_reflns_used      14083
_cell_measurement_temperature      100.00(10)
_cell_measurement_theta_max        74.4240
_cell_measurement_theta_min        2.9090
_shelx_estimated_absorpt_T_max     0.957
_shelx_estimated_absorpt_T_min     0.947
_exptl_absorpt_coefficient_mu      1.103
_exptl_absorpt_correction_T_max    1.00000
_exptl_absorpt_correction_T_min    0.95105
_exptl_absorpt_correction_type     multi-scan
_exptl_absorpt_process_details
;
CrysAlisPro 1.171.42.96a (Rigaku Oxford Diffraction, 2023)
Empirical absorption correction using spherical harmonics,
implemented in SCALE3 ABSPACK scaling algorithm.
;
_exptl_absorpt_special_details     ?
_exptl_crystal_colour              colourless
_exptl_crystal_colour_primary      colourless
_exptl_crystal_density_diffrn      1.152
_exptl_crystal_density_meas        ?
_exptl_crystal_density_method      ?
_exptl_crystal_description         block
_exptl_crystal_F_000               664
_exptl_crystal_size_max            0.05
_exptl_crystal_size_mid            0.04
_exptl_crystal_size_min            0.04
_exptl_transmission_factor_max     ?
_exptl_transmission_factor_min     ?
_diffrn_reflns_av_R_equivalents    0.0260
_diffrn_reflns_av_unetI/netI       0.0274
_diffrn_reflns_Laue_measured_fraction_full  0.993
_diffrn_reflns_Laue_measured_fraction_max  0.947
_diffrn_reflns_limit_h_max         8
_diffrn_reflns_limit_h_min         -11
_diffrn_reflns_limit_k_max         15
_diffrn_reflns_limit_k_min         -15
_diffrn_reflns_limit_l_max         19
_diffrn_reflns_limit_l_min         -19
_diffrn_reflns_number              25992
_diffrn_reflns_point_group_measured_fraction_full  0.993
_diffrn_reflns_point_group_measured_fraction_max  0.947
_diffrn_reflns_theta_full          67.684
_diffrn_reflns_theta_max           74.826
_diffrn_reflns_theta_min           2.917
_diffrn_ambient_environment        N~2~
_diffrn_ambient_temperature        100.00(10)
_diffrn_detector                   'Hybrid Pixel Array Detector'
_diffrn_detector_area_resol_mean   10.0000
_diffrn_detector_type              'HyPix-Arc 150'
_diffrn_measured_fraction_theta_full  0.993
_diffrn_measured_fraction_theta_max  0.947
_diffrn_measurement_details
;
List of Runs (angles in degrees, time in seconds):

  # Type    Start    End  Width  t~exp~   \w     \q     \k     \f   Frames
--------------------------------------------------------------------------
  1  \w     31.00  62.00   0.50    0.05    --   56.25-139.00 -85.00   62
  2  \w     39.00  67.00   0.50    0.05    --   69.31-139.00 -85.00   56
  3  \w     45.00  70.00   0.50    0.05    --   75.94-139.00 -85.00   50
  4  \w     49.00  74.00   0.50    0.05    --   83.87-139.00 -85.00   50
  5  \w     37.00  92.00   0.50    0.05    --   75.94-111.00   0.00  110
  6  \w     31.00  56.00   0.50    0.05    --   56.25-131.00  89.00   50
  7  \w     45.00  70.00   0.50    0.05    --   83.87-131.00  89.00   50
  8  \w     27.00  52.00   0.50    0.05    --   69.31 -95.00 120.00   50
  9  \w     35.00  75.00   0.50    0.05    --   75.94-131.00  89.00   80
 10  \w     33.00  58.00   0.50    0.05    --   75.94 -95.00  90.00   50
 11  \w     45.00  71.00   0.50    0.05    --   83.87-111.00  30.00   52
 12  \w     33.00  58.00   0.50    0.05    --   75.94 -95.00 120.00   50
 13  \w     66.00  91.00   0.50    0.05    --   83.87 -95.00   0.00   50
 14  \w     16.00  62.00   0.50    0.05    --   56.25 -95.00   0.00   92
 15  \w     31.00  70.00   0.50    0.05    --   69.31 -95.00 -60.00   78
 16  \w     46.00  91.00   0.50    0.05    --   83.87 -95.00-120.00   90
 17  \w     15.00  61.00   0.50    0.05    --   56.25 -95.00-180.00   92
 18  \w     40.00  65.00   0.50    0.05    --   83.87-111.00-150.00   50
 19  \w     63.00  92.00   0.50    0.05    --   83.87 -95.00-150.00   58
 20  \w     43.00  92.00   0.50    0.05    --   83.87 -95.00 -90.00   98
 21  \w     42.00  67.00   0.50    0.05    --   83.87 -95.00 -60.00   50
 22  \w     63.00  91.00   0.50    0.05    --   83.87 -95.00 -30.00   56
 23  \w     14.00  60.00   0.50    0.05    --   56.25 -95.00 -90.00   92
 24  \w     66.00  91.00   0.50    0.05    --   83.87 -95.00-180.00   50
 25  \w     45.00  92.00   0.50    0.05    --   83.87 -95.00  30.00   94
 26  \w     47.00  90.00   0.50    0.05    --   83.87 -95.00  60.00   86
 27  \w     63.00  92.00   0.50    0.05    --   83.87 -95.00 120.00   58
 28  \w     41.00  91.00   0.50    0.05    --   83.87 -95.00 150.00  100
 29  \w     54.00 131.00   0.50    0.05    --   83.87  15.00 -60.00  154
 30  \w     52.00 130.00   0.50    0.05    --   83.87  15.00-150.00  156
 31  \w     43.00 106.00   0.50    0.05    --   75.94  15.00   0.00  126
 32  \w     47.00  73.00   0.50    0.05    --   56.25  15.00  30.00   52
 33  \w     85.00 120.00   0.50    0.05    --   69.31  15.00 120.00   70
 34  \w   -126.00 -39.00   0.50    0.05    --  -75.32 -15.00  30.00  174
 35  \w    -99.00 -68.00   0.50    0.05    --  -59.44 -15.00  90.00   62
 36  \w    -58.00 -33.00   0.50    0.05    --  -59.44 -15.00  90.00   50
 37  \w    -69.00 -42.00   0.50    0.05    --  -59.44 -15.00   0.00   54
 38  \w   -106.00 -75.00   0.50    0.05    --  -59.44 -15.00   0.00   62
 39  \w   -125.00 -41.00   0.50    0.05    --  -75.32 -15.00 -60.00  168
 40  \w    -71.00 -45.00   0.50    0.05    --  -75.32 111.00 120.00   52
 41  \w    -78.00 -53.00   0.50    0.05    --  -59.44 131.00 160.00   50
 42  \w   -100.00 -66.00   0.50    0.05    --  -72.13 139.00 -24.00   68
 43  \w    -93.00 -68.00   0.50    0.05    --  -75.32 139.00 -24.00   50
 44  \w    -77.00 -52.00   0.50    0.05    --  -59.44 139.00 -24.00   50
 45  \w    -51.00 -26.00   0.50    0.05    --  -72.13 139.00 -24.00   50
 46  \w    -60.00 -35.00   0.50    0.05    --  -79.90 115.00  74.95   50
 47  \w    -97.00 -64.00   0.50    0.05    --  -79.90 115.00  74.95   66
 48  \w    -89.00 -64.00   0.50    0.05    --  -75.32 131.00 160.00   50
 49  \w    -97.00 -37.00   0.50    0.05    --  -79.90 114.00 170.38  120
;
_diffrn_measurement_device         'four-circle diffractometer'
_diffrn_measurement_device_type    'XtaLAB Synergy R, DW system, HyPix-Arc 150'
_diffrn_measurement_method         '\w scans'
_diffrn_orient_matrix_type        
 'CrysAlisPro convention (1999,Acta A55,543-557)'
_diffrn_orient_matrix_UB_11        0.0401364000
_diffrn_orient_matrix_UB_12        0.0681818000
_diffrn_orient_matrix_UB_13        0.0580763000
_diffrn_orient_matrix_UB_21        0.0236532000
_diffrn_orient_matrix_UB_22        0.1049415000
_diffrn_orient_matrix_UB_23        -0.0834440000
_diffrn_orient_matrix_UB_31        -0.1593367000
_diffrn_orient_matrix_UB_32        0.0390977000
_diffrn_orient_matrix_UB_33        0.0025783000
_diffrn_radiation_monochromator    mirror
_diffrn_radiation_probe            x-ray
_diffrn_radiation_type             'Cu K\a'
_diffrn_radiation_wavelength       1.54184
_diffrn_source                     'Rotating-anode X-ray tube'
_diffrn_source_type                'Rigaku (Cu) X-ray Source'
_reflns_Friedel_coverage           0.000
_reflns_Friedel_fraction_full      .
_reflns_Friedel_fraction_max       .
_reflns_number_gt                  6096
_reflns_number_total               6877
_reflns_special_details
;
 Reflections were merged by SHELXL according to the crystal
 class for the calculation of statistics and refinement.
 
 _reflns_Friedel_fraction is defined as the number of unique
 Friedel pairs measured divided by the number that would be
 possible theoretically, ignoring centric projections and
 systematic absences.
;
_reflns_threshold_expression       'I > 2\s(I)'
_computing_cell_refinement         'CrysAlisPro 1.171.42.96a (Rigaku OD, 2023)'
_computing_data_collection         'CrysAlisPro 1.171.42.96a (Rigaku OD, 2023)'
_computing_data_reduction          'CrysAlisPro 1.171.42.96a (Rigaku OD, 2023)'
_computing_molecular_graphics      'Olex2 1.5 (Dolomanov et al., 2009)'
_computing_publication_material    'Olex2 1.5 (Dolomanov et al., 2009)'
_computing_structure_refinement    'SHELXL 2018/3 (Sheldrick, 2015)'
_computing_structure_solution      'SHELXT  (Sheldrick, 2015)'
_refine_diff_density_max           0.307
_refine_diff_density_min           -0.305
_refine_diff_density_rms           0.041
_refine_ls_extinction_coef         0.00059(13)
_refine_ls_extinction_expression  
 'Fc^*^=kFc[1+0.001xFc^2^\l^3^/sin(2\q)]^-1/4^'
_refine_ls_extinction_method       'SHELXL-2018/3 (Sheldrick 2018)'
_refine_ls_goodness_of_fit_ref     1.051
_refine_ls_hydrogen_treatment      constr
_refine_ls_matrix_type             full
_refine_ls_number_parameters       410
_refine_ls_number_reflns           6877
_refine_ls_number_restraints       0
_refine_ls_R_factor_all            0.0394
_refine_ls_R_factor_gt             0.0347
_refine_ls_restrained_S_all        1.051
_refine_ls_shift/su_max            0.001
_refine_ls_shift/su_mean           0.000
_refine_ls_structure_factor_coef   Fsqd
_refine_ls_weighting_details      
 'w=1/[\s^2^(Fo^2^)+(0.0382P)^2^+0.7274P] where P=(Fo^2^+2Fc^2^)/3'
_refine_ls_weighting_scheme        calc
_refine_ls_wR_factor_gt            0.0863
_refine_ls_wR_factor_ref           0.0889
_refine_special_details            ?
_olex2_refinement_description
;
1. Fixed Uiso
 At 1.2 times of:
  All C(H) groups
 At 1.5 times of:
  All C(H,H,H) groups
2.a Ternary CH refined with riding coordinates:
 C22(H22), C24(H24), C27(H27), C32(H32), C34(H34), C38(H38)
2.b Aromatic/amide H refined with riding coordinates:
 C11(H11), C14(H14), C15(H15), C16(H16), C17(H17), C18(H18), C41(H41),
 C42(H42), C43(H43), C44(H44)
2.c Idealised Me refined as rotating group:
 C23(H23A,H23B,H23C), C25(H25A,H25B,H25C), C26(H26A,H26B,H26C), C28(H28A,H28B,
 H28C), C29(H29A,H29B,H29C), C30(H30A,H30B,H30C), C33(H33A,H33B,H33C), C35(H35A,
 H35B,H35C), C36(H36A,H36B,H36C), C37(H37A,H37B,H37C), C39(H39A,H39B,H39C),
 C40(H40A,H40B,H40C)
;
_atom_sites_solution_hydrogens     geom
_atom_sites_solution_primary       dual
_atom_sites_solution_secondary     ?
loop_
  _atom_site_label
  _atom_site_type_symbol
  _atom_site_fract_x
  _atom_site_fract_y
  _atom_site_fract_z
  _atom_site_U_iso_or_equiv
  _atom_site_adp_type
  _atom_site_occupancy
  _atom_site_site_symmetry_order
  _atom_site_calc_flag
  _atom_site_refinement_flags_posn
  _atom_site_refinement_flags_adp
  _atom_site_refinement_flags_occupancy
  _atom_site_disorder_assembly
  _atom_site_disorder_group
 Si21 Si 0.31260(4) 0.05372(3) 0.76055(2) 0.01625(9) Uani 1 1 d . . . . .
 Si31 Si 0.23424(4) 0.52780(3) 0.25063(2) 0.01583(9) Uani 1 1 d . . . . .
 C1 C 0.21917(13) 0.81905(11) 0.47408(9) 0.0163(3) Uani 1 1 d . . . . .
 C2 C 0.24856(13) 0.80047(11) 0.39437(9) 0.0161(3) Uani 1 1 d . . . . .
 C3 C 0.30526(13) 0.68189(11) 0.41484(9) 0.0154(3) Uani 1 1 d . . . . .
 C4 C 0.34415(13) 0.63344(11) 0.35682(8) 0.0157(3) Uani 1 1 d . . . . .
 C5 C 0.38315(14) 0.58861(11) 0.29818(8) 0.0154(3) Uani 1 1 d . . . . .
 C6 C 0.45101(14) 0.40532(11) 0.72737(8) 0.0154(3) Uani 1 1 d . . . . .
 C7 C 0.40861(14) 0.43079(11) 0.81079(9) 0.0164(3) Uani 1 1 d . . . . .
 C8 C 0.32844(14) 0.53470(11) 0.78856(9) 0.0164(3) Uani 1 1 d . . . . .
 C9 C 0.31208(13) 0.58352(11) 0.69252(9) 0.0160(3) Uani 1 1 d . . . . .
 C10 C 0.37238(13) 0.50502(11) 0.65619(9) 0.0153(3) Uani 1 1 d . . . . .
 C11 C 0.36776(13) 0.52552(11) 0.56658(9) 0.0155(3) Uani 1 1 d . . . . .
 H11 H 0.401286 0.469431 0.542990 0.019 Uiso 1 1 calc R U . . .
 C12 C 0.31210(13) 0.63148(11) 0.51219(9) 0.0155(3) Uani 1 1 d . . . . .
 C13 C 0.25847(13) 0.71385(11) 0.54782(9) 0.0158(3) Uani 1 1 d . . . . .
 C14 C 0.22663(14) 0.88770(11) 0.31356(9) 0.0183(3) Uani 1 1 d . . . . .
 H14 H 0.246054 0.875078 0.259824 0.022 Uiso 1 1 calc R U . . .
 C15 C 0.17556(14) 0.99403(12) 0.31310(9) 0.0201(3) Uani 1 1 d . . . . .
 H15 H 0.160313 1.054638 0.258422 0.024 Uiso 1 1 calc R U . . .
 C16 C 0.14657(14) 1.01258(12) 0.39185(9) 0.0205(3) Uani 1 1 d . . . . .
 H16 H 0.112050 1.085755 0.390159 0.025 Uiso 1 1 calc R U . . .
 C17 C 0.16750(14) 0.92530(11) 0.47302(9) 0.0186(3) Uani 1 1 d . . . . .
 H17 H 0.146896 0.938105 0.526575 0.022 Uiso 1 1 calc R U . . .
 C18 C 0.25389(14) 0.68931(11) 0.63847(9) 0.0169(3) Uani 1 1 d . . . . .
 H18 H 0.212714 0.742501 0.662816 0.020 Uiso 1 1 calc R U . . .
 C19 C 0.40392(14) 0.29232(11) 0.73469(8) 0.0164(3) Uani 1 1 d . . . . .
 C20 C 0.37199(14) 0.19737(11) 0.74369(9) 0.0185(3) Uani 1 1 d . . . . .
 C22 C 0.46735(15) -0.05007(12) 0.81227(9) 0.0208(3) Uani 1 1 d . . . . .
 H22 H 0.548759 -0.028287 0.769077 0.025 Uiso 1 1 calc R U . . .
 C23 C 0.52439(18) -0.04392(14) 0.89855(11) 0.0319(4) Uani 1 1 d . . . . .
 H23A H 0.542343 0.035280 0.890472 0.048 Uiso 1 1 calc R U . . .
 H23B H 0.614417 -0.090311 0.914800 0.048 Uiso 1 1 calc R U . . .
 H23C H 0.452892 -0.072811 0.945529 0.048 Uiso 1 1 calc R U . . .
 C24 C 0.14326(15) 0.03695(12) 0.82983(9) 0.0213(3) Uani 1 1 d . . . . .
 H24 H 0.067132 0.088209 0.790799 0.026 Uiso 1 1 calc R U . . .
 C25 C 0.15733(17) 0.07681(14) 0.90857(10) 0.0293(3) Uani 1 1 d . . . . .
 H25A H 0.227088 0.026216 0.950707 0.044 Uiso 1 1 calc R U . . .
 H25B H 0.063400 0.074969 0.937598 0.044 Uiso 1 1 calc R U . . .
 H25C H 0.190492 0.154685 0.887676 0.044 Uiso 1 1 calc R U . . .
 C26 C 0.08670(16) -0.08371(13) 0.86052(10) 0.0291(3) Uani 1 1 d . . . . .
 H26A H 0.081614 -0.108931 0.809914 0.044 Uiso 1 1 calc R U . . .
 H26B H -0.009609 -0.083268 0.886286 0.044 Uiso 1 1 calc R U . . .
 H26C H 0.152023 -0.135853 0.904931 0.044 Uiso 1 1 calc R U . . .
 C27 C 0.27349(14) 0.04891(12) 0.64813(9) 0.0192(3) Uani 1 1 d . . . . .
 H27 H 0.222978 -0.022644 0.656833 0.023 Uiso 1 1 calc R U . . .
 C28 C 0.41169(16) 0.04663(15) 0.59463(10) 0.0293(3) Uani 1 1 d . . . . .
 H28A H 0.466044 0.113989 0.587962 0.044 Uiso 1 1 calc R U . . .
 H28B H 0.386103 0.046639 0.536204 0.044 Uiso 1 1 calc R U . . .
 H28C H 0.470956 -0.022186 0.625636 0.044 Uiso 1 1 calc R U . . .
 C29 C 0.17337(15) 0.14976(12) 0.59485(9) 0.0231(3) Uani 1 1 d . . . . .
 H29A H 0.083150 0.148926 0.627474 0.035 Uiso 1 1 calc R U . . .
 H29B H 0.152617 0.143573 0.537653 0.035 Uiso 1 1 calc R U . . .
 H29C H 0.220463 0.221143 0.585419 0.035 Uiso 1 1 calc R U . . .
 C30 C 0.43795(17) -0.17351(12) 0.82348(11) 0.0288(3) Uani 1 1 d . . . . .
 H30A H 0.372427 -0.204793 0.873509 0.043 Uiso 1 1 calc R U . . .
 H30B H 0.528898 -0.219186 0.834498 0.043 Uiso 1 1 calc R U . . .
 H30C H 0.393765 -0.175332 0.769584 0.043 Uiso 1 1 calc R U . . .
 C32 C 0.20048(15) 0.63214(12) 0.13386(9) 0.0204(3) Uani 1 1 d . . . . .
 H32 H 0.276964 0.614126 0.095784 0.024 Uiso 1 1 calc R U . . .
 C33 C 0.05458(16) 0.62002(14) 0.09472(10) 0.0277(3) Uani 1 1 d . . . . .
 H33A H 0.046300 0.541069 0.098392 0.042 Uiso 1 1 calc R U . . .
 H33B H 0.049121 0.670541 0.032805 0.042 Uiso 1 1 calc R U . . .
 H33C H -0.024209 0.640764 0.128144 0.042 Uiso 1 1 calc R U . . .
 C34 C 0.06424(14) 0.51454(12) 0.31925(9) 0.0199(3) Uani 1 1 d . . . . .
 H34 H -0.004662 0.476954 0.292868 0.024 Uiso 1 1 calc R U . . .
 C35 C -0.01300(15) 0.62800(13) 0.31456(10) 0.0246(3) Uani 1 1 d . . . . .
 H35A H 0.048555 0.668866 0.340543 0.037 Uiso 1 1 calc R U . . .
 H35B H -0.104019 0.612680 0.347392 0.037 Uiso 1 1 calc R U . . .
 H35C H -0.032641 0.674568 0.252768 0.037 Uiso 1 1 calc R U . . .
 C36 C 0.08031(16) 0.43588(13) 0.41612(10) 0.0265(3) Uani 1 1 d . . . . .
 H36A H 0.111939 0.359219 0.418681 0.040 Uiso 1 1 calc R U . . .
 H36B H -0.012641 0.432859 0.446410 0.040 Uiso 1 1 calc R U . . .
 H36C H 0.151891 0.465398 0.445067 0.040 Uiso 1 1 calc R U . . .
 C37 C 0.21644(16) 0.75710(12) 0.12443(10) 0.0249(3) Uani 1 1 d . . . . .
 H37A H 0.139815 0.780215 0.157973 0.037 Uiso 1 1 calc R U . . .
 H37B H 0.209192 0.805445 0.062010 0.037 Uiso 1 1 calc R U . . .
 H37C H 0.310472 0.765256 0.147294 0.037 Uiso 1 1 calc R U . . .
 C38 C 0.29963(15) 0.38397(12) 0.24723(10) 0.0216(3) Uani 1 1 d . . . . .
 H38 H 0.384332 0.398123 0.206277 0.026 Uiso 1 1 calc R U . . .
 C39 C 0.35338(16) 0.29818(12) 0.33652(10) 0.0266(3) Uani 1 1 d . . . . .
 H39A H 0.413308 0.336698 0.365367 0.040 Uiso 1 1 calc R U . . .
 H39B H 0.410421 0.236007 0.326608 0.040 Uiso 1 1 calc R U . . .
 H39C H 0.270572 0.267318 0.374330 0.040 Uiso 1 1 calc R U . . .
 C40 C 0.18765(17) 0.32903(13) 0.20829(11) 0.0305(3) Uani 1 1 d . . . . .
 H40A H 0.099128 0.319176 0.243658 0.046 Uiso 1 1 calc R U . . .
 H40B H 0.226178 0.254657 0.209049 0.046 Uiso 1 1 calc R U . . .
 H40C H 0.166290 0.378230 0.147358 0.046 Uiso 1 1 calc R U . . .
 C41 C 0.43055(15) 0.36289(12) 0.89850(9) 0.0200(3) Uani 1 1 d . . . . .
 H41 H 0.481297 0.291107 0.913568 0.024 Uiso 1 1 calc R U . . .
 C42 C 0.37666(16) 0.40211(13) 0.96400(9) 0.0240(3) Uani 1 1 d . . . . .
 H42 H 0.392949 0.357516 1.024333 0.029 Uiso 1 1 calc R U . . .
 C43 C 0.29905(15) 0.50618(13) 0.94190(9) 0.0234(3) Uani 1 1 d . . . . .
 H43 H 0.263464 0.531847 0.987388 0.028 Uiso 1 1 calc R U . . .
 C44 C 0.27308(15) 0.57282(12) 0.85420(9) 0.0198(3) Uani 1 1 d . . . . .
 H44 H 0.218613 0.643001 0.839365 0.024 Uiso 1 1 calc R U . . .

loop_
  _atom_site_aniso_label
  _atom_site_aniso_U_11
  _atom_site_aniso_U_22
  _atom_site_aniso_U_33
  _atom_site_aniso_U_23
  _atom_site_aniso_U_13
  _atom_site_aniso_U_12
 Si21 0.01964(18) 0.01340(18) 0.01572(18) -0.00497(14) -0.00016(13) -0.00214(13)
 Si31 0.01751(18) 0.01481(18) 0.01632(18) -0.00682(14) 0.00019(13) -0.00159(13)
 C1 0.0153(6) 0.0165(6) 0.0177(7) -0.0068(5) -0.0008(5) -0.0010(5)
 C2 0.0151(6) 0.0161(6) 0.0179(6) -0.0070(5) -0.0001(5) -0.0016(5)
 C3 0.0152(6) 0.0150(6) 0.0164(6) -0.0061(5) -0.0003(5) -0.0004(5)
 C4 0.0155(6) 0.0137(6) 0.0157(6) -0.0022(5) -0.0023(5) -0.0014(5)
 C5 0.0181(6) 0.0126(6) 0.0143(6) -0.0033(5) 0.0001(5) -0.0007(5)
 C6 0.0186(6) 0.0139(6) 0.0137(6) -0.0050(5) -0.0001(5) -0.0006(5)
 C7 0.0170(6) 0.0174(6) 0.0164(6) -0.0078(5) 0.0017(5) -0.0030(5)
 C8 0.0175(6) 0.0157(6) 0.0171(7) -0.0068(5) 0.0006(5) -0.0035(5)
 C9 0.0164(6) 0.0162(6) 0.0166(6) -0.0072(5) 0.0014(5) -0.0027(5)
 C10 0.0150(6) 0.0138(6) 0.0174(6) -0.0058(5) 0.0011(5) -0.0021(5)
 C11 0.0157(6) 0.0153(6) 0.0174(6) -0.0078(5) 0.0010(5) -0.0020(5)
 C12 0.0148(6) 0.0163(6) 0.0168(6) -0.0075(5) 0.0011(5) -0.0020(5)
 C13 0.0152(6) 0.0151(6) 0.0186(7) -0.0075(5) -0.0001(5) -0.0009(5)
 C14 0.0194(6) 0.0191(7) 0.0172(7) -0.0074(5) -0.0001(5) -0.0015(5)
 C15 0.0223(7) 0.0159(7) 0.0201(7) -0.0037(5) -0.0021(5) -0.0011(5)
 C16 0.0218(7) 0.0157(7) 0.0250(7) -0.0085(6) -0.0014(5) 0.0007(5)
 C17 0.0196(6) 0.0177(7) 0.0205(7) -0.0092(6) -0.0005(5) -0.0003(5)
 C18 0.0179(6) 0.0165(6) 0.0184(7) -0.0088(5) 0.0008(5) -0.0003(5)
 C19 0.0176(6) 0.0185(7) 0.0131(6) -0.0059(5) 0.0003(5) 0.0001(5)
 C20 0.0207(7) 0.0179(7) 0.0168(6) -0.0059(5) -0.0002(5) -0.0011(5)
 C22 0.0227(7) 0.0175(7) 0.0218(7) -0.0063(6) -0.0023(5) -0.0012(5)
 C23 0.0372(9) 0.0294(8) 0.0289(8) -0.0100(7) -0.0133(7) 0.0042(7)
 C24 0.0219(7) 0.0216(7) 0.0180(7) -0.0040(6) 0.0005(5) -0.0016(5)
 C25 0.0337(8) 0.0315(8) 0.0231(8) -0.0105(7) 0.0064(6) -0.0013(7)
 C26 0.0282(8) 0.0291(8) 0.0258(8) -0.0033(6) 0.0013(6) -0.0099(6)
 C27 0.0223(7) 0.0176(7) 0.0187(7) -0.0071(5) -0.0008(5) -0.0026(5)
 C28 0.0266(8) 0.0421(9) 0.0229(8) -0.0164(7) -0.0003(6) 0.0019(7)
 C29 0.0266(7) 0.0227(7) 0.0192(7) -0.0065(6) -0.0034(6) -0.0006(6)
 C30 0.0355(8) 0.0188(7) 0.0315(8) -0.0087(6) -0.0050(7) 0.0040(6)
 C32 0.0230(7) 0.0222(7) 0.0167(7) -0.0075(6) -0.0019(5) -0.0018(5)
 C33 0.0289(8) 0.0311(8) 0.0235(7) -0.0096(6) -0.0078(6) -0.0014(6)
 C34 0.0182(6) 0.0206(7) 0.0231(7) -0.0100(6) 0.0015(5) -0.0036(5)
 C35 0.0200(7) 0.0257(8) 0.0302(8) -0.0128(6) 0.0013(6) 0.0012(6)
 C36 0.0275(7) 0.0261(8) 0.0238(8) -0.0062(6) 0.0070(6) -0.0040(6)
 C37 0.0303(8) 0.0213(7) 0.0204(7) -0.0036(6) -0.0036(6) -0.0013(6)
 C38 0.0226(7) 0.0190(7) 0.0259(7) -0.0113(6) 0.0030(6) -0.0032(5)
 C39 0.0268(7) 0.0176(7) 0.0346(8) -0.0083(6) -0.0003(6) 0.0000(6)
 C40 0.0349(8) 0.0224(8) 0.0401(9) -0.0179(7) -0.0021(7) -0.0048(6)
 C41 0.0228(7) 0.0186(7) 0.0177(7) -0.0053(5) 0.0000(5) 0.0000(5)
 C42 0.0305(8) 0.0261(8) 0.0143(7) -0.0057(6) -0.0002(6) -0.0013(6)
 C43 0.0289(7) 0.0265(8) 0.0180(7) -0.0119(6) 0.0039(6) -0.0022(6)
 C44 0.0224(7) 0.0197(7) 0.0192(7) -0.0091(6) 0.0016(5) -0.0014(5)

_geom_special_details
;
 All esds (except the esd in the dihedral angle between two l.s. planes)
 are estimated using the full covariance matrix.  The cell esds are taken
 into account individually in the estimation of esds in distances, angles
 and torsion angles; correlations between esds in cell parameters are only
 used when they are defined by crystal symmetry.  An approximate (isotropic)
 treatment of cell esds is used for estimating esds involving l.s. planes.
;
loop_
  _geom_bond_atom_site_label_1
  _geom_bond_atom_site_label_2
  _geom_bond_distance
  _geom_bond_site_symmetry_2
  _geom_bond_publ_flag
 Si21 C20 1.8405(14) . ?
 Si21 C22 1.8868(14) . ?
 Si21 C24 1.8899(14) . ?
 Si21 C27 1.8856(14) . ?
 Si31 C5 1.9128(13) . ?
 Si31 C32 1.9042(14) . ?
 Si31 C34 1.8922(14) . ?
 Si31 C38 1.8968(14) . ?
 C1 C2 1.4091(18) . ?
 C1 C13 1.4706(18) . ?
 C1 C17 1.3907(18) . ?
 C2 C3 1.4793(17) . ?
 C2 C14 1.3899(18) . ?
 C3 C4 1.3233(18) . ?
 C3 C12 1.4781(18) . ?
 C4 C5 1.3009(19) . ?
 C5 C6 1.5858(17) 2_666 ?
 C6 C7 1.5335(17) . ?
 C6 C10 1.5349(17) . ?
 C6 C19 1.4715(18) . ?
 C7 C8 1.4040(18) . ?
 C7 C41 1.3878(19) . ?
 C8 C9 1.4643(18) . ?
 C8 C44 1.3909(18) . ?
 C9 C10 1.4047(17) . ?
 C9 C18 1.3973(18) . ?
 C10 C11 1.3823(18) . ?
 C11 H11 0.9500 . ?
 C11 C12 1.3924(18) . ?
 C12 C13 1.4177(17) . ?
 C13 C18 1.3893(18) . ?
 C14 H14 0.9500 . ?
 C14 C15 1.3931(18) . ?
 C15 H15 0.9500 . ?
 C15 C16 1.3933(19) . ?
 C16 H16 0.9500 . ?
 C16 C17 1.3930(19) . ?
 C17 H17 0.9500 . ?
 C18 H18 0.9500 . ?
 C19 C20 1.2022(19) . ?
 C22 H22 1.0000 . ?
 C22 C23 1.533(2) . ?
 C22 C30 1.5355(19) . ?
 C23 H23A 0.9800 . ?
 C23 H23B 0.9800 . ?
 C23 H23C 0.9800 . ?
 C24 H24 1.0000 . ?
 C24 C25 1.536(2) . ?
 C24 C26 1.537(2) . ?
 C25 H25A 0.9800 . ?
 C25 H25B 0.9800 . ?
 C25 H25C 0.9800 . ?
 C26 H26A 0.9800 . ?
 C26 H26B 0.9800 . ?
 C26 H26C 0.9800 . ?
 C27 H27 1.0000 . ?
 C27 C28 1.5386(19) . ?
 C27 C29 1.5359(19) . ?
 C28 H28A 0.9800 . ?
 C28 H28B 0.9800 . ?
 C28 H28C 0.9800 . ?
 C29 H29A 0.9800 . ?
 C29 H29B 0.9800 . ?
 C29 H29C 0.9800 . ?
 C30 H30A 0.9800 . ?
 C30 H30B 0.9800 . ?
 C30 H30C 0.9800 . ?
 C32 H32 1.0000 . ?
 C32 C33 1.5452(19) . ?
 C32 C37 1.5384(19) . ?
 C33 H33A 0.9800 . ?
 C33 H33B 0.9800 . ?
 C33 H33C 0.9800 . ?
 C34 H34 1.0000 . ?
 C34 C35 1.5418(19) . ?
 C34 C36 1.536(2) . ?
 C35 H35A 0.9800 . ?
 C35 H35B 0.9800 . ?
 C35 H35C 0.9800 . ?
 C36 H36A 0.9800 . ?
 C36 H36B 0.9800 . ?
 C36 H36C 0.9800 . ?
 C37 H37A 0.9800 . ?
 C37 H37B 0.9800 . ?
 C37 H37C 0.9800 . ?
 C38 H38 1.0000 . ?
 C38 C39 1.542(2) . ?
 C38 C40 1.538(2) . ?
 C39 H39A 0.9800 . ?
 C39 H39B 0.9800 . ?
 C39 H39C 0.9800 . ?
 C40 H40A 0.9800 . ?
 C40 H40B 0.9800 . ?
 C40 H40C 0.9800 . ?
 C41 H41 0.9500 . ?
 C41 C42 1.3926(19) . ?
 C42 H42 0.9500 . ?
 C42 C43 1.394(2) . ?
 C43 H43 0.9500 . ?
 C43 C44 1.389(2) . ?
 C44 H44 0.9500 . ?

loop_
  _geom_angle_atom_site_label_1
  _geom_angle_atom_site_label_2
  _geom_angle_atom_site_label_3
  _geom_angle
  _geom_angle_site_symmetry_1
  _geom_angle_site_symmetry_3
  _geom_angle_publ_flag
 C20 Si21 C22 107.34(6) . . ?
 C20 Si21 C24 105.83(6) . . ?
 C20 Si21 C27 107.10(6) . . ?
 C22 Si21 C24 115.44(6) . . ?
 C27 Si21 C22 109.53(6) . . ?
 C27 Si21 C24 111.14(6) . . ?
 C32 Si31 C5 106.26(6) . . ?
 C34 Si31 C5 110.54(6) . . ?
 C34 Si31 C32 110.23(6) . . ?
 C34 Si31 C38 110.70(6) . . ?
 C38 Si31 C5 109.06(6) . . ?
 C38 Si31 C32 109.95(6) . . ?
 C2 C1 C13 108.39(11) . . ?
 C17 C1 C2 120.36(12) . . ?
 C17 C1 C13 131.18(12) . . ?
 C1 C2 C3 108.93(11) . . ?
 C14 C2 C1 120.73(12) . . ?
 C14 C2 C3 130.32(12) . . ?
 C4 C3 C2 126.27(12) . . ?
 C4 C3 C12 127.96(12) . . ?
 C12 C3 C2 105.75(11) . . ?
 C5 C4 C3 178.39(14) . . ?
 C4 C5 Si31 116.66(10) . . ?
 C4 C5 C6 115.51(11) . 2_666 ?
 C6 C5 Si31 127.81(9) 2_666 . ?
 C7 C6 C5 116.40(10) . 2_666 ?
 C7 C6 C10 100.98(10) . . ?
 C10 C6 C5 106.79(10) . 2_666 ?
 C19 C6 C5 108.14(10) . 2_666 ?
 C19 C6 C7 110.16(11) . . ?
 C19 C6 C10 114.42(11) . . ?
 C8 C7 C6 110.42(11) . . ?
 C41 C7 C6 128.76(12) . . ?
 C41 C7 C8 120.64(12) . . ?
 C7 C8 C9 109.08(11) . . ?
 C44 C8 C7 120.48(12) . . ?
 C44 C8 C9 130.36(12) . . ?
 C10 C9 C8 108.32(11) . . ?
 C18 C9 C8 130.66(12) . . ?
 C18 C9 C10 120.99(12) . . ?
 C9 C10 C6 110.62(11) . . ?
 C11 C10 C6 127.47(11) . . ?
 C11 C10 C9 121.68(12) . . ?
 C10 C11 H11 121.3 . . ?
 C10 C11 C12 117.47(12) . . ?
 C12 C11 H11 121.3 . . ?
 C11 C12 C3 130.06(12) . . ?
 C11 C12 C13 121.13(12) . . ?
 C13 C12 C3 108.69(11) . . ?
 C12 C13 C1 108.20(11) . . ?
 C18 C13 C1 130.88(12) . . ?
 C18 C13 C12 120.89(12) . . ?
 C2 C14 H14 120.7 . . ?
 C2 C14 C15 118.55(12) . . ?
 C15 C14 H14 120.7 . . ?
 C14 C15 H15 119.6 . . ?
 C14 C15 C16 120.80(13) . . ?
 C16 C15 H15 119.6 . . ?
 C15 C16 H16 119.5 . . ?
 C17 C16 C15 120.92(12) . . ?
 C17 C16 H16 119.5 . . ?
 C1 C17 C16 118.65(12) . . ?
 C1 C17 H17 120.7 . . ?
 C16 C17 H17 120.7 . . ?
 C9 C18 H18 121.2 . . ?
 C13 C18 C9 117.55(12) . . ?
 C13 C18 H18 121.2 . . ?
 C20 C19 C6 176.32(14) . . ?
 C19 C20 Si21 176.48(12) . . ?
 Si21 C22 H22 105.7 . . ?
 C23 C22 Si21 115.23(10) . . ?
 C23 C22 H22 105.7 . . ?
 C23 C22 C30 110.38(12) . . ?
 C30 C22 Si21 113.33(10) . . ?
 C30 C22 H22 105.7 . . ?
 C22 C23 H23A 109.5 . . ?
 C22 C23 H23B 109.5 . . ?
 C22 C23 H23C 109.5 . . ?
 H23A C23 H23B 109.5 . . ?
 H23A C23 H23C 109.5 . . ?
 H23B C23 H23C 109.5 . . ?
 Si21 C24 H24 106.3 . . ?
 C25 C24 Si21 113.16(10) . . ?
 C25 C24 H24 106.3 . . ?
 C25 C24 C26 110.48(12) . . ?
 C26 C24 Si21 113.66(10) . . ?
 C26 C24 H24 106.3 . . ?
 C24 C25 H25A 109.5 . . ?
 C24 C25 H25B 109.5 . . ?
 C24 C25 H25C 109.5 . . ?
 H25A C25 H25B 109.5 . . ?
 H25A C25 H25C 109.5 . . ?
 H25B C25 H25C 109.5 . . ?
 C24 C26 H26A 109.5 . . ?
 C24 C26 H26B 109.5 . . ?
 C24 C26 H26C 109.5 . . ?
 H26A C26 H26B 109.5 . . ?
 H26A C26 H26C 109.5 . . ?
 H26B C26 H26C 109.5 . . ?
 Si21 C27 H27 107.8 . . ?
 C28 C27 Si21 112.34(9) . . ?
 C28 C27 H27 107.8 . . ?
 C29 C27 Si21 111.41(9) . . ?
 C29 C27 H27 107.8 . . ?
 C29 C27 C28 109.40(12) . . ?
 C27 C28 H28A 109.5 . . ?
 C27 C28 H28B 109.5 . . ?
 C27 C28 H28C 109.5 . . ?
 H28A C28 H28B 109.5 . . ?
 H28A C28 H28C 109.5 . . ?
 H28B C28 H28C 109.5 . . ?
 C27 C29 H29A 109.5 . . ?
 C27 C29 H29B 109.5 . . ?
 C27 C29 H29C 109.5 . . ?
 H29A C29 H29B 109.5 . . ?
 H29A C29 H29C 109.5 . . ?
 H29B C29 H29C 109.5 . . ?
 C22 C30 H30A 109.5 . . ?
 C22 C30 H30B 109.5 . . ?
 C22 C30 H30C 109.5 . . ?
 H30A C30 H30B 109.5 . . ?
 H30A C30 H30C 109.5 . . ?
 H30B C30 H30C 109.5 . . ?
 Si31 C32 H32 106.4 . . ?
 C33 C32 Si31 114.10(10) . . ?
 C33 C32 H32 106.4 . . ?
 C37 C32 Si31 113.42(9) . . ?
 C37 C32 H32 106.4 . . ?
 C37 C32 C33 109.50(12) . . ?
 C32 C33 H33A 109.5 . . ?
 C32 C33 H33B 109.5 . . ?
 C32 C33 H33C 109.5 . . ?
 H33A C33 H33B 109.5 . . ?
 H33A C33 H33C 109.5 . . ?
 H33B C33 H33C 109.5 . . ?
 Si31 C34 H34 105.3 . . ?
 C35 C34 Si31 115.43(10) . . ?
 C35 C34 H34 105.3 . . ?
 C36 C34 Si31 114.84(9) . . ?
 C36 C34 H34 105.3 . . ?
 C36 C34 C35 109.69(11) . . ?
 C34 C35 H35A 109.5 . . ?
 C34 C35 H35B 109.5 . . ?
 C34 C35 H35C 109.5 . . ?
 H35A C35 H35B 109.5 . . ?
 H35A C35 H35C 109.5 . . ?
 H35B C35 H35C 109.5 . . ?
 C34 C36 H36A 109.5 . . ?
 C34 C36 H36B 109.5 . . ?
 C34 C36 H36C 109.5 . . ?
 H36A C36 H36B 109.5 . . ?
 H36A C36 H36C 109.5 . . ?
 H36B C36 H36C 109.5 . . ?
 C32 C37 H37A 109.5 . . ?
 C32 C37 H37B 109.5 . . ?
 C32 C37 H37C 109.5 . . ?
 H37A C37 H37B 109.5 . . ?
 H37A C37 H37C 109.5 . . ?
 H37B C37 H37C 109.5 . . ?
 Si31 C38 H38 106.4 . . ?
 C39 C38 Si31 114.47(10) . . ?
 C39 C38 H38 106.4 . . ?
 C40 C38 Si31 112.88(10) . . ?
 C40 C38 H38 106.4 . . ?
 C40 C38 C39 109.64(12) . . ?
 C38 C39 H39A 109.5 . . ?
 C38 C39 H39B 109.5 . . ?
 C38 C39 H39C 109.5 . . ?
 H39A C39 H39B 109.5 . . ?
 H39A C39 H39C 109.5 . . ?
 H39B C39 H39C 109.5 . . ?
 C38 C40 H40A 109.5 . . ?
 C38 C40 H40B 109.5 . . ?
 C38 C40 H40C 109.5 . . ?
 H40A C40 H40B 109.5 . . ?
 H40A C40 H40C 109.5 . . ?
 H40B C40 H40C 109.5 . . ?
 C7 C41 H41 120.7 . . ?
 C7 C41 C42 118.66(13) . . ?
 C42 C41 H41 120.7 . . ?
 C41 C42 H42 119.7 . . ?
 C41 C42 C43 120.66(13) . . ?
 C43 C42 H42 119.7 . . ?
 C42 C43 H43 119.6 . . ?
 C44 C43 C42 120.85(13) . . ?
 C44 C43 H43 119.6 . . ?
 C8 C44 H44 120.7 . . ?
 C43 C44 C8 118.67(13) . . ?
 C43 C44 H44 120.7 . . ?

loop_
  _geom_torsion_atom_site_label_1
  _geom_torsion_atom_site_label_2
  _geom_torsion_atom_site_label_3
  _geom_torsion_atom_site_label_4
  _geom_torsion
  _geom_torsion_site_symmetry_1
  _geom_torsion_site_symmetry_2
  _geom_torsion_site_symmetry_3
  _geom_torsion_site_symmetry_4
  _geom_torsion_publ_flag
 C1 C2 C3 C4 179.67(13) . . . . ?
 C1 C2 C3 C12 -1.66(14) . . . . ?
 C1 C2 C14 C15 0.28(19) . . . . ?
 C1 C13 C18 C9 -173.90(13) . . . . ?
 C2 C1 C13 C12 0.09(14) . . . . ?
 C2 C1 C13 C18 178.07(13) . . . . ?
 C2 C1 C17 C16 -0.43(19) . . . . ?
 C2 C3 C12 C11 -174.29(13) . . . . ?
 C2 C3 C12 C13 1.71(14) . . . . ?
 C2 C14 C15 C16 -0.2(2) . . . . ?
 C3 C2 C14 C15 -177.88(13) . . . . ?
 C3 C12 C13 C1 -1.14(14) . . . . ?
 C3 C12 C13 C18 -179.36(12) . . . . ?
 C4 C3 C12 C11 4.4(2) . . . . ?
 C4 C3 C12 C13 -179.64(13) . . . . ?
 C5 Si31 C34 C35 68.63(11) . . . . ?
 C5 Si31 C34 C36 -60.50(11) . . . . ?
 C5 Si31 C38 C39 54.63(11) . . . . ?
 C5 Si31 C38 C40 -179.01(10) . . . . ?
 C5 C6 C7 C8 110.68(12) 2_666 . . . ?
 C5 C6 C7 C41 -74.34(17) 2_666 . . . ?
 C5 C6 C10 C9 -114.70(11) 2_666 . . . ?
 C5 C6 C10 C11 59.88(16) 2_666 . . . ?
 C6 C7 C8 C9 0.20(15) . . . . ?
 C6 C7 C8 C44 177.27(12) . . . . ?
 C6 C7 C41 C42 -177.20(13) . . . . ?
 C6 C10 C11 C12 -168.58(12) . . . . ?
 C7 C6 C10 C9 7.41(13) . . . . ?
 C7 C6 C10 C11 -178.01(12) . . . . ?
 C7 C8 C9 C10 4.69(15) . . . . ?
 C7 C8 C9 C18 -173.16(13) . . . . ?
 C7 C8 C44 C43 0.1(2) . . . . ?
 C7 C41 C42 C43 1.6(2) . . . . ?
 C8 C7 C41 C42 -2.7(2) . . . . ?
 C8 C9 C10 C6 -7.74(14) . . . . ?
 C8 C9 C10 C11 177.32(12) . . . . ?
 C8 C9 C18 C13 177.39(13) . . . . ?
 C9 C8 C44 C43 176.51(13) . . . . ?
 C9 C10 C11 C12 5.46(19) . . . . ?
 C10 C6 C7 C8 -4.45(13) . . . . ?
 C10 C6 C7 C41 170.53(13) . . . . ?
 C10 C9 C18 C13 -0.23(19) . . . . ?
 C10 C11 C12 C3 173.80(12) . . . . ?
 C10 C11 C12 C13 -1.77(18) . . . . ?
 C11 C12 C13 C1 175.28(11) . . . . ?
 C11 C12 C13 C18 -2.94(19) . . . . ?
 C12 C13 C18 C9 3.86(19) . . . . ?
 C13 C1 C2 C3 0.99(14) . . . . ?
 C13 C1 C2 C14 -177.52(12) . . . . ?
 C13 C1 C17 C16 176.50(13) . . . . ?
 C14 C2 C3 C4 -2.0(2) . . . . ?
 C14 C2 C3 C12 176.66(13) . . . . ?
 C14 C15 C16 C17 -0.2(2) . . . . ?
 C15 C16 C17 C1 0.5(2) . . . . ?
 C17 C1 C2 C3 178.56(11) . . . . ?
 C17 C1 C2 C14 0.05(19) . . . . ?
 C17 C1 C13 C12 -177.12(13) . . . . ?
 C17 C1 C13 C18 0.9(2) . . . . ?
 C18 C9 C10 C6 170.36(11) . . . . ?
 C18 C9 C10 C11 -4.58(19) . . . . ?
 C19 C6 C7 C8 -125.78(12) . . . . ?
 C19 C6 C7 C41 49.20(18) . . . . ?
 C19 C6 C10 C9 125.68(12) . . . . ?
 C19 C6 C10 C11 -59.74(17) . . . . ?
 C20 Si21 C22 C23 56.19(12) . . . . ?
 C20 Si21 C22 C30 -175.32(10) . . . . ?
 C20 Si21 C24 C25 -46.00(12) . . . . ?
 C20 Si21 C24 C26 -173.08(10) . . . . ?
 C20 Si21 C27 C28 72.31(11) . . . . ?
 C20 Si21 C27 C29 -50.83(11) . . . . ?
 C22 Si21 C24 C25 72.56(12) . . . . ?
 C22 Si21 C24 C26 -54.52(12) . . . . ?
 C22 Si21 C27 C28 -43.79(12) . . . . ?
 C22 Si21 C27 C29 -166.94(9) . . . . ?
 C24 Si21 C22 C23 -61.53(13) . . . . ?
 C24 Si21 C22 C30 66.97(12) . . . . ?
 C24 Si21 C27 C28 -172.53(10) . . . . ?
 C24 Si21 C27 C29 64.32(11) . . . . ?
 C27 Si21 C22 C23 172.14(11) . . . . ?
 C27 Si21 C22 C30 -59.36(12) . . . . ?
 C27 Si21 C24 C25 -161.94(10) . . . . ?
 C27 Si21 C24 C26 70.98(12) . . . . ?
 C32 Si31 C34 C35 -48.54(12) . . . . ?
 C32 Si31 C34 C36 -177.67(10) . . . . ?
 C32 Si31 C38 C39 170.77(10) . . . . ?
 C32 Si31 C38 C40 -62.87(12) . . . . ?
 C34 Si31 C38 C39 -67.20(11) . . . . ?
 C34 Si31 C38 C40 59.16(12) . . . . ?
 C38 Si31 C34 C35 -170.41(10) . . . . ?
 C38 Si31 C34 C36 60.46(12) . . . . ?
 C41 C7 C8 C9 -175.25(12) . . . . ?
 C41 C7 C8 C44 1.8(2) . . . . ?
 C41 C42 C43 C44 0.3(2) . . . . ?
 C42 C43 C44 C8 -1.2(2) . . . . ?
 C44 C8 C9 C10 -171.99(13) . . . . ?
 C44 C8 C9 C18 10.2(2) . . . . ?

_shelx_res_file
;
TITL 231043lt_auto_a.res in P-1
    231043lt_auto.res
    created by SHELXL-2018/3 at 14:27:16 on 31-Oct-2023
REM Old TITL 231043LT_auto in P-1
REM SHELXT solution in P-1: R1 0.104, Rweak 0.005, Alpha 0.040
REM <I/s> 0.000 for 0 systematic absences, Orientation as input
REM Formula found by SHELXT: C42 Si21
CELL 1.54184 9.292114 12.570749 16.189116 69.3453 88.803 87.087
ZERR 1 0.000131 0.000287 0.000381 0.0021 0.0015 0.0015
LATT 1
SFAC C H Si
UNIT 84 104 4

L.S. 4
PLAN  10
SIZE 0.05 0.04 0.04
TEMP -173.15(10)
CONF
fmap 2
ACTA
MORE -1
BOND $H
REM <olex2.extras>
REM <HklSrc "%.\\231043LT_auto.hkl">
REM </olex2.extras>

WGHT    0.038200    0.727400
EXTI    0.000590
FVAR       4.60477
SI21  3    0.312602    0.053722    0.760548    11.00000    0.01964    0.01340 =
         0.01572   -0.00497   -0.00016   -0.00214
SI31  3    0.234241    0.527796    0.250627    11.00000    0.01751    0.01481 =
         0.01632   -0.00682    0.00019   -0.00159
C1    1    0.219166    0.819046    0.474077    11.00000    0.01525    0.01653 =
         0.01774   -0.00680   -0.00082   -0.00102
C2    1    0.248559    0.800466    0.394374    11.00000    0.01513    0.01610 =
         0.01791   -0.00702   -0.00006   -0.00163
C3    1    0.305260    0.681892    0.414844    11.00000    0.01525    0.01501 =
         0.01642   -0.00609   -0.00034   -0.00042
C4    1    0.344148    0.633443    0.356815    11.00000    0.01554    0.01366 =
         0.01566   -0.00222   -0.00227   -0.00137
C5    1    0.383150    0.588610    0.298179    11.00000    0.01806    0.01261 =
         0.01435   -0.00331    0.00006   -0.00066
C6    1    0.451010    0.405317    0.727369    11.00000    0.01857    0.01395 =
         0.01371   -0.00497   -0.00009   -0.00063
C7    1    0.408607    0.430791    0.810789    11.00000    0.01704    0.01742 =
         0.01640   -0.00784    0.00168   -0.00296
C8    1    0.328441    0.534700    0.788561    11.00000    0.01754    0.01575 =
         0.01710   -0.00681    0.00058   -0.00353
C9    1    0.312084    0.583516    0.692523    11.00000    0.01644    0.01622 =
         0.01659   -0.00716    0.00137   -0.00272
C10   1    0.372378    0.505022    0.656189    11.00000    0.01496    0.01385 =
         0.01740   -0.00577    0.00107   -0.00206
C11   1    0.367760    0.525515    0.566575    11.00000    0.01567    0.01528 =
         0.01745   -0.00785    0.00100   -0.00197
AFIX  43
H11   2    0.401286    0.469431    0.542990    11.00000   -1.20000
AFIX   0
C12   1    0.312105    0.631481    0.512190    11.00000    0.01475    0.01626 =
         0.01682   -0.00749    0.00115   -0.00204
C13   1    0.258473    0.713847    0.547816    11.00000    0.01515    0.01509 =
         0.01862   -0.00754   -0.00007   -0.00090
C14   1    0.226634    0.887695    0.313563    11.00000    0.01939    0.01913 =
         0.01722   -0.00739   -0.00009   -0.00155
AFIX  43
H14   2    0.246054    0.875078    0.259824    11.00000   -1.20000
AFIX   0
C15   1    0.175559    0.994034    0.313097    11.00000    0.02228    0.01588 =
         0.02010   -0.00373   -0.00205   -0.00113
AFIX  43
H15   2    0.160313    1.054638    0.258422    11.00000   -1.20000
AFIX   0
C16   1    0.146569    1.012576    0.391848    11.00000    0.02181    0.01567 =
         0.02504   -0.00853   -0.00138    0.00069
AFIX  43
H16   2    0.112050    1.085755    0.390159    11.00000   -1.20000
AFIX   0
C17   1    0.167497    0.925302    0.473025    11.00000    0.01961    0.01769 =
         0.02047   -0.00923   -0.00050   -0.00027
AFIX  43
H17   2    0.146896    0.938105    0.526575    11.00000   -1.20000
AFIX   0
C18   1    0.253895    0.689308    0.638471    11.00000    0.01789    0.01648 =
         0.01840   -0.00879    0.00078   -0.00035
AFIX  43
H18   2    0.212714    0.742501    0.662816    11.00000   -1.20000
AFIX   0
C19   1    0.403921    0.292324    0.734686    11.00000    0.01764    0.01846 =
         0.01311   -0.00589    0.00029    0.00010
C20   1    0.371995    0.197375    0.743692    11.00000    0.02075    0.01793 =
         0.01677   -0.00586   -0.00020   -0.00115
C22   1    0.467352   -0.050070    0.812269    11.00000    0.02266    0.01751 =
         0.02180   -0.00629   -0.00227   -0.00117
AFIX  13
H22   2    0.548759   -0.028287    0.769077    11.00000   -1.20000
AFIX   0
C23   1    0.524393   -0.043924    0.898545    11.00000    0.03722    0.02941 =
         0.02888   -0.01001   -0.01331    0.00421
AFIX 137
H23A  2    0.542343    0.035280    0.890472    11.00000   -1.50000
H23B  2    0.614417   -0.090311    0.914800    11.00000   -1.50000
H23C  2    0.452892   -0.072811    0.945529    11.00000   -1.50000
AFIX   0
C24   1    0.143262    0.036946    0.829827    11.00000    0.02187    0.02161 =
         0.01799   -0.00396    0.00046   -0.00156
AFIX  13
H24   2    0.067132    0.088209    0.790799    11.00000   -1.20000
AFIX   0
C25   1    0.157333    0.076809    0.908574    11.00000    0.03368    0.03154 =
         0.02307   -0.01052    0.00642   -0.00125
AFIX 137
H25A  2    0.227088    0.026216    0.950707    11.00000   -1.50000
H25B  2    0.063400    0.074969    0.937598    11.00000   -1.50000
H25C  2    0.190492    0.154685    0.887676    11.00000   -1.50000
AFIX   0
C26   1    0.086699   -0.083705    0.860520    11.00000    0.02821    0.02906 =
         0.02577   -0.00335    0.00131   -0.00988
AFIX 137
H26A  2    0.081614   -0.108931    0.809914    11.00000   -1.50000
H26B  2   -0.009609   -0.083268    0.886286    11.00000   -1.50000
H26C  2    0.152023   -0.135853    0.904931    11.00000   -1.50000
AFIX   0
C27   1    0.273491    0.048911    0.648126    11.00000    0.02228    0.01759 =
         0.01866   -0.00708   -0.00082   -0.00255
AFIX  13
H27   2    0.222978   -0.022644    0.656833    11.00000   -1.20000
AFIX   0
C28   1    0.411693    0.046631    0.594626    11.00000    0.02661    0.04210 =
         0.02292   -0.01640   -0.00028    0.00190
AFIX 137
H28A  2    0.466044    0.113989    0.587962    11.00000   -1.50000
H28B  2    0.386103    0.046639    0.536204    11.00000   -1.50000
H28C  2    0.470956   -0.022186    0.625636    11.00000   -1.50000
AFIX   0
C29   1    0.173371    0.149764    0.594847    11.00000    0.02660    0.02273 =
         0.01919   -0.00649   -0.00340   -0.00060
AFIX 137
H29A  2    0.083150    0.148926    0.627474    11.00000   -1.50000
H29B  2    0.152617    0.143573    0.537653    11.00000   -1.50000
H29C  2    0.220463    0.221143    0.585419    11.00000   -1.50000
AFIX   0
C30   1    0.437952   -0.173510    0.823479    11.00000    0.03554    0.01878 =
         0.03149   -0.00868   -0.00505    0.00404
AFIX 137
H30A  2    0.372427   -0.204793    0.873509    11.00000   -1.50000
H30B  2    0.528898   -0.219186    0.834498    11.00000   -1.50000
H30C  2    0.393765   -0.175332    0.769584    11.00000   -1.50000
AFIX   0
C32   1    0.200484    0.632136    0.133857    11.00000    0.02295    0.02224 =
         0.01666   -0.00749   -0.00193   -0.00183
AFIX  13
H32   2    0.276964    0.614126    0.095784    11.00000   -1.20000
AFIX   0
C33   1    0.054583    0.620019    0.094721    11.00000    0.02886    0.03110 =
         0.02346   -0.00965   -0.00778   -0.00142
AFIX 137
H33A  2    0.046300    0.541069    0.098392    11.00000   -1.50000
H33B  2    0.049121    0.670541    0.032805    11.00000   -1.50000
H33C  2   -0.024209    0.640764    0.128144    11.00000   -1.50000
AFIX   0
C34   1    0.064236    0.514536    0.319251    11.00000    0.01823    0.02056 =
         0.02306   -0.01003    0.00146   -0.00362
AFIX  13
H34   2   -0.004662    0.476954    0.292868    11.00000   -1.20000
AFIX   0
C35   1   -0.013003    0.627998    0.314561    11.00000    0.01998    0.02571 =
         0.03021   -0.01283    0.00130    0.00119
AFIX 137
H35A  2    0.048555    0.668866    0.340543    11.00000   -1.50000
H35B  2   -0.104019    0.612680    0.347392    11.00000   -1.50000
H35C  2   -0.032641    0.674568    0.252768    11.00000   -1.50000
AFIX   0
C36   1    0.080311    0.435883    0.416122    11.00000    0.02746    0.02613 =
         0.02381   -0.00624    0.00696   -0.00404
AFIX 137
H36A  2    0.111939    0.359219    0.418681    11.00000   -1.50000
H36B  2   -0.012641    0.432859    0.446410    11.00000   -1.50000
H36C  2    0.151891    0.465398    0.445067    11.00000   -1.50000
AFIX   0
C37   1    0.216438    0.757103    0.124428    11.00000    0.03031    0.02130 =
         0.02035   -0.00355   -0.00364   -0.00129
AFIX 137
H37A  2    0.139815    0.780215    0.157973    11.00000   -1.50000
H37B  2    0.209192    0.805445    0.062010    11.00000   -1.50000
H37C  2    0.310472    0.765256    0.147294    11.00000   -1.50000
AFIX   0
C38   1    0.299628    0.383973    0.247234    11.00000    0.02263    0.01903 =
         0.02591   -0.01134    0.00300   -0.00325
AFIX  13
H38   2    0.384332    0.398123    0.206277    11.00000   -1.20000
AFIX   0
C39   1    0.353379    0.298183    0.336519    11.00000    0.02683    0.01756 =
         0.03455   -0.00831   -0.00035    0.00001
AFIX 137
H39A  2    0.413308    0.336698    0.365367    11.00000   -1.50000
H39B  2    0.410421    0.236007    0.326608    11.00000   -1.50000
H39C  2    0.270572    0.267318    0.374330    11.00000   -1.50000
AFIX   0
C40   1    0.187652    0.329026    0.208294    11.00000    0.03491    0.02244 =
         0.04013   -0.01789   -0.00213   -0.00479
AFIX 137
H40A  2    0.099128    0.319176    0.243658    11.00000   -1.50000
H40B  2    0.226178    0.254657    0.209049    11.00000   -1.50000
H40C  2    0.166290    0.378230    0.147358    11.00000   -1.50000
AFIX   0
C41   1    0.430546    0.362893    0.898504    11.00000    0.02277    0.01860 =
         0.01767   -0.00530    0.00004   -0.00003
AFIX  43
H41   2    0.481297    0.291107    0.913568    11.00000   -1.20000
AFIX   0
C42   1    0.376663    0.402110    0.963997    11.00000    0.03049    0.02611 =
         0.01432   -0.00566   -0.00020   -0.00129
AFIX  43
H42   2    0.392949    0.357516    1.024333    11.00000   -1.20000
AFIX   0
C43   1    0.299048    0.506178    0.941896    11.00000    0.02893    0.02648 =
         0.01804   -0.01190    0.00393   -0.00218
AFIX  43
H43   2    0.263464    0.531847    0.987388    11.00000   -1.20000
AFIX   0
C44   1    0.273083    0.572815    0.854200    11.00000    0.02240    0.01968 =
         0.01915   -0.00914    0.00163   -0.00138
AFIX  43
H44   2    0.218613    0.643001    0.839365    11.00000   -1.20000
AFIX   0
HKLF 4


REM  231043lt_auto_a.res in P-1
REM wR2 = 0.0889, GooF = S = 1.051, Restrained GooF = 1.051 for all data
REM R1 = 0.0347 for 6096 Fo > 4sig(Fo) and 0.0394 for all 6877 data
REM 410 parameters refined using 0 restraints

END

WGHT      0.0382      0.7274

REM Highest difference peak  0.307,  deepest hole -0.305,  1-sigma level  0.041
Q1    1   0.1274  0.5396  0.2649  11.00000  0.05    0.31
Q2    1   0.2023  0.0618  0.7704  11.00000  0.05    0.29
Q3    1   0.2848  0.0448  0.7031  11.00000  0.05    0.29
Q4    1   0.3111  0.5674  0.7449  11.00000  0.05    0.29
Q5    1   0.4208  0.0120  0.7683  11.00000  0.05    0.29
Q6    1   0.2339  0.8165  0.4318  11.00000  0.05    0.28
Q7    1   0.2158  0.5938  0.1879  11.00000  0.05    0.27
Q8    1   0.2328  0.7674  0.5160  11.00000  0.05    0.27
Q9    1   0.3446  0.4759  0.8005  11.00000  0.05    0.27
Q10   1   0.3126  0.6577  0.4616  11.00000  0.05    0.25
;
_shelx_res_checksum                37747
_shelx_hkl_file
;
   0   0   1 54934.0 1232.83  33
   0   0   1 53683.5 1232.71  36
   0   0  -1 54056.2 1233.11  36
   0   0   2 218463. 4924.72  33
   0   0  -2 215011. 4925.44  39
   0   0   2 222718. 4926.29  36
   0   0   3 744.873 62.2093  33
   0   0   3 684.789 63.1659  36
   0   0  -3 770.946 63.1549  39
   0   0  -4 18675.7 515.838  29
   0   0  -4 18702.9 514.927  39
   0   0   4 19777.8 521.341  33
   0   0   5 7578.99 276.213  33
   0   0   5 7474.28 231.967  23
   0   0  -5 8004.36 281.083  29
   0   0  -5 8088.00 280.309  39
   0   0   6 23793.4 670.257  33
   0   0   6 22651.0 599.821  23
   0   0  -6 24308.3 674.835  39
   0   0  -6 24450.6 675.097  29
   0   0  -7 415.535 83.0479  31
   0   0  -7 277.005 78.2326  29
   0   0  -7 282.186 75.5300  39
   0   0  -8 6258.42 298.757  31
   0   0  -8 6358.37 304.808  39
   0   0   8 6700.46 306.623  35
   0   0  -8 6297.51 298.597  29
   0   0   9 3988.71 250.519  33
   0   0  -9 3799.72 241.250  39
   0   0   9 3397.28 236.697  35
   0   0  -9 3743.81 243.914  29
   0   0  10 3707.60 258.449  33
   0   0 -10 3540.51 250.075  31
   0   0 -10 4015.45 267.985  39
   0   0  10 3800.38 261.674  35
   0   0 -11 4522.44 302.640  31
   0   0  11 4471.88 306.185  33
   0   0 -11 5201.97 329.031  39
   0   0 -11 4659.52 303.702  29
   0   0  11 4378.46 304.959  35
   0   0 -12 15461.6 659.415  31
   0   0  12 17107.2 684.356  35
   0   0 -12 16296.4 674.026  39
   0   0 -12 16776.3 675.128  29
   0   0 -13 107.565 96.2662  39
   0   0 -13 20.7940 99.1893  31
   0   0 -13 189.349 108.085  29
   0   0 -14 21791.2 847.224  31
   0   0 -14 22382.4 865.357  39
   0   0  14 23487.1 867.816  35
   0   0 -14 22952.0 862.305  29
   0   0  15-145.496 106.816  35
   0   0  16 2100.75 211.060  34
   0   0 -16 1673.15 189.399  32
   0   0 -16 1868.83 197.160  31
   0   0  17 1324.65 151.267  34
   0   0  17 1365.37 157.528  30
   0   0 -17 1642.47 167.667  32
   0   0 -17 1426.42 162.481  31
   0   0 -18 14261.3 503.194  31
   0  -1  17 3257.28 216.913  34
   0  -1  17 2759.97 206.648  30
   0   1 -17 2967.06 211.050  31
   0  -1  16 828.512 131.851  34
   0   1 -16 846.513 138.360  31
   0   1 -16 793.451 133.189  32
   0   1 -15 38.3830 77.6683  31
   0  -1  15 19.2287 84.0538  34
   0   1 -14 959.158 168.700  29
   0   1 -14 748.806 149.651  31
   0   1 -13 544.182 133.061  31
   0   1 -13 642.699 145.076  29
   0  -1  13 566.230 136.835  35
   0   1 -12 1018.52 157.691  31
   0  -1  12 1197.51 173.294  33
   0   1 -12 1038.56 166.250  39
   0   1 -12 977.887 168.813  29
   0  -1  11 1065.31 157.521  35
   0   1 -11 1005.37 161.197  31
   0  -1  11 923.911 151.954  33
   0   1 -11 966.432 155.876  39
   0   1 -11 800.115 148.941  29
   0   1 -10 5596.86 324.011  31
   0  -1  10 5306.01 319.598  33
   0   1 -10 5097.11 318.139  39
   0  -1  10 5417.94 322.318  35
   0   1 -10 5112.64 316.015  29
   0  -1   9 2553.94 207.396  33
   0   1  -9 3003.49 221.464  31
   0   1  -9 3042.80 223.236  39
   0  -1   9 2951.74 231.558  35
   0   1  -9 3005.24 226.376  29
   0  -1   8 245.741 83.0117  33
   0   1  -8 168.098 72.5930  31
   0  -1   8 210.718 85.3930  35
   0   1  -8 254.581 90.4409  29
   0  -1   7 12326.7 450.855  33
   0  -1   7 13262.5 460.054  35
   0   1  -7 12191.3 448.034  39
   0   1  -7 12608.5 454.866  29
   0  -1   6 11996.2 407.194  33
   0  -1   6 12173.4 409.798  35
   0   1  -6 10946.4 396.118  29
   0   1  -6 10991.7 399.286  39
   0  -1   5 741.459 92.4883  33
   0   1  -5 568.108 86.8760  39
   0  -1   4 89018.0 1786.24  35
   0   1  -4 87809.4 1781.30  29
   0   1  -4 88713.2 1787.80  39
   0  -1   3 70851.4 1672.61  35
   0   1  -3 69543.1 1668.47  29
   0   1  -3 72550.6 1673.44  39
   0   1  -2 21915.5 554.230  39
   0  -1   2 22002.3 553.797  35
   0   1  -1 54909.6 1271.14  39
   0  -1   1 55013.3 1270.27  35
   0   1   0 61873.2 1388.75  14
   0  -1   0 60790.2 1388.69  14
   0   1   1 46137.5 1089.99  32
   0  -1  -1 48979.4 1091.39  32
   0  -1  -2 6405.48 190.534  39
   0  -1  -2 6565.57 178.598  23
   0   1   3 4359.96 155.048  33
   0  -1  -3 4376.22 157.082  31
   0  -1  -3 4527.06 158.345  39
   0   1   3 4388.84 133.450  23
   0   1   4 111.997 31.0098  23
   0   1   4 67.9874 46.1023  36
   0   1   4 83.2349 50.3792  33
   0  -1  -4 138.831 54.5954  39
   0  -1  -4 105.822 48.7492  31
   0  -1  -4 176.723 51.5764  29
   0  -1  -5 62191.8 1502.08  29
   0  -1  -5 63341.7 1505.96  31
   0   1   5 62621.9 1506.53  33
   0   1   5 61414.3 1445.33  23
   0   1   5 61692.8 1500.76  36
   0  -1  -5 63392.0 1509.88  39
   0  -1  -6 13989.8 443.815  31
   0   1   6 14253.1 445.198  33
   0  -1  -6 14537.8 443.061  29
   0   1   6 14018.5 376.793  23
   0  -1  -6 13834.8 441.641  39
   0   1   7 77142.8 1900.67  33
   0  -1  -7 77996.0 1899.82  31
   0  -1  -7 77883.1 1904.19  39
   0  -1  -7 75985.9 1893.21  29
   0  -1  -8 21093.8 663.712  31
   0  -1  -8 20469.6 657.319  39
   0  -1  -8 21566.5 661.448  29
   0   1   9 1189.84 136.624  33
   0  -1  -9 1111.02 132.645  29
   0  -1  -9 870.334 120.853  31
   0  -1 -10 6377.86 335.674  31
   0  -1 -10 6356.75 334.408  29
   0  -1 -10 5959.42 328.457  39
   0   1  10 6233.97 336.207  35
   0  -1 -11 1086.03 149.426  31
   0  -1 -11 904.044 140.038  29
   0   1  11 964.375 148.718  35
   0  -1 -11 1005.39 147.040  39
   0  -1 -12 18.8068 71.7564  31
   0  -1 -12 19.1671 70.8086  39
   0  -1 -12 56.4654 74.0237  29
   0   1  12-37.6116 91.4667  35
   0  -1 -13 40285.0 1284.80  29
   0  -1 -13 41804.0 1301.58  39
   0  -1 -13 40797.6 1287.72  31
   0  -1 -14 13429.1 611.275  39
   0   1  14 12800.2 594.104  35
   0  -1 -14 12474.3 591.076  31
   0  -1 -15 1147.21 171.553  31
   0   1  15 1202.60 178.525  35
   0  -1 -16 3111.31 268.278  39
   0  -1 -16 2981.10 255.561  31
   0  -1 -16 2894.91 256.743  32
   0   1  16 2915.31 251.378  35
   0   1  16 3184.03 262.054  30
   0  -1 -17 6422.81 356.662  32
   0  -1 -17 6746.98 364.465  31
   0   1  17 5995.36 340.650  34
   0   1  17 5709.16 331.642  30
   0  -1 -18 1163.72 138.028  31
   0  -2  17 9.98277 51.2911  34
   0  -2  17 78.5151 47.7484  30
   0   2 -17 66.4591 55.0978  31
   0   2 -16 5272.72 300.259  31
   0  -2  16 5159.42 298.625  34
   0   2 -15 6021.45 356.799  31
   0  -2  15 7419.84 396.305  34
   0  -2  14 6130.89 383.510  34
   0   2 -14 6052.53 379.588  29
   0   2 -13 85.6660 100.090  29
   0  -2  13 21.3734 76.2982  34
   0   2 -13 124.370 88.4364  31
   0   2 -12 47929.0 1447.03  31
   0  -2  12 47734.4 1461.82  33
   0   2 -12 47962.1 1461.19  29
   0  -2  11 963.305 154.789  33
   0   2 -11 940.734 151.579  31
   0   2 -11 1024.35 161.021  29
   0  -2  11 1136.31 170.228  35
   0  -2  10 4078.40 289.652  33
   0   2 -10 4330.40 293.091  31
   0   2 -10 3718.81 285.315  39
   0   2 -10 3841.65 278.204  29
   0  -2  10 3789.97 286.651  35
   0   2  -9 447.673 113.431  39
   0   2  -9 414.257 103.844  31
   0  -2   9 459.670 110.409  33
   0  -2   9 274.103 92.6819  35
   0   2  -8 1370.94 153.376  39
   0  -2   8 1369.67 150.633  33
   0  -2   8 1313.26 150.618  35
   0   2  -8 1173.89 139.859  29
   0  -2   7 3383.95 218.194  33
   0   2  -7 3490.91 220.380  29
   0  -2   7 3315.34 214.729  35
   0   2  -6 12766.8 461.640  39
   0  -2   6 13357.6 464.084  33
   0   2  -6 13462.7 465.921  29
   0  -2   6 13419.9 467.807  35
   0   2  -5 15950.6 499.790  29
   0  -2   5 16533.7 510.576  35
   0   2  -5 15268.1 501.248  39
   0   2  -4 79876.6 1882.13  29
   0  -2   4 75774.6 1879.76  35
   0   2  -4 78648.9 1882.06  39
   0   2  -3 3257.41 155.331  29
   0  -2   3 3428.84 158.531  35
   0   2  -3 3236.25 159.103  39
   0  -2   2 12358.8 357.395  35
   0   2  -2 12021.7 351.142  29
   0  -2   1 322.526 47.6342  34
   0  -2   0 296753. 6702.27  34
   0   2   0 298410. 6683.54  14
   0  -2  -1 11545.0 314.170  37
   0  -2  -1 11512.0 309.771  34
   0  -2  -2 308374. 6967.68  38
   0  -2  -2 320696. 6966.52  34
   0   2   2 299974. 6949.38  15
   0  -2  -2 305206. 6964.70  31
   0  -2  -2 317679. 6969.69  32
   0  -2  -3 3774.57 145.179  38
   0  -2  -3 3689.15 147.671  32
   0  -2  -3 3717.98 144.367  31
   0   2   3 3641.58 126.725  15
   0  -2  -3 3961.92 146.830  34
   0  -2  -4 21268.2 572.794  29
   0  -2  -4 22220.4 580.856  39
   0  -2  -4 22225.4 580.189  31
   0  -2  -5 24863.2 652.122  29
   0  -2  -5 24165.4 653.176  31
   0  -2  -5 23811.4 651.848  39
   0   2   6 127.845 60.6276  36
   0  -2  -6 129.606 64.1353  39
   0  -2  -6 183.010 65.1682  31
   0   2   6 127.705 30.2746  45
   0  -2  -6 157.162 54.6192  29
   0  -2  -7 622.543 98.7475  31
   0  -2  -7 907.076 102.451  29
   0   2   7 677.473 93.4610  36
   0  -2  -7 873.171 104.414  39
   0  -2  -8 27624.8 807.799  31
   0  -2  -8 26364.7 796.843  29
   0   2   8 28448.8 805.104  36
   0  -2  -8 28234.5 812.463  39
   0  -2  -9 9397.58 394.319  31
   0  -2  -9 8954.92 384.456  29
   0  -2 -10 28.3546 67.6332  31
   0  -2 -10 69.5945 66.4011  29
   0  -2 -10 129.563 83.5407  39
   0  -2 -11 10483.1 479.171  39
   0  -2 -11 10721.2 481.229  31
   0  -2 -12 4198.19 300.991  29
   0   2  12 4912.42 314.988  35
   0  -2 -12 4329.40 307.167  39
   0  -2 -12 4224.07 300.245  31
   0  -2 -13 10125.3 500.572  31
   0   2  13 10031.5 496.468  35
   0  -2 -13 9087.51 485.086  39
   0  -2 -14 1934.69 219.979  31
   0  -2 -14 2249.80 235.660  39
   0   2  14 2062.95 226.560  35
   0  -2 -15 723.547 146.470  32
   0  -2 -15 952.080 166.500  31
   0   2  15 1215.56 174.878  30
   0  -2 -15 971.522 174.990  39
   0   2  15 1034.89 176.925  35
   0  -2 -16 1211.24 180.316  32
   0   2  16 1229.25 172.881  30
   0  -2 -16 1208.20 177.430  39
   0   2  16 1064.88 164.994  35
   0  -2 -17 1594.24 182.254  31
   0  -2 -17 1585.92 183.309  32
   0   2  17 1288.42 157.077  30
   0  -2 -17 1488.60 180.941  39
   0   2  17 1122.82 156.181  35
   0   2  18 1130.99 130.262  30
   0  -2 -18 1069.30 139.703  31
   0  -2 -19 88.0603 52.0011  31
   0  -3  17 345.115 62.0535  30
   0   3 -16 85.1938 57.4920  31
   0  -3  16 82.5193 64.6221  34
   0   3 -15 866.594 132.327  31
   0  -3  15 1012.65 143.103  34
   0   3 -14 1659.49 192.144  31
   0  -3  14 1553.40 194.566  34
   0   3 -13 4281.14 315.206  29
   0   3 -13 4214.58 307.498  31
   0  -3  12 2180.82 235.213  33
   0   3 -12 2460.05 239.299  31
   0  -3  12 2394.77 239.994  34
   0   3 -12 2788.75 257.007  29
   0  -3  11 2200.62 236.767  34
   0   3 -11 2639.03 249.931  29
   0   3 -11 2873.95 251.848  31
   0  -3  11 2048.30 229.797  33
   0  -3  10 3648.53 287.088  34
   0   3 -10 3979.52 293.562  29
   0  -3  10 4001.85 292.609  33
   0   3 -10 3362.83 269.940  31
   0  -3   9 107.372 76.3668  35
   0   3  -9 120.516 71.6134  29
   0  -3   9 52.6017 74.8253  33
   0  -3   8 25506.8 831.733  35
   0  -3   8 24225.9 818.678  33
   0  -3   7 8074.34 375.299  35
   0   3  -7 7619.76 363.426  29
   0  -3   7 7673.34 361.845  33
   0   3  -6 33.5641 66.6455  29
   0  -3   6-23.4656 65.2568  35
   0   3  -5 10612.1 395.032  29
   0  -3   5 10847.4 405.973  35
   0   3  -4 80475.3 1973.97  29
   0  -3   4 82175.7 1986.09  35
   0   3  -3 12537.6 394.593  29
   0  -3   3 13175.0 403.991  34
   0   3  -2 7562.12 215.080  40
   0   3  -2 7909.87 270.487  29
   0  -3   2 7829.39 277.611  34
   0  -3   1 35523.6 830.398  34
   0   3  -1 31702.0 738.514  17
   0   3   0 46481.2 1129.61  30
   0  -3   0 48890.8 1136.68  34
   0   3   0 45375.7 1102.20  14
   0   3   1 48393.6 1175.25  30
   0   3   1 48919.4 1158.24  14
   0  -3  -1 50018.9 1185.43  37
   0  -3  -1 48834.9 1177.54  34
   0  -3  -2 29245.2 742.662  37
   0  -3  -2 30950.6 743.535  34
   0   3   2 28304.4 734.946  30
   0   3   3 1086.70 83.2569  30
   0  -3  -3 1013.98 86.2066  31
   0  -3  -3 1143.62 89.4894  32
   0  -3  -3 1215.42 85.3856  34
   0  -3  -3 1092.34 87.3444  38
   0  -3  -4 2508.43 132.475  38
   0  -3  -4 2472.93 135.191  32
   0  -3  -4 2379.28 128.628  31
   0   3   4 2452.85 130.301  30
   0   3   4 2490.81 111.538  15
   0  -3  -4 2554.60 133.728  34
   0  -3  -5 12.7434 54.7011  39
   0  -3  -5 6.21964 47.4633  38
   0  -3  -5 38.4621 50.0517  32
   0  -3  -5 18.6301 53.6413  31
   0   3   5 23.7298 47.6833  30
   0   3   5 19.4867 36.8041  15
   0  -3  -6 12353.7 392.911  31
   0   3   6 11266.3 343.001  20
   0   3   6 11224.3 338.125  15
   0  -3  -6 11265.7 384.374  39
   0   3   7 227.532 43.3391  45
   0  -3  -7 236.646 72.5008  31
   0   3   7 140.590 43.0110  15
   0  -3  -7 116.533 64.6658  39
   0   3   7 107.184 62.0408  36
   0   3   8 4802.65 243.871  36
   0  -3  -8 4743.53 249.338  39
   0  -3  -8 4916.02 254.681  31
   0  -3  -9 8876.93 386.119  31
   0   3   9 9972.12 396.658  36
   0  -3 -10 1273.07 150.971  31
   0  -3 -10 1063.08 143.765  39
   0   3  10 1396.51 149.732  36
   0  -3 -11 16.2188 69.2056  31
   0  -3 -11 148.053 78.4737  39
   0  -3 -12 54.9300 81.9250  31
   0  -3 -12 37.0982 72.9578  39
   0  -3 -13 6427.89 391.847  39
   0  -3 -13 6032.44 375.785  32
   0  -3 -13 5773.76 370.446  31
   0   3  13 6238.75 374.737  35
   0   3  14 11091.0 538.399  30
   0  -3 -14 11937.5 567.647  39
   0  -3 -14 11747.2 559.551  32
   0  -3 -14 11720.9 559.203  31
   0   3  14 10005.6 516.779  35
   0   3  15 13838.4 617.788  30
   0  -3 -15 13369.4 621.237  31
   0  -3 -15 13546.5 624.833  32
   0  -3 -15 13680.8 628.145  39
   0   3  15 14643.8 633.789  35
   0   3  16 11487.9 549.388  30
   0  -3 -16 11441.8 567.451  32
   0  -3 -16 13481.7 600.444  39
   0   3  16 13653.5 587.540  35
   0   3  17 16.7525 78.2852  30
   0  -3 -17 187.131 92.7511  32
   0  -3 -17 18.5351 79.0685  31
   0  -3 -17-56.6726 103.514  39
   0   3  17 17.3408 61.8918  35
   0  -3 -18 2038.91 193.094  32
   0  -3 -18 1863.53 181.408  31
   0  -3 -18 1804.52 180.343  39
   0  -3 -19 5294.40 272.182  31
   0  -4  15 130.803 72.8097  34
   0   4 -14 7162.76 375.377  31
   0   4 -14 8015.03 405.081  29
   0  -4  14 7538.93 397.117  34
   0   4 -13 308.096 102.400  29
   0  -4  13 157.377 101.185  33
   0   4 -13 179.936 84.2461  31
   0  -4  13 355.686 119.324  34
   0   4 -12 8014.51 446.102  31
   0   4 -12 9246.34 478.965  29
   0  -4  11 4631.47 341.948  34
   0   4 -11 5113.59 351.528  29
   0   4 -11 5171.39 346.422  31
   0  -4  11 4710.16 343.912  33
   0  -4  10 28993.1 1009.79  34
   0   4 -10 29111.5 1004.03  29
   0   4 -10 29187.4 987.362  31
   0  -4  10 29325.5 1011.24  33
   0  -4   9 4156.00 304.050  34
   0   4  -9 3661.12 283.523  29
   0  -4   9 3934.13 296.274  33
   0  -4   8-17.6465 75.2766  34
   0   4  -8-33.8880 77.5113  29
   0  -4   8 17.3577 72.1698  33
   0  -4   7 47.0801 84.6788  34
   0  -4   7-15.3929 80.4200  33
   0   4  -6 2710.76 200.220  29
   0  -4   6 2925.58 215.355  34
   0   4  -5 7420.01 333.617  29
   0   4  -4 6980.60 300.969  29
   0  -4   4 6479.28 302.312  34
   0   4  -3 1976.97 143.681  29
   0  -4   3 1774.93 140.462  34
   0   4  -2 9496.24 327.934  29
   0   4  -2 8847.67 287.123  25
   0  -4   2 8783.55 331.463  34
   0  -4   1 4918.39 214.677  34
   0   4  -1 4506.08 175.424  13
   0  -4   0 82.3120 57.0030  34
   0   4   0 73.5417 49.9755  30
   0   4   1 8586.34 255.398   5
   0   4   1 8923.18 258.435  46
   0  -4  -1 9310.23 311.180  37
   0   4   1 9186.76 276.972  14
   0   4   1 8811.78 297.362  30
   0  -4  -1 8834.11 301.229  34
   0   4   1 8939.53 279.520  22
   0  -4  -2 4736.38 199.891  37
   0   4   2 4337.27 162.132   5
   0   4   2 4534.46 192.991  30
   0  -4  -2 5044.89 201.136  34
   0   4   2 4862.05 184.213  14
   0  -4  -3 8225.63 284.844  34
   0   4   3 8172.38 238.945  47
   0   4   3 8628.11 289.487  30
   0  -4  -4 1049.04 99.4026  38
   0  -4  -4 1178.70 96.8229  31
   0  -4  -4 1168.63 101.892  32
   0  -4  -4 1262.02 101.970  34
   0   4   4 1061.54 94.9029  30
   0  -4  -5 33698.3 889.829  31
   0   4   5 33725.0 885.393  30
   0   4   6 9378.38 305.554  21
   0  -4  -6 9952.03 358.060  32
   0  -4  -6 10565.6 364.664  31
   0  -4  -6 9799.94 358.022  39
   0  -4  -6 9691.17 353.419  38
   0   4   6 10248.0 356.254  30
   0   4   6 9753.60 307.581  15
   0  -4  -7 2379.10 165.838  39
   0  -4  -7 2585.73 168.369  31
   0  -4  -7 2049.11 160.332  32
   0   4   7 2402.20 160.391  30
   0   4   7 2210.06 123.354  15
   0  -4  -8 11.1111 55.0717  32
   0  -4  -8-10.8429 54.7285  31
   0   4   8 20.4279 55.1137  30
   0  -4  -8 55.5735 71.1200  39
   0   4   8 10.0425 54.1885  36
   0  -4  -9 462.170 100.985  32
   0   4   9 618.885 99.1342  36
   0   4   9 424.046 88.6075  30
   0  -4  -9 777.522 112.248  31
   0  -4 -10 605.873 109.786  39
   0   4  10 771.537 119.024  30
   0  -4 -10 750.909 124.535  31
   0  -4 -10 927.953 136.706  32
   0  -4 -11 9475.84 443.446  31
   0  -4 -11 9270.35 446.680  32
   0   4  11 8674.07 416.136  36
   0  -4 -11 9818.91 451.590  39
   0  -4 -12 375.365 109.091  32
   0  -4 -12 257.891 98.0481  31
   0   4  12 225.026 97.8986  30
   0  -4 -12 336.078 104.052  39
   0  -4 -13 247.642 106.268  32
   0  -4 -13 404.933 117.711  31
   0   4  13 397.554 108.603  30
   0  -4 -13 307.155 101.767  39
   0  -4 -14 196.715 102.480  32
   0   4  14 500.703 122.612  30
   0  -4 -14 473.917 125.267  31
   0  -4 -14 414.215 131.785  39
   0   4  15 13516.4 620.037  30
   0  -4 -15 15267.4 657.485  32
   0  -4 -15 14973.7 650.854  31
   0   4  15 14606.1 630.726  35
   0  -4 -15 14217.4 647.009  39
   0   4  16 390.266 122.377  35
   0  -4 -16 512.821 129.212  32
   0   4  16 307.090 98.9905  30
   0  -4 -16 469.324 138.298  39
   0   4  17 34.6235 77.4941  35
   0  -4 -17 94.9594 83.0546  31
   0  -4 -17 173.602 100.808  32
   0  -4 -17 76.6882 93.2824  39
   0   4  17 218.109 86.2188  30
   0  -4 -18 5666.12 328.906  31
   0  -4 -18 5676.06 328.707  32
   0  -4 -18 5512.70 327.822  39
   0  -4 -19 23.6634 59.7210  31
   0  -5  14 3217.30 226.620  34
   0   5 -14 2706.16 206.777  29
   0  -5  13 2479.18 226.672  34
   0   5 -13 2290.14 216.796  29
   0  -5  12 342.996 110.628  34
   0  -5  12 398.062 112.386  33
   0   5 -12 125.159 70.4326  31
   0   5 -12 57.5902 79.9156  29
   0   5 -11 4172.60 311.921  29
   0   5 -11 3749.77 289.959  31
   0   5 -10 19372.9 755.181  29
   0  -5  10 19436.5 774.226  34
   0  -5  10 18955.1 761.404  33
   0   5 -10 17764.7 727.339  31
   0   5  -9 45501.2 1378.80  29
   0  -5   9 46117.0 1399.55  34
   0  -5   9 43630.8 1377.86  33
   0   5  -8 1435.98 177.021  29
   0  -5   8 1463.48 185.498  34
   0  -5   8 1275.59 173.743  33
   0   5  -7 14405.3 574.083  29
   0  -5   7 14073.2 590.131  34
   0  -5   7 12788.7 564.417  33
   0  -5   6 226.627 91.4883  34
   0   5  -5 15463.3 567.857  29
   0  -5   5 15889.9 586.364  34
   0   5  -4 246.221 74.4818  29
   0  -5   4 371.261 88.3080  34
   0   5  -3 45797.8 1198.39  29
   0  -5   3 43167.1 1208.62  34
   0   5  -2 5280.31 248.802  29
   0  -5   2 5027.08 253.881  34
   0  -5   1 237.616 69.9299  34
   0   5  -1 228.587 49.3009  13
   0   5   0 1583.29 102.754  13
   0   5   0 1672.43 126.905  30
   0   5   1 16678.7 459.024  46
   0   5   1 16651.2 452.645   5
   0  -5  -1 18242.7 529.490  34
   0   5   1 18540.0 531.077  30
   0   5   1 16844.8 481.590  14
   0   5   2 2228.90 101.452  47
   0   5   2 2477.95 130.434  22
   0   5   2 2252.48 111.953   5
   0  -5  -2 2380.37 148.808  34
   0   5   2 2404.30 150.274  30
   0   5   2 2283.81 128.457  14
   0   5   3 123683. 2832.52  47
   0  -5  -3 123981. 2916.16  34
   0   5   3 122331. 2872.66  22
   0   5   3 122042. 2863.59   5
   0   5   3 129328. 2921.10  30
   0   5   3 124752. 2897.94  14
   0  -5  -4 5323.37 232.951  34
   0   5   4 5386.49 235.663  30
   0  -5  -5 11398.6 389.535  38
   0  -5  -5 10422.9 375.417  34
   0   5   5 10644.5 374.893  30
   0  -5  -6 27163.8 771.785  38
   0  -5  -6 26494.9 764.169  31
   0  -5  -6 26525.7 770.442  32
   0   5   6 25715.0 753.796  30
   0  -5  -7 2522.70 184.892  32
   0  -5  -7 3156.01 195.871  31
   0  -5  -7 2483.43 181.020  39
   0   5   7 2691.29 178.232  30
   0  -5  -8 48.1337 55.0531  32
   0  -5  -8-23.3162 69.4499  31
   0   5   8 109.911 60.2310  30
   0   5   9 133.354 72.3618  36
   0  -5  -9 177.419 78.2426  39
   0  -5  -9 270.863 80.8055  32
   0   5   9 260.528 77.7348  30
   0  -5 -10 7345.59 366.650  31
   0  -5 -10 7072.54 364.872  32
   0   5  10 7161.25 351.633  36
   0  -5 -10 6977.96 361.443  39
   0   5  10 6531.96 340.464  30
   0  -5 -11 15480.7 604.431  31
   0  -5 -11 14384.6 589.109  32
   0  -5 -11 14814.8 597.704  39
   0   5  11 14322.7 567.960  36
   0  -5 -12 5812.11 366.303  32
   0  -5 -12 6355.78 378.026  31
   0   5  12 6446.24 359.186  36
   0  -5 -12 6373.38 377.389  39
   0   5  12 6519.06 365.223  30
   0  -5 -13 16845.1 690.017  31
   0  -5 -13 16444.9 685.983  32
   0  -5 -13 17536.7 699.174  39
   0   5  13 15912.9 656.142  30
   0   5  14 554.300 122.832  30
   0  -5 -14 372.115 116.730  39
   0  -5 -14 418.333 122.915  32
   0  -5 -14 583.105 138.593  31
   0  -5 -15 14130.7 637.915  31
   0  -5 -15 14222.4 642.838  32
   0  -5 -15 14387.1 641.161  39
   0   5  15 13839.2 608.698  35
   0   5  15 14571.9 622.581  30
   0  -5 -16 7321.37 429.614  32
   0   5  16 6663.29 391.273  30
   0  -5 -16 6808.71 412.486  39
   0   5  16 6966.42 398.207  35
   0  -5 -17 3648.37 283.110  32
   0  -5 -17 3666.66 281.927  31
   0  -5 -17 3934.99 293.713  39
   0   5  17 3943.56 276.140  35
   0   5  17 3062.68 248.474  30
   0  -5 -18 3811.13 267.612  39
   0  -5 -18 3770.84 264.763  31
   0  -5 -19 904.892 122.331  39
   0  -6  14 3526.22 208.782  34
   0   6 -13 906.356 125.589  29
   0  -6  13 807.760 127.526  34
   0   6 -12 2441.74 217.642  29
   0   6 -12 2188.21 196.778  31
   0  -6  12 2383.87 219.882  33
   0   6 -11 400.990 100.220  31
   0   6 -11 413.759 115.251  29
   0  -6  11 406.214 122.888  34
   0  -6  11 475.692 122.884  33
   0   6 -10 3688.19 291.535  29
   0   6 -10 4013.72 294.089  31
   0   6  -9 2044.92 212.631  29
   0  -6   9 1665.98 210.016  34
   0  -6   9 1466.46 195.631  33
   0   6  -8 4077.23 303.798  29
   0  -6   8 4560.87 332.897  34
   0  -6   8 4033.79 310.856  33
   0   6  -7 7117.24 395.535  29
   0  -6   7 6689.40 399.812  34
   0  -6   7 7185.25 403.216  33
   0  -6   6 715.381 135.284  34
   0   6  -6 687.801 124.811  29
   0  -6   5 14417.4 589.540  34
   0  -6   4 356.885 98.7133  34
   0   6  -4 572.526 103.684  29
   0  -6   3 4027.36 259.408  34
   0   6  -3 4763.42 262.934  29
   0   6  -2 4474.57 246.122  29
   0  -6   0 1076.69 121.606  34
   0  -6   0 969.010 118.953  37
   0   6   1 368.973 81.3703  30
   0  -6  -1 488.367 88.2270  34
   0  -6  -1 517.207 90.0550  37
   0  -6  -2 929.457 116.070  37
   0   6   2 980.116 90.7322  14
   0   6   2 811.780 104.182  30
   0   6   2 1058.29 93.6346  22
   0  -6  -2 1094.04 112.167  34
   0  -6  -3 85778.9 2046.86  37
   0   6   3 81028.2 1989.36  14
   0   6   3 84845.0 2031.66  30
   0   6   3 80939.8 1969.93  22
   0  -6  -3 81790.3 2025.53  34
   0   6   4 1424.52 126.830  30
   0  -6  -4 1180.08 119.467  34
   0   6   4 1279.20 100.166  22
   0  -6  -4 1142.93 120.427  38
   0  -6  -5 3604.15 208.368  34
   0   6   5 3491.92 200.219  14
   0  -6  -5 3844.39 214.096  38
   0   6   5 3848.90 212.005  30
   0  -6  -6 54.4566 58.7742  38
   0  -6  -6 31.5076 61.7608  34
   0   6   6 30.7000 57.7543  30
   0  -6  -7 7528.90 343.307  38
   0   6   7 8001.29 340.837  30
   0  -6  -8 9805.93 419.167  39
   0  -6  -8 9771.03 418.087  32
   0   6   8 10006.5 407.026  30
   0  -6  -9 1414.62 159.167  39
   0  -6  -9 1518.16 170.013  32
   0  -6  -9 1375.93 152.562  31
   0   6   9 1469.22 149.864  30
   0   6  10 2774.78 211.661  36
   0  -6 -10 2557.71 222.531  39
   0  -6 -10 2163.46 202.319  32
   0  -6 -10 2436.90 210.083  31
   0   6  11 81.5773 64.1804  30
   0   6  11 64.0418 71.6432  36
   0  -6 -11 18.1468 71.3814  32
   0  -6 -11 140.913 88.9145  31
   0  -6 -11 18.1652 86.6455  39
   0  -6 -12 3650.22 286.019  39
   0   6  12 3464.75 261.195  36
   0  -6 -12 3357.80 272.617  31
   0  -6 -12 3042.18 267.142  32
   0   6  12 3210.08 260.075  30
   0  -6 -13 13178.3 604.547  39
   0  -6 -13 13097.6 594.651  31
   0   6  13 13546.8 579.663  30
   0   6  14 1233.20 168.175  30
   0  -6 -14 1169.05 181.816  39
   0  -6 -14 1291.53 190.743  32
   0  -6 -14 1195.94 174.427  31
   0   6  15 10817.5 518.518  35
   0   6  15 10888.8 522.814  30
   0  -6 -15 10614.5 542.598  39
   0  -6 -15 11881.9 567.995  32
   0  -6 -15 11208.4 550.219  31
   0   6  16 419.241 114.634  30
   0  -6 -16 401.658 124.872  39
   0  -6 -16 597.216 127.612  32
   0   6  16 800.632 142.568  35
   0   6  17 3791.56 266.023  30
   0   6  17 3449.23 257.120  35
   0  -6 -17 4476.76 307.654  31
   0  -6 -17 3991.78 298.030  39
   0  -6 -18 8435.19 412.623  39
   0  -6 -19 1268.04 136.313  39
   0  -7  13 10157.0 393.834  34
   0  -7  12 475.978 110.249  34
   0   7 -12 735.320 113.049  29
   0  -7  12 738.062 115.306  33
   0   7 -11 12717.7 532.680  29
   0  -7  11 12737.5 554.399  34
   0  -7  11 13525.5 572.309  37
   0  -7  11 13385.3 558.347  33
   0   7 -10 4145.40 287.056  31
   0  -7  10 4409.37 321.456  33
   0  -7  10 4456.09 319.398  34
   0  -7   9 24568.7 905.628  33
   0   7  -9 25296.1 892.981  29
   0  -7   8 17346.7 712.414  33
   0   7  -8 16211.9 686.052  29
   0  -7   8 17774.8 735.527  34
   0  -7   7 41801.3 1313.07  33
   0  -7   7 42557.5 1330.73  34
   0   7  -7 40627.1 1284.20  29
   0  -7   6 1835.56 219.689  34
   0   7  -6 1845.76 198.617  29
   0  -7   5 4637.31 328.128  34
   0   7  -5 4689.94 310.696  29
   0  -7   4 1449.19 177.179  34
   0   7  -4 1496.32 168.876  29
   0   7  -3 30680.8 974.888  45
   0  -7   3 34995.5 1048.27  34
   0  -7   2 4245.79 279.355  34
   0  -7   2 4869.85 301.778  37
   0   7  -2 4463.99 267.378  29
   0  -7   1 8025.83 382.759  34
   0  -7   1 8362.49 397.913  37
   0   7  -1 7816.88 357.053  29
   0  -7   0 27369.0 844.843  37
   0  -7   0 25493.9 822.722  34
   0  -7  -1 3943.05 248.199  37
   0   7   2 6187.65 301.798  30
   0  -7  -2 6056.50 306.272  37
   0   7   3 2795.13 191.448  30
   0  -7  -3 2419.39 188.103  37
   0   7   4 5671.27 284.769  30
   0   7   4 5511.07 258.695  14
   0   7   5 53751.9 1426.58  30
   0  -7  -5 54514.0 1437.58  38
   0   7   5 53117.7 1402.67  14
   0   7   6 3162.81 210.648  30
   0  -7  -6 2845.83 205.639  38
   0   7   6 3020.86 202.691  14
   0   7   7 253.570 80.3613  30
   0  -7  -7 176.662 77.9206  38
   0   7   8 12849.8 497.450  30
   0  -7  -8 12349.7 506.717  39
   0  -7  -8 12488.5 505.543  38
   0   7   9 5330.68 303.506  30
   0  -7  -9 5885.56 332.579  39
   0   7  10 4495.00 283.203  30
   0   7  10 3841.94 258.852  36
   0  -7 -10 4246.25 293.305  39
   0   7  11 14078.8 576.266  30
   0   7  11 14018.9 576.539  36
   0  -7 -11 14391.5 606.707  39
   0  -7 -11 14514.6 603.840  31
   0   7  12 37794.5 1188.46  30
   0   7  12 38126.4 1186.33  36
   0  -7 -12 39688.1 1241.37  39
   0  -7 -12 40051.2 1231.11  31
   0   7  13 24892.7 894.335  30
   0  -7 -13 26636.8 949.914  39
   0  -7 -13 26573.1 942.006  31
   0   7  14 560.543 122.888  30
   0  -7 -14 739.125 144.164  31
   0  -7 -14 377.348 120.373  39
   0   7  15 941.780 152.694  30
   0  -7 -15 841.480 153.927  31
   0  -7 -16 2842.60 261.831  39
   0   7  16 2883.37 241.171  30
   0  -7 -17 933.768 152.673  39
   0  -7 -18 5845.91 330.933  39
   0   7  18 5793.50 344.147  14
   0  -7 -19 1845.80 161.897  39
   0  -8  11 2392.63 195.522  33
   0  -8  11 2790.81 208.272  34
   0  -8  10 200.594 93.1099  34
   0   8 -10 256.934 89.4247  29
   0  -8  10 158.671 90.7004  37
   0  -8  10 291.436 96.5778  33
   0  -8   9 2058.79 217.107  34
   0  -8   9 2151.28 216.157  33
   0   8  -9 1703.33 174.382  31
   0  -8   9 1909.32 215.639  37
   0  -8   8 2706.14 261.480  34
   0   8  -8 3234.79 265.471  29
   0  -8   8 3166.62 273.180  33
   0  -8   8 3303.16 290.424  37
   0  -8   7 1203.62 192.151  37
   0   8  -7 757.800 139.999  29
   0  -8   7 757.433 149.961  34
   0  -8   6 23.2675 80.0484  37
   0   8  -6 116.791 92.8588  29
   0  -8   6 200.915 114.690  34
   0   8  -5 18112.0 701.937  29
   0  -8   5 18023.6 738.428  34
   0  -8   4 1327.52 183.859  37
   0   8  -4 1104.70 159.346  29
   0  -8   4 975.529 161.561  34
   0  -8   3 9613.74 490.506  37
   0   8  -3 9641.99 456.691  29
   0  -8   3 9051.70 470.836  34
   0  -8   2 1263.20 172.901  34
   0   8  -2 1804.65 186.889  45
   0  -8   2 1846.05 203.537  37
   0   8  -2 1490.04 165.205  29
   0  -8   1 3437.40 265.236  37
   0   8  -1 3362.26 262.769  45
   0  -8   1 3455.76 259.985  34
   0  -8   0 8847.77 429.872  34
   0  -8   0 9852.76 454.655  37
   0   8   0 9415.68 416.215  29
   0  -8  -1 507.141 118.656  37
   0  -8  -1 547.036 106.179  34
   0  -8  -2 4812.00 291.880  37
   0  -8  -2 4593.24 280.092  34
   0   8   3 16821.4 601.499  30
   0  -8  -3 15639.7 585.827  34
   0  -8  -4 13068.0 523.138  38
   0   8   4 13063.8 513.165  30
   0  -8  -4 13652.2 522.276  34
   0  -8  -5 20563.2 694.380  38
   0   8   5 20261.4 682.812  30
   0  -8  -5 18735.3 668.978  34
   0  -8  -6 20907.7 708.020  38
   0   8   6 19854.8 685.488  30
   0  -8  -6 19050.5 679.987  34
   0   8   7 4218.33 267.671  30
   0  -8  -7 4335.64 279.431  38
   0   8   7 4240.08 264.084  14
   0   8   8 1943.09 187.617  14
   0  -8  -8 2367.61 210.175  39
   0   8   8 2064.06 200.053  45
   0  -8  -8 2429.51 209.853  38
   0   8   9 190.677 89.0527  14
   0   8   9 16.1025 53.2267  30
   0  -8  -9 106.963 81.5641  39
   0   8   9 49.9063 69.1816  45
   0   8  10 1630.20 175.281  30
   0  -8 -10 1652.95 195.251  39
   0   8  11 189.173 71.6170  36
   0  -8 -11 81.0004 84.2916  39
   0   8  11 285.809 94.9536  30
   0  -8 -12 341.880 115.751  39
   0   8  12 595.593 127.199  30
   0  -8 -13 11139.5 546.703  39
   0   8  13 9962.33 491.818  30
   0  -8 -14 775.934 153.065  39
   0   8  14 490.533 118.749  30
   0   8  15 12151.8 539.159  30
   0  -8 -16 769.991 150.461  39
   0   8  17 12944.3 581.062  14
   0  -8 -17 13813.8 568.394  39
   0  -8 -18 4690.85 282.376  39
   0  -8 -19 5895.64 282.327  39
   0  -9  10 488.465 95.7269  34
   0  -9  10 297.453 86.8544  33
   0  -9   9 5072.36 305.315  34
   0  -9   9 5018.53 305.940  33
   0  -9   9 5173.71 316.851  37
   0  -9   8 749.095 142.812  34
   0  -9   8 880.504 140.778  33
   0   9  -8 848.103 128.946  29
   0  -9   8 878.113 156.694  37
   0  -9   7 7157.95 415.339  34
   0  -9   7 7192.91 427.235  37
   0  -9   7 6941.75 401.743  33
   0  -9   6 3684.92 295.023  33
   0  -9   6 4040.25 324.198  37
   0   9  -6 3105.62 263.611  29
   0  -9   5 20486.5 802.894  37
   0   9  -5 18868.8 731.330  29
   0  -9   5 18575.4 769.962  34
   0  -9   4 10809.9 557.021  37
   0   9  -4 10668.6 509.257  29
   0  -9   4 11049.6 550.129  34
   0   9  -3 459.340 114.017  29
   0  -9   3 429.927 130.064  34
   0  -9   2-20.6588 92.5213  34
   0   9  -2 213.981 98.2739  45
   0  -9   2 325.819 113.559  37
   0   9  -2 353.501 105.370  29
   0  -9   1 10271.2 497.634  34
   0   9  -1 8986.04 477.282  45
   0  -9   1 9655.27 493.885  37
   0   9  -1 10318.9 467.965  29
   0  -9   0 31039.2 1038.67  34
   0   9   0 32995.5 1081.51  45
   0  -9   0 32413.6 1059.70  37
   0   9   0 32212.4 1005.31  29
   0  -9  -1 6390.93 371.947  34
   0  -9  -1 7013.88 395.676  37
   0   9   1 7010.46 404.421  45
   0  -9  -2 2797.12 233.421  34
   0  -9  -2 2762.22 243.521  37
   0  -9  -3 66.5572 70.9952  34
   0   9   4 766.723 134.662  30
   0  -9  -4 664.704 125.737  38
   0  -9  -4 574.216 115.934  34
   0  -9  -5 5611.38 329.229  34
   0  -9  -5 5476.67 332.257  38
   0   9   5 5553.35 324.834  30
   0  -9  -6 34.6415 61.8291  38
   0  -9  -6 50.0235 79.5343  34
   0   9   6 81.7206 76.3840  30
   0  -9  -7 1192.73 154.187  34
   0   9   7 1380.17 164.184  30
   0   9   7 1454.55 182.987  45
   0  -9  -7 1084.66 156.144  38
   0   9   8 6356.22 357.301  30
   0  -9  -8 6127.65 368.076  39
   0   9   8 6131.84 375.534  45
   0  -9  -8 5810.27 353.519  38
   0   9   9 3021.19 259.200  45
   0  -9  -9 3122.82 257.335  39
   0   9   9 2633.19 230.146  30
   0   9  10 40958.6 1292.91  14
   0  -9 -10 42830.5 1319.14  39
   0   9  10 43746.2 1288.32  30
   0  -9 -11 21358.5 827.464  39
   0   9  11 22250.1 799.038  30
   0   9  12 10130.8 520.799  14
   0  -9 -12 10394.9 523.859  39
   0   9  12 9874.53 488.817  30
   0  -9 -13 177.142 115.745  39
   0   9  13 132.904 99.1730  14
   0   9  13 187.294 81.9543  30
   0   9  14 12723.6 615.988  14
   0   9  14 14593.1 594.409  30
   0  -9 -15 1060.25 163.856  39
   0   9  15 697.660 153.463  14
   0  -9 -16 18.4392 91.4017  39
   0   9  16 96.5584 73.6944  14
   0  -9 -17 442.275 100.364  39
   0   9  17 383.681 99.7954  14
   0  -9 -18 1852.36 169.054  39
   0 -10   9 317.120 79.9448  34
   0 -10   9 546.143 88.4130  33
   0 -10   8 9053.47 409.720  34
   0 -10   8 8803.70 400.245  33
   0 -10   7 2036.85 201.233  34
   0 -10   7 2265.85 210.662  33
   0 -10   7 2188.96 213.466  37
   0 -10   6 564.784 124.885  34
   0 -10   6 491.862 117.069  33
   0 -10   6 410.565 118.442  37
   0 -10   5 1698.81 207.579  37
   0 -10   5 1963.57 222.737  34
   0 -10   4 3563.67 302.316  37
   0  10  -4 3452.20 264.878  29
   0 -10   3 12797.6 600.720  37
   0 -10   3 12733.1 592.481  34
   0  10  -3 11346.3 529.466  29
   0 -10   2 316.494 118.340  37
   0 -10   2 391.809 126.512  34
   0  10  -2 307.521 97.8875  29
   0 -10   1 341.780 115.399  34
   0  10  -1 302.856 93.2447  29
   0  10  -1 192.612 89.1597  45
   0 -10   1 200.057 101.841  37
   0  10   0 44.3456 89.7309  45
   0 -10   0 62.3323 86.3881  34
   0  10   0-34.7156 74.0448  29
   0  10   1 13640.1 630.250  45
   0 -10  -1 13189.9 597.038  34
   0  10   1 13630.5 562.698  29
   0 -10  -2 583.717 131.864  34
   0  10   2 567.638 152.150  45
   0 -10  -3 29126.1 985.499  34
   0  10   3 29981.0 1047.57  45
   0 -10  -4 5625.59 351.546  34
   0  10   4 5692.13 384.759  45
   0 -10  -4 5744.21 359.119  38
   0 -10  -5 14388.7 606.996  34
   0  10   5 14072.3 645.916  45
   0  10   5 14875.1 608.175  30
   0 -10  -5 13893.1 603.737  38
   0 -10  -6 5974.62 364.748  34
   0  10   6 5683.33 387.316  45
   0  10   6 6059.15 360.103  30
   0 -10  -6 5550.16 358.830  38
   0 -10  -7 27144.7 919.089  34
   0  10   7 26216.0 905.203  30
   0  10   7 28441.0 984.092  45
   0 -10  -7 25318.0 918.342  38
   0  10   8 166.580 84.7028  30
   0  10   8 131.754 98.2728  45
   0 -10  -8 20.4556 80.4839  39
   0 -10  -8 120.804 92.1343  38
   0  10   9 25037.5 920.430  45
   0  10   9 25135.4 881.256  30
   0 -10  -9 26347.4 925.606  39
   0  10  10 131.890 78.3390  30
   0  10  10 20.5759 67.9890  45
   0 -10 -10-64.0977 105.898  39
   0  10  11 320.116 100.303  30
   0 -10 -11 391.398 129.757  39
   0  10  12 111.314 90.2467  30
   0 -10 -12 21.8546 93.2398  39
   0  10  13 3259.64 274.072  14
   0  10  13 4061.58 285.408  30
   0 -10 -14 739.958 150.126  39
   0  10  14 665.003 140.479  14
   0  10  15 4241.46 301.424  14
   0 -10 -15 4763.54 322.218  39
   0 -10 -16 497.794 117.635  39
   0  10  16 260.438 92.1809  14
   0 -10 -17 13660.6 531.130  39
   0 -10 -18 4058.67 233.350  39
   0  11  -7 177.327 61.4454  10
   0 -11   7 135.680 66.5856  33
   0 -11   7 184.142 71.2408  34
   0 -11   6 2361.52 195.739  33
   0 -11   6 1992.99 186.631  37
   0 -11   6 2298.64 197.393  34
   0 -11   5 1365.31 164.244  33
   0 -11   5 1781.73 191.525  37
   0 -11   5 1228.50 166.876  34
   0 -11   4 2326.74 229.818  37
   0 -11   4 2610.25 234.064  34
   0 -11   3 103.117 87.9787  37
   0 -11   3-19.8159 82.3941  34
   0 -11   2 2736.56 265.252  37
   0 -11   2 2089.70 225.973  34
   0  11  -1 4085.18 308.885  45
   0 -11   1 4272.16 325.826  37
   0 -11   0 1500.59 198.700  34
   0  11   0 1157.66 196.080   6
   0  11   1 1146.49 181.477  45
   0 -11  -1 985.848 164.249  34
   0  11   2 7121.45 447.539  45
   0 -11  -2 6902.95 410.683  34
   0 -11  -3 20549.3 779.822  34
   0  11   3 20027.7 819.501  45
   0 -11  -3 19106.9 774.112  38
   0 -11  -4 2697.15 249.859  34
   0  11   4 2796.02 287.875  45
   0 -11  -4 3104.27 273.977  38
   0 -11  -5 4325.43 306.152  34
   0  11   5 4091.57 334.739  45
   0 -11  -6 341.735 107.061  34
   0 -11  -6 356.341 115.137  38
   0  11   6 389.396 125.270  45
   0  11   7 193.501 97.6861  30
   0  11   7-24.0200 107.483  45
   0 -11  -7 168.225 91.9374  38
   0  11   8 17574.4 691.646  30
   0 -11  -8 18148.2 721.994  39
   0 -11  -8 16732.3 703.691  38
   0  11   8 16779.9 732.492  45
   0  11   9 19.0140 72.5595  30
   0  11   9 90.7580 94.3476  45
   0 -11  -9 107.582 87.0847  39
   0 -11 -10 301.480 120.086  39
   0  11  10 265.215 126.264   6
   0  11  10 579.686 118.634  30
   0  11  11 72.7892 77.6428  30
   0  11  12 643.875 131.673  30
   0 -11 -12 815.086 148.704  39
   0 -11 -13 7797.63 431.273  39
   0 -11 -14 409.618 114.085  39
   0 -11 -15-66.3569 88.1155  39
   0 -11 -16 5449.29 307.076  39
   0 -11 -17 1731.14 155.405  39
   0 -12   5 2844.47 196.063  34
   0 -12   5 2667.10 190.352  33
   0 -12   4 3146.96 225.419  34
   0 -12   4 3485.52 232.529  33
   0 -12   3 204.032 88.6842  34
   0 -12   2 1882.01 193.821  34
   0 -12   1 3965.35 287.076  34
   0 -12   0 4976.27 339.597  38
   0  12   0 4230.51 329.682   9
   0  12   0 4420.40 332.926   6
   0 -12   0 5139.23 335.442  34
   0  12   0 5266.17 347.002  45
   0  12   1 1032.50 175.176   6
   0  12   1 1036.92 176.628  45
   0 -12  -1 1226.09 171.604  34
   0 -12  -1 1191.09 175.896  38
   0  12   2 3953.39 343.677   6
   0 -12  -2 4376.45 321.230  38
   0  12   2 4316.44 335.178  45
   0 -12  -2 4111.41 308.997  34
   0 -12  -3 3021.73 269.800  38
   0  12   3 2524.58 261.745  45
   0  12   3 2397.15 269.563   6
   0 -12  -4 715.214 142.776  38
   0 -12  -5 13603.6 612.190  38
   0 -12  -6 11061.3 537.793  38
   0 -12  -7 19226.4 759.575  38
   0 -12  -8 25510.1 909.908  38
   0  12   8 25430.6 952.464  45
   0  12   8 24620.6 976.391   6
   0  12   9 11971.4 609.083   6
   0  12   9 11137.4 563.206  45
   0  12   9 11783.3 528.181  30
   0 -12 -10 1463.46 188.954  39
   0  12  10 1195.10 160.801  30
   0  12  10 1026.63 184.207   6
   0  12  10 1241.28 180.768  45
   0  12  11 359.387 110.659   6
   0 -12 -11 335.389 120.690  39
   0  12  11 230.978 109.917   9
   0 -12 -12 1508.13 184.697  39
   0 -12 -13 4853.13 317.200  39
   0 -12 -14 2143.27 203.717  39
   0 -12 -15 1959.15 177.835  39
   0 -12 -16 404.972 88.2935  39
   0 -13   3-10.4772 45.7973  33
   0 -13   3 10.3571 55.0053  34
   0 -13   2 562.333 104.331  33
   0 -13   2 813.182 112.516  34
   0 -13   1 777.837 124.918  38
   0 -13   1 823.406 125.444  34
   0 -13   0 32.1093 75.0240  38
   0 -13   0 15.2662 66.7326  34
   0  13   1 2713.24 243.838   9
   0 -13  -1 3190.41 246.223  34
   0  13   1 2507.02 235.440   6
   0 -13  -1 2943.76 242.642  38
   0 -13  -2-17.9023 91.9587  38
   0  13   2 19.1854 81.8413  45
   0  13   2 62.2174 83.9292   9
   0  13   2 41.7149 97.4659   6
   0 -13  -2-16.9991 76.0542  34
   0 -13  -3-18.4467 70.3892  38
   0  13   3 41.1924 81.0081  45
   0  13   3 179.127 102.433   9
   0  13   3 90.1646 111.727   6
   0 -13  -3 52.6493 80.2885  34
   0 -13  -4 1706.73 197.710  38
   0  13   4 1441.59 191.850  45
   0  13   4 1080.65 191.455   9
   0  13   4 1441.82 212.666   6
   0 -13  -4 1442.89 174.504  34
   0 -13  -5 737.081 136.127  38
   0  13   5 967.635 172.665  45
   0  13   5 795.549 173.040   9
   0  13   5 630.852 166.280   6
   0 -13  -5 962.167 151.201  34
   0  13   6 19862.5 814.054   9
   0  13   6 19554.5 780.956  45
   0  13   6 19795.8 814.197   6
   0 -13  -6 18341.2 725.737  38
   0 -13  -7 2441.07 233.555  38
   0  13   7 2458.55 249.343  45
   0  13   7 1862.48 238.815   6
   0 -13  -7 2472.77 235.387  39
   0  13   7 2522.68 263.505   9
   0  13   8 9301.67 496.445  45
   0  13   8 9262.88 521.623   9
   0  13   8 10124.2 541.943   6
   0 -13  -8 10667.3 495.494  39
   0  13   9 975.020 171.077   9
   0 -13  -9 1372.68 182.442  39
   0  13   9 1161.24 188.710   6
   0  13   9 1172.96 174.704  45
   0  13  10 817.806 153.674   9
   0 -13 -10 883.855 145.501  39
   0  13  10 1153.57 166.818   6
   0  13  10 855.361 138.202  45
   0  13  11 163.062 86.4418   9
   0 -13 -11 16.8251 73.5821  39
   0  13  11 96.9716 72.3466  44
   0  13  11 182.769 90.6180   6
   0 -13 -12 517.973 109.608  39
   0 -13 -13 654.088 111.974  39
   0 -13 -14 719.719 110.301  39
   0 -13 -15-10.2036 51.5014  39
   0  13  16 95.8714 48.2446  11
   0 -14   0 58.9551 54.6663  34
   0  14   1 8301.76 364.900   7
   0  14   1 7663.31 357.161   9
   0  14   2 11559.6 475.940   7
   0 -14  -2 11156.4 444.697  34
   0  14   2 10695.4 462.552   9
   0  14   3 10728.2 490.524   9
   0  14   3 11174.0 498.414   7
   0 -14  -4 2579.38 210.355  38
   0  14   4 3292.19 260.318   9
   0  14   4 2645.66 241.951   6
   0  14   5 13858.0 580.315  45
   0 -14  -5 13655.6 545.330  38
   0  14   5 13800.0 597.194   9
   0 -14  -5 14349.9 555.487  39
   0  14   5 13395.2 595.445   6
   0 -14  -6 15.2238 79.5494  39
   0 -14  -6 44.7586 58.6939  38
   0  14   6 35.3248 80.8101  45
   0  14   6 97.7867 91.4013   6
   0  14   6 232.854 107.935   9
   0  14   7 5818.70 354.915  45
   0  14   7 6694.31 392.538   9
   0  14   7 7138.78 407.343   6
   0 -14  -7 7270.72 365.216  39
   0  14   8 2404.68 226.683   9
   0  14   8 2177.46 224.779   6
   0 -14  -8 2253.55 198.130  39
   0  14   9 13922.7 584.706   9
   0 -14  -9 14209.3 543.431  39
   0  14   9 12756.8 570.353   6
   0 -14 -10 302.896 92.3156  39
   0  14  10 448.200 114.570   7
   0  14  10 417.153 106.365   9
   0 -14 -11 3264.32 220.752  39
   0 -14 -12 1164.27 129.258  39
   0 -14 -13 2578.55 177.737  39
   0  15   3 648.560 94.4354   7
   0  15   4 15805.2 536.192   7
   0  15   4 14599.3 526.696   9
   0  15   5 1453.46 149.244   9
   0  15   5 1378.52 144.459   7
   0 -15  -5 1130.78 119.287  39
   0  15   6 8803.23 397.510   9
   0 -15  -6 8647.88 357.115  39
   0  15   6 9385.54 407.301   7
   0 -15  -7 101.668 54.0567  39
   0  15   7 171.122 87.0280   7
   0  15   7 105.464 70.0609   9
   0  15   8 1900.04 174.478   9
   0 -15  -8 1880.58 149.996  39
   0  15   8 1679.04 163.588   7
   0 -15  -9 797.610 100.268  39
   0  15   9 834.277 117.801   9
   0  15   9 725.885 112.012   7
   0  15  10 3272.58 211.597   9
   0  15  10 3465.84 214.156   7
  -1  15  10 5900.93 276.635   7
  -1  15   9 317.036 78.9377   9
  -1  15   9 207.890 71.7806   7
  -1  15   8 83.0671 68.8965   9
  -1  15   8 142.503 72.5723   7
  -1  15   7 1710.42 163.257   9
  -1  15   7 1797.75 167.117   7
  -1  15   6 4964.97 274.102   9
  -1  15   6 4970.10 273.377   7
  -1  15   5 1045.92 129.413   9
  -1  15   5 1227.81 136.974   7
  -1  15   4 11113.0 415.836   7
   1 -14 -12 177.381 57.3136  39
   1 -14 -11 66.8992 56.2970  39
   1 -14 -10 3037.67 208.369  39
  -1  14  10 2990.51 234.679   7
  -1  14  10 3138.59 237.549   9
  -1  14   9 1182.05 139.835  25
  -1  14   9 1242.00 162.500   7
  -1  14   9 1309.68 166.463   9
   1 -14  -9 1280.69 140.988  39
  -1  14   8 3295.06 230.350  25
  -1  14   8 3730.23 271.177  44
  -1  14   8 3804.27 283.979   6
  -1  14   8 4183.34 295.402   7
   1 -14  -8 4351.71 258.905  39
  -1  14   8 3896.87 286.376   9
  -1  14   7 9123.91 451.726  44
  -1  14   7 10115.4 483.801   9
  -1  14   7 9701.79 477.700   7
  -1  14   7 9397.19 473.520   6
   1 -14  -7 9350.97 414.792  39
  -1  14   6 111.132 90.1073   9
  -1  14   6 170.989 93.7142  44
  -1  14   6 92.5397 93.4366   7
  -1  14   6 223.993 97.5409   6
   1 -14  -6-13.5431 67.1538  39
  -1  14   5 361.253 118.444   9
  -1  14   5 386.022 107.752  44
   1 -14  -5 347.269 82.0490  39
  -1  14   5 523.923 126.939   7
  -1  14   5 418.627 107.383   6
  -1  14   4 102.560 89.3439   9
   1 -14  -4 129.325 70.9138  39
  -1  14   4 119.659 78.2433   7
  -1  14   3 15.5358 75.5942   9
  -1  14   3 217.589 86.4716   7
  -1  14   2-26.5669 65.8402   9
  -1  14   2 93.1319 67.1549   7
  -1  14   1 2955.07 193.748  26
  -1  14   1 2950.68 194.735   7
  -1  14   0 83.5138 63.3888  10
  -1  13  16 6948.13 285.573  11
  -1  13  15 1019.16 114.930  11
   1 -13 -14 277.891 73.7764  39
  -1  13  14 276.385 82.0902  11
   1 -13 -13 6637.83 325.350  39
  -1  13  13 6422.88 332.138  11
   1 -13 -12 7687.33 364.850  39
  -1  13  12 6277.43 346.609  11
   1 -13 -11 9527.57 424.535  39
  -1  13  11 7961.91 405.867  44
  -1  13  11 8375.98 434.099   6
  -1  13  11 8859.24 442.801   7
  -1  13  11 8423.94 429.908   9
  -1  13  11 7941.57 394.572  11
   1 -13 -10 10020.5 450.855  39
  -1  13  10 8581.74 454.609  44
  -1  13  10 9686.16 490.086   6
  -1  13  10 9434.18 483.730   7
  -1  13  10 9454.33 479.004   9
   1 -13  -9 1551.16 176.325  39
  -1  13   9 1337.83 184.182  44
  -1  13   9 1305.81 190.027   9
  -1  13   9 1765.01 216.875   6
  -1  13   9 1498.02 196.441   7
  -1  13   8 1131.44 189.822   9
  -1  13   8 1590.60 209.380   6
   1 -13  -8 1713.14 182.316  39
   1 -13  -7 3042.01 245.313  39
   1 -13  -7 2687.18 227.776  38
  -1  13   7 2450.07 258.927   9
  -1  13   7 2636.25 257.605  45
  -1  13   7 2649.55 264.881   6
   1 -13  -6 4032.26 282.948  39
  -1  13   6 3469.66 312.400   9
  -1  13   6 3556.56 311.272   6
  -1  13   6 3318.31 290.404  45
   1 -13  -6 3469.94 259.803  38
  -1  13   5 445.241 136.520   9
   1 -13  -5 603.355 123.663  38
  -1  13   5 588.492 138.958   6
  -1  13   5 554.640 135.532  45
  -1  13   4 7188.92 441.828   9
   1 -13  -4 7431.31 396.099  38
  -1  13   4 7831.13 456.879   6
   1 -13  -4 7143.06 374.331  34
  -1  13   3 7912.85 448.267   9
   1 -13  -3 6753.51 376.954  38
  -1  13   3 7161.46 434.250   6
   1 -13  -3 7531.09 380.651  34
   1 -13  -2 8809.62 413.864  34
  -1  13   2 8255.99 449.925   9
   1 -13  -2 7915.81 405.938  38
  -1  13   2 7597.45 439.185   6
  -1  13   2 8335.43 451.917   7
  -1  13   2 8180.78 439.808  44
   1 -13  -1 12259.3 495.629  34
   1 -13  -1 12028.2 506.586  38
  -1  13   1 10814.1 518.904   9
  -1  13   1 12523.1 542.632   7
  -1  13   1 10087.4 509.145   6
  -1  13   1 13254.2 541.207  44
   1 -13   0 1110.61 137.000  34
   1 -13   0 1252.32 149.959  38
   1 -13   1 4665.38 263.596  34
   1 -13   2 3438.01 210.596  34
   1 -13   2 3407.14 215.471  33
  -1  13  -3 847.566 120.406  10
  -1  12  17 1274.07 118.457  11
   1 -12 -16 86.8998 59.0047  39
   1 -12 -15 4017.07 243.714  39
   1 -12 -14 315.860 94.1508  39
   1 -12 -13 7258.75 379.375  39
   1 -12 -12 52.5739 70.9298  39
  -1  12  11 8940.65 466.908   9
  -1  12  11 8320.07 461.510   6
   1 -12 -11 8961.93 453.254  39
   1 -12 -10 172.185 89.4289  39
  -1  12  10 90.9408 94.5542   6
  -1  12  10 45.3296 83.7599   9
   1 -12  -9 2328.27 224.146  39
  -1  12   9 1956.86 225.350  45
  -1  12   9 1972.12 241.390   6
  -1  12   8 1348.54 201.706   9
  -1  12   8 1070.08 189.914   6
  -1  12   8 1006.10 174.930  45
  -1  12   7 627.209 159.821   9
  -1  12   7 262.026 148.085   6
  -1  12   7 259.402 114.981  45
   1 -12  -7 384.841 108.885  38
  -1  12   6 9401.85 544.683   9
  -1  12   6 9215.13 540.632   6
  -1  12   6 9454.60 525.132  45
   1 -12  -6 9940.24 489.447  38
  -1  12   5 7505.80 478.756   9
  -1  12   5 6594.77 460.712   6
  -1  12   5 7785.03 470.043  45
   1 -12  -5 7537.23 418.616  38
  -1  12   4 2913.04 296.485   9
   1 -12  -4 3273.54 266.608  38
  -1  12   4 2446.22 280.787   6
  -1  12   4 3512.93 307.331  45
   1 -12  -3 5268.60 338.139  34
   1 -12  -3 5679.64 361.198  38
  -1  12   3 6044.51 417.400   9
  -1  12   3 5638.67 407.528   6
  -1  12   3 5425.70 387.066  45
  -1  12   2 24.5263 81.0504   6
   1 -12  -2 73.6970 76.6135  34
   1 -12  -2 19.5807 98.8381  38
  -1  12   2 112.321 95.8351  45
  -1  12   1 778.942 162.683   6
   1 -12  -1 582.157 124.732  34
  -1  12   1 526.244 143.811   9
   1 -12  -1 675.109 135.943  38
  -1  12   1 654.226 134.278  45
  -1  12   0 886.970 158.805   6
  -1  12   0 945.684 154.597   9
  -1  12   0 1083.63 163.328  44
   1 -12   0 865.772 147.466  34
   1 -12   0 955.686 153.123  38
   1 -12   1 50.6496 72.0290  34
   1 -12   2 94.4524 73.5918  34
   1 -12   3 838.233 132.563  34
   1 -12   3 748.198 120.153  33
   1 -12   4 1154.83 132.900  34
   1 -12   4 1347.02 140.740  33
  -1  12  -5 1128.52 136.077  10
   1 -12   5 868.051 108.573  34
   1 -11 -17 4267.54 230.550  39
   1 -11 -16 13932.9 523.542  39
   1 -11 -15 182.706 87.2331  39
   1 -11 -14 1369.11 167.081  39
  -1  11  14 1272.43 157.595  14
   1 -11 -13 1318.87 179.428  39
   1 -11 -12 11798.2 546.419  39
  -1  11  10 3965.42 327.852   9
  -1  11  10 3621.44 314.432   6
   1 -11 -10 4026.54 306.533  39
   1 -11  -9 517.145 129.786  39
  -1  11   9 575.475 149.390   9
  -1  11   9 292.324 121.759  45
  -1  11   9 502.952 146.262   6
   1 -11  -8 3137.60 269.194  39
  -1  11   8 2585.80 280.094   9
   1 -11  -8 2918.25 257.174  38
  -1  11   8 3080.54 282.931  45
  -1  11   8 2835.69 291.379   6
   1 -11  -7 4287.38 312.077  38
  -1  11   7 4410.13 369.756   6
  -1  11   7 4495.35 352.896  45
   1 -11  -6 15351.1 646.192  38
   1 -11  -6 15047.5 628.982  34
  -1  11   6 14322.6 709.054   6
  -1  11   6 16845.9 722.021  45
   1 -11  -5 5287.08 348.457  38
   1 -11  -5 4660.38 320.878  34
  -1  11   5 5316.74 402.230   6
  -1  11   5 5108.90 376.200  45
  -1  11   4 377.002 138.495   6
   1 -11  -4 322.723 118.799  38
  -1  11   4 220.166 107.151  45
   1 -11  -4 341.147 108.686  34
  -1  11   3 26.6683 101.759   6
   1 -11  -3 19.2462 80.0314  34
  -1  11   3 145.696 106.150  45
   1 -11  -3 81.5525 82.5181  38
   1 -11  -2 1658.80 196.795  34
  -1  11   2 1533.64 224.692   9
   1 -11  -2 1669.34 205.592  38
  -1  11   2 1698.86 229.980   6
  -1  11   2 1530.12 208.399  45
   1 -11  -1 23631.7 866.721  34
  -1  11   1 23989.0 946.530   6
  -1  11   1 25454.9 935.975  45
  -1  11   1 23564.8 939.657   9
  -1  11   0 452.589 126.565   9
  -1  11   0 262.262 104.287   6
   1 -11   1 9758.11 505.086  37
   1 -11   2 5493.09 360.318  37
   1 -11   2 5238.33 348.712  34
   1 -11   3 1040.05 162.461  37
   1 -11   3 911.014 145.683  34
   1 -11   4 3230.58 249.854  33
   1 -11   4 2546.75 240.678  37
   1 -11   4 2792.36 240.471  34
   1 -11   5 2381.89 202.000  33
   1 -11   5 2032.00 190.814  34
   1 -11   5 2114.15 203.288  37
   1 -11   6 216.716 72.0854  33
   1 -11   6 157.132 76.1136  34
  -1  11  -6 252.664 85.1851  10
   1 -11   7 1779.42 150.293  34
  -1  11  -7 1440.16 138.910  10
   1 -10 -17 300.505 83.8714  39
  -1  10  16 16.5636 87.9674  14
   1 -10 -16-30.6517 75.9612  39
  -1  10  15 187.378 91.2163  14
   1 -10 -15 158.624 82.4492  39
  -1  10  14 20.2953 77.4366  14
   1 -10 -14 19.4645 83.0326  39
   1 -10 -13 5080.48 353.971  39
  -1  10  13 5870.99 373.785  14
   1 -10 -12 7448.66 423.454  39
  -1  10  12 6138.83 394.914  14
  -1  10  11 355.223 123.214  14
   1 -10 -11 484.807 129.074  39
  -1  10  10 1299.81 202.490   6
  -1  10  10 1274.46 180.879  45
   1 -10 -10 1432.78 182.675  39
  -1  10  10 1105.72 180.759   9
  -1  10   9 1847.38 217.544  45
   1 -10  -9 2647.80 242.161  39
   1 -10  -8 758.475 144.500  39
  -1  10   8 574.197 140.514  45
   1 -10  -7 25612.0 894.397  38
  -1  10   7 25677.2 939.999  45
  -1  10   7 25365.8 860.422  30
   1 -10  -6 657.557 123.461  38
  -1  10   6 521.066 135.503  45
  -1  10   6 440.632 101.688  30
   1 -10  -6 615.823 120.475  34
   1 -10  -5 1144.42 160.990  38
  -1  10   5 1141.04 183.812  45
   1 -10  -5 1071.26 153.715  34
   1 -10  -4 623.449 129.489  38
  -1  10   4 595.683 152.084  45
   1 -10  -4 693.387 128.836  34
   1 -10  -3 30143.0 1011.35  38
   1 -10  -3 29930.0 991.537  34
  -1  10   3 31325.4 1076.12  45
   1 -10  -2 223.136 95.6362  34
  -1  10   2 205.867 111.358  45
   1 -10  -1 96.2395 86.1511  34
  -1  10   1 135.906 105.876  45
  -1  10   0 8162.97 477.282   9
  -1  10   0 8321.10 469.326  45
   1 -10   0 8585.19 457.836  34
   1 -10   1 1602.96 195.981  34
  -1  10  -1 1402.74 196.876   9
   1 -10   1 1211.65 177.253  37
  -1  10  -1 1086.37 179.855   6
  -1  10  -1 981.559 166.369  45
   1 -10   2 1362.65 191.584  37
   1 -10   2 1633.45 203.484  34
   1 -10   3 5468.61 365.747  37
   1 -10   3 4351.81 329.517  34
   1 -10   4 1507.65 199.259  37
   1 -10   4 1725.30 203.958  34
   1 -10   5 3638.48 284.097  33
   1 -10   5 4560.23 324.499  37
   1 -10   5 4174.04 304.526  34
   1 -10   6 601.296 123.296  33
   1 -10   6 660.737 133.652  34
   1 -10   6 468.259 125.716  37
  -1  10  -7 735.248 127.015  10
   1 -10   7 837.817 131.332  33
   1 -10   7 885.826 135.879  37
   1 -10   7 890.367 136.195  34
   1 -10   8 1175.73 133.147  33
   1 -10   8 1388.22 144.220  34
   1 -10   9 674.536 95.3802  34
   1  -9 -18 1301.37 135.245  39
  -1   9  18 1104.02 115.919   5
  -1   9  17 12272.6 522.433  14
   1  -9 -17 12895.1 502.293  39
   1  -9 -16 8701.54 433.368  39
  -1   9  16 8593.86 452.404  14
   1  -9 -15 6099.09 370.718  39
  -1   9  15 5379.72 364.057  14
  -1   9  14 654.939 149.961  14
   1  -9 -13 7111.73 426.229  39
  -1   9  13 7340.81 443.713  14
   1  -9 -12 4927.06 346.569  39
  -1   9  12 4256.75 334.824  14
   1  -9 -11 3739.99 292.436  39
  -1   9  10 15742.4 682.941  14
  -1   9  10 16732.4 699.468   6
  -1   9  10 16416.1 692.709   9
  -1   9   9 10868.2 509.918  45
  -1   9   9 10096.4 495.784  14
  -1   9   9 8936.91 502.826   6
   1  -9  -9 10287.1 498.225  39
  -1   9   8 726.029 135.351  14
  -1   9   8 674.319 136.334  45
   1  -9  -8 867.215 145.220  39
   1  -9  -8 898.723 144.777  38
  -1   9   8 939.860 131.537  30
  -1   9   7 372.307 101.246  14
  -1   9   7 260.053 106.654  45
   1  -9  -7 532.038 116.139  38
  -1   9   7 538.019 106.151  30
   1  -9  -6 920.695 139.398  38
  -1   9   6 1187.50 144.255  30
  -1   9   6 863.695 160.912  45
   1  -9  -6 1261.50 150.032  34
  -1   9   5 29565.7 939.279  30
   1  -9  -5 30238.9 963.546  38
  -1   9   5 30560.3 1021.66  45
   1  -9  -5 29301.4 939.757  34
   1  -9  -4 5725.30 335.493  38
  -1   9   4 6370.11 386.551  45
   1  -9  -4 5445.74 320.992  34
  -1   9   3 914.229 162.469  45
   1  -9  -3 1037.47 139.610  34
   1  -9  -2 88.4553 87.7170  37
  -1   9   2 61.2586 87.1388  45
   1  -9  -2 165.418 82.0231  34
   1  -9  -1 19643.1 727.496  37
  -1   9   1 19556.5 755.214  45
   1  -9  -1 18027.7 694.272  34
  -1   9   0 3390.28 282.893  45
   1  -9   0 3588.09 278.788  37
  -1   9   0 3233.02 284.259   6
   1  -9   0 2899.92 249.934  34
  -1   9  -1 67520.8 1896.26  45
   1  -9   1 69346.9 1905.62  37
  -1   9  -1 63897.1 1909.68   6
   1  -9   1 69854.8 1889.69  34
   1  -9   2 5948.30 372.957  34
  -1   9  -2 5999.26 370.987  45
   1  -9   3 2119.77 226.005  34
   1  -9   3 2067.71 234.105  37
   1  -9   4 3296.68 283.742  34
   1  -9   4 2737.57 266.021  37
   1  -9   5 324.362 113.159  34
   1  -9   5 250.822 117.304  37
   1  -9   6 180.020 100.973  33
   1  -9   6-20.9974 84.9922  34
   1  -9   6 132.862 96.8092  37
   1  -9   7 1437.90 180.989  33
   1  -9   7 1305.54 183.982  37
   1  -9   7 1590.88 197.317  34
   1  -9   8 6738.69 362.623  33
   1  -9   8 6358.21 373.883  37
   1  -9   8 6621.23 369.023  34
   1  -9   9 657.100 116.728  33
   1  -9   9 743.991 126.591  37
   1  -9   9 915.057 133.888  34
   1  -9  10 195.142 76.7754  34
   1  -9  10 204.630 65.9317  33
  -1   8  18-40.1927 74.5181   5
   1  -8 -18-12.9278 68.6598  39
  -1   8  17 6534.87 385.255  14
   1  -8 -17 7446.96 384.204  39
  -1   8  16 4114.42 319.292  14
   1  -8 -16 4274.28 302.114  39
  -1   8  15 4106.40 327.158  14
   1  -8 -15 3756.28 298.140  39
   1  -8 -14 535.831 129.912  39
  -1   8  14 598.681 143.204  14
   1  -8 -13-21.5759 92.0381  39
  -1   8  13 23.8536 104.267  14
   1  -8 -12 17976.1 726.867  39
  -1   8  11 19726.5 797.005  14
   1  -8 -11 22646.9 811.238  39
  -1   8  10 101.661 91.0095  14
   1  -8 -10 150.333 91.4406  39
   1  -8  -9 2788.63 236.655  39
  -1   8   9 2675.08 209.562  30
  -1   8   9 2780.09 242.470  14
  -1   8   9 2565.88 217.820  45
  -1   8   9 2622.53 240.659   6
   1  -8  -8 2378.90 212.933  39
  -1   8   8 2541.83 224.776  45
   1  -8  -8 2540.88 210.493  38
  -1   8   8 2868.80 232.607  14
  -1   8   7 6982.72 346.706  30
  -1   8   7 6716.41 380.484  45
   1  -8  -7 7497.95 370.932  38
  -1   8   7 7628.93 382.717  14
  -1   8   6 6887.95 355.826  14
  -1   8   6 7548.96 393.750  45
  -1   8   6 7021.39 340.604  30
   1  -8  -6 7361.71 362.980  38
   1  -8  -6 7370.35 353.912  34
  -1   8   5 3286.11 230.104  14
  -1   8   5 3162.66 250.568  45
  -1   8   5 3206.90 220.072  30
   1  -8  -5 3489.00 230.143  34
   1  -8  -5 3519.29 238.292  38
   1  -8  -4 782.961 118.016  34
  -1   8   4 739.381 112.052  30
  -1   8   4 774.574 136.524  45
  -1   8   4 874.658 115.125  14
   1  -8  -4 758.194 115.767  38
  -1   8   3 3458.64 266.261  45
   1  -8  -3 3683.87 235.473  34
   1  -8  -2 7152.12 366.385  37
  -1   8   2 7580.25 397.241  45
   1  -8  -2 7760.79 365.400  34
   1  -8  -1 20121.4 711.376  37
  -1   8   1 19476.5 730.954  45
   1  -8  -1 20152.7 696.559  34
   1  -8   0 80697.9 2107.36  37
  -1   8   0 80024.9 2118.47  45
   1  -8   0 77688.9 2075.58  34
   1  -8   1 22016.3 781.891  37
  -1   8  -1 20190.0 763.804  45
   1  -8   1 22323.0 771.497  34
  -1   8  -2 71909.1 1985.23  45
  -1   8  -2 72957.0 2017.48   6
   1  -8   2 75696.5 2014.09  34
   1  -8   2 76441.7 2041.05  37
   1  -8   3 7993.12 433.902  34
   1  -8   3 8851.55 467.659  37
   1  -8   4 3486.67 283.551  34
   1  -8   4 3096.20 282.140  37
   1  -8   5 24269.2 887.816  34
   1  -8   5 22536.0 887.075  37
   1  -8   6 4870.77 342.909  33
   1  -8   6 4902.87 353.968  34
   1  -8   6 4850.68 351.256  37
   1  -8   7 3628.26 311.514  37
   1  -8   8 8967.63 470.172  33
   1  -8   8 8970.40 480.313  34
   1  -8   8 9810.72 506.248  37
   1  -8   9 3674.05 277.485  33
   1  -8   9 3604.88 283.269  34
   1  -8   9 3707.61 294.595  37
   1  -8  10 3384.66 246.220  33
   1  -8  10 3310.19 250.616  34
   1  -8  10 3404.57 262.206  37
   1  -8  11 95.8091 57.1182  33
   1  -8  11-51.1882 69.0513  34
   1  -7 -19 217.723 65.7202  39
  -1   7  19 137.432 68.3387   5
  -1   7  18 1475.96 177.139  14
   1  -7 -18 1819.39 177.184  39
  -1   7  17 2615.30 249.177  14
   1  -7 -17 2980.07 243.624  39
   1  -7 -16 9326.23 477.114  39
   1  -7 -15 912.351 157.060  31
   1  -7 -14 1092.75 167.670  31
   1  -7 -14 1493.10 195.658  39
   1  -7 -13 1167.25 171.801  31
   1  -7 -13 894.069 158.922  39
   1  -7 -12 2986.24 256.538  31
   1  -7 -12 2401.74 235.716  39
   1  -7 -11 10694.6 489.621  31
   1  -7 -11 9944.17 491.102  39
   1  -7 -10 2656.92 223.793  31
   1  -7 -10 2647.11 227.142  39
  -1   7   9 372.578 99.3840   6
  -1   7   9 361.943 87.2320  30
   1  -7  -9 611.602 118.296  39
  -1   7   8 29.0137 66.3630  45
  -1   7   8-48.4686 78.5803  14
  -1   7   8-12.4560 66.1528  30
   1  -7  -8-14.8494 66.4368  39
  -1   7   7 1143.83 149.154  45
  -1   7   7 1146.10 149.337  14
  -1   7   7 1367.97 138.658  30
   1  -7  -7 1203.93 139.809  38
   1  -7  -7 1036.13 133.734  39
   1  -7  -6 4344.99 252.607  38
  -1   7   6 4216.80 238.725   5
  -1   7   6 3958.20 234.045  30
  -1   7   6 4466.22 269.806  45
  -1   7   6 4100.18 251.663  14
  -1   7   5 10.3261 56.5831  22
   1  -7  -5-23.6854 64.8933  38
  -1   7   5 64.6373 56.2842  30
  -1   7   5 14.3407 67.0143  45
  -1   7   5 36.9759 56.3840  14
  -1   7   4 986.789 111.521  22
   1  -7  -4 859.481 114.544  38
  -1   7   4 979.737 116.987  30
  -1   7   4 959.175 136.258  45
  -1   7   4 953.312 116.453  14
   1  -7  -4 1155.99 121.944  34
  -1   7   3 905.326 109.871  22
  -1   7   3 872.602 113.953  30
  -1   7   3 1019.27 137.098  45
  -1   7   3 912.492 112.036  14
   1  -7  -2 3230.32 211.191  37
  -1   7   2 3008.31 221.985  45
  -1   7   2 2850.52 193.190  22
  -1   7   2 3048.55 193.273  14
  -1   7   1 843.634 102.638  13
  -1   7   1 848.382 131.386  45
   1  -7  -1 738.388 111.986  37
   1  -7   0 326.104 87.3370  34
   1  -7   0 445.757 104.824  37
  -1   7   0 385.264 100.154  45
  -1   7   0 173.819 66.4642  29
   1  -7   1 3572.50 242.845  34
   1  -7   1 3510.52 248.395  37
  -1   7  -1 3162.81 237.257  45
  -1   7  -1 3618.30 218.346  29
  -1   7  -2 241.234 79.0088  45
  -1   7  -2 297.506 80.4293  29
   1  -7   2 292.049 94.0813  34
  -1   7  -3 313.291 90.2207  45
  -1   7  -3 342.902 92.7270  29
   1  -7   3 184.855 92.2986  34
  -1   7  -4 19194.2 690.540  29
   1  -7   4 20588.5 750.152  34
  -1   7  -5 951.740 136.415  29
   1  -7   5 1026.61 160.183  34
  -1   7  -6 668.350 124.209  29
   1  -7   6 694.505 146.927  34
   1  -7   7 6645.34 406.320  33
  -1   7  -7 6895.33 388.047  29
   1  -7   7 7286.66 435.830  34
  -1   7  -8 2097.23 213.920  29
   1  -7   8 2463.01 248.284  34
   1  -7   9 5599.32 367.134  33
  -1   7  -9 4966.23 327.552  29
   1  -7   9 5891.40 385.153  34
   1  -7  10 276.034 104.793  34
  -1   7 -10 273.951 91.0241  46
   1  -7  10 55.9500 79.6618  33
   1  -7  11 51.0746 85.9603  34
  -1   7 -11 86.1307 71.1856  46
   1  -7  11 176.777 86.7442  33
  -1   7 -12 278.373 74.5819  46
   1  -7  12 245.286 81.3872  34
   1  -7  13-19.4072 49.8462  34
   1  -6 -19 3558.19 217.731  39
   1  -6 -18 9148.89 417.608  39
  -1   6  18 8327.22 430.162  14
   1  -6 -17 2993.19 255.375  39
   1  -6 -17 3272.54 262.676  31
   1  -6 -16 14704.5 640.894  32
   1  -6 -16 14851.9 640.044  39
   1  -6 -15 11455.6 556.773  31
   1  -6 -15 12374.1 581.633  32
   1  -6 -15 11091.4 550.458  39
   1  -6 -14 7241.71 426.344  31
   1  -6 -14 7147.93 429.427  32
   1  -6 -14 7058.54 423.572  39
   1  -6 -13 19784.8 781.006  31
   1  -6 -13 21491.0 805.708  39
   1  -6 -12 1857.54 199.433  31
   1  -6 -12 2201.11 216.716  32
   1  -6 -12 1514.77 187.966  39
  -1   6  12 1605.25 172.499  30
   1  -6 -11 155.885 89.0082  31
   1  -6 -11 181.088 88.1149  32
  -1   6  11 115.892 66.3202  36
   1  -6 -11 54.2015 68.9832  39
   1  -6 -10 16627.4 633.623  39
   1  -6 -10 16870.6 629.623  31
   1  -6 -10 17028.6 641.420  32
  -1   6  10 16279.1 586.452  36
  -1   6  10 16566.6 595.459  30
   1  -6  -9 29.3174 64.0825  32
   1  -6  -9 13.9861 55.0141  31
   1  -6  -9 29.4693 64.4145  39
  -1   6   9 24.5373 56.1320  30
  -1   6   9 139.453 64.6426  36
   1  -6  -8 1368.99 150.795  39
   1  -6  -8 1562.75 157.283  32
  -1   6   8 1719.54 148.799  30
   1  -6  -7 3193.29 207.474  31
   1  -6  -7 3221.82 204.870  38
  -1   6   7 3179.10 196.864  30
  -1   6   6 41719.2 1110.16  30
  -1   6   6 41795.7 1160.96  14
   1  -6  -6 41084.4 1126.64  38
  -1   6   5 3938.32 208.996  30
   1  -6  -5 4121.22 225.603  38
  -1   6   5 4163.92 221.078   5
  -1   6   5 3932.83 227.204  14
   1  -6  -5 3946.02 212.583  34
  -1   6   4 37425.4 1005.84  14
  -1   6   4 36683.8 977.281  30
  -1   6   4 36578.0 973.177   5
   1  -6  -4 36727.1 993.111  38
  -1   6   4 35003.5 933.254  47
   1  -6  -4 35567.4 975.474  34
  -1   6   3 4998.24 211.849  47
   1  -6  -3 5253.20 244.788  34
   1  -6  -3 5301.49 252.788  37
  -1   6   3 5248.92 243.151  30
  -1   6   3 5193.18 232.796   5
  -1   6   3 5139.24 248.547  14
  -1   6   3 5319.06 245.979  22
   1  -6  -2 33409.8 905.289  34
   1  -6  -2 34446.1 922.676  37
  -1   6   2 31544.3 895.607  14
  -1   6   2 33081.9 899.716  30
  -1   6   2 31500.3 853.272  47
  -1   6   2 32360.8 897.001  22
  -1   6   1 15395.9 483.313  46
  -1   6   1 16108.0 512.883  14
  -1   6   1 15970.4 521.725  22
   1  -6  -1 16336.1 537.550  37
  -1   6   1 15218.0 481.926   5
   1  -6  -1 16287.1 525.815  34
   1  -6   0 51483.5 1331.90  34
   1  -6   0 53974.2 1355.44  37
  -1   6   0 50739.5 1300.97  13
  -1   6   0 50300.5 1288.82  46
  -1   6  -1 7437.90 310.262  13
  -1   6  -1 7384.39 310.758  46
  -1   6  -1 7568.90 309.840  29
  -1   6  -2 113019. 2733.29  29
  -1   6  -3 17998.6 606.050  29
   1  -6   3 18884.3 649.636  34
  -1   6  -3 18237.3 620.168  45
  -1   6  -3 17364.4 621.784   6
  -1   6  -4 50755.5 1410.56  29
   1  -6   4 53797.7 1471.73  34
   1  -6   5 1722.64 190.542  34
  -1   6  -6 10110.4 460.833  29
   1  -6   6 10200.6 494.806  34
  -1   6  -7 106.386 71.7863  29
   1  -6   7 77.9651 76.6859  33
   1  -6   7 102.406 99.6383  34
  -1   6  -8 319.544 103.163  29
   1  -6   8 288.755 106.108  33
   1  -6   8 173.609 105.711  34
  -1   6  -9 2485.27 232.814  29
   1  -6   9 2263.24 233.599  33
   1  -6   9 2464.60 251.845  34
  -1   6 -10 3862.25 289.220  29
   1  -6  10 4051.38 311.088  33
   1  -6  11 1301.03 180.203  33
   1  -6  11 1285.66 180.023  34
  -1   6 -12 3117.24 232.267  29
   1  -6  12 2811.95 242.195  34
   1  -6  12 2569.84 222.845  33
   1  -6  13 27.8815 69.0999  34
  -1   6 -13 37.4038 58.2666  46
   1  -6  14 8978.03 362.118  34
   1  -5 -19 135.498 66.4624  39
   1  -5 -18 792.529 133.274  39
   1  -5 -18 1025.91 146.073  31
   1  -5 -18 997.775 139.190  32
   1  -5 -17 313.075 102.619  39
   1  -5 -17 277.134 104.447  31
   1  -5 -17 247.764 106.187  32
   1  -5 -16 1715.39 200.289  39
   1  -5 -16 1467.22 192.468  32
   1  -5 -15 783.772 153.357  39
   1  -5 -15 560.317 129.267  31
   1  -5 -15 752.967 161.591  32
   1  -5 -14 5130.15 363.679  39
   1  -5 -14 5928.14 381.476  31
   1  -5 -14 6270.36 392.657  32
  -1   5  14 6005.88 352.050  30
   1  -5 -13 12726.7 590.872  31
   1  -5 -13 13187.9 600.302  32
  -1   5  13 13635.3 569.258  30
   1  -5 -12 22843.2 834.233  39
   1  -5 -12 23604.2 840.137  31
   1  -5 -12 24111.4 854.451  32
  -1   5  12 23910.9 806.566  30
   1  -5 -11 1593.34 187.231  32
   1  -5 -11 1358.20 162.126  31
   1  -5 -11 1780.62 189.791  39
  -1   5  11 1586.40 159.877  36
   1  -5 -10 5789.31 325.934  32
   1  -5 -10 5747.43 315.797  31
  -1   5  10 5054.30 283.334  30
   1  -5 -10 6210.10 335.706  39
  -1   5  10 5230.64 283.327  36
   1  -5  -9 805.700 117.362  39
  -1   5   9 627.690 95.3296  30
   1  -5  -9 678.979 111.570  32
  -1   5   9 520.641 88.2722  36
  -1   5   8 17787.0 591.671   6
  -1   5   8 18031.5 570.895  21
   1  -5  -8 18609.3 608.297  31
   1  -5  -8 19271.0 625.600  32
  -1   5   8 18211.0 587.046  30
  -1   5   8 18228.3 571.135  15
  -1   5   8 17781.1 574.816  36
  -1   5   7 20126.0 641.104  45
  -1   5   7 21175.9 634.165  21
   1  -5  -7 21202.1 664.819  39
   1  -5  -7 21989.4 670.728  32
   1  -5  -7 22046.4 661.265  31
  -1   5   7 21160.8 631.987  15
  -1   5   7 21556.4 640.966  30
   1  -5  -6 609.476 93.3232  39
   1  -5  -6 796.134 98.7312  38
  -1   5   6 630.383 83.9432  30
  -1   5   6 803.932 101.101  45
   1  -5  -6 627.991 95.3046  32
   1  -5  -6 632.413 92.5397  31
  -1   5   6 530.850 82.6144  15
   1  -5  -5 705.536 85.7947  34
   1  -5  -5 691.801 86.9088  31
  -1   5   5 600.713 94.8895  45
   1  -5  -5 579.250 84.9214  38
  -1   5   5 516.618 75.3543  30
   1  -5  -4 15781.5 478.004  34
  -1   5   4 15718.4 473.989  30
  -1   5   4 15353.2 457.591  47
   1  -5  -3 79389.3 1875.47  34
  -1   5   3 76968.5 1873.02   5
  -1   5   3 76683.4 1847.40  47
  -1   5   3 77954.0 1869.24  30
  -1   5   2 33943.4 902.459  22
  -1   5   2 33331.9 885.020   5
   1  -5  -2 34461.1 899.380  34
  -1   5   2 35728.4 901.277  30
  -1   5   2 33057.3 904.077  14
  -1   5   1 20941.0 606.235  14
  -1   5   1 21236.4 588.829   5
  -1   5   1 20789.3 608.738  22
   1  -5  -1 20719.7 605.035  34
  -1   5   1 20704.0 584.401  46
  -1   5   1 21129.5 604.148  30
  -1   5   0 2596.82 164.181  22
   1  -5   0 2836.45 168.451  34
  -1   5   0 2410.32 146.337  11
  -1   5   0 2934.68 152.444   5
  -1   5   0 2600.65 150.319  46
  -1   5  -1 11335.7 406.748  45
  -1   5  -1 10716.1 359.257  11
   1  -5   1 11299.2 396.554  34
  -1   5  -1 10515.8 363.921  29
  -1   5  -1 10361.4 369.757  13
  -1   5  -2 2011.84 145.831  13
  -1   5  -2 1932.09 137.903  29
  -1   5  -2 2162.95 146.438  25
   1  -5   2 1718.89 151.289  34
  -1   5  -2 2090.30 157.418  45
  -1   5  -3 10416.3 383.050  25
  -1   5  -3 10700.0 399.778  45
  -1   5  -3 11020.6 400.003  29
  -1   5  -4 13574.0 487.180  29
   1  -5   4 13542.3 512.872  34
  -1   5  -5 12456.9 484.353  29
   1  -5   5 12589.9 509.003  34
   1  -5   6 32.8544 73.4989  34
  -1   5  -7 8156.15 399.913  29
   1  -5   7 7788.61 412.982  34
  -1   5  -8 9096.51 451.565  29
   1  -5   8 8893.06 465.581  34
   1  -5   8 8686.13 455.014  33
  -1   5  -9 1266.76 179.970  29
   1  -5   9 1368.18 195.719  34
   1  -5   9 1296.56 179.159  33
  -1   5  -9 1393.29 169.567  31
  -1   5 -10 257.600 115.172  29
   1  -5  10 396.869 126.369  34
  -1   5 -10 292.005 101.735  31
   1  -5  10 297.592 111.264  33
  -1   5 -11 1168.47 164.799  29
   1  -5  11 1002.16 167.196  33
   1  -5  12 96.1867 86.1066  33
   1  -5  12 140.926 96.0517  34
   1  -5  13 6623.09 369.916  34
  -1   5 -13 6413.69 350.613  29
  -1   5 -14 26.5848 69.4488   8
   1  -5  14 27.6242 70.9511  34
  -1   5 -15 1623.87 134.564  46
   1  -4 -19 1338.15 137.515  31
   1  -4 -18 1077.48 146.942  39
   1  -4 -18 1239.33 152.366  31
   1  -4 -18 1087.15 148.644  32
   1  -4 -17 795.207 143.396  39
   1  -4 -17 857.188 145.380  32
   1  -4 -17 816.278 148.133  31
   1  -4 -16 1826.34 212.206  39
   1  -4 -16 2141.10 228.507  32
  -1   4  16 1958.15 198.238  35
  -1   4  15 11595.6 539.097  30
  -1   4  15 11391.5 534.939  35
   1  -4 -15 12196.7 582.501  39
   1  -4 -15 12089.4 581.364  31
   1  -4 -15 13179.4 600.139  32
  -1   4  14 9077.35 459.122  35
   1  -4 -14 8987.67 483.581  39
  -1   4  14 8407.42 436.474  30
   1  -4 -14 8249.79 469.496  32
   1  -4 -14 9778.09 499.019  31
  -1   4  13 31542.3 1027.66  35
   1  -4 -13 33642.2 1082.94  39
  -1   4  13 31050.7 1019.64  30
   1  -4 -13 31253.2 1071.51  32
   1  -4 -13 32833.9 1073.39  31
   1  -4 -12 8621.00 445.794  39
  -1   4  12 9147.88 429.802  30
   1  -4 -12 8606.98 440.753  31
   1  -4 -12 9067.66 460.934  32
   1  -4 -11 2151.44 203.748  39
   1  -4 -11 2186.91 204.675  31
   1  -4 -11 2091.86 205.638  32
   1  -4 -10 6273.99 333.779  39
  -1   4  10 5743.83 304.298  36
  -1   4  10 6022.27 309.471  30
   1  -4 -10 6530.92 335.020  31
   1  -4 -10 6500.13 344.267  32
   1  -4  -9 6142.88 316.085  39
   1  -4  -9 6254.88 314.092  32
   1  -4  -9 6118.47 306.631  31
  -1   4   9 6335.09 291.463  36
  -1   4   9 6012.00 291.559  30
  -1   4   8 26652.5 780.484  15
  -1   4   8 26978.1 783.560  21
  -1   4   8 27983.9 791.370  20
   1  -4  -8 28547.3 833.491  39
   1  -4  -8 29608.5 839.912  32
   1  -4  -8 27992.0 819.718  31
  -1   4   8 28128.2 796.497  36
  -1   4   8 28091.2 800.613  30
  -1   4   7 2321.97 150.159  30
  -1   4   7 2144.24 142.336  15
  -1   4   7 1891.35 140.905  20
  -1   4   7 1928.73 137.415  21
  -1   4   7 2261.48 149.355   6
  -1   4   7 2178.31 138.333  45
   1  -4  -7 2170.59 161.624  39
   1  -4  -7 2090.38 153.290  31
   1  -4  -7 1999.70 155.273  32
  -1   4   6 7459.58 286.837  15
  -1   4   6 7343.21 288.817  45
  -1   4   6 7833.27 289.187  30
   1  -4  -6 7410.92 302.015  39
   1  -4  -6 8266.47 305.500  31
   1  -4  -6 7753.96 305.450  32
  -1   4   6 7715.72 290.384  21
  -1   4   6 7787.89 301.464  20
  -1   4   5 1472.24 109.017  30
  -1   4   5 1740.23 121.095  21
  -1   4   5 1869.30 130.826  20
   1  -4  -5 2036.87 126.960  38
  -1   4   5 1913.38 132.862  45
   1  -4  -5 1820.16 125.563  31
  -1   4   5 1721.49 120.441  15
   1  -4  -4 56572.3 1395.64  32
   1  -4  -4 55697.7 1387.04  31
  -1   4   4 58128.2 1383.68  30
  -1   4   4 55155.8 1377.82  47
  -1   4   4 56002.1 1413.82  45
  -1   4   4 58170.5 1404.62  21
  -1   4   4 57384.0 1419.52  20
   1  -4  -4 57049.1 1394.08  38
  -1   4   4 57099.6 1400.85  15
   1  -4  -4 58777.9 1388.08  34
   1  -4  -3 2778.79 136.721  34
  -1   4   3 2548.66 149.113  14
  -1   4   3 2544.23 129.179  47
  -1   4   3 2669.37 133.298  30
  -1   4   2 45686.0 1146.22  14
   1  -4  -2 46691.5 1138.45  37
  -1   4   2 45247.6 1131.13   5
  -1   4   2 44920.6 1120.49  30
   1  -4  -2 46398.9 1127.79  34
  -1   4   1 1520.74 102.655  30
   1  -4  -1 1484.39 104.541  34
  -1   4   1 1514.30 111.020  22
  -1   4   1 1452.41 107.217  14
  -1   4   1 1361.59 98.2167   5
   1  -4  -1 1557.98 113.153  37
  -1   4   1 1483.31 101.084  46
  -1   4   0 48600.9 1219.98  14
  -1   4   0 49479.1 1232.20  22
  -1   4   0 48611.6 1210.82  46
  -1   4   0 50244.7 1210.41   5
   1  -4   0 48935.7 1219.75  34
  -1   4  -1 13500.7 434.342  45
  -1   4  -1 13227.1 416.173  13
   1  -4   1 13551.2 423.158  34
  -1   4  -1 13070.5 401.283  11
  -1   4  -1 13428.7 400.374  29
  -1   4  -2 81298.8 1931.97  29
  -1   4  -2 79027.4 1937.13  25
   1  -4   2 81706.3 1959.77  34
  -1   4  -2 82712.7 1955.73  45
  -1   4  -2 78859.0 1902.19  40
  -1   4  -2 80671.9 1942.98  13
  -1   4  -3 1361.13 116.035  45
  -1   4  -3 1231.08 106.392  25
   1  -4   3 1201.36 118.662  34
  -1   4  -3 1097.86 105.005  29
  -1   4  -3 1305.68 94.6982  40
  -1   4  -4 2377.12 159.600  29
  -1   4  -4 1901.19 133.823  45
  -1   4  -4 2160.22 139.385  25
   1  -4   4 2324.89 170.780  34
  -1   4  -5 226.728 72.9961  29
   1  -4   6 14.1104 69.9518  34
  -1   4  -6 125.734 64.6017  29
   1  -4   7 899.094 137.917  34
   1  -4   7 1093.57 139.597  33
   1  -4   8 757.490 138.427  34
  -1   4  -8 609.175 117.412  29
   1  -4   8 659.423 122.541  33
  -1   4  -9 136.761 79.9582  31
   1  -4   9 139.265 100.476  34
  -1   4  -9 273.705 95.3935  29
   1  -4   9 96.0615 79.9543  33
  -1   4 -10 310.761 97.1883  31
   1  -4  10 128.085 101.913  34
  -1   4 -10 176.741 95.6212  29
   1  -4  10 186.022 94.6604  33
  -1   4 -11 7549.31 426.330  29
   1  -4  11 7510.26 437.820  34
   1  -4  11 7047.92 422.624  33
  -1   4 -11 7193.78 403.701  31
  -1   4 -12 337.943 110.907  29
   1  -4  12 459.388 126.272  33
   1  -4  13 395.806 121.060  34
  -1   4 -13 258.683 84.7352  31
   1  -4  14 1251.97 164.570  34
   1  -4  15 197.033 74.2553  34
   1  -3 -19 2084.72 161.934  31
   1  -3 -18 29.6456 59.9871  31
   1  -3 -18-45.6299 72.5417  32
   1  -3 -17 558.133 122.330  32
   1  -3 -17 456.527 116.246  31
   1  -3 -17 765.556 141.825  39
  -1   3  16 1715.59 198.851  35
   1  -3 -16 2169.91 231.399  32
   1  -3 -16 2004.75 221.973  39
  -1   3  15-19.3956 78.4917  35
   1  -3 -15 44.5729 101.950  32
  -1   3  15 74.8219 79.7936  30
   1  -3 -15-21.7916 92.9584  31
   1  -3 -15-21.7751 85.6386  39
  -1   3  14 2901.47 251.816  35
   1  -3 -14 3424.98 286.844  39
   1  -3 -14 2907.54 266.195  31
   1  -3 -14 2610.67 261.360  32
  -1   3  14 2763.95 245.247  30
  -1   3  13 3397.37 267.026  30
   1  -3 -13 3571.80 288.678  31
   1  -3 -13 3296.64 278.121  39
  -1   3  13 3785.20 273.674  35
   1  -3 -12 240.725 98.5093  39
   1  -3 -12 313.831 108.699  31
  -1   3  12 231.593 90.8244  35
   1  -3 -11 4194.05 285.220  31
   1  -3 -11 4464.06 292.146  39
   1  -3 -10 85.7453 72.1395  31
   1  -3 -10 14.3966 71.3636  39
  -1   3   9 36144.5 1025.15  15
   1  -3  -9 38877.9 1061.04  29
   1  -3  -9 38338.3 1073.26  31
  -1   3   8 9598.97 357.035  36
   1  -3  -8 9314.90 374.022  39
  -1   3   8 9013.46 330.776  20
   1  -3  -8 8785.50 350.584  29
  -1   3   8 8804.17 341.852  15
   1  -3  -8 9400.52 375.646  31
   1  -3  -7 17.5233 51.5218  31
  -1   3   7 35.3411 43.5241   6
  -1   3   7 53.6933 47.9815  15
  -1   3   7 21.5983 46.0707  20
  -1   3   7 23.5814 39.7675   9
   1  -3  -7 8.99527 58.1970  39
  -1   3   7 25.6463 34.6010  44
  -1   3   6 1512.39 109.613  30
  -1   3   6 1300.38 102.509   6
  -1   3   6 1282.87 105.950  15
   1  -3  -6 1450.13 121.362  39
   1  -3  -6 1621.61 121.884  31
  -1   3   6 1221.46 99.9195  36
  -1   3   6 1295.47 94.8360  45
  -1   3   6 1360.30 106.686  20
  -1   3   5 29842.7 791.081  20
  -1   3   5 29436.1 782.638  21
  -1   3   5 29541.0 784.267  15
   1  -3  -5 30578.8 793.971  39
  -1   3   5 29888.3 772.194  30
  -1   3   5 29455.5 776.441  45
   1  -3  -5 31638.3 800.177  32
   1  -3  -5 29632.7 786.070  31
  -1   3   4 430.806 65.3278  15
   1  -3  -4 518.995 65.1391  38
   1  -3  -4 395.627 60.6749  31
  -1   3   4 461.321 58.8166  30
  -1   3   4 428.053 63.8675  21
  -1   3   4 451.845 72.7997  20
   1  -3  -4 438.680 63.9473  32
  -1   3   4 449.144 70.6050  45
  -1   3   3 178.346 30.2001   8
  -1   3   3 122.041 46.2671  47
  -1   3   3 131.112 56.7341  45
   1  -3  -3 186.689 46.6553  38
  -1   3   3 173.830 51.9815  21
  -1   3   3 128.604 54.2638  20
   1  -3  -3 212.595 46.5027  34
   1  -3  -3 114.955 42.9720  32
   1  -3  -3 206.952 49.1095  31
  -1   3   3 263.059 54.0851  15
  -1   3   2 25456.6 673.076  14
   1  -3  -2 24690.1 643.496  34
  -1   3   2 26784.9 683.598  20
  -1   3   2 26127.9 673.602  15
   1  -3  -2 26545.3 655.681  37
  -1   3   2 24963.9 650.810  47
   1  -3  -1 12183.8 345.558  37
   1  -3  -1 11911.7 336.257  34
  -1   3   1 11895.9 346.472   5
  -1   3   1 11027.5 335.807  46
  -1   3   1 11930.2 354.544  14
   1  -3   0-17.3513 41.9972  34
  -1   3   0 66.5426 55.2258  45
  -1   3   0 49.5226 40.9697   5
  -1   3   0-15.4603 49.4053  22
  -1   3   0 97.2555 47.0785  14
  -1   3  -1 4954.50 195.608  13
  -1   3  -1 4762.54 148.914  17
  -1   3  -1 4886.46 178.098  29
  -1   3  -1 5155.90 205.748  45
  -1   3  -1 5053.23 207.796  22
   1  -3   1 4956.80 194.255  34
  -1   3  -1 5132.09 183.093  40
  -1   3  -1 4758.70 185.308  11
  -1   3  -1 4926.91 191.909   5
  -1   3  -2 2941.31 151.260  13
  -1   3  -2 2932.08 135.016  40
  -1   3  -2 3149.07 152.491  25
   1  -3   2 3052.61 155.719  34
   1  -3   2 2924.31 147.770  35
  -1   3  -2 2956.46 151.259  45
  -1   3  -2 3223.11 146.908  29
  -1   3  -3 28817.0 759.484  29
  -1   3  -3 29021.1 756.905   6
  -1   3  -3 28404.0 734.837  40
  -1   3  -3 28528.3 748.147  45
  -1   3  -3 27810.3 752.684  25
  -1   3  -4 7820.37 277.982   6
  -1   3  -4 8043.07 290.804  25
   1  -3   4 8082.73 314.535  35
  -1   3  -4 8026.44 279.412   9
  -1   3  -4 8448.82 309.106  29
  -1   3  -4 7821.42 273.948  45
  -1   3  -5 71759.4 1797.40  25
  -1   3  -5 75897.9 1844.42  29
   1  -3   5 75757.5 1858.22  35
  -1   3  -6 10001.7 392.473  29
   1  -3   6 9520.41 395.310  33
   1  -3   6 9449.55 397.213  35
  -1   3  -7 9486.02 407.697  29
   1  -3   7 9808.22 419.833  33
   1  -3   7 9565.68 419.520  35
   1  -3   8 649.565 118.843  33
   1  -3   8 603.838 119.205  35
  -1   3  -9 28424.6 952.283  29
  -1   3  -9 30204.5 951.457  31
   1  -3   9 30361.7 978.530  33
   1  -3   9 29421.6 978.139  35
  -1   3 -10 4148.71 302.203  29
  -1   3 -10 4544.63 302.975  31
   1  -3  10 4619.77 322.861  33
   1  -3  10 4887.90 333.134  35
  -1   3 -11 302.423 110.718  29
   1  -3  11 293.399 111.541  33
   1  -3  11 300.028 112.203  34
  -1   3 -11 414.053 110.907  31
  -1   3 -12 82.7608 96.7142  29
   1  -3  12 172.009 100.502  33
   1  -3  12 21.9671 88.9311  34
  -1   3 -12 153.429 79.7771  31
  -1   3 -13 2646.88 248.303  29
   1  -3  14 114.939 96.7297  34
  -1   3 -14 129.560 72.5095  31
   1  -3  15 3288.92 252.180  34
   1  -3  16 3329.22 218.713  34
   1  -3  17 2392.62 148.923  30
   1  -2 -19 956.439 109.951  31
   1  -2 -18 7107.20 353.950  31
   1  -2 -17 358.095 101.348  32
   1  -2 -17 351.927 105.118  31
  -1   2  16 1238.15 160.920  35
   1  -2 -16 1512.88 197.876  32
  -1   2  16 1489.79 173.417  30
   1  -2 -16 1077.09 169.309  39
  -1   2  15 8808.15 460.395  35
   1  -2 -15 8769.79 479.353  31
   1  -2 -15 8890.87 492.740  32
  -1   2  15 9314.20 467.918  30
   1  -2 -15 8934.15 490.975  39
  -1   2  14 319.883 117.777  35
   1  -2 -14 324.765 117.047  31
   1  -2 -14 324.750 120.631  39
  -1   2  13 13404.5 591.620  35
   1  -2 -13 13406.6 605.902  31
   1  -2 -13 14048.2 613.570  39
   1  -2 -12 55315.5 1597.66  39
   1  -2 -12 57283.6 1603.14  31
  -1   2  12 55982.3 1569.53  35
   1  -2 -12 54490.7 1574.62  29
  -1   2  11 288.891 96.3726  35
   1  -2 -11 166.097 85.5093  31
   1  -2 -11 349.082 104.131  39
  -1   2  10 51984.5 1419.22  35
   1  -2 -10 51346.5 1426.87  29
   1  -2 -10 53228.5 1451.67  31
   1  -2 -10 53306.9 1452.32  39
   1  -2  -9 5167.05 271.833  29
   1  -2  -9 5149.48 280.341  31
   1  -2  -8 40843.0 1091.89  29
   1  -2  -8 41271.6 1113.88  31
   1  -2  -8 39328.9 1097.53  39
  -1   2   7 1303.57 100.570  20
   1  -2  -7 1369.22 123.853  39
   1  -2  -7 1130.88 116.478  31
   1  -2  -7 1138.53 111.300  29
  -1   2   6 19923.5 555.605  20
  -1   2   6 18874.3 518.517   9
   1  -2  -6 21137.4 583.971  39
  -1   2   6 20142.4 558.222  23
   1  -2  -6 21788.0 588.159  31
   1  -2  -6 20505.1 572.467  29
  -1   2   6 19252.6 511.636  44
  -1   2   6 19154.0 520.611   6
  -1   2   6 19822.2 560.276  36
  -1   2   6 20419.9 574.573  16
  -1   2   5 5432.04 208.876  20
  -1   2   5 5441.56 195.451   9
   1  -2  -5 5571.66 216.173  31
   1  -2  -5 5375.11 206.180  29
   1  -2  -5 5793.75 223.140  39
  -1   2   5 5408.26 196.339   6
  -1   2   5 5863.84 208.273  36
  -1   2   5 5089.09 214.872  16
  -1   2   5 5388.71 209.705  23
   1  -2  -4 24338.9 627.499  39
  -1   2   4 23910.9 611.908  45
  -1   2   4 23951.7 628.586  20
  -1   2   4 24252.7 641.757  16
   1  -2  -4 24181.3 626.673  31
  -1   2   4 24216.9 622.491   6
  -1   2   4 23172.2 604.237  36
   1  -2  -3 1846.54 93.7257  31
  -1   2   3 2176.92 116.078  16
  -1   2   3 1897.69 106.321  15
  -1   2   3 2002.24 105.148  45
  -1   2   3 1881.47 107.011  47
   1  -2  -3 2086.02 103.004  39
   1  -2  -3 2034.19 96.0654  38
  -1   2   2 21821.4 575.981  15
  -1   2   2 22122.7 578.127  45
   1  -2  -2 22763.0 549.445  34
  -1   2   2 22458.3 544.094   8
   1  -2  -2 22124.5 551.979  31
   1  -2  -2 22668.3 558.052  32
  -1   2   2 22514.0 569.246  47
  -1   2   2 23015.1 575.219  49
   1  -2  -2 22881.3 555.561  38
  -1   2   1 38509.2 963.965  14
   1  -2  -1 41644.1 946.240  37
  -1   2   1 39328.9 962.911   5
   1  -2  -1 39746.1 937.237  34
  -1   2   1 40700.8 968.877  15
  -1   2   1 39168.9 968.810  45
  -1   2   1 40696.2 958.313  46
  -1   2   1 39070.3 966.226  49
  -1   2   0 34616.6 804.849  17
  -1   2   0 34686.9 841.849  14
  -1   2   0 35107.2 845.373  45
  -1   2   0 33854.7 836.304   5
  -1   2   0 34092.9 840.576  49
  -1   2   0 34195.0 830.153  40
   1  -2   0 33324.5 818.116  34
  -1   2  -1 2399.05 115.864  45
  -1   2  -1 2389.92 119.378  22
  -1   2  -1 2347.25 115.589  49
  -1   2  -1 2220.84 111.233   5
  -1   2  -1 2319.49 106.153  40
   1  -2   1 2166.43 100.594  35
  -1   2  -2 1676.50 102.296   6
  -1   2  -2 1917.68 110.347  13
  -1   2  -2 1785.59 105.200  25
   1  -2   2 1665.07 99.8926  35
  -1   2  -2 1990.60 104.274  45
  -1   2  -2 1676.37 100.776  49
  -1   2  -3 32387.3 797.339  29
  -1   2  -3 30893.5 779.118   6
  -1   2  -3 31361.8 804.539  39
  -1   2  -3 30500.6 777.611   9
   1  -2   3 31206.6 803.772  35
  -1   2  -3 30228.6 771.823  45
  -1   2  -3 31314.8 795.231  25
  -1   2  -4 17966.8 512.602  29
  -1   2  -4 16693.4 467.421   6
   1  -2   4 17965.6 521.936  35
  -1   2  -4 17316.4 469.815   9
  -1   2  -4 17988.3 521.414  39
  -1   2  -4 17898.9 503.057  25
  -1   2  -4 17674.0 467.553  44
   1  -2   5 48690.3 1203.51  35
  -1   2  -5 47222.2 1189.43  29
  -1   2  -5 47744.1 1200.32  39
  -1   2  -5 44459.6 1096.63  44
  -1   2  -5 45394.2 1150.39  26
   1  -2   6 1709.72 145.133  33
   1  -2   6 1780.16 147.985  35
  -1   2  -6 1611.11 140.969  39
  -1   2  -6 1677.31 141.192  29
   1  -2   7 7280.87 337.389  33
   1  -2   7 7540.20 346.529  35
  -1   2  -7 7837.75 342.557  29
   1  -2   8 386.087 93.6121  33
   1  -2   8 454.844 100.200  35
  -1   2  -8 588.463 110.993  29
  -1   2  -8 525.609 111.681  39
   1  -2   9 159.395 81.9472  33
   1  -2   9 279.563 99.2661  35
  -1   2  -9 117.565 80.5967  31
  -1   2  -9 111.640 71.4351  39
  -1   2 -10 6945.48 377.622  31
   1  -2  10 7981.80 410.181  33
   1  -2  10 7539.18 411.786  35
  -1   2 -10 6739.14 381.134  29
  -1   2 -10 6769.59 389.225  39
  -1   2 -11 2200.58 221.438  29
   1  -2  11 2343.69 236.361  35
  -1   2 -11 2752.59 236.226  31
   1  -2  11 2223.02 222.505  33
   1  -2  12 370.635 128.451  35
  -1   2 -12 466.293 111.488  31
  -1   2 -12 496.955 128.257  29
   1  -2  12 191.339 99.6748  33
   1  -2  13 196.830 114.370  34
  -1   2 -13 272.392 113.172  29
  -1   2 -13 215.258 85.6862  31
   1  -2  14 600.064 134.297  34
  -1   2 -14 398.959 114.673  29
  -1   2 -15 270.814 90.0788  32
   1  -2  15 163.598 88.5967  34
  -1   2 -15 347.760 96.7161  31
   1  -2  16 219.153 87.1680  34
   1  -2  17 31.2509 40.9726  34
   1  -2  17-92.1613 64.7939  30
   1  -1 -18 928.730 122.666  31
   1  -1 -17 7800.52 397.122  31
   1  -1 -17 7351.72 394.231  32
   1  -1 -16-59.8845 76.1681  32
   1  -1 -16 19.5483 74.5916  31
  -1   1  16 185.036 81.8212  34
   1  -1 -15 556.339 134.243  31
  -1   1  15 398.224 119.064  35
   1  -1 -14 153.054 97.8346  39
  -1   1  14 20.4667 64.7655  35
   1  -1 -14 21.7429 74.7928  31
   1  -1 -14 168.786 98.6023  29
   1  -1 -13 18246.8 736.371  31
   1  -1 -13 18194.9 722.204  29
   1  -1 -13 18479.1 744.534  39
   1  -1 -12 4070.51 304.205  31
  -1   1  12 3497.29 268.662  35
   1  -1 -12 3734.90 280.533  29
   1  -1 -12 3434.74 279.335  39
   1  -1 -11 51306.3 1467.89  31
  -1   1  11 51490.8 1456.51  35
   1  -1 -11 51766.0 1463.76  29
   1  -1 -11 50957.0 1467.52  39
   1  -1 -10 3505.53 240.243  29
   1  -1 -10 3535.08 249.269  31
  -1   1  10 3503.08 237.445  35
   1  -1 -10 3843.79 258.822  39
   1  -1  -9 36946.8 1061.24  29
   1  -1  -9 36553.8 1068.08  39
  -1   1   9 38109.4 1073.67  33
  -1   1   9 37792.5 1058.57  35
   1  -1  -8 6173.93 290.769  29
  -1   1   8 5947.88 278.414  35
   1  -1  -8 6262.43 299.438  31
   1  -1  -8 6577.91 298.911  39
  -1   1   7 110026. 2570.61  16
   1  -1  -7 109313. 2609.78  29
   1  -1  -7 112195. 2622.10  31
  -1   1   7 115123. 2622.72  33
  -1   1   7 106154. 2564.76  23
   1  -1  -7 111070. 2621.54  39
  -1   1   7 104079. 2560.67  20
  -1   1   6 18342.5 523.551  23
  -1   1   6 18316.6 524.416  16
  -1   1   6 19192.4 552.080  33
   1  -1  -6 18804.2 555.932  31
   1  -1  -6 18527.2 547.895  29
   1  -1  -6 18898.2 551.942  39
  -1   1   5 10895.0 288.966  43
  -1   1   5 10117.0 286.066  42
  -1   1   5 10923.5 336.040  23
  -1   1   5 11425.5 342.257  16
   1  -1  -5 11307.8 350.732  39
  -1   1   5 10956.6 347.871  33
   1  -1  -5 11738.9 357.236  31
   1  -1  -5 11271.1 344.699  29
  -1   1   4 79814.6 1876.16  44
  -1   1   4 82301.7 1878.38  42
  -1   1   4 79142.7 1910.84  23
   1  -1  -4 82220.1 1910.90  29
  -1   1   4 83485.6 1915.28  33
   1  -1  -4 81813.5 1921.63  31
   1  -1  -4 83060.4 1919.51  39
  -1   1   4 83401.3 1905.29  36
  -1   1   3 152933. 3459.34  44
   1  -1  -3 153321. 3472.67  39
   1  -1  -3 151387. 3472.52  31
  -1   1   3 154568. 3471.52  33
  -1   1   3 148437. 3457.37  36
  -1   1   3 156556. 3467.03   6
  -1   1   3 151507. 3483.83  23
  -1   1   2 37680.2 892.665  23
  -1   1   2 36539.9 856.320  36
  -1   1   2 37747.9 881.848  48
  -1   1   2 38532.1 891.613  47
   1  -1  -2 36890.1 871.292  39
  -1   1   2 35882.2 884.968   9
  -1   1   2 36930.4 887.272   6
  -1   1   1 5018.09 171.545   6
  -1   1   1 5540.67 173.019  23
  -1   1   1 5428.11 169.635  48
  -1   1   1 5497.73 162.281   8
  -1   1   1 5155.80 172.460   9
  -1   1   1 5200.67 168.460  45
  -1   1   1 5816.46 145.469  37
  -1   1   1 5366.47 172.163  14
  -1   1   1 5455.82 172.474  15
  -1   1   0 5057.14 168.031   5
  -1   1   0 5295.65 170.981   6
  -1   1   0 5180.37 165.592  15
  -1   1   0 5308.48 158.365  17
  -1   1   0 5462.71 171.912   9
  -1   1   0 5221.67 164.056  40
  -1   1   0 5454.47 166.593  48
   1  -1   0 5180.35 136.052  35
  -1   1   0 5250.88 165.751  14
  -1   1   0 5376.31 168.939  45
  -1   1  -1 96477.8 2221.70   6
  -1   1  -1 96767.9 2225.04   5
  -1   1  -1 97306.2 2204.08  39
  -1   1  -1 95875.1 2221.75   9
  -1   1  -1 97479.6 2217.81  45
  -1   1  -1 97474.4 2215.83  48
   1  -1   1 96649.3 2203.73  35
  -1   1  -2 12658.0 337.879  44
  -1   1  -2 12574.1 342.201  49
  -1   1  -2 13249.6 347.214  39
  -1   1  -2 13018.3 342.952   6
  -1   1  -2 12358.5 340.407   9
  -1   1  -3 17629.0 459.937  39
  -1   1  -3 16196.2 449.991  29
  -1   1  -3 16651.6 426.413  44
  -1   1  -3 16580.9 435.349  49
  -1   1  -4 5762.99 209.246  25
  -1   1  -4 5376.48 212.450  39
  -1   1  -4 5636.98 212.795  29
   1  -1   4 5570.95 215.669  33
  -1   1  -4 5404.59 166.152  44
  -1   1  -4 4940.75 162.774  42
  -1   1  -4 5007.86 163.146  43
  -1   1  -4 5448.22 178.719  49
  -1   1  -5 72460.2 1705.63  26
  -1   1  -5 69005.5 1638.59  42
  -1   1  -5 75368.3 1747.89  39
  -1   1  -5 74487.6 1746.14  29
   1  -1   5 75491.3 1751.54  33
   1  -1   6 94.7225 60.3609  33
  -1   1  -6 5.51213 38.2805  26
   1  -1   6 8.94552 52.6018  35
  -1   1  -6 8.60357 55.6620  39
  -1   1  -6 33.8257 54.1122  29
   1  -1   7 168593. 3994.57  35
   1  -1   7 161785. 3971.13  33
  -1   1  -7 171502. 3971.86  31
  -1   1  -7 171859. 3984.96  39
  -1   1  -7 170374. 3980.08  29
   1  -1   8 1668.68 158.847  35
  -1   1  -8 1817.43 157.936  31
   1  -1   8 1576.45 151.786  33
  -1   1  -8 1192.19 135.662  29
   1  -1   9 7801.83 378.848  35
  -1   1  -9 7644.17 374.466  29
  -1   1  -9 7212.52 359.572  31
   1  -1   9 7932.34 380.255  33
  -1   1  -9 7884.27 381.485  39
  -1   1 -10 50.2178 81.4159  39
  -1   1 -10-15.7023 63.5460  31
   1  -1  10-17.2062 67.6698  35
   1  -1  10 50.3931 71.6557  33
  -1   1 -10 16.5105 78.7439  29
   1  -1  11 15086.1 631.921  35
  -1   1 -11 15617.7 630.092  29
  -1   1 -11 14261.3 613.294  39
   1  -1  11 14461.1 611.514  33
  -1   1 -11 14273.7 599.595  31
  -1   1 -12 3953.75 308.096  29
  -1   1 -12 4705.42 321.188  31
  -1   1 -12 3810.05 301.196  39
  -1   1 -13 260.632 103.243  31
  -1   1 -13 339.189 118.135  29
   1  -1  13 419.596 126.602  35
  -1   1 -14 770.377 140.804  31
   1  -1  14 784.202 155.066  35
   1  -1  15 39.4695 94.1378  34
  -1   1 -15 161.742 95.4600  31
  -1   1 -15 54.0836 76.9239  32
  -1   1 -16 7058.42 365.200  31
  -1   1 -16 6496.03 356.327  32
   1  -1  16 7606.20 395.384  34
   1  -1  17-12.7267 58.2217  30
   1  -1  17-38.3632 63.3840  34
   1  -1  18 11513.9 400.887  30
   1   0 -18 395.864 85.8395  31
   1   0 -17 879.152 138.158  31
   1   0 -17 697.654 122.269  32
  -1   0  16 1440.37 169.807  34
   1   0 -16 1908.47 205.973  32
   1   0 -16 1670.98 188.118  31
  -1   0  15 669.068 126.239  34
  -1   0  14 1810.91 206.555  35
   1   0 -14 2213.40 231.504  29
   1   0 -14 1646.94 207.635  31
   1   0 -14 1728.45 208.517  39
  -1   0  13 22953.5 862.117  35
   1   0 -13 23454.2 872.775  29
   1   0 -13 25284.1 899.606  31
   1   0 -13 23495.3 879.093  39
  -1   0  12 6204.20 369.227  35
   1   0 -12 5428.40 356.975  29
   1   0 -12 5906.60 368.634  31
   1   0 -12 5473.73 358.127  39
   1   0 -11 232.700 92.1093  39
   1   0 -11 287.408 102.951  31
  -1   0  11 294.950 93.7776  35
  -1   0  11 212.260 91.0239  33
   1   0 -11 211.238 90.5876  29
   1   0 -10 6082.15 334.158  39
  -1   0  10 5347.13 314.351  33
   1   0 -10 5831.71 333.101  31
  -1   0  10 5774.55 320.528  35
  -1   0   9 142.888 66.8839  35
  -1   0   9 280.312 86.4777  33
   1   0  -9 296.641 85.4385  39
   1   0  -9 158.673 78.9008  29
   1   0  -8 122.981 66.7035  29
   1   0  -8 162.049 74.1591  31
  -1   0   8 230.052 74.7176  35
  -1   0   7 1412.42 111.474  23
  -1   0   7 1279.67 122.913  33
  -1   0   7 1193.28 117.184  35
   1   0  -7 1419.53 129.495  29
   1   0  -7 1425.79 129.792  39
  -1   0   6 3329.15 164.201  23
  -1   0   6 3420.69 181.823  33
  -1   0   6 3117.63 146.823  16
   1   0  -6 3235.18 178.861  39
   1   0  -6 3183.51 178.286  29
  -1   0   5 14759.1 436.472  35
   1   0  -5 14830.0 439.402  29
  -1   0   5 14123.0 433.319  33
   1   0  -5 15053.8 443.585  39
  -1   0   5 13970.0 424.543  23
  -1   0   4 8432.11 276.134  23
  -1   0   4 8660.70 279.393  19
  -1   0   4 8723.97 276.775  35
  -1   0   4 8427.65 225.106  41
   1   0  -4 8360.84 276.494  39
  -1   0   4 8877.36 278.485  33
   1   0  -4 8648.53 279.670  29
  -1   0   3 6169.87 207.489  23
  -1   0   3 5969.46 175.939   2
  -1   0   3 5831.34 170.641  41
   1   0  -3 5841.14 197.417  39
  -1   0   3 6115.99 197.577  33
  -1   0   3 6228.33 195.552  35
  -1   0   2 67.1552 27.1409  43
  -1   0   2 45.1054 39.8745  23
   1   0  -2 61.0440 30.9236  39
  -1   0   2 87.1629 33.5540   1
  -1   0   2 87.7286 30.0947   2
  -1   0   2 38.9996 26.7697  35
  -1   0   2 40.1469 23.7471  42
  -1   0   1 9168.71 240.057  42
  -1   0   1 9032.76 242.183   2
  -1   0   1 9082.44 242.666   1
  -1   0   1 8488.22 218.608  33
  -1   0   1 9129.05 248.574  23
  -1   0   1 9013.48 239.084  43
   1   0  -1 8658.44 220.289  35
  -1   0   0 72606.9 1683.55   2
  -1   0   0 73818.9 1683.75   1
  -1   0   0 74084.9 1677.39  23
  -1   0   0 74489.1 1671.61  14
  -1   0   0 73630.8 1683.99  17
  -1   0   0 73066.1 1683.40   8
  -1   0   0 72188.2 1680.37  42
  -1   0   0 72992.1 1680.32  43
  -1   0  -1 122.919 29.2441  43
  -1   0  -1 107.331 21.8864  23
   1   0   1 131.612 22.5212  23
  -1   0  -1 121.720 29.6623   2
  -1   0  -1 109.625 29.7503   1
  -1   0  -1 76.2486 20.4675  15
  -1   0  -1 134.541 30.7738  42
   1   0   1 112.168 18.8463  33
   1   0   2 114579. 2618.23  33
  -1   0  -2 116880. 2614.04  43
  -1   0  -2 114520. 2616.16   2
  -1   0  -2 117954. 2617.46   1
  -1   0  -2 114489. 2630.76  10
   1   0   2 112428. 2587.33  23
  -1   0  -2 114032. 2612.95  42
  -1   0  -2 119082. 2618.85  39
   1   0   2 117933. 2626.50  36
  -1   0  -3 3353.04 116.607   2
  -1   0  -3 3482.80 113.328  41
  -1   0  -3 3222.59 112.810  42
  -1   0  -3 3393.85 135.531  39
  -1   0  -3 3388.33 136.012  10
  -1   0  -3 3516.24 134.208  31
   1   0   3 3455.67 135.948  33
   1   0   3 3713.68 147.101  36
  -1   0  -4 43109.7 1026.79  41
  -1   0  -4 45000.8 1088.00  39
  -1   0  -4 45103.4 1089.56  29
  -1   0  -4 43352.4 1073.18  10
  -1   0  -4 45401.7 1083.33  31
   1   0   4 45418.2 1089.30  33
   1   0   4 46122.8 1099.54  36
  -1   0  -5 2813.49 147.837  39
  -1   0  -5 2734.44 145.961  29
  -1   0  -5 2445.39 127.566  10
   1   0   5 2679.00 146.688  33
  -1   0  -5 2521.32 141.403  31
   1   0   5 2415.48 147.367  36
  -1   0  -6 34758.0 912.761  39
  -1   0  -6 33341.3 856.346  26
  -1   0  -6 33302.5 865.139  10
  -1   0  -6 35162.4 912.247  29
   1   0   6 34052.8 910.271  33
  -1   0  -6 34399.1 904.631  31
  -1   0  -7 29297.6 827.676  29
  -1   0  -7 29755.5 830.788  39
   1   0   7 28308.8 825.212  33
  -1   0  -7 28970.8 821.436  31
  -1   0  -8 1963.95 159.886  31
  -1   0  -8 2207.77 168.389  29
  -1   0  -9 1837.89 169.945  39
  -1   0  -9 1864.14 172.067  29
   1   0   9 1777.32 169.076  33
   1   0   9 1920.84 176.034  35
  -1   0 -10 77.8944 72.7996  39
  -1   0 -10-14.8923 56.8212  31
   1   0  10 31.2780 71.5417  33
   1   0  10-15.9565 74.5643  35
  -1   0 -11 24957.3 866.017  39
  -1   0 -11 24889.1 858.464  29
  -1   0 -11 26134.7 861.710  31
   1   0  11 24632.7 865.649  35
  -1   0 -12 1804.14 207.299  39
  -1   0 -12 2868.16 254.385  29
  -1   0 -12 2164.77 213.169  31
   1   0  12 2501.55 237.439  35
  -1   0 -13 2174.09 232.694  39
  -1   0 -13 1894.09 227.247  29
  -1   0 -13 2396.98 230.328  31
   1   0  13 2506.47 249.244  35
  -1   0 -14 2892.90 266.646  39
   1   0  14 2632.45 261.770  35
  -1   0 -14 2498.63 238.637  31
   1   0  15 5570.37 370.553  35
  -1   0 -15 5415.95 348.833  32
  -1   0 -16 1731.51 183.944  32
   1   0  16 1845.20 203.493  34
  -1   0 -16 1396.88 171.206  31
  -1   0 -17 6708.30 344.616  31
   1   0  17 7953.33 379.478  34
   1   0  17 7193.10 366.199  30
   1   0  18-10.4092 63.5765  34
   1   0  18-20.6005 56.4410  30
   1   1 -17 2096.20 179.892  31
  -1  -1  16 2084.53 190.761  34
   1   1 -16 1995.71 200.193  31
   1   1 -15 4758.86 328.381  31
  -1  -1  15 4425.51 304.663  34
   1   1 -15 4867.76 331.551  29
   1   1 -14 591.453 138.468  29
   1   1 -14 319.177 116.993  31
   1   1 -13 10635.9 533.314  29
   1   1 -13 10729.1 533.843  31
  -1  -1  13 10520.3 518.967  34
   1   1 -12 14406.1 621.546  29
   1   1 -12 12690.5 593.164  31
  -1  -1  12 13496.9 604.965  33
   1   1 -12 13881.9 616.682  39
   1   1 -11 21978.8 810.456  29
  -1  -1  11 22167.9 816.907  33
   1   1 -11 22739.0 825.791  31
  -1  -1  11 22992.9 818.011  35
   1   1 -11 23978.8 835.115  39
   1   1 -10 3367.97 253.416  29
   1   1 -10 3142.02 249.799  31
  -1  -1  10 3120.09 246.490  33
  -1  -1  10 3725.40 263.427  35
   1   1 -10 3377.00 254.329  39
   1   1  -9 17421.2 643.896  29
  -1  -1   9 17811.8 641.236  33
   1   1  -9 18006.4 647.629  31
  -1  -1   9 18935.0 653.843  35
   1   1  -9 18533.3 651.226  39
   1   1  -8 4082.03 247.029  29
  -1  -1   8 3957.72 239.777  33
  -1  -1   8 3683.00 233.452  35
   1   1  -7 50024.6 1316.35  29
  -1  -1   7 49600.6 1311.02  33
  -1  -1   7 49138.6 1311.24  35
   1   1  -7 49883.7 1313.72  39
   1   1  -6 27181.8 784.014  29
   1   1  -6 27886.5 785.757  39
  -1  -1   6 28561.7 787.809  33
  -1  -1   6 27942.9 787.865  35
  -1  -1   5 10445.6 270.767   2
  -1  -1   5 10198.6 265.240  41
   1   1  -5 11344.2 367.973  39
  -1  -1   5 11718.6 368.123  33
   1   1  -5 11867.6 372.408  29
   1   1  -4 2862.90 152.228  39
  -1  -1   4 2991.12 111.691   2
  -1  -1   4 3061.80 113.476   1
  -1  -1   4 3368.19 158.965  35
   1   1  -4 3247.37 156.879  29
  -1  -1   3 284.574 56.7908  35
   1   1  -3 305.797 55.8115  39
   1   1  -3 273.485 54.5084  29
  -1  -1   2 10354.4 295.922  35
   1   1  -2 10370.3 293.998  39
  -1  -1   1 134449. 3045.81  34
  -1  -1   0 103723. 2307.91  37
  -1  -1   0 100906. 2308.62  34
  -1  -1   0 100456. 2319.16  17
  -1  -1  -1 1728.66 72.7330  34
  -1  -1  -1 1668.76 69.9434  38
  -1  -1  -2 123458. 2821.62  39
  -1  -1  -2 122217. 2825.49  31
  -1  -1  -2 127477. 2824.65  32
  -1  -1  -2 123338. 2826.43   8
  -1  -1  -2 125262. 2827.97  38
  -1  -1  -3 38815.6 939.876  31
  -1  -1  -3 39270.4 939.343  39
  -1  -1  -4 43459.5 1045.01  31
   1   1   4 42303.5 1044.64  33
  -1  -1  -4 43657.5 1047.67  39
  -1  -1  -4 41684.6 1047.95  29
  -1  -1  -5 38187.1 956.503  39
  -1  -1  -5 40132.6 957.352  31
   1   1   5 39617.8 956.466  33
   1   1   5 39334.3 963.689  36
  -1  -1  -5 36200.9 883.670   2
  -1  -1  -5 35528.8 882.244   1
  -1  -1  -5 39392.8 961.186  29
   1   1   6 95463.4 2070.23  33
  -1  -1  -6 96950.9 2070.48  31
  -1  -1  -6 99134.7 2080.40  39
  -1  -1  -6 98577.7 2077.62  29
  -1  -1  -7 8575.21 336.985  31
   1   1   7 9754.06 355.194  33
  -1  -1  -7 8815.01 348.255  29
  -1  -1  -7 9177.71 348.745  39
   1   1   7 9013.74 351.057  36
  -1  -1  -8 8117.87 341.547  31
  -1  -1  -8 7546.17 336.677  39
  -1  -1  -8 8484.08 352.700  29
   1   1   8 8620.93 354.820  36
  -1  -1  -9 85.7444 67.1448  31
  -1  -1  -9 113.869 70.3939  29
  -1  -1  -9 50.8844 67.5851  39
  -1  -1 -10 832.095 126.284  31
  -1  -1 -10 951.766 131.556  39
  -1  -1 -10 930.853 138.833  29
  -1  -1 -11 17026.8 662.185  29
  -1  -1 -11 18251.4 671.074  31
   1   1  11 17166.1 667.394  35
  -1  -1 -11 17806.2 669.110  39
  -1  -1 -12 18706.7 731.661  39
  -1  -1 -12 19396.0 739.493  29
   1   1  12 19010.9 741.636  35
  -1  -1 -12 19686.7 729.781  31
  -1  -1 -13 20362.7 800.791  39
  -1  -1 -13 21409.7 797.654  31
  -1  -1 -14 17481.9 724.099  39
   1   1  14 17151.7 723.021  35
  -1  -1 -14 17139.5 704.478  31
  -1  -1 -15 532.488 122.678  31
   1   1  15 628.656 149.665  35
  -1  -1 -15 593.313 134.409  32
   1   1  16 3703.22 288.185  30
   1   1  16 3814.13 294.290  35
  -1  -1 -16 3677.67 283.105  31
  -1  -1 -16 3822.21 283.779  32
   1   1  17 3045.71 237.625  30
   1   1  17 3297.33 249.338  34
  -1  -1 -17 2611.65 218.895  32
  -1  -1 -17 3068.68 237.801  31
   1   1  18 5752.13 294.741  30
   1   1  18 6010.68 301.568  34
  -1  -1 -18 5370.94 282.019  31
   1   1  19 1451.59 115.536  30
   1   2 -17-50.6457 51.1377  31
   1   2 -16 2364.35 202.220  31
  -1  -2  15 181.865 87.9758  34
   1   2 -15 338.732 104.971  31
   1   2 -14 368.037 115.622  29
  -1  -2  14 305.864 106.585  34
   1   2 -13 2381.16 248.829  29
  -1  -2  13 2282.53 236.187  34
   1   2 -13 2569.45 247.547  31
   1   2 -12 3072.97 276.656  29
  -1  -2  12 3638.98 287.134  34
   1   2 -12 3860.51 300.968  31
  -1  -2  12 3209.55 281.088  33
   1   2 -11 677.535 146.942  29
   1   2 -11 699.253 141.017  31
  -1  -2  11 560.276 127.688  33
   1   2 -10 1654.32 185.949  31
  -1  -2  10 1732.90 189.447  33
  -1  -2  10 1870.08 195.937  35
   1   2 -10 1699.51 191.298  29
  -1  -2   9 1223.89 156.052  33
  -1  -2   9 1282.33 158.814  35
   1   2  -9 1016.78 145.928  39
  -1  -2   8 5917.58 312.105  33
   1   2  -8 5403.09 303.389  29
  -1  -2   8 6176.37 317.994  35
   1   2  -8 5197.73 301.811  39
  -1  -2   7 2712.83 192.279  33
  -1  -2   7 2683.42 190.285  35
   1   2  -7 2524.08 189.861  29
  -1  -2   6 2236.43 165.249  33
  -1  -2   6 2176.18 163.032  35
   1   2  -6 2545.77 173.693  29
   1   2  -6 2419.08 168.651  39
  -1  -2   5 102.151 59.7242  35
   1   2  -5 152.431 70.9279  29
   1   2  -5 101.565 64.1310  39
   1   2  -4 40012.0 1034.32  29
   1   2  -4 40122.2 1034.07  39
  -1  -2   3 28940.9 760.073  35
   1   2  -3 27936.8 756.477  29
   1   2  -3 29919.0 762.938  39
  -1  -2   2 39875.9 981.695  34
  -1  -2   1 37883.3 882.550  34
  -1  -2   1 35483.4 820.324  14
  -1  -2   0 50748.8 1176.44  34
  -1  -2   0 48912.1 1157.82  17
  -1  -2  -1 57414.2 1361.79  34
  -1  -2  -1 58938.7 1364.26  37
  -1  -2  -2 54141.9 1299.16  34
  -1  -2  -2 56928.4 1301.63  38
  -1  -2  -2 54331.4 1300.27  31
  -1  -2  -3 60609.5 1451.13  38
  -1  -2  -3 62357.2 1448.67  32
  -1  -2  -3 61264.1 1448.57  31
   1   2   3 60706.3 1451.76  30
  -1  -2  -4 2705.96 111.809  12
  -1  -2  -4 2858.00 137.659  39
  -1  -2  -4 2724.75 113.514   8
  -1  -2  -4 2626.39 133.740  31
  -1  -2  -4 2862.68 137.030  32
  -1  -2  -5 17523.5 486.205  39
  -1  -2  -5 16822.6 442.986   8
  -1  -2  -5 17775.4 485.659  31
  -1  -2  -6 98281.1 2349.70  31
  -1  -2  -6 98253.0 2351.32  29
  -1  -2  -6 99419.8 2349.77  39
  -1  -2  -7 40419.0 1055.75  29
  -1  -2  -7 39566.3 1051.57  31
  -1  -2  -7 39696.7 1055.18  39
   1   2   7 38522.8 1055.05  36
  -1  -2  -8 6855.02 313.858  29
  -1  -2  -8 7566.07 317.721  31
  -1  -2  -8 7075.40 315.586  39
   1   2   8 7311.86 321.381  36
  -1  -2  -9 24851.9 768.928  31
  -1  -2  -9 25091.5 775.788  29
   1   2   9 24254.2 772.946  36
  -1  -2 -10 70.6373 71.3250  31
  -1  -2 -10 57.8709 63.2615  39
  -1  -2 -10 100.565 77.5359  29
  -1  -2 -11 4915.58 311.085  39
  -1  -2 -11 5300.97 316.606  31
  -1  -2 -12 1771.04 195.079  31
   1   2  12 1766.98 202.191  35
  -1  -2 -12 1949.27 206.328  39
   1   2  13 3699.57 289.658  35
  -1  -2 -13 3820.16 301.671  39
  -1  -2 -13 4001.40 303.634  31
  -1  -2 -13 3853.06 292.340  32
   1   2  14 16349.8 699.550  35
  -1  -2 -14 16672.9 702.984  39
  -1  -2 -14 17798.6 712.795  31
  -1  -2 -14 15859.8 692.430  32
   1   2  15 28369.1 1011.41  35
  -1  -2 -15 27799.4 990.510  31
  -1  -2 -15 29537.6 1007.77  32
  -1  -2 -15 28158.2 1008.99  39
   1   2  15 29905.3 1024.40  30
   1   2  16 7617.56 427.330  35
  -1  -2 -16 7288.54 416.871  31
  -1  -2 -16 7260.76 409.112  32
  -1  -2 -16 7301.58 429.645  39
   1   2  16 7142.08 416.635  30
   1   2  17 20081.0 735.697  35
  -1  -2 -17 18690.9 711.063  32
  -1  -2 -17 19934.0 725.771  31
  -1  -2 -17 19638.1 733.935  39
   1   2  17 20221.4 736.137  30
   1   2  18 7017.61 345.044  30
   1   2  18 7152.44 350.384  34
  -1  -2 -18 6974.86 345.165  31
   1   2  19 8133.69 324.478  30
  -1  -2 -19 8118.68 325.379  31
   1   3 -16 3517.91 221.376  31
   1   3 -15 9168.29 432.369  29
  -1  -3  15 8739.14 412.861  34
   1   3 -15 8505.47 411.974  31
  -1  -3  14 35.7945 78.2330  34
   1   3 -14 18.5404 81.0444  31
   1   3 -13 6001.03 385.245  29
   1   3 -13 6529.62 395.795  31
  -1  -3  13 6092.58 380.934  34
   1   3 -12 1131.90 175.662  31
   1   3 -12 1076.35 169.742  29
  -1  -3  12 1038.46 168.058  33
  -1  -3  12 1017.28 163.821  34
   1   3 -11 563.209 138.126  31
   1   3 -11 544.538 141.530  29
  -1  -3  11 223.336 99.1338  34
  -1  -3  11 399.757 115.617  33
   1   3 -10 8377.99 450.255  29
  -1  -3  10 8277.24 436.886  34
  -1  -3  10 8315.78 440.753  33
   1   3 -10 8480.17 449.597  31
   1   3  -9 13138.7 571.533  29
  -1  -3   9 14616.4 586.891  34
  -1  -3   9 13698.4 572.226  33
  -1  -3   8 45.7319 66.6364  34
  -1  -3   8 15.4923 70.8732  33
   1   3  -7 5324.86 299.688  29
  -1  -3   7 5396.27 300.109  34
  -1  -3   7 6035.59 312.801  33
   1   3  -6 76046.4 1934.08  29
  -1  -3   5 41120.8 1115.73  34
   1   3  -5 41898.6 1121.63  29
  -1  -3   4 16.7970 54.3333  34
   1   3  -4-8.55470 54.1272  29
  -1  -3   3 10653.7 367.121  34
   1   3  -3 11518.4 378.933  29
  -1  -3   2 35587.7 916.187  34
   1   3  -1 4354.34 180.788  30
  -1  -3   1 4139.91 122.940  14
  -1  -3   1 4668.67 187.962  34
   1   3   0 5889.49 214.000  30
  -1  -3   0 5701.02 175.942  17
  -1  -3   0 6354.33 221.367  34
  -1  -3  -1 1546.65 99.3869  34
   1   3   1 1580.29 64.2701  14
   1   3   1 1545.54 99.8765  30
  -1  -3  -1 1544.37 79.5967  17
  -1  -3  -2 6892.05 238.816  34
   1   3   2 7178.00 242.486  30
  -1  -3  -3 33628.9 849.561  34
  -1  -3  -3 33468.0 849.471  31
  -1  -3  -3 33748.4 848.168  38
   1   3   3 33203.7 849.686  30
  -1  -3  -4 27129.8 724.976  34
  -1  -3  -4 28071.4 725.840  32
  -1  -3  -4 26949.2 722.641  31
  -1  -3  -4 27910.7 726.721  38
   1   3   4 27020.3 724.436  30
  -1  -3  -5 1041.05 100.679  31
  -1  -3  -5 999.612 95.0651  32
  -1  -3  -5 1028.20 96.9529  39
   1   3   5 1092.99 98.4961  30
  -1  -3  -6 27901.2 778.043  31
  -1  -3  -6 28288.3 780.802  39
   1   3   6 28750.7 781.656  30
  -1  -3  -7 4515.84 225.116  39
  -1  -3  -7 4391.97 225.996  31
  -1  -3  -7 4075.94 217.834  32
  -1  -3  -8 75092.2 1894.30  39
   1   3   8 74601.1 1894.57  36
  -1  -3  -8 72931.9 1888.11  31
  -1  -3  -8 78903.9 1905.28  32
   1   3   9 6641.28 316.452  36
  -1  -3  -9 6288.86 309.168  32
  -1  -3  -9 5661.28 296.809  31
  -1  -3 -10 18997.5 658.827  39
   1   3  10 19064.9 661.953  36
  -1  -3 -10 17983.0 647.672  32
  -1  -3 -10 17743.3 645.805  31
  -1  -3 -11 3353.36 251.975  39
   1   3  11 2951.94 239.825  36
  -1  -3 -11 3507.71 254.755  31
  -1  -3 -11 3400.99 252.054  32
  -1  -3 -12 1733.48 191.957  31
  -1  -3 -12 1730.98 196.027  32
  -1  -3 -12 1579.25 187.944  39
  -1  -3 -13 30027.6 1022.21  31
  -1  -3 -13 30779.4 1030.36  32
  -1  -3 -13 30868.2 1040.14  39
   1   3  14 21974.4 831.443  35
   1   3  14 20299.8 816.299  30
  -1  -3 -14 22858.9 838.990  31
  -1  -3 -14 20508.9 806.564  32
  -1  -3 -14 21783.3 834.778  39
   1   3  15 1227.89 185.688  30
  -1  -3 -15 1630.75 202.280  31
  -1  -3 -15 1304.27 184.332  32
  -1  -3 -15 1140.57 178.273  39
   1   3  15 866.925 152.818  35
   1   3  16 1590.66 195.485  30
  -1  -3 -16 1642.33 196.318  32
  -1  -3 -16 1877.51 210.414  39
   1   3  16 1897.49 207.180  35
   1   3  17 712.571 140.418  30
  -1  -3 -17 788.162 141.180  31
  -1  -3 -17 982.205 143.817  32
  -1  -3 -17 1000.07 157.202  39
   1   3  17 871.847 145.201  35
   1   3  18 3254.94 237.286  30
  -1  -3 -18 2993.05 225.885  31
   1   3  18 3462.33 241.635  35
  -1  -3 -18 3229.06 241.103  39
   1   3  19 2096.39 159.515  30
   1   3  19 2296.68 166.620  34
   1   4 -15 684.387 106.452  31
  -1  -4  15 556.687 100.086  34
   1   4 -14 543.058 117.744  31
   1   4 -14 647.707 127.397  29
  -1  -4  14 569.355 112.631  34
   1   4 -13 56.7213 74.3639  31
   1   4 -13 77.9431 78.8613  29
  -1  -4  13-18.8051 73.9630  34
  -1  -4  13 58.1423 88.6624  33
  -1  -4  12 23621.6 883.438  33
   1   4 -12 24483.7 880.458  31
   1   4 -12 23656.6 878.310  29
   1   4 -11 2146.06 235.423  29
  -1  -4  11 2233.74 236.555  34
   1   4 -11 2375.78 236.320  31
  -1  -4  11 2441.05 243.095  33
   1   4 -10 7494.23 432.510  29
  -1  -4  10 8348.01 450.710  34
  -1  -4  10 7439.16 430.224  33
   1   4  -9 1567.96 188.197  29
  -1  -4   9 1490.29 185.847  34
  -1  -4   9 1894.31 209.331  33
   1   4  -8 70.1274 76.6484  29
  -1  -4   8 17.3687 74.1061  34
  -1  -4   8 191.900 84.8631  33
  -1  -4   7 4201.28 280.265  34
  -1  -4   7 4310.95 282.276  33
  -1  -4   6 5336.34 296.776  34
   1   4  -6 5458.96 303.358  29
   1   4  -5 586.746 101.078  29
  -1  -4   4 2287.63 170.365  34
   1   4  -4 2387.17 174.227  29
  -1  -4   3 2162.94 158.595  34
   1   4  -3 1940.90 144.588  29
  -1  -4   2 37772.3 1001.77  34
  -1  -4   1 11239.8 378.278  34
   1   4   0 121495. 2857.05  30
  -1  -4   0 125938. 2867.50  37
  -1  -4   0 118924. 2856.04  34
  -1  -4  -1 6939.72 257.706  34
   1   4   1 6516.09 192.059  14
  -1  -4  -1 6805.05 259.742  37
  -1  -4  -1 6610.30 195.662  17
   1   4   2 52971.6 1293.59  30
  -1  -4  -2 53611.9 1294.01  34
  -1  -4  -2 54387.8 1300.03  37
  -1  -4  -2 50256.1 1235.49  17
  -1  -4  -3 4917.48 208.357  34
   1   4   3 5025.38 213.036  30
  -1  -4  -4 4199.96 197.130  34
  -1  -4  -4 4544.48 203.516  38
   1   4   4 4301.02 202.384  30
  -1  -4  -5 2494.27 156.055  31
   1   4   5 2933.26 166.133  30
  -1  -4  -6 28711.4 814.178  39
  -1  -4  -6 29887.1 819.697  32
  -1  -4  -6 29633.1 817.014  31
  -1  -4  -6 29994.2 824.818  38
   1   4   6 28397.6 815.063  30
  -1  -4  -7 87867.2 2129.77  32
  -1  -4  -7 85862.5 2126.53  31
  -1  -4  -7 86392.1 2127.06  39
   1   4   7 86240.3 2126.21  30
  -1  -4  -8 26631.8 799.140  31
  -1  -4  -8 26698.4 803.532  32
  -1  -4  -8 27034.2 803.622  39
   1   4   8 26505.5 800.452  30
  -1  -4  -9 21227.6 702.748  39
  -1  -4  -9 21644.0 707.995  32
   1   4   9 21864.4 704.064  36
   1   4   9 21469.7 703.684  30
   1   4  10 29.0240 73.2518  36
  -1  -4 -10 14.6492 65.5458  32
  -1  -4 -10 59.5443 68.1020  39
  -1  -4 -10 58.5509 63.9887  31
   1   4  10 29.0874 69.3681  30
  -1  -4 -11 1513.23 171.722  39
  -1  -4 -11 1461.09 170.399  32
  -1  -4 -11 1755.45 183.397  31
   1   4  11 1494.16 175.713  36
   1   4  12 367.141 113.742  36
  -1  -4 -12 408.534 106.559  32
  -1  -4 -12 318.286 107.432  39
  -1  -4 -12 369.777 111.807  31
   1   4  12 276.133 107.091  30
  -1  -4 -13 30830.2 1038.14  31
  -1  -4 -13 30534.0 1038.11  32
  -1  -4 -13 32190.4 1058.72  39
   1   4  13 30237.0 1032.76  30
   1   4  14 212.055 108.995  30
  -1  -4 -14 171.178 100.063  31
  -1  -4 -14 217.317 99.4883  39
  -1  -4 -14 107.177 95.9801  32
   1   4  15 1670.98 212.375  30
  -1  -4 -15 1758.53 211.094  32
  -1  -4 -15 2039.37 223.763  31
  -1  -4 -15 1853.35 221.516  39
   1   4  15 1886.38 223.997  35
   1   4  16 979.276 162.817  30
  -1  -4 -16 1080.57 172.759  32
   1   4  16 943.021 158.851  35
  -1  -4 -16 569.542 147.770  39
  -1  -4 -17 444.738 120.160  32
  -1  -4 -17 501.195 116.395  31
  -1  -4 -17 301.965 103.735  39
   1   4  17 274.395 99.0434  35
   1   4  18 347.243 91.2399  30
  -1  -4 -18 671.384 120.581  31
   1   4  18 536.794 107.066  35
  -1  -4 -18 657.164 119.961  39
   1   4  19 1267.64 130.335  30
   1   5 -14 50.2369 66.7359  31
   1   5 -14 107.687 78.1318  29
  -1  -5  14 140.978 69.1883  34
   1   5 -13 2507.71 228.420  29
  -1  -5  13 3135.96 244.868  34
   1   5 -13 2746.29 229.705  31
   1   5 -12 3767.69 284.502  29
   1   5 -12 3110.32 265.394  31
  -1  -5  12 3425.27 276.550  33
  -1  -5  12 3604.11 281.194  34
   1   5 -11 41.2566 76.2148  31
   1   5 -11 63.2101 96.3923  29
   1   5 -10 170.880 109.739  29
  -1  -5  10 86.0434 94.0491  34
  -1  -5  10 43.0810 91.9101  33
   1   5  -9 4059.67 307.602  29
  -1  -5   9 3862.76 302.110  34
  -1  -5   9 3789.41 301.329  33
   1   5  -8 483.973 122.811  29
  -1  -5   8 390.464 116.638  34
  -1  -5   8 329.923 118.868  33
   1   5  -7 53.0833 77.3650  29
  -1  -5   7 160.992 91.9024  34
  -1  -5   7 53.1283 79.2518  33
  -1  -5   6 500.281 107.231  34
  -1  -5   5 130.465 80.6711  34
   1   5  -5 113.316 77.6614  29
  -1  -5   4 4964.36 276.865  34
   1   5  -4 5114.95 278.430  29
   1   5  -3 20067.8 644.554  29
  -1  -5   2 3973.63 223.539  34
  -1  -5   1 150.719 69.6809  34
   1   5   0 13789.4 462.758  30
  -1  -5   0 14490.6 470.376  34
  -1  -5   0 14288.4 475.573  37
   1   5   1 5643.11 249.209  30
  -1  -5  -1 5650.83 249.366  37
  -1  -5  -1 5176.91 242.216  34
  -1  -5  -2 43993.3 1112.47  34
   1   5   2 42523.4 1028.97  14
   1   5   2 45777.2 1118.76  30
  -1  -5  -2 44326.1 1116.16  37
  -1  -5  -2 40993.4 1006.57  17
   1   5   3 17462.4 498.754  14
   1   5   3 19444.6 564.284  30
  -1  -5  -3 18749.7 557.946  34
   1   5   4 24.9659 58.8696  30
  -1  -5  -4-8.39169 51.8750  38
  -1  -5  -4-16.5421 54.6593  34
   1   5   5 479.469 86.8480  30
  -1  -5  -5 550.136 87.3422  38
  -1  -5  -5 651.611 91.7531  34
   1   5   6 7233.30 311.727  30
  -1  -5  -6 7408.37 314.554  38
  -1  -5  -6 6532.40 296.495  31
  -1  -5  -7 29178.7 839.582  32
  -1  -5  -7 27584.4 830.668  31
  -1  -5  -7 29046.6 837.114  39
   1   5   7 27886.8 834.394  30
  -1  -5  -8 9081.38 390.724  32
  -1  -5  -8 9489.86 395.576  31
   1   5   8 8950.24 383.972  30
  -1  -5  -9 1376.74 147.981  32
   1   5   9 1368.62 153.743  30
  -1  -5  -9 1598.90 164.196  39
  -1  -5 -10 495.253 110.690  32
  -1  -5 -10 137.909 79.0148  31
  -1  -5 -10 311.196 96.4353  39
   1   5  10 316.854 95.7173  30
   1   5  10 417.196 94.5283  36
  -1  -5 -11 3328.68 257.695  39
   1   5  11 3072.78 246.582  30
   1   5  11 2632.90 229.417  36
  -1  -5 -11 3711.60 265.843  32
  -1  -5 -11 2962.29 239.448  31
  -1  -5 -12 3111.57 259.813  39
   1   5  12 2864.99 242.645  30
   1   5  12 3036.92 252.963  36
  -1  -5 -12 2960.26 251.276  32
  -1  -5 -12 2913.62 249.087  31
  -1  -5 -13 4399.20 317.256  39
  -1  -5 -13 3908.69 307.755  32
  -1  -5 -13 3799.81 300.566  31
   1   5  13 4700.17 323.664  36
   1   5  13 4041.29 309.438  30
  -1  -5 -14 108.121 98.9352  31
  -1  -5 -14 87.2136 80.5653  32
   1   5  14 63.2021 87.6094  30
  -1  -5 -14 43.7019 93.2266  39
  -1  -5 -15 4071.68 321.213  39
   1   5  15 4162.00 315.741  35
   1   5  15 3917.57 311.211  30
  -1  -5 -15 4423.48 332.441  32
  -1  -5 -15 4421.99 333.449  31
  -1  -5 -16 126.970 92.5649  39
   1   5  16 241.850 99.9522  35
   1   5  16 141.046 83.8485  30
  -1  -5 -16 126.033 91.8834  32
  -1  -5 -17 1801.43 206.646  39
   1   5  17 2178.47 213.204  35
  -1  -5 -17 1899.05 201.815  32
  -1  -5 -17 1768.60 198.727  31
  -1  -5 -18 3275.02 250.441  39
   1   5  18 3093.54 230.523  35
  -1  -5 -18 3761.95 254.435  31
   1   5  18 2835.99 223.978  30
  -1  -5 -19 1686.73 157.232  39
   1   6 -13 175.383 79.4378  29
   1   6 -13 149.266 70.3193  31
  -1  -6  13 252.643 80.3269  34
   1   6 -12 21330.7 746.322  29
   1   6 -12 19744.9 721.750  31
  -1  -6  12 19952.1 739.180  33
  -1  -6  12 19736.3 729.549  34
  -1  -6  11 2301.46 232.406  34
  -1  -6  11 2478.11 235.381  33
   1   6 -11 2523.29 237.414  31
   1   6 -11 2466.66 236.992  29
   1   6 -10 41651.9 1282.02  31
  -1  -6  10 38209.3 1265.68  33
   1   6 -10 40940.2 1283.59  29
  -1  -6   9 152.702 106.170  34
  -1  -6   9 215.599 100.821  33
   1   6  -9 148.791 92.9910  29
  -1  -6   8 4442.83 330.041  34
  -1  -6   8 4547.98 328.050  33
   1   6  -8 4020.61 310.562  29
  -1  -6   7 2207.26 223.398  34
  -1  -6   7 1860.56 210.266  33
   1   6  -7 2193.24 219.558  29
   1   6  -6 33999.1 1066.78  29
  -1  -6   6 31961.2 1062.95  34
   1   6  -5-16.5574 74.0881  29
  -1  -6   5 171.807 92.7127  34
  -1  -6   4 2300.34 206.190  34
   1   6  -3 1825.73 169.580  29
  -1  -6   3 1694.68 164.885  34
   1   6  -2 218.711 80.5054  29
  -1  -6   2 311.234 91.0822  34
  -1  -6   1 4116.03 244.259  37
  -1  -6   0 26649.9 804.587  34
  -1  -6   0 27551.9 817.504  37
   1   6   0 27107.2 807.762  30
  -1  -6  -1 16188.7 543.273  34
  -1  -6  -1 17337.8 560.239  37
   1   6   1 15414.1 535.790  30
  -1  -6  -2 45960.3 1232.53  34
  -1  -6  -2 47263.2 1244.14  37
   1   6   2 46473.1 1231.45  30
  -1  -6  -3 17466.6 567.793  34
   1   6   3 17897.3 573.795  30
   1   6   4 7065.64 272.110  14
   1   6   4 7307.64 319.442  30
  -1  -6  -4 7647.79 321.847  34
  -1  -6  -4 7915.81 328.051  38
   1   6   5 27960.9 806.717  30
  -1  -6  -5 26709.3 797.869  34
  -1  -6  -5 26713.7 799.543  38
   1   6   6 21218.4 671.285  30
  -1  -6  -6 21259.5 675.666  34
  -1  -6  -6 21122.6 673.957  38
  -1  -6  -7 15513.7 545.125  38
   1   6   7 14543.0 531.678  30
   1   6   8 8999.80 395.959  30
  -1  -6  -8 8750.55 391.546  39
   1   6   9 46436.6 1303.15  30
  -1  -6  -9 45897.2 1309.44  31
  -1  -6  -9 46213.5 1310.82  39
  -1  -6 -10 10963.9 489.026  32
  -1  -6 -10 11326.4 493.306  31
  -1  -6 -10 11113.4 492.531  39
   1   6  10 11971.7 501.388  36
  -1  -6 -11 638.417 120.078  32
  -1  -6 -11 486.499 114.840  31
  -1  -6 -11 639.697 133.488  39
   1   6  11 682.187 124.507  30
   1   6  11 674.167 126.332  36
  -1  -6 -12 3385.91 277.654  39
   1   6  12 3302.55 266.737  30
   1   6  12 2760.58 250.034  36
  -1  -6 -12 3541.35 274.760  32
  -1  -6 -12 3397.39 272.748  31
   1   6  13 2751.08 251.331  30
  -1  -6 -13 2783.84 260.036  39
  -1  -6 -13 3426.71 283.447  31
   1   6  14 167.681 100.050  30
  -1  -6 -14 176.366 91.7533  39
  -1  -6 -14 328.417 125.373  31
  -1  -6 -14 132.519 89.4757  32
   1   6  15 9484.02 489.900  30
  -1  -6 -15 9123.19 494.328  39
  -1  -6 -15 9462.96 498.646  32
  -1  -6 -15 8847.68 483.278  31
  -1  -6 -16 6219.06 384.494  39
   1   6  16 5606.52 364.958  30
   1   6  16 6110.75 372.579  35
   1   6  17 1332.85 169.566  30
   1   6  17 1650.81 182.661  35
  -1  -6 -17 1181.26 170.572  39
   1   6  18 1462.48 157.870  30
  -1  -6 -18 1670.21 175.372  39
   1   6  18 1687.72 168.935  35
  -1  -6 -19 2496.47 190.799  39
   1   7 -13 9.18636 51.0940  29
  -1  -7  12 159.382 68.2593  34
  -1  -7  12 53.9785 57.6063  33
   1   7 -12 142.341 63.0337  31
   1   7 -12 39.0570 70.2822  29
  -1  -7  11 234.991 93.4950  34
  -1  -7  11 175.009 90.0396  37
  -1  -7  11 336.462 99.0496  33
   1   7 -11 276.730 85.6586  31
   1   7 -11 130.460 89.5013  29
  -1  -7  10 195.302 100.452  34
  -1  -7  10 262.708 107.447  37
   1   7 -10 235.327 97.8108  31
  -1  -7  10 173.682 92.1809  33
   1   7 -10 302.242 103.636  29
  -1  -7   9 919.096 154.165  33
   1   7  -9 755.978 144.412  29
  -1  -7   8 517.196 133.802  33
   1   7  -8 462.688 122.667  29
  -1  -7   8 772.412 152.314  34
  -1  -7   7 12918.9 599.947  33
  -1  -7   7 13469.4 619.230  34
   1   7  -7 13246.1 595.181  29
  -1  -7   6 7021.35 414.479  34
   1   7  -6 6283.15 387.249  29
  -1  -7   5 28350.8 960.549  34
   1   7  -5 26728.5 928.686  29
  -1  -7   4 9458.94 464.829  34
   1   7  -4 9190.89 450.307  29
  -1  -7   3 221.391 93.5307  34
  -1  -7   3 352.250 98.1631  37
  -1  -7   2 818.388 133.705  34
  -1  -7   2 719.872 125.068  37
   1   7  -2 790.930 121.420  29
  -1  -7   1 13674.6 542.492  34
  -1  -7   1 14430.9 560.594  37
  -1  -7   0 109.271 79.2755  34
  -1  -7   0 70.8959 76.5346  37
   1   7   1 472.779 97.8344  30
  -1  -7  -1 284.803 91.9270  34
  -1  -7  -1 332.745 93.6373  37
   1   7   2 30454.5 906.346  30
  -1  -7  -2 30332.0 912.583  37
   1   7   3 2239.18 180.770  30
   1   7   4 1513.13 149.406  30
  -1  -7  -4 1766.72 160.081  38
   1   7   5 6936.40 329.191  30
  -1  -7  -5 6738.10 328.097  38
   1   7   6 42768.3 1242.99  30
  -1  -7  -6 45637.7 1258.40  34
  -1  -7  -6 46760.7 1265.59  38
  -1  -7  -7 1926.61 177.331  38
   1   7   7 1764.58 166.528  30
  -1  -7  -8 18309.9 658.804  39
  -1  -7  -8 18077.0 653.706  38
   1   7   8 18228.6 648.814  30
  -1  -7  -9 1012.44 145.370  39
  -1  -7 -10 17594.2 677.117  39
   1   7  10 17650.0 669.442  30
  -1  -7 -11 7990.81 429.500  39
   1   7  11 7753.49 409.817  36
   1   7  11 7946.42 420.460  30
  -1  -7 -12 27528.9 947.710  39
   1   7  12 25600.5 917.289  36
   1   7  12 26619.6 925.219  30
  -1  -7 -13 12623.9 592.073  39
   1   7  13 12050.2 562.901  30
  -1  -7 -14 2532.07 249.289  39
   1   7  14 2291.71 235.882  36
   1   7  14 2431.13 243.046  30
   1   7  15 1180.92 174.618  30
   1   7  16 3201.83 265.889  30
  -1  -7 -16 2955.22 269.358  39
  -1  -7 -17 127.444 81.4644  39
   1   7  17 48.9930 66.1016  35
   1   7  17 16.4181 68.2742  30
   1   7  18 1093.95 134.345  30
  -1  -7 -18 1126.88 148.232  39
  -1  -7 -19 704.071 103.955  39
   1   8 -12 1721.50 136.058  29
  -1  -8  11 90.2902 65.1805  33
  -1  -8  11 217.578 81.0416  34
   1   8 -11 144.570 69.0220  29
  -1  -8  10 17117.1 646.116  37
  -1  -8  10 16401.2 627.896  33
   1   8 -10 14674.4 585.318  31
  -1  -8  10 16554.5 627.908  34
   1   8 -10 16023.8 612.599  29
  -1  -8   9 7925.66 425.894  34
  -1  -8   9 7643.96 429.575  37
   1   8  -9 8419.36 415.280  31
  -1  -8   9 7017.34 406.433  33
  -1  -8   8 10111.3 519.122  37
  -1  -8   8 9643.65 497.824  33
  -1  -8   8 10875.1 522.762  34
   1   8  -8 9443.46 487.911  29
  -1  -8   7 2382.09 243.396  34
  -1  -8   7 2149.52 241.351  37
   1   8  -7 2305.66 231.264  29
  -1  -8   6 3953.11 315.137  34
  -1  -8   6 3948.28 317.699  37
   1   8  -6 3642.49 291.991  29
  -1  -8   5 521.515 126.416  34
   1   8  -5 324.254 116.352  29
  -1  -8   4 541.194 145.110  34
  -1  -8   4 805.684 154.569  37
   1   8  -4 465.491 116.243  29
  -1  -8   3 20434.5 772.494  34
  -1  -8   3 21239.5 799.392  37
   1   8  -3 19390.9 739.439  29
  -1  -8   2 723.845 140.524  34
  -1  -8   2 910.953 151.239  37
   1   8  -2 772.127 130.087  29
  -1  -8   1 54225.4 1550.02  34
  -1  -8   1 55616.9 1570.88  37
   1   8  -1 54294.3 1525.34  29
  -1  -8   0 10828.8 489.355  34
  -1  -8   0 11202.5 499.767  37
  -1  -8  -1 30204.7 949.139  34
  -1  -8  -1 29654.3 950.202  37
   1   8   2 435.598 115.235  30
  -1  -8  -2 647.369 121.585  34
  -1  -8  -2 527.315 111.341  37
   1   8   3 24938.9 819.210  30
  -1  -8  -3 24783.8 809.299  34
   1   8   4 19049.2 668.298  30
  -1  -8  -4 19582.7 672.447  34
  -1  -8  -4 18079.4 665.030  38
   1   8   5 11823.5 492.964  30
  -1  -8  -5 11632.4 488.164  34
  -1  -8  -5 12506.3 502.650  38
  -1  -8  -6 14060.3 547.452  34
  -1  -8  -6 13308.5 544.909  38
  -1  -8  -7 22736.4 790.541  34
  -1  -8  -7 24969.2 819.082  38
  -1  -8  -8 37207.4 1127.80  39
  -1  -8  -8 36573.3 1122.33  38
   1   8   8 36049.2 1110.70  30
  -1  -8  -9 8605.25 433.313  39
   1   8   9 8325.11 421.057  30
  -1  -8 -10 7528.88 414.089  39
   1   8  10 6946.27 387.528  30
  -1  -8 -11 14576.9 633.595  39
   1   8  11 14914.6 621.950  36
   1   8  11 15149.1 627.441  30
  -1  -8 -12 3801.72 303.585  39
   1   8  12 3683.72 289.029  30
  -1  -8 -13 6144.43 400.982  39
   1   8  13 6674.00 398.981  36
  -1  -8 -14 9152.40 487.317  39
   1   8  14 8637.67 461.356  30
   1   8  14 8965.94 469.916  36
   1   8  15 2564.46 241.583  30
  -1  -8 -17 14063.0 574.150  39
   1   8  17 13126.3 537.177  35
   1   8  17 13440.7 542.897  30
  -1  -8 -18 196.717 78.2745  39
  -1  -8 -19 3071.06 196.251  39
  -1  -9  10 2220.89 178.000  34
   1   9 -10 1985.78 162.745  29
  -1  -9  10 2597.89 189.803  33
  -1  -9   9 1220.74 149.093  37
  -1  -9   9 910.122 138.673  34
   1   9  -9 825.263 126.018  29
  -1  -9   9 704.208 118.634  33
  -1  -9   8 334.756 109.520  37
  -1  -9   8 504.023 117.868  34
   1   9  -8 197.345 87.5478  29
  -1  -9   8 176.174 87.5273  33
  -1  -9   7 3427.39 284.303  37
  -1  -9   7 3625.58 286.589  34
  -1  -9   7 3350.72 272.387  33
   1   9  -7 3206.40 265.368  29
  -1  -9   6 223.278 106.533  37
   1   9  -6 138.207 90.3722  29
  -1  -9   6 83.5949 86.9475  33
   1   9  -5 162.476 106.277  29
  -1  -9   5 367.938 122.276  37
  -1  -9   5 310.934 118.104  34
   1   9  -4 9408.50 497.038  29
  -1  -9   4 11306.7 559.342  37
  -1  -9   4 10498.0 534.164  34
   1   9  -3 2624.45 241.838  29
  -1  -9   3 2363.46 240.524  34
  -1  -9   2 30940.6 1051.52  37
   1   9  -2 28999.8 1002.43  45
   1   9  -2 29739.9 1000.58  29
  -1  -9   2 31361.6 1044.77  34
  -1  -9   1 7444.70 424.990  34
  -1  -9   1 7560.65 434.191  37
   1   9   0 20518.1 743.347  29
  -1  -9   0 20384.4 761.774  34
  -1  -9   0 19829.3 768.832  37
  -1  -9  -1 847.946 142.656  34
  -1  -9  -1 608.152 129.174  37
  -1  -9  -2 4179.70 293.313  34
  -1  -9  -3 1315.16 168.028  34
   1   9   3 1096.27 158.855  30
  -1  -9  -4 13896.7 576.796  34
   1   9   4 14595.8 587.168  30
  -1  -9  -4 13825.7 580.451  38
  -1  -9  -5 980.692 146.682  34
  -1  -9  -5 772.907 129.625  38
   1   9   5 481.301 108.620  30
  -1  -9  -6 36073.4 1123.75  34
   1   9   6 36807.5 1126.05  30
  -1  -9  -6 35750.8 1126.04  38
  -1  -9  -7 1132.81 164.045  34
   1   9   7 779.844 132.605  30
  -1  -9  -7 974.464 152.302  38
  -1  -9  -8 18495.3 709.436  39
   1   9   8 17626.6 688.336  30
  -1  -9  -8 18032.5 707.579  38
  -1  -9  -9 2562.69 242.584  39
   1   9   9 2351.70 226.472  30
  -1  -9 -10 17524.1 707.995  39
   1   9  10 16909.4 685.520  30
   1   9  11 1538.73 186.999  30
  -1  -9 -11 1538.49 206.689  39
  -1  -9 -12 19201.0 767.619  39
   1   9  12 18570.8 736.735  36
   1   9  12 19462.1 754.117  30
  -1  -9 -13 27572.0 991.980  39
   1   9  13 28927.9 973.588  36
   1   9  13 29048.9 973.642  30
   1   9  14 3725.53 281.545  36
   1   9  14 3468.95 274.621  30
   1   9  14 3060.83 273.068  14
  -1  -9 -15 655.019 133.364  39
   1   9  15 773.931 144.737  30
   1   9  15 704.565 138.035  14
   1   9  16 15603.7 600.563  30
  -1  -9 -16 15622.7 625.751  39
  -1  -9 -17 110.860 81.4300  39
   1   9  17 205.399 91.7431  14
   1   9  17 174.291 82.9562  30
  -1  -9 -18 6425.51 321.965  39
  -1 -10   9 1706.65 146.955  33
  -1 -10   9 1703.16 145.346  34
  -1 -10   8 1716.26 168.813  34
   1  10  -8 1428.78 144.784  29
  -1 -10   8 1828.57 169.669  33
  -1 -10   7 65.8646 76.9505  34
  -1 -10   7 67.4574 66.3313  37
   1  10  -7 14.3954 68.6619  29
  -1 -10   7 16.1075 73.6900  33
  -1 -10   6 1745.90 201.906  34
  -1 -10   6 1865.03 201.650  37
   1  10  -6 1865.66 190.351  29
  -1 -10   6 1791.53 196.056  33
   1  10  -5 91.5372 72.0570  29
  -1 -10   5 232.000 100.629  37
  -1 -10   5 102.395 91.6674  34
   1  10  -4 18520.5 725.112  29
  -1 -10   4 18702.8 767.016  37
   1  10  -3 59.4261 77.9063  29
  -1 -10   3-22.6168 98.8623  37
  -1 -10   3 22.0814 81.5764  34
   1  10  -2 7126.81 406.726  29
  -1 -10   2 6809.16 421.622  37
  -1 -10   2 6330.79 404.350  34
   1  10  -1 28420.1 1025.60  45
   1  10  -1 32014.3 1032.30  29
  -1 -10   1 29967.1 1057.98  37
  -1 -10   1 31056.4 1055.26  34
   1  10   0 8761.75 449.380  29
   1  10   0 8575.24 477.987  45
  -1 -10   0 7890.81 450.131  34
  -1 -10  -1 4653.55 325.189  34
   1  10   1 3764.58 288.295  29
  -1 -10  -2 3617.74 286.107  34
  -1 -10  -3 2850.32 254.833  38
  -1 -10  -3 3609.51 277.370  34
   1  10   4 1618.60 193.890  30
  -1 -10  -4 1500.44 193.166  38
  -1 -10  -4 1660.58 195.119  34
   1  10   5 4673.19 321.163  30
  -1 -10  -5 5116.28 334.947  38
  -1 -10  -5 4054.88 306.214  34
   1  10   6 1125.03 159.262  30
  -1 -10  -6 684.659 141.168  38
  -1 -10  -6 845.452 148.935  34
   1  10   7-19.5344 83.3578  30
  -1 -10  -7 142.983 82.6908  38
  -1 -10  -7 238.602 116.935  34
  -1 -10  -8-124.169 102.589  39
   1  10   8-39.5071 77.7116  30
   1  10   9 28625.8 1019.05  45
  -1 -10  -9 29757.0 1017.14  39
   1  10   9 29838.0 1003.56  30
   1  10  10 4066.28 311.847  45
   1  10  10 4613.73 322.131  30
  -1 -10 -10 4204.65 319.688  39
   1  10  11 4227.74 309.934  30
  -1 -10 -11 4402.02 334.338  39
   1  10  12 10757.7 519.252  30
   1  10  12 10670.1 504.446  36
  -1 -10 -12 9471.53 510.241  39
   1  10  13 3029.77 256.610  36
   1  10  13 2855.20 251.915  30
   1  10  14 898.441 146.019  36
  -1 -10 -14 1158.78 173.305  39
   1  10  14 811.544 137.833  30
   1  10  15 6656.72 367.908  30
  -1 -10 -15 6463.49 384.236  39
   1  10  16 1576.08 162.572  30
  -1 -10 -16 1404.00 172.738  39
  -1 -10 -17 13.9507 67.8531  39
  -1 -10 -18 1791.50 151.667  39
  -1 -11   7 1872.43 157.916  34
  -1 -11   7 1517.27 146.749  33
  -1 -11   6 1658.10 169.615  34
  -1 -11   6 1747.88 171.647  33
  -1 -11   5 819.872 136.707  34
  -1 -11   5 756.192 134.481  37
   1  11  -5 815.562 127.905  29
  -1 -11   5 983.251 146.157  33
   1  11  -4 4759.58 300.819  29
  -1 -11   4 4870.82 327.833  37
  -1 -11   4 4553.84 314.987  34
  -1 -11   3 991.741 164.849  37
  -1 -11   3 763.815 152.206  34
   1  11  -2 8815.32 464.337  29
  -1 -11   2 9669.03 508.625  37
   1  11  -1 321.644 105.455  29
   1  11  -1 291.331 110.728  45
   1  11   0 32263.0 1061.21  29
  -1 -11   0 32172.4 1092.61  34
   1  11   1 8584.53 446.547  29
   1  11   1 8552.84 489.498  45
  -1 -11  -1 8573.51 468.903  34
   1  11   2 750.243 159.245  45
   1  11   2 680.550 133.681  29
  -1 -11  -2 878.412 157.965  34
  -1 -11  -2 918.911 161.272  38
  -1 -11  -3 2979.49 269.694  34
  -1 -11  -3 3173.83 279.755  38
   1  11   3 3118.40 298.693  45
  -1 -11  -4-21.1295 98.7370  34
  -1 -11  -4 64.8367 92.1933  38
  -1 -11  -5 63.1361 85.1732  34
  -1 -11  -5 21.5676 84.8278  38
  -1 -11  -6 28079.1 992.192  38
   1  11   6 28423.9 980.401  30
  -1 -11  -6 27655.2 981.287  34
   1  11   7 1210.22 188.775  45
  -1 -11  -7 715.740 149.279  38
   1  11   7 1071.15 174.840  30
   1  11   8 1255.05 197.147  45
  -1 -11  -8 846.410 158.206  39
  -1 -11  -8 1432.68 194.682  38
   1  11   8 1026.57 166.832  30
   1  11   9 8553.92 486.537  45
   1  11   9 9760.85 492.317  30
  -1 -11  -9 9300.32 492.711  39
   1  11  10 7132.90 413.043  30
  -1 -11 -10 6818.60 416.695  39
   1  11  11 158.431 100.019  30
   1  11  12 5464.15 349.422  30
   1  11  12 5441.22 338.945  36
  -1 -11 -12 5914.78 379.190  39
  -1 -11 -13 243.127 107.618  39
   1  11  13 18.0022 72.8782  30
  -1 -11 -14 866.029 152.008  39
   1  11  14 1192.94 151.281  30
  -1 -11 -15 50.5142 70.0092  39
   1  11  15-14.1929 67.6906  30
  -1 -11 -16 4261.26 269.760  39
  -1 -11 -17-23.2135 65.5002  39
  -1 -12   5 174.912 71.4102  34
  -1 -12   5 300.236 76.4894  33
  -1 -12   4 3425.67 238.190  34
  -1 -12   4 3300.15 233.302  33
  -1 -12   3-32.1227 78.1216  34
  -1 -12   2 424.895 116.159  34
   1  12  -1 314.762 88.9391  29
  -1 -12   1 113.715 84.9269  34
  -1 -12   0 2699.07 246.525  34
   1  12   0 2003.31 220.312  45
  -1 -12   0 2249.38 231.409  38
   1  12   0 1898.00 224.414   6
   1  12   1 1611.72 202.773  45
   1  12   1 2072.73 201.640  29
  -1 -12  -1 1837.98 219.725  38
  -1 -12  -1 2209.30 224.892  34
   1  12   2 1478.29 176.297  29
  -1 -12  -2 1933.99 218.284  38
   1  12   2 1364.02 200.286  45
   1  12   3 2911.37 243.756  29
  -1 -12  -3 3111.58 277.215  38
   1  12   3 2879.04 285.223  45
   1  12   4 8304.21 431.834  29
  -1 -12  -4 9275.95 486.061  38
  -1 -12  -5 928.310 167.308  38
  -1 -12  -6 150.945 98.7009  38
   1  12   7 3363.57 302.168  45
  -1 -12  -7 3307.00 285.430  38
   1  12   8 18280.9 771.050  45
   1  12   8 19118.8 739.192  30
  -1 -12  -8 17940.5 741.213  38
   1  12   9 9216.37 474.007  30
   1  12   9 8808.61 487.791  45
   1  12  10 41.6936 79.5463  45
   1  12  10 75.6984 82.7283  30
  -1 -12 -10 20.6361 83.5180  39
  -1 -12 -11 12158.8 548.939  39
   1  12  11 10321.8 531.861   6
   1  12  11 10839.1 513.170  30
  -1 -12 -12 745.548 141.046  39
  -1 -12 -13 1215.52 164.137  39
   1  12  13 843.460 134.282  30
  -1 -12 -14 64.6623 72.3433  39
   1  12  14 80.3091 63.8574  30
  -1 -12 -15 55.9657 62.6100  39
  -1 -12 -16 1016.66 122.829  39
  -1 -13   3 119.484 67.2378  34
  -1 -13   3 193.541 66.5596  33
  -1 -13   2 5794.22 306.248  34
  -1 -13   1 2662.60 216.264  38
  -1 -13   1 2725.66 217.477  34
  -1 -13   0 24888.5 852.699  38
  -1 -13   0 26264.5 858.340  34
  -1 -13  -1 1568.58 181.065  34
  -1 -13  -1 1770.78 192.636  38
   1  13   1 2045.08 200.294  45
   1  13   1 1812.30 198.169   9
   1  13   2 17779.8 737.849   6
   1  13   2 18421.1 726.511  45
  -1 -13  -2 18817.5 707.005  34
  -1 -13  -2 18699.2 714.183  38
   1  13   3 4413.40 342.425   6
  -1 -13  -3 4572.99 315.944  38
   1  13   3 4375.13 322.405  45
  -1 -13  -3 4604.64 313.231  34
   1  13   4 325.247 115.345  45
  -1 -13  -4 232.150 106.211  38
  -1 -13  -4 339.167 112.436  34
  -1 -13  -5 3388.56 271.123  34
  -1 -13  -5 3011.02 264.064  38
   1  13   5 3148.32 287.849  45
  -1 -13  -6 3759.95 295.839  38
   1  13   6 3694.39 310.077  45
  -1 -13  -7 97.1359 90.7873  39
  -1 -13  -7 19.4105 84.8515  38
   1  13   7 21.9446 104.665  45
  -1 -13  -8 172.314 100.136  39
   1  13   8 254.722 114.631  45
  -1 -13  -9 392.569 115.800  39
   1  13   9 314.711 119.618   6
   1  13   9 300.610 110.066  45
  -1 -13 -10 757.853 139.338  39
   1  13  10 456.861 136.384   6
   1  13  10 513.259 121.796  45
   1  13  11 202.618 89.7286   6
   1  13  11 320.796 93.1987  45
  -1 -13 -11 172.062 91.5164  39
   1  13  11 200.236 93.6382   9
   1  13  12 15787.4 576.646  30
  -1 -13 -12 15586.7 605.524  39
  -1 -13 -13 321.179 92.6483  39
  -1 -13 -14 3556.98 231.971  39
  -1 -13 -15 63.6289 50.5974  39
  -1 -14   0 246.332 71.7221  34
   1  14   1 4360.71 253.038   7
   1  14   1 4115.62 251.024   9
   1  14   2 886.675 132.358   9
  -1 -14  -2 882.405 124.697  34
   1  14   2 916.985 128.892  45
   1  14   3 9394.38 452.447   9
  -1 -14  -3 9251.75 426.448  38
   1  14   3 9267.77 434.098  45
  -1 -14  -3 9906.30 430.929  34
   1  14   4 474.635 125.012   6
   1  14   4 505.843 116.306   9
  -1 -14  -4 655.323 117.899  38
   1  14   4 666.502 125.802  45
   1  14   5 14931.5 651.580   6
   1  14   5 17320.2 682.506   9
   1  14   5 16389.7 646.066  45
  -1 -14  -5 16946.4 629.634  38
  -1 -14  -6 2984.69 229.751  38
   1  14   6 2385.23 239.491   6
  -1 -14  -6 2622.90 221.757  39
   1  14   6 2741.33 239.248  45
   1  14   6 2731.74 253.450   9
   1  14   7 5487.50 355.504   6
  -1 -14  -7 5104.66 309.230  39
   1  14   7 5530.24 338.501  45
   1  14   7 4963.43 337.730   9
   1  14   8 1280.28 176.369   6
  -1 -14  -8 1416.80 166.226  39
   1  14   8 1263.30 162.265  45
   1  14   8 1342.57 176.436   9
   1  14   9 4381.65 308.062   6
  -1 -14  -9 5135.22 300.430  39
   1  14   9 4712.54 300.599  45
   1  14   9 4722.76 315.157   9
  -1 -14 -10 313.279 90.2315  39
   1  14  10 229.190 86.5536  45
   1  14  10 129.246 84.5475   9
  -1 -14 -11 3778.55 247.752  39
  -1 -14 -12 3758.60 232.327  39
  -1 -14 -13 2673.53 183.759  39
   1  15   3 26.1760 46.3427   7
   1  15   4 3150.52 212.207   9
  -1 -15  -4 3704.16 210.407  39
   1  15   4 3518.32 220.176   7
   1  15   5 49.1285 57.4114   7
  -1 -15  -5 62.0787 51.3011  39
   1  15   5 86.3542 64.4669   9
  -1 -15  -6 32.0073 52.9172  39
   1  15   6 196.793 72.9962   9
   1  15   7 2745.16 208.134   9
  -1 -15  -7 2418.83 179.643  39
   1  15   8 25.9330 63.0689   9
  -1 -15  -8 31.7840 55.3555  39
   1  15   9 2073.59 171.125   9
  -1 -15  -9 1939.64 152.962  39
   1  15   9 1681.70 158.163   7
  -1 -15 -10 219.774 66.0453  39
   1  15  10 335.873 77.8215   9
   1  15  10 345.149 78.8223   7
  -2  15   9 100.178 58.3163   7
  -2  15   8 30.2780 49.0928   7
  -2  15   7 1325.36 137.116   9
  -2  15   7 1779.01 150.615   7
  -2  15   6 164.238 62.8015   7
  -2  15   5 18.9298 49.4511   7
  -2  15   4 1918.67 141.171   7
  -2  15   4 1969.88 145.641  26
  -2  14  13 5984.42 275.014  25
  -2  14  12 3268.76 209.074  25
  -2  14  11 4662.70 262.046  25
  -2  14  10 4155.86 258.211   7
  -2  14  10 3802.02 235.362  43
  -2  14  10 3670.04 236.157  42
  -2  14  10 3673.01 239.974  25
  -2  14  10 3945.06 254.470   9
  -2  14   9 2874.48 210.867  25
  -2  14   9 3020.73 233.475   7
  -2  14   9 2923.15 228.489   9
  -2  14   8 2833.78 207.195  25
  -2  14   8 2725.36 233.574   7
  -2  14   8 2703.19 228.970   9
  -2  14   7 6683.88 326.322  25
   2 -14  -7 6660.90 312.280  39
  -2  14   7 7913.55 401.349   7
  -2  14   7 7809.70 398.891   9
   2 -14  -6 4133.03 232.328  39
  -2  14   6 4690.12 306.008   7
  -2  14   6 4509.25 303.152   9
  -2  14   5 6932.18 377.978   7
  -2  14   5 7110.31 379.725   9
  -2  14   4 4430.32 287.529   7
  -2  14   4 4754.41 294.130   9
  -2  14   3 462.343 95.3887  42
  -2  14   3 207.103 84.6193   9
  -2  14   3 304.962 90.9188   7
  -2  14   2 5263.19 281.403   7
  -2  14   2 5317.60 283.466  26
  -2  14   2 5090.41 278.985  10
  -2  14   2 4699.08 269.630   9
  -2  14   1 1181.78 122.249  26
  -2  14   1 1504.12 144.635  10
  -2  13  15 518.244 81.2323  11
  -2  13  14 1641.42 148.286  11
   2 -13 -13 113.404 54.1402  39
  -2  13  13 101.019 67.1061  11
   2 -13 -12 145.364 73.2103  39
  -2  13  12 179.115 75.5829  11
   2 -13 -11 875.592 119.140  39
  -2  13  11 858.745 124.629  42
  -2  13  11 911.612 132.406  11
  -2  13  10-108.958 96.4445   7
  -2  13  10 72.4444 75.3036   9
   2 -13 -10-13.4919 56.0985  39
  -2  13  10-16.4668 71.9804  44
  -2  13   9 60.4385 85.9536   6
  -2  13   9 119.870 104.389   7
  -2  13   9 119.725 87.2363   9
   2 -13  -9 70.8993 62.0019  39
  -2  13   9 18.1782 88.4278  44
  -2  13   8 1591.77 202.520   7
  -2  13   8 1431.51 195.529   6
  -2  13   8 1249.92 183.081   9
  -2  13   8 1258.43 178.564  44
   2 -13  -8 1172.29 145.497  39
   2 -13  -7 209.103 80.6503  39
  -2  13   7 88.2416 96.4778   6
  -2  13   7 131.906 102.777   7
  -2  13   7 87.8061 106.811   9
  -2  13   7 143.643 89.0467  25
  -2  13   7 120.664 87.9603  44
   2 -13  -6 796.937 124.074  39
  -2  13   6 826.438 163.416   6
  -2  13   6 1178.41 182.241   9
  -2  13   6 996.513 143.251  25
  -2  13   6 694.990 140.589  44
  -2  13   5-110.489 105.420   7
  -2  13   5 110.310 107.333   9
  -2  13   5 203.603 109.889  44
   2 -13  -5 119.682 72.8051  39
  -2  13   4 278.027 105.632  44
  -2  13   4 256.744 108.149   9
  -2  13   4 300.199 124.551   7
  -2  13   4 215.608 121.811   6
  -2  13   3 208.223 99.0925  44
  -2  13   3 344.210 117.644   9
  -2  13   3 284.060 106.188   7
  -2  13   3 306.303 110.360   6
  -2  13   2 541.805 117.182  44
  -2  13   2 443.329 116.029   9
  -2  13   2 445.020 120.430   7
  -2  13   1 369.749 105.482   9
  -2  13   1 403.444 96.5192   7
  -2  13   0 1193.90 161.481  10
  -2  13   0 665.865 115.350  26
  -2  13  -1 842.026 133.564  10
  -2  13  -2 982.497 130.998  10
  -2  13  -3 331.078 81.8311  10
  -2  12  17 662.996 83.5588  11
  -2  12  16-97.5065 53.7419  11
  -2  12  15 5396.74 299.748  11
   2 -12 -14 3532.84 219.606  39
   2 -12 -13 5860.84 314.588  39
   2 -12 -12 3990.91 264.434  39
  -2  12  11 4027.61 299.173   9
   2 -12 -11 4019.30 277.832  39
  -2  12  11 4214.07 309.432   7
  -2  12  10 16510.5 708.873   9
  -2  12  10 15960.0 677.253  44
   2 -12 -10 18349.9 665.812  39
  -2  12  10 15964.0 699.139   6
  -2  12   9 630.562 146.963   6
  -2  12   9 653.264 150.154   7
   2 -12  -9 780.789 132.348  39
  -2  12   9 512.811 137.909  11
  -2  12   9 1095.03 172.896   9
  -2  12   9 801.131 161.682  44
   2 -12  -8 11312.6 516.129  39
  -2  12   8 11747.7 576.393  44
  -2  12   8 11523.4 593.288   7
  -2  12   8 11770.7 602.640   6
  -2  12   7 92.0854 93.1647  44
   2 -12  -7-17.9139 68.3494  39
  -2  12   7-50.7123 108.164   6
  -2  12   7 50.5753 110.536   7
  -2  12   6 93.8209 100.055  44
   2 -12  -6-36.0281 76.8443  39
  -2  12   6-25.7466 104.193   6
  -2  12   5 825.165 183.093   6
  -2  12   5 639.557 142.780  25
  -2  12   4 4711.82 369.080   6
  -2  12   4 5514.55 395.269   7
  -2  12   4 5089.88 379.221  44
   2 -12  -3 52.2710 74.3343  38
  -2  12   3 68.3284 94.7047  44
  -2  12   3 49.4837 94.4077   6
  -2  12   3 24.7094 110.555   7
   2 -12  -2 4528.81 298.383  38
  -2  12   2 4137.73 334.961   9
  -2  12   2 4492.93 337.412  44
  -2  12   2 4101.08 334.232   7
  -2  12   2 4051.14 333.263   6
   2 -12  -1 16.9348 62.5731  38
  -2  12   1 87.0522 95.1364   9
  -2  12   1 61.1270 84.7258  44
  -2  12   1 87.5753 86.1135   6
   2 -12   0 3679.96 264.781  38
  -2  12   0 2837.93 256.006   9
  -2  12   0 3433.71 271.389  44
  -2  12   0 3918.40 294.950   7
   2 -12   1 4467.33 286.306  38
  -2  12  -1 4940.30 317.686  26
   2 -12   2 4249.41 270.506  38
   2 -12   2 4458.69 272.108  33
   2 -12   2 4976.66 278.423  34
   2 -12   3 887.341 110.597  34
   2 -12   3 814.187 110.667  33
  -2  12  -3 744.942 133.475  10
   2 -12   4 5448.56 268.310  34
  -2  12  -4 6360.21 335.303  10
  -2  12  -5 2058.78 167.408  10
  -2  11  17 3848.56 226.829  11
   2 -11 -16 208.611 70.4259  39
   2 -11 -15 1416.80 149.844  39
  -2  11  14 2788.39 236.129  14
   2 -11 -14 2714.90 215.578  39
  -2  11  13 1468.82 184.231  14
   2 -11 -13 1415.70 166.310  39
   2 -11 -12 371.527 100.205  39
  -2  11  12 400.418 107.942  14
   2 -11 -11 886.422 138.439  39
  -2  11  11 526.646 128.481  14
  -2  11  10 3381.97 284.011  44
  -2  11  10 3324.97 304.446   9
  -2  11  10 3555.72 305.916   6
  -2  11  10 3800.80 313.809   7
  -2  11   9 1091.94 173.165  44
  -2  11   9 1162.94 194.779   6
  -2  11   9 1207.14 192.515   7
  -2  11   9 1013.31 181.249   9
  -2  11   8 1234.73 205.081   9
   2 -11  -8 937.481 148.878  39
  -2  11   8 978.806 180.308   6
  -2  11   7 380.832 124.586  45
  -2  11   7 380.247 112.449  11
  -2  11   7 421.472 135.524   9
   2 -11  -7 229.443 95.0727  39
  -2  11   7 396.298 140.518   6
  -2  11   6 2323.28 254.258  45
  -2  11   6 2643.79 279.465   9
  -2  11   6 2223.30 265.949   6
  -2  11   5 6268.06 418.947  45
  -2  11   5 6147.68 436.927   9
  -2  11   5 6166.29 438.117   6
  -2  11   4 10268.1 537.475  45
  -2  11   4 9718.99 553.281   9
  -2  11   4 10176.3 561.690   6
  -2  11   3 4643.17 373.034   6
  -2  11   3 4157.54 338.838  45
   2 -11  -3 3883.79 292.165  38
  -2  11   3 4235.45 316.028  25
  -2  11   3 3917.11 341.819   9
   2 -11  -2 94.8196 78.8811  38
  -2  11   2 181.144 120.947   9
  -2  11   2 51.7799 113.192   6
  -2  11   1 174.035 108.690   9
  -2  11   1 22.9671 90.3446  44
  -2  11   1 24.8525 103.347   6
  -2  11   1 123.866 97.4465   7
  -2  11   0 233.259 111.431   9
  -2  11   0 195.128 109.616  44
  -2  11   0 395.836 123.825   6
  -2  11   0 349.064 117.629   7
   2 -11   1 687.629 125.674  34
  -2  11  -1 694.422 130.656  44
   2 -11   2 205.628 81.8538  34
   2 -11   3 7282.26 389.218  34
   2 -11   3 8355.89 423.410  37
   2 -11   4 15.9736 60.9479  37
   2 -11   4 59.1017 61.4347  34
   2 -11   4-14.7165 70.1888  33
  -2  11  -5 2397.66 226.057  10
   2 -11   5 2542.09 198.800  34
   2 -11   5 2753.71 200.585  33
  -2  11  -6 2524.41 205.028  10
   2 -11   6 2268.45 175.757  34
   2 -11   6 2294.62 173.165  33
  -2  10  18 3366.79 200.443  11
   2 -10 -17 1920.50 147.095  39
  -2  10  16 555.648 112.147  14
   2 -10 -16 687.835 108.886  39
  -2  10  15-18.3150 83.7833  14
   2 -10 -15 45.5933 66.4319  39
  -2  10  14 1589.23 197.076  14
   2 -10 -14 2055.03 199.519  39
  -2  10  13 2810.02 264.046  14
   2 -10 -13 2693.86 237.051  39
  -2  10  12 2820.87 265.565  14
  -2  10  11 6898.06 420.151  14
   2 -10 -11 7677.16 421.108  39
  -2  10  10 31281.2 1089.38   7
  -2  10  10 30527.6 1083.11   6
  -2  10  10 29839.9 1050.80  14
  -2  10  10 31926.1 1094.30   9
   2 -10 -10 31519.6 1038.02  39
  -2  10  10 30765.4 1051.47  44
  -2  10   9 16321.9 694.531  14
  -2  10   9 16964.4 738.327   9
  -2  10   9 16032.9 726.142   6
   2 -10  -9 17703.1 686.069  39
  -2  10   8 42874.4 1361.19  45
   2 -10  -8 42380.0 1297.81  39
  -2  10   8 42511.7 1386.03   9
  -2  10   7 1597.85 210.886  45
   2 -10  -7 2020.33 207.840  39
  -2  10   7 2177.48 253.413   9
  -2  10   6 3098.96 287.122  45
  -2  10   6 2964.42 295.251   9
  -2  10   5 1001.39 181.371   9
  -2  10   5 1221.52 169.580  11
  -2  10   5 1141.29 191.144  45
   2 -10  -5 795.968 139.914  38
  -2  10   4 13240.0 647.198   9
  -2  10   4 12647.7 613.356  45
   2 -10  -4 12960.4 557.386  38
  -2  10   3 4676.36 353.470  45
  -2  10   3 4974.92 380.730   9
  -2  10   2 10150.0 516.189  25
  -2  10   2 11957.5 600.039   9
  -2  10   2 10982.4 562.350  45
   2 -10  -1 3234.34 252.036  34
  -2  10   1 3509.82 297.558  45
  -2  10   1 3192.57 306.068   6
  -2  10   1 3727.93 320.205   9
   2 -10   0 2169.63 212.148  34
  -2  10   0 2259.54 255.528   9
  -2  10   0 2557.27 265.437   6
   2 -10   0 2037.58 213.687  37
   2 -10   1 705.206 127.776  34
  -2  10  -1 483.648 134.118   9
  -2  10  -1 644.019 134.763  44
   2 -10   1 305.165 112.064  37
  -2  10  -1 505.676 130.214   7
  -2  10  -1 507.579 128.834   6
   2 -10   2 5359.29 356.616  37
   2 -10   2 6118.31 371.583  34
   2 -10   3 122.342 84.8223  37
   2 -10   4 1710.49 189.294  33
   2 -10   4 1754.31 199.297  37
   2 -10   4 1248.21 173.894  34
   2 -10   5 539.727 114.682  33
   2 -10   5 554.332 121.699  37
  -2  10  -6 3430.07 276.968  10
   2 -10   6 3111.99 238.674  33
   2 -10   6 3413.57 251.344  34
   2 -10   6 3747.75 269.547  37
  -2  10  -7 1000.95 156.928   8
   2 -10   7 1329.06 141.556  33
   2 -10   7 1425.22 152.203  34
  -2  10  -7 1273.03 159.406  10
  -2  10  -8 2676.65 210.529   8
   2 -10   8 2527.64 183.874  34
  -2  10  -8 2279.55 173.868  10
  -2   9  18 671.765 96.3025   5
   2  -9 -17 96.3545 58.5885  39
  -2   9  17-13.2679 60.7024   5
   2  -9 -16 239.088 90.3806  39
  -2   9  16 292.610 91.9643   5
  -2   9  16 371.633 112.286  14
   2  -9 -15 5955.71 348.585  39
  -2   9  15 5433.77 344.140   5
  -2   9  15 5691.42 376.812  14
  -2   9  14 877.572 162.721  14
  -2   9  14 520.517 123.167   5
   2  -9 -14 695.755 131.416  39
  -2   9  13 1582.64 208.478  14
  -2   9  13 1389.24 186.330   5
   2  -9 -12 1588.28 196.082  39
  -2   9  12 1656.70 214.216  14
   2  -9 -11 25282.5 892.643  39
  -2   9  11 24067.5 920.031  14
   2  -9 -10 31967.8 1050.33  39
  -2   9  10 31339.1 1081.40   7
  -2   9  10 31964.0 1086.49   9
  -2   9   9 43630.1 1357.32   6
  -2   9   9 43163.7 1349.41   9
   2  -9  -9 42038.9 1282.18  39
  -2   9   9 40447.7 1307.34  14
  -2   9   8 5575.51 376.669   6
  -2   9   8 5187.46 352.219  45
  -2   9   8 5600.97 374.042   9
   2  -9  -8 4745.11 319.826  39
  -2   9   8 5538.41 355.603  14
   2  -9  -7 294.701 96.5092  39
   2  -9  -7 97.1318 65.6484  38
  -2   9   7 348.448 123.442   6
  -2   9   7 184.385 105.518   9
  -2   9   7 228.337 112.085  45
  -2   9   7 171.720 87.3838  14
   2  -9  -6-15.9455 54.8449  38
  -2   9   6 46.6147 104.280   6
  -2   9   6 23.1246 98.6473   9
  -2   9   6 62.6942 97.6581  45
  -2   9   6 127.248 81.3333  14
   2  -9  -5 650.476 115.817  38
  -2   9   5 560.151 137.712   6
  -2   9   5 483.211 133.419  45
  -2   9   5 400.793 100.383  14
   2  -9  -4 4914.16 301.758  38
  -2   9   4 4816.85 318.184  11
  -2   9   4 4954.14 368.098   6
  -2   9   4 5714.97 371.762  45
  -2   9   4 5133.77 311.611  14
   2  -9  -3 3938.45 260.665  34
  -2   9   3 4900.54 356.389   9
  -2   9   3 4064.29 314.380  45
  -2   9   3 4188.43 338.882   6
   2  -9  -2 672.875 117.599  34
  -2   9   2 749.115 163.297   6
  -2   9   2 673.694 155.882   9
  -2   9   2 699.790 140.990  45
  -2   9   1 40147.0 1277.33   6
   2  -9  -1 36659.4 1146.85  34
  -2   9   1 39268.5 1270.73   9
  -2   9   1 36833.7 1185.64  25
  -2   9   1 40896.0 1247.73  45
   2  -9  -1 37653.1 1170.16  37
   2  -9   0 1923.40 200.641  37
  -2   9   0 1996.27 237.308   9
  -2   9   0 2314.69 239.536  45
  -2   9   0 2172.55 242.999   6
   2  -9   0 2141.28 214.540  34
   2  -9   1 787.702 145.259  37
  -2   9  -1 673.611 141.449   9
  -2   9  -1 764.958 147.216  45
   2  -9   1 734.214 133.252  34
  -2   9  -1 835.657 163.515   6
   2  -9   2 3750.07 291.657  34
   2  -9   3 15860.7 671.526  34
   2  -9   3 17628.3 718.372  37
   2  -9   4 12756.4 586.514  34
   2  -9   4 12966.2 601.888  37
   2  -9   5 16592.3 694.762  37
   2  -9   5 15385.5 647.901  33
   2  -9   6 225.596 103.666  37
   2  -9   6 366.883 105.135  33
   2  -9   6 174.297 96.1502  34
  -2   9  -7 13084.1 585.667  10
   2  -9   7 13218.8 576.118  37
   2  -9   7 12493.3 540.574  33
   2  -9   7 12851.5 555.931  34
  -2   9  -8 3487.03 256.465  10
   2  -9   8 2909.30 225.881  33
   2  -9   8 3250.92 248.691  34
   2  -9   8 3668.55 263.149  37
   2  -9   9 10385.4 424.527  33
  -2   9  -9 10316.9 477.383   8
   2  -9   9 10807.3 442.184  34
  -2   9 -10 12883.2 496.515   8
   2  -8 -18 5121.99 263.038  39
  -2   8  18 4863.51 278.825   5
   2  -8 -17 1160.82 142.110  39
  -2   8  17 1213.79 166.102  14
  -2   8  17 863.137 138.353   5
  -2   8  16 2032.08 222.315  14
  -2   8  16 2414.39 228.985   5
   2  -8 -16 2476.84 217.736  39
   2  -8 -15 4079.14 293.952  39
  -2   8  15 4170.24 327.904  14
  -2   8  14 1668.92 224.763  14
   2  -8 -13 17450.8 703.848  39
  -2   8  13 16260.6 729.753  14
  -2   8  12 261.673 104.035  14
   2  -8 -12 80.4239 81.4334  39
  -2   8  11 776.190 138.052   5
   2  -8 -11 620.245 129.021  39
  -2   8  10 696.486 141.709  14
   2  -8 -10 735.497 132.216  39
  -2   8  10 711.246 136.829   5
  -2   8   9 420.270 116.265   9
  -2   8   9 261.393 103.451   6
  -2   8   9 307.033 112.313  14
  -2   8   9 257.672 97.9232   5
   2  -8  -9 155.911 86.0624  39
  -2   8   8 6310.70 369.934  45
  -2   8   8 6007.33 373.114  14
   2  -8  -8 6545.87 357.336  39
  -2   8   8 7047.91 404.959   6
  -2   8   8 5922.71 348.854   5
  -2   8   8 6651.74 393.062   9
  -2   8   7 233.550 101.388  14
  -2   8   7 122.087 91.0446   6
   2  -8  -7 93.3158 62.9523  39
   2  -8  -7 43.0615 64.2313  38
  -2   8   7-36.3970 77.6411  45
  -2   8   7-20.2387 84.1575   9
  -2   8   6 9942.47 432.454  22
  -2   8   6 9338.63 478.692   6
   2  -8  -6 8927.62 409.375  38
  -2   8   6 9515.43 466.304  45
  -2   8   6 9313.35 443.601  14
  -2   8   5 5190.50 300.111  22
  -2   8   5 5223.50 353.745   6
   2  -8  -5 5395.75 293.861  38
  -2   8   5 5475.10 337.745  45
  -2   8   5 5597.48 321.777  14
  -2   8   4 7247.14 366.178  22
  -2   8   4 7666.21 434.639   6
   2  -8  -4 7140.30 352.260  38
  -2   8   4 7970.30 419.077  45
  -2   8   4 8087.71 389.007  14
  -2   8   3 10235.5 454.104  14
   2  -8  -3 10347.5 430.423  34
  -2   8   3 10593.4 467.570  11
  -2   8   3 10696.1 530.886   6
  -2   8   3 9924.26 445.565  22
  -2   8   3 11104.4 506.638  45
   2  -8  -2 2982.90 220.903  37
  -2   8   2 2714.55 237.921  45
   2  -8  -2 2516.47 199.451  34
  -2   8   2 3110.41 267.482   6
   2  -8  -1 1918.15 183.396  37
  -2   8   1 1299.84 182.165   9
  -2   8   1 1504.54 187.576  45
   2  -8  -1 1529.82 159.565  34
  -2   8   1 1856.82 209.069   6
   2  -8   0 115.173 73.6494  37
  -2   8   0 61.0543 86.8466   9
  -2   8   0 205.150 99.0752  45
   2  -8   0 76.3579 71.4016  34
  -2   8   0 102.203 95.5459   6
   2  -8   1 4076.63 290.553  37
  -2   8  -1 4924.22 332.672   9
  -2   8  -1 4266.63 297.190  45
  -2   8  -1 3885.78 303.760   6
   2  -8   1 4297.39 283.763  34
  -2   8  -2 478.299 122.293   9
   2  -8   2 454.018 113.307  37
   2  -8   2 546.610 118.325  34
  -2   8  -2 679.069 136.564   6
   2  -8   3 3938.76 291.062  34
   2  -8   3 4726.52 330.819  37
   2  -8   4 19607.0 760.902  34
   2  -8   5-20.7435 98.9317  34
   2  -8   5 21.8892 91.0102  37
   2  -8   6 15460.0 674.954  34
   2  -8   6 17586.4 718.832  37
   2  -8   7 1868.39 208.555  33
   2  -8   7 1753.75 216.442  37
  -2   8  -8 661.550 136.351  10
   2  -8   8 827.133 140.444  33
   2  -8   8 910.763 158.901  34
   2  -8   8 795.622 151.753  37
   2  -8   9 302.566 91.3871  33
   2  -8   9 362.814 107.013  34
   2  -8   9 255.192 93.8735  37
   2  -8  10 65.6109 60.0280  33
   2  -8  10-14.4654 67.5958  34
   2  -8  10-45.8148 60.0611  37
  -2   8 -11 97.4026 72.7088   8
   2  -8  11 33.2444 58.8665  34
  -2   7  19 178.489 56.7926   5
  -2   7  18 854.529 129.477   5
   2  -7 -18 871.679 112.889  39
   2  -7 -17 30.2227 64.4714  39
  -2   7  17 75.3721 71.9030  14
   2  -7 -16 7493.81 402.053  39
  -2   7  16 7387.66 441.245  14
   2  -7 -15 3774.81 292.194  39
  -2   7  15 3760.28 314.917  14
   2  -7 -14 2918.81 256.007  39
   2  -7 -14 2256.58 223.533  31
  -2   7  14 2795.53 278.895  14
   2  -7 -13 70142.5 1954.29  39
   2  -7 -13 70647.2 1936.09  31
  -2   7  13 68838.6 2008.72  14
   2  -7 -12 1698.12 193.715  39
   2  -7 -12 1592.41 186.335  31
   2  -7 -11 15121.4 624.584  39
  -2   7  11 14480.9 655.712  14
   2  -7 -11 15600.7 612.292  31
   2  -7 -10 1161.00 154.284  39
  -2   7  10 979.807 170.444  14
  -2   7   9 28635.3 942.549   6
   2  -7  -9 29071.1 926.478  39
  -2   7   9 29556.3 951.967   9
  -2   7   9 27529.7 909.576  44
  -2   7   9 29041.8 973.350  14
  -2   7   8 14068.6 593.306   6
  -2   7   8 15689.7 600.523   5
  -2   7   8 15063.5 607.839  14
   2  -7  -8 15224.3 569.785  39
  -2   7   8 14067.1 591.121   9
  -2   7   8 14573.9 576.389  45
   2  -7  -7 6705.20 319.477  38
  -2   7   7 6023.00 355.051   6
  -2   7   7 6576.20 359.730  14
   2  -7  -7 6264.96 327.560  39
  -2   7   7 5887.69 350.080   9
  -2   7   7 5886.27 336.023  45
  -2   7   6 4442.84 300.731   6
  -2   7   6 4627.77 283.441  14
   2  -7  -6 4476.90 251.937  38
  -2   7   6 4596.86 286.325  45
  -2   7   5 1474.37 152.197  22
  -2   7   5 1751.13 192.134   6
  -2   7   5 1587.58 154.656   5
  -2   7   5 1561.31 166.374  14
   2  -7  -5 1444.11 140.195  38
  -2   7   5 1904.81 189.011  45
  -2   7   4 6073.79 282.162  30
  -2   7   4 6161.89 323.559  14
  -2   7   4 6719.38 370.124   6
  -2   7   4 6511.20 312.216   5
   2  -7  -4 6053.41 296.731  38
   2  -7  -4 6366.40 290.967  34
  -2   7   4 6508.62 321.131  22
  -2   7   4 6155.12 340.731  45
  -2   7   3 2327.98 205.171  45
  -2   7   3 1982.73 204.911   6
  -2   7   3 2498.14 181.089   5
   2  -7  -3 2356.18 167.304  34
  -2   7   3 2136.99 176.363  22
  -2   7   3 2479.37 196.558  14
  -2   7   2 2597.22 195.705  14
   2  -7  -2 2404.79 178.929  37
  -2   7   2 2509.55 196.952  11
  -2   7   2 2247.04 217.978   6
  -2   7   2 2644.50 197.733  22
  -2   7   2 2480.06 212.450  45
   2  -7  -1 9956.47 414.664  37
  -2   7   1 10739.0 480.148   6
  -2   7   1 10077.8 419.451  11
  -2   7   1 9717.19 426.411  22
  -2   7   1 9603.13 449.276  45
  -2   7   0 5982.43 307.434  13
  -2   7   0 5894.29 342.084   6
  -2   7   0 5228.79 313.093  45
  -2   7   0 5442.24 286.950  46
   2  -7   0 5353.74 299.442  37
  -2   7   0 5902.52 343.227   9
  -2   7   0 5796.48 317.529  25
   2  -7   0 5315.30 288.074  34
  -2   7  -1 44589.9 1285.14  13
  -2   7  -1 45309.0 1357.03   6
  -2   7  -1 47601.9 1341.68  45
   2  -7   1 50281.5 1340.30  37
  -2   7  -1 44769.8 1351.68   9
   2  -7   1 45683.2 1298.68  34
  -2   7  -1 46391.5 1311.98  25
  -2   7  -2 156.682 92.5167   6
  -2   7  -2 156.745 77.9895   9
   2  -7   2 45.7527 69.8443  34
  -2   7  -2 145.771 76.2296  46
  -2   7  -2 192.315 80.9578  45
   2  -7   2 243.376 87.6104  37
  -2   7  -3 31274.4 1006.05  46
  -2   7  -3 32946.8 1019.62  44
   2  -7   3 34156.3 1039.31  34
  -2   7  -4 34.6110 63.9314  46
   2  -7   4-36.3416 81.2962  34
  -2   7  -5 65239.1 1837.94  46
   2  -7   5 68086.9 1870.17  34
   2  -7   6 4540.80 316.833  33
  -2   7  -6 4162.50 310.980  46
   2  -7   6 4240.95 313.718  34
   2  -7   7 10903.8 528.574  33
   2  -7   7 11928.3 563.771  34
  -2   7  -7 11341.0 541.797  46
  -2   7  -8 507.211 128.931  46
  -2   7  -8 572.429 131.700  10
   2  -7   9 601.034 128.743  33
   2  -7   9 529.418 125.189  34
  -2   7  -9 846.126 147.441  46
   2  -7  10 759.083 131.674  33
   2  -7  10 1083.72 159.294  34
  -2   7 -10 1320.53 161.862  46
   2  -7  11 4497.78 280.626  33
  -2   7 -11 4706.85 283.682  46
   2  -7  11 4590.20 298.782  37
   2  -7  11 5243.54 309.435  34
  -2   7 -12 344.213 92.1068   8
   2  -7  12 399.600 91.2862  34
  -2   7 -12 323.557 79.4106  46
  -2   6  19 302.792 76.4549   5
   2  -6 -18 2205.88 185.201  39
  -2   6  17-19.4647 89.0427  14
   2  -6 -17 16.0814 79.7060  31
   2  -6 -17-32.0011 77.8231  39
  -2   6  16 4421.80 339.126  14
   2  -6 -16 4900.57 321.837  39
   2  -6 -16 4931.69 328.997  32
   2  -6 -16 4609.78 315.188  31
   2  -6 -15 3473.44 289.582  32
   2  -6 -15 3571.40 284.872  31
   2  -6 -14 144.340 90.1440  39
   2  -6 -14-21.2899 78.6636  32
   2  -6 -14 101.098 79.5334  31
   2  -6 -13 11120.7 534.666  39
   2  -6 -13 10942.4 525.484  31
   2  -6 -12 1378.25 177.570  39
   2  -6 -12 1548.65 191.064  32
   2  -6 -12 1753.95 196.771  31
   2  -6 -11 160.634 99.3609  39
   2  -6 -11 254.072 87.1091  31
   2  -6 -11 144.077 90.9999  32
   2  -6 -10 391.509 101.159  39
   2  -6 -10 407.382 99.8483  32
   2  -6 -10 305.697 82.8631  31
  -2   6   9 7652.97 361.372  15
   2  -6  -9 8181.15 385.664  32
   2  -6  -9 7502.67 361.636  31
   2  -6  -9 7532.92 372.885  39
  -2   6   8 1424.11 157.655   6
  -2   6   8 1682.84 180.493  14
  -2   6   8 1558.08 154.613  15
   2  -6  -8 1476.22 149.018  39
   2  -6  -8 1435.62 149.521  32
  -2   6   7 2465.57 204.506   9
  -2   6   7 2562.87 210.307  14
  -2   6   7 2617.87 201.736  45
  -2   6   7 2634.98 213.529   6
   2  -6  -6 26549.2 765.208  38
  -2   6   6 25731.6 805.009   5
  -2   6   6 25862.7 835.835   6
  -2   6   6 25441.5 806.084  45
   2  -6  -6 25195.4 772.566  39
  -2   6   6 25661.8 822.647  14
  -2   6   5 7596.79 297.444  30
  -2   6   5 7598.23 354.924  14
   2  -6  -5 7866.54 322.302  38
  -2   6   5 7968.68 350.523   5
  -2   6   5 8110.73 381.422   6
   2  -6  -5 8403.17 314.958  34
  -2   6   5 7149.82 311.554  47
  -2   6   4 5693.29 245.240  30
  -2   6   4 5982.62 284.444   5
  -2   6   4 5143.87 305.754   6
  -2   6   4 5758.51 293.473  14
   2  -6  -4 5283.56 253.447  38
  -2   6   4 5486.98 255.887  47
   2  -6  -4 5921.47 253.152  34
  -2   6   3 4173.69 204.933  30
  -2   6   3 4281.75 238.318  22
  -2   6   3 3999.50 223.756   5
   2  -6  -3 3834.36 200.447  34
  -2   6   3 3922.99 209.952  47
  -2   6   3 3981.03 237.447  14
  -2   6   2 6771.31 317.076  14
  -2   6   2 6979.96 304.381   5
  -2   6   2 7035.99 319.731  22
   2  -6  -2 6743.23 284.524  34
   2  -6  -2 6938.29 297.651  37
  -2   6   2 6522.15 287.664  47
  -2   6   1 1657.49 151.161  14
  -2   6   1 1517.76 169.392   6
  -2   6   1 1401.83 130.403   5
   2  -6  -1 1927.35 150.442  37
  -2   6   1 1797.28 152.757  11
  -2   6   1 1609.14 149.150  22
   2  -6  -1 1305.90 124.127  34
  -2   6   1 1737.45 143.371  46
  -2   6   1 1647.05 157.317  45
  -2   6   0 23437.4 731.699  13
  -2   6   0 24492.9 784.279   6
  -2   6   0 23552.5 711.921   5
   2  -6   0 24423.6 735.147  37
  -2   6   0 22901.3 736.103  22
   2  -6   0 23259.1 707.723  34
  -2   6   0 23131.6 714.415  46
  -2   6   0 24002.1 763.576  45
  -2   6   0 22119.8 710.679  11
  -2   6  -1 1297.77 151.920   6
  -2   6  -1 1267.96 128.395  11
  -2   6  -1 1162.52 149.500   9
  -2   6  -1 1270.31 134.657  46
  -2   6  -1 1431.15 154.215  45
  -2   6  -1 1318.33 142.613  25
  -2   6  -1 1319.81 135.372  13
  -2   6  -2 878.886 128.444   6
  -2   6  -2 1009.65 134.247   9
  -2   6  -2 946.779 124.029  25
  -2   6  -2 1134.35 134.451  45
  -2   6  -2 1079.15 127.503  46
   2  -6   2 864.996 122.137  34
  -2   6  -2 1058.81 128.028  13
  -2   6  -3 8096.19 376.914  25
   2  -6   3 9308.51 406.977  34
  -2   6  -3 8390.13 399.133   6
   2  -6   4 27537.3 893.596  34
   2  -6   5 12941.7 547.916  34
   2  -6   6 68060.2 1869.04  34
   2  -6   6 66351.2 1840.32  33
   2  -6   7 775.516 144.372  34
   2  -6   7 993.583 160.080  33
   2  -6   8 3705.38 302.922  34
   2  -6   8 3380.77 281.747  33
   2  -6   9 1926.83 215.929  34
   2  -6  10 104.149 91.0610  34
   2  -6  10 38.6185 71.3477  33
   2  -6  11 3962.10 296.800  34
   2  -6  11 3730.27 278.468  33
  -2   6 -12 148.735 95.5276   8
  -2   6 -12 47.1814 70.3995  46
   2  -6  12 145.621 85.9601  34
  -2   6 -13 191.298 74.0797  46
   2  -6  13 289.820 78.0567  34
  -2   6 -13 230.015 88.6214  12
  -2   6 -13 193.311 81.3456   8
  -2   5  19 3964.11 242.039   5
   2  -5 -18-27.0575 61.8882  31
   2  -5 -18 13.1228 63.8265  39
   2  -5 -17 8526.57 430.474  32
   2  -5 -17 8409.37 422.901  31
  -2   5  17 7974.51 433.956  14
   2  -5 -17 8363.28 417.609  39
   2  -5 -16 7253.37 423.336  32
   2  -5 -16 7988.97 431.840  31
   2  -5 -16 8253.02 434.406  39
   2  -5 -15 327.971 114.193  31
   2  -5 -15 255.611 109.608  32
   2  -5 -14 391.500 115.106  31
   2  -5 -14 535.433 128.030  32
   2  -5 -14 538.820 128.558  39
   2  -5 -13 5682.26 359.414  31
   2  -5 -13 5200.60 349.919  39
   2  -5 -12 1423.39 188.053  32
   2  -5 -12 1532.88 182.045  39
   2  -5 -12 1360.34 175.648  31
   2  -5 -11 50823.6 1473.59  31
   2  -5 -11 51380.6 1491.05  32
   2  -5 -11 54471.7 1501.65  39
   2  -5 -10 62.2084 69.5843  32
   2  -5 -10 30.8845 67.5045  39
   2  -5 -10 14.8199 64.7843  31
   2  -5  -9 4733.04 274.616  39
  -2   5   9 4654.51 266.724  15
   2  -5  -9 4747.82 277.095  32
  -2   5   9 4542.66 269.765  20
  -2   5   9 4655.64 267.971  21
  -2   5   8 1693.05 155.543  21
  -2   5   8 1606.10 153.493  20
  -2   5   8 1897.49 153.286  44
  -2   5   8 2029.46 168.284   6
  -2   5   8 1651.18 151.361   7
  -2   5   8 1770.96 156.450   9
   2  -5  -8 1653.60 152.005  32
   2  -5  -8 1638.68 146.979  31
  -2   5   7 11452.6 436.908  21
  -2   5   7 11303.7 444.410  20
  -2   5   7 11632.3 450.849   9
  -2   5   7 10680.4 420.222  45
  -2   5   7 11395.0 447.192   6
   2  -5  -7 11422.6 426.992  39
   2  -5  -7 11820.9 431.854  32
   2  -5  -7 11596.9 418.357  31
   2  -5  -6 15267.2 491.888  38
  -2   5   6 14755.8 540.148   9
   2  -5  -6 15955.1 510.541  32
   2  -5  -6 15595.3 494.600  31
  -2   5   6 15045.0 467.325  30
  -2   5   6 15688.0 555.775  14
  -2   5   6 14858.5 528.409  45
  -2   5   6 16420.7 535.227  21
  -2   5   6 15236.7 521.674  15
  -2   5   6 15056.2 543.803   6
  -2   5   6 15101.3 536.650  20
   2  -5  -6 15605.8 512.899  39
  -2   5   5 18128.1 528.523  30
  -2   5   5 17564.3 604.795  14
  -2   5   5 18441.2 598.318  45
  -2   5   5 18633.7 573.813  47
  -2   5   5 18820.6 594.154  15
  -2   5   5 19271.7 627.412   6
  -2   5   5 18741.9 612.197  20
  -2   5   4 3534.81 208.368  14
  -2   5   4 3676.04 213.760  20
   2  -5  -4 3068.32 160.307  34
  -2   5   4 3280.73 158.801  30
  -2   5   4 3169.06 179.393  47
  -2   5   4 3150.12 204.458  45
  -2   5   4 3524.51 206.352   5
  -2   5   4 2961.85 205.869   6
  -2   5   3 50960.3 1329.63   6
  -2   5   3 48691.2 1215.76   8
  -2   5   3 50179.3 1279.23   5
  -2   5   3 48887.6 1299.08  45
  -2   5   3 49326.4 1288.42  14
  -2   5   3 49124.6 1214.17  30
  -2   5   3 47821.2 1246.69  47
   2  -5  -3 48312.1 1218.03  34
  -2   5   2 394.798 82.4357  14
  -2   5   2 245.579 76.2220  22
  -2   5   2 243.205 84.0605  45
   2  -5  -2 346.308 61.6405  34
  -2   5   2 364.697 77.5996   5
  -2   5   2 198.444 85.0727   6
  -2   5   1 479.537 89.4671  14
  -2   5   1 510.809 95.9426  45
  -2   5   1 511.363 83.7301  46
  -2   5   1 552.860 96.8597  22
  -2   5   1 673.041 90.7284  11
   2  -5  -1 476.795 71.2449  34
  -2   5   1 609.654 106.739   6
  -2   5   1 468.204 82.1033   5
  -2   5   0 27.4046 54.4171  46
  -2   5   0 10.7701 67.3672  45
  -2   5   0 40.8949 59.3210  22
  -2   5   0 37.4447 56.4756  11
  -2   5   0 47.2996 65.7708   6
  -2   5   0 54.2894 59.7975   5
   2  -5   0-34.9746 54.0530  37
   2  -5   0 24.0971 45.9730  34
  -2   5  -1 45088.2 1194.30  25
  -2   5  -1 44556.4 1182.76  13
   2  -5   1 43300.7 1157.29  34
  -2   5  -1 42977.3 1164.30  11
  -2   5  -1 44693.2 1214.04   9
  -2   5  -1 43017.7 1173.94  46
  -2   5  -1 44159.8 1193.89  45
  -2   5  -1 44542.1 1214.72   6
  -2   5  -1 44614.9 1172.82   5
  -2   5  -2 22.3823 43.8692  29
  -2   5  -2-21.7591 61.3944  13
  -2   5  -2-10.9463 57.1891  25
  -2   5  -2 59.9705 70.5251   9
  -2   5  -2-33.1507 67.4913  45
  -2   5  -2-36.1110 77.8719   6
   2  -5   2 30.6706 54.2958  34
  -2   5  -3 20557.2 654.296  25
  -2   5  -3 18541.7 645.799   9
  -2   5  -3 20017.6 609.616  29
  -2   5  -3 21049.4 664.684   6
  -2   5  -4 684.009 90.6540  29
  -2   5  -4 783.650 108.252  25
   2  -5   4 963.706 123.319  34
   2  -5   5 6570.47 344.622  34
  -2   5  -5 6274.04 328.368  26
  -2   5  -5 5737.68 299.332  29
   2  -5   6 1791.47 186.646  34
   2  -5   6 1608.90 173.710  33
   2  -5   7 4896.89 325.008  34
  -2   5  -7 4501.44 284.315  29
   2  -5   7 4429.72 301.193  33
   2  -5   8 42563.0 1291.57  34
   2  -5   8 40174.2 1256.01  33
  -2   5  -8 40237.7 1224.50  29
   2  -5   9 11928.8 557.278  33
  -2   5  -9 11864.8 531.807  29
   2  -5   9 12510.8 584.772  34
   2  -5  10 217.046 113.500  34
   2  -5  10 428.969 108.594  33
  -2   5 -10 91.5931 85.7396  29
   2  -5  11 62.9785 87.3342  34
   2  -5  11 137.211 87.7479  33
  -2   5 -11 211.585 92.1669  29
   2  -5  12 1208.13 167.464  34
  -2   5 -12 928.736 142.204  29
   2  -5  12 1251.33 161.378  33
  -2   5 -13 34.9644 78.2276   8
   2  -5  13 97.5893 87.7736  34
  -2   5 -14 1807.94 161.721  12
  -2   5 -14 1715.64 161.158  46
  -2   5 -14 1685.01 159.725   8
   2  -5  14 1743.05 165.347  34
   2  -4 -19 87.3117 53.9928  31
   2  -4 -18 425.602 97.5826  31
  -2   4  17 1938.85 210.768  14
   2  -4 -17 2304.24 212.435  39
   2  -4 -17 2244.90 219.420  32
   2  -4 -17 2531.77 220.396  31
   2  -4 -16 1191.41 170.963  39
   2  -4 -16 1334.02 182.704  32
   2  -4 -16 998.765 161.689  31
   2  -4 -15 1162.57 173.453  32
   2  -4 -15 982.798 162.557  31
   2  -4 -14 737.165 155.689  32
   2  -4 -14 789.491 151.876  39
   2  -4 -14 754.220 145.101  31
   2  -4 -13 1833.60 201.675  39
   2  -4 -13 1399.82 189.326  31
   2  -4 -12 865.631 143.393  31
   2  -4 -12 995.086 156.842  39
   2  -4 -12 1192.68 163.593  32
   2  -4 -11 99.2598 82.0366  31
   2  -4 -11 207.512 87.3213  32
   2  -4 -11 66.5275 74.4567  39
  -2   4  10 3282.13 229.662  15
   2  -4 -10 3824.17 258.160  39
   2  -4 -10 3572.45 246.789  31
   2  -4 -10 4150.19 264.347  32
  -2   4  10 3501.67 237.276  21
  -2   4   9 2654.48 195.251  15
  -2   4   9 2652.89 190.406  20
  -2   4   9 2516.28 191.051  21
   2  -4  -9 2449.09 194.951  39
   2  -4  -9 2886.08 212.374  32
   2  -4  -8 914.232 120.424  39
  -2   4   8 887.831 113.387  21
  -2   4   8 831.336 109.358  20
   2  -4  -8 827.460 114.976  32
   2  -4  -8 811.798 107.983  31
  -2   4   7 18644.0 556.082  30
  -2   4   7 18725.0 600.344   6
  -2   4   7 18926.8 602.329   7
  -2   4   7 19856.4 617.502  15
  -2   4   7 20543.5 612.647   9
  -2   4   7 19219.1 617.827  20
  -2   4   7 18445.1 606.520  21
   2  -4  -7 19185.2 601.649  39
   2  -4  -7 19049.5 593.257  31
   2  -4  -7 19641.5 607.909  32
  -2   4   6 35623.8 942.878  30
  -2   4   6 37848.1 1021.50   6
  -2   4   6 36323.4 931.543  36
  -2   4   6 37818.4 1021.78   9
  -2   4   6 36819.8 1018.66  20
  -2   4   6 37095.5 1010.98  21
   2  -4  -6 38480.5 984.056  31
   2  -4  -6 39232.2 999.142  32
   2  -4  -6 36857.0 988.661  39
  -2   4   6 35986.5 1005.12  15
  -2   4   5 11676.5 337.021  36
   2  -4  -5 11418.5 367.791  38
  -2   4   5 11266.8 415.545   9
  -2   4   5 10989.4 404.324  21
  -2   4   5 11842.9 417.837  20
   2  -4  -5 11579.6 371.667  31
  -2   4   5 11717.4 350.453  30
  -2   4   5 11646.9 398.375  47
  -2   4   5 11240.6 404.117  45
   2  -4  -5 11117.1 380.335  39
  -2   4   5 11204.0 404.379  15
  -2   4   5 12110.5 429.591  14
   2  -4  -4 1235.05 93.6176  38
  -2   4   4 1413.63 128.033  20
  -2   4   4 1364.05 127.811  45
  -2   4   4 1104.17 119.041   9
   2  -4  -4 1173.64 85.6590  34
   2  -4  -4 1182.42 95.9017  32
   2  -4  -4 1153.94 87.9280  31
  -2   4   4 1228.37 84.5300  30
  -2   4   4 1051.98 103.002  47
  -2   4   4 1191.44 120.618  14
  -2   4   4 1480.58 125.775  21
  -2   4   4 1221.21 119.526  15
  -2   4   3 401.603 87.4301  45
  -2   4   3 250.104 73.1398  20
   2  -4  -3 361.940 56.0213  38
   2  -4  -3 282.107 50.6144  34
  -2   4   3 392.797 58.1160   8
  -2   4   3 448.091 53.3007  30
  -2   4   3 541.628 82.9004   5
  -2   4   3 425.486 83.0275  15
  -2   4   3 459.691 74.4585  47
  -2   4   3 343.493 56.2142  12
  -2   4   2 65853.2 1641.28  45
  -2   4   2 65224.8 1559.07  30
  -2   4   2 64627.4 1636.48  20
   2  -4  -2 66923.1 1580.48  37
  -2   4   2 67138.1 1628.31   5
   2  -4  -2 65392.2 1566.71  34
   2  -4  -1 28923.2 749.707  34
  -2   4   1 29017.8 786.925  46
  -2   4   1 28295.5 805.681  45
   2  -4  -1 30597.8 767.500  37
  -2   4   1 28005.6 789.373   5
  -2   4   1 28492.3 803.280  22
   2  -4   0 59065.8 1431.68  34
  -2   4   0 60153.5 1468.23  46
  -2   4   0 59206.3 1485.41  45
  -2   4   0 58511.8 1478.43  22
  -2   4   0 57535.8 1463.06   5
  -2   4   0 58956.2 1497.94   9
  -2   4   0 57366.9 1464.56  11
   2  -4   1 1626.44 116.619  34
  -2   4  -1 1840.38 137.889  46
  -2   4  -1 1791.87 142.315  45
  -2   4  -1 1716.97 141.642  22
  -2   4  -1 1597.46 136.091  25
  -2   4  -1 1624.35 90.0360  17
  -2   4  -1 1742.10 102.119  29
  -2   4  -1 1915.87 140.957   5
  -2   4  -1 1773.66 142.035   9
  -2   4  -1 1654.43 130.256  11
  -2   4  -1 1767.62 126.696  40
  -2   4  -1 1534.30 131.467  13
  -2   4  -2 118555. 2779.98  29
  -2   4  -2 121154. 2851.97  13
  -2   4  -2 119772. 2860.40   9
   2  -4   2 119896. 2825.69  34
  -2   4  -2 123796. 2847.99  45
  -2   4  -2 115578. 2811.32  40
  -2   4  -2 116713. 2844.32  25
  -2   4  -3 13107.1 453.418  25
  -2   4  -3 12976.6 416.340  29
  -2   4  -3 13090.2 454.296   6
  -2   4  -3 11882.6 442.597   7
   2  -4   3 13491.2 454.102  34
  -2   4  -3 13169.3 454.175   9
  -2   4  -3 13098.4 461.405  13
  -2   4  -3 12278.9 423.933  40
  -2   4  -4 1253.63 114.617  29
  -2   4  -4 1200.78 121.925   9
  -2   4  -4 1290.88 119.702  44
  -2   4  -4 1087.61 108.223  40
  -2   4  -4 1353.35 129.742  25
   2  -4   4 1294.42 129.826  34
  -2   4  -5 1215.21 127.979  25
  -2   4  -5 1052.47 127.069  26
  -2   4  -5 1190.13 125.032  29
   2  -4   5 1145.14 136.492  34
   2  -4   6 2171.75 186.551  33
  -2   4  -6 2006.64 172.015  29
   2  -4   6 2171.37 190.818  34
   2  -4   7 913.799 130.079  33
   2  -4   7 726.921 126.405  34
   2  -4   8 4427.02 294.591  33
  -2   4  -8 3505.14 263.762  29
   2  -4   8 4098.45 292.646  34
   2  -4   9 8111.86 435.312  33
   2  -4   9 8536.96 453.082  34
  -2   4  -9 8332.36 424.087  29
   2  -4  10 7203.76 418.522  33
  -2   4 -10 6891.67 395.788  29
   2  -4  10 6702.77 416.266  34
  -2   4 -11 5963.13 371.772  29
   2  -4  11 6591.11 413.537  34
   2  -4  12 255.310 107.770  33
   2  -4  12 335.828 113.403  34
  -2   4 -12 219.363 89.0999  29
   2  -4  13 758.879 139.219  34
  -2   4 -13 1059.77 169.595   8
   2  -4  14 1801.27 183.608  34
  -2   4 -14 1849.88 185.686  12
  -2   4 -14 1364.95 165.692   8
   2  -4  15 2191.41 179.716  34
  -2   4 -15 1977.45 175.505  46
   2  -4  16 2269.47 145.507  30
   2  -3 -19 7904.99 328.957  31
   2  -3 -18 40.3278 57.3503  31
  -2   3  17 7784.18 417.238  14
   2  -3 -17 8977.97 427.105  39
   2  -3 -17 7989.80 420.707  32
   2  -3 -17 8784.93 430.518  31
   2  -3 -16 3709.74 285.599  39
   2  -3 -16 3422.42 281.302  31
   2  -3 -16 3516.91 285.872  32
   2  -3 -15 5765.79 373.141  31
   2  -3 -15 5525.93 369.954  32
   2  -3 -14 827.206 150.790  31
   2  -3 -14 541.878 135.663  39
   2  -3 -14 680.113 142.723  32
   2  -3 -13 891.250 159.701  31
   2  -3 -13 1098.86 159.853  39
   2  -3 -12 3072.07 260.463  31
   2  -3 -12 3317.30 262.763  39
   2  -3 -11 53780.3 1494.70  39
   2  -3 -11 55919.3 1507.22  31
  -2   3  11 50314.1 1457.10  15
  -2   3  11 51227.5 1430.15  35
  -2   3  10 4496.53 278.807  15
  -2   3  10 5660.85 284.608  35
   2  -3 -10 5147.36 297.288  39
   2  -3 -10 5528.96 293.571  29
   2  -3 -10 5588.79 311.273  31
  -2   3   9 26465.7 785.058  20
  -2   3   9 24422.8 793.180  15
   2  -3  -9 25961.4 782.476  29
  -2   3   9 26262.3 762.373  30
  -2   3   9 26128.8 764.231  35
   2  -3  -8 10232.4 400.736  39
   2  -3  -8 10579.5 403.221  31
  -2   3   8 10504.1 400.322  20
   2  -3  -8 10292.0 383.823  29
  -2   3   8 10241.0 367.667  30
  -2   3   8 10044.0 405.087  15
   2  -3  -7 3467.75 196.688  39
  -2   3   7 3682.43 184.004   9
   2  -3  -7 3242.43 187.589  31
  -2   3   7 3463.84 170.080  30
   2  -3  -7 3019.84 172.076  29
  -2   3   7 3416.47 205.682  15
  -2   3   7 3220.12 177.248   7
  -2   3   7 3373.78 198.304  20
  -2   3   7 3322.89 170.553  42
  -2   3   7 3127.94 166.298  44
  -2   3   7 3387.02 211.326  16
   2  -3  -6 35755.2 950.643  39
  -2   3   6 35724.0 955.407   9
   2  -3  -6 36835.5 950.999  31
  -2   3   6 34995.4 909.820  30
  -2   3   6 36905.9 980.149  15
  -2   3   6 35225.4 952.678   7
  -2   3   6 34863.0 951.283   6
  -2   3   6 37733.1 982.194  20
  -2   3   6 35254.6 905.698  36
  -2   3   6 36308.5 943.614  44
  -2   3   6 38040.7 998.478  16
   2  -3  -5 17080.6 492.943  39
  -2   3   5 15859.5 445.611  36
   2  -3  -5 16657.1 482.923  31
  -2   3   5 16673.4 454.578  30
  -2   3   5 17271.5 522.068  15
  -2   3   5 16874.8 514.918   7
  -2   3   5 17368.6 520.698   6
  -2   3   5 15995.2 509.385   9
  -2   3   5 15942.6 436.015  10
  -2   3   5 17273.0 521.712  21
  -2   3   5 16939.0 519.332  20
  -2   3   5 16883.8 504.281  44
  -2   3   5 17373.1 533.085  16
   2  -3  -4 154.396 47.7023  39
   2  -3  -4 101.206 39.2260  38
  -2   3   4 104.258 58.1956  21
  -2   3   4 107.046 66.0899  20
  -2   3   4 124.782 74.4308  19
  -2   3   4 92.2922 62.2977   9
  -2   3   4 96.2930 40.8700  10
  -2   3   4 157.631 32.0891  36
   2  -3  -4 110.415 45.4815  32
   2  -3  -4 33.2535 37.1716  31
  -2   3   4 74.2966 61.0128  15
  -2   3   4 68.9839 55.1077  45
  -2   3   4 178.921 59.1275  47
  -2   3   4 131.048 60.2370   6
  -2   3   4 134.989 65.2016  16
  -2   3   3 29360.9 760.569  24
  -2   3   3 28845.7 792.737   9
   2  -3  -3 28943.5 709.082  34
  -2   3   3 27820.7 776.028  21
  -2   3   3 29400.6 786.738  20
  -2   3   3 28684.4 775.306  19
   2  -3  -3 29769.6 724.227  38
   2  -3  -3 28649.5 729.451  32
   2  -3  -3 28519.2 717.513  31
  -2   3   3 29030.5 787.110  14
  -2   3   3 30124.6 785.374  15
  -2   3   3 28315.2 727.174  12
  -2   3   3 28092.4 774.428  45
  -2   3   3 29940.5 796.011   6
  -2   3   3 29618.3 771.624  49
  -2   3   3 28162.5 764.204  47
  -2   3   3 28652.9 788.292  16
  -2   3   2 7436.88 267.954  19
  -2   3   2 7143.88 274.760  20
  -2   3   2 7152.91 273.830   5
  -2   3   2 7211.04 249.305   8
  -2   3   2 7055.47 286.693   6
  -2   3   2 7425.78 276.813  16
  -2   3   2 7423.00 278.327  15
  -2   3   2 7288.02 280.440  14
  -2   3   2 7069.59 247.059  12
  -2   3   2 7466.17 281.375  45
  -2   3   2 7551.69 289.055   9
   2  -3  -2 7338.37 220.360  34
  -2   3   2 7378.65 279.965  21
  -2   3   2 7607.41 251.119  24
  -2   3   2 7616.21 273.117  49
  -2   3   2 7118.53 266.127  47
   2  -3  -1 16691.4 448.392  37
   2  -3  -1 16100.7 437.130  34
  -2   3   1 16844.2 492.957   5
  -2   3   1 16334.6 506.192   6
  -2   3   1 16801.9 485.129  16
  -2   3   1 16878.7 494.790  14
  -2   3   1 16493.8 491.862  20
  -2   3   1 16235.3 464.016  19
  -2   3   1 16855.0 491.863  49
  -2   3   1 16850.7 510.417   9
  -2   3   1 16482.1 495.915  45
  -2   3   1 16758.1 485.587  46
   2  -3   0 3343.45 141.158  34
  -2   3   0 3483.55 184.223   9
  -2   3   0 3353.52 170.198  11
  -2   3   0 3110.32 169.470  49
  -2   3   0 3529.78 174.818   5
  -2   3   0 3324.83 182.317   6
  -2   3   0 3432.43 159.129  16
  -2   3   0 3019.70 134.982  17
  -2   3   0 3185.98 166.982  14
  -2   3   0 3323.41 165.269  40
  -2   3   0 3227.20 175.848  22
  -2   3   0 3529.14 174.277  20
  -2   3   0 3427.57 170.157  46
  -2   3   0 3371.45 179.179  45
   2  -3   1 20652.2 560.292  34
  -2   3  -1 20474.6 593.485  49
  -2   3  -1 20813.4 605.437   6
  -2   3  -1 21019.3 595.755   5
  -2   3  -1 20465.7 547.724  17
  -2   3  -1 20641.5 593.263  11
  -2   3  -1 21913.9 611.964   9
  -2   3  -1 21183.4 596.957  45
  -2   3  -1 20709.6 603.722  22
  -2   3  -1 20763.8 599.013  25
  -2   3  -1 20035.8 595.326  13
  -2   3  -1 19950.0 576.579  40
  -2   3  -2 6689.34 267.474   9
  -2   3  -2 6243.85 255.742  49
   2  -3   2 6216.21 231.301  35
   2  -3   2 6514.79 247.591  34
  -2   3  -2 5752.28 221.963  17
  -2   3  -2 5942.77 215.673  29
  -2   3  -2 6624.80 270.572  13
  -2   3  -2 6529.73 266.582  25
  -2   3  -2 6316.74 263.129   6
  -2   3  -2 6540.24 264.463   7
  -2   3  -2 6214.84 245.382  40
  -2   3  -3 698.061 98.0914  13
  -2   3  -3 728.955 78.6584  29
  -2   3  -3 997.722 99.2333   7
  -2   3  -3 901.428 94.9744   6
  -2   3  -3 804.921 98.7002  25
  -2   3  -3 832.915 91.4190  40
  -2   3  -3 885.782 91.9514  44
  -2   3  -3 800.381 92.6287   9
  -2   3  -4 1327.44 111.710   7
  -2   3  -4 1257.56 120.383  25
  -2   3  -4 1222.05 106.047  29
   2  -3   4 1068.45 109.389  35
  -2   3  -4 1004.24 100.909   9
  -2   3  -4 1115.92 100.014  44
   2  -3   5 5509.51 264.167  35
  -2   3  -5 5239.72 256.402  25
  -2   3  -5 4854.13 250.857  26
  -2   3  -5 4999.71 240.705  29
   2  -3   6 278.206 79.7512  35
  -2   3  -6 535.192 88.4169  26
  -2   3  -6 550.092 93.7199  29
   2  -3   6 516.489 96.8543  33
   2  -3   7 13298.2 529.927  35
  -2   3  -7 14510.4 526.776  29
  -2   3  -7 13932.4 501.201  31
   2  -3   7 13806.5 532.146  33
   2  -3   8 17582.3 634.680  33
   2  -3   8 17231.8 638.559  35
   2  -3   9 621.073 122.429  35
  -2   3  -9 416.867 104.837  29
  -2   3  -9 492.849 101.291  31
   2  -3   9 404.472 110.508  33
   2  -3  10 5848.17 366.623  35
  -2   3 -10 5241.42 332.981  29
   2  -3  10 5244.95 343.835  33
   2  -3  11 12777.6 591.184  34
  -2   3 -11 12283.0 557.239  29
   2  -3  11 11782.1 562.648  33
   2  -3  12 8872.85 482.609  34
  -2   3 -12 9042.85 466.706  29
   2  -3  13 20.7819 79.2932  34
   2  -3  14 110.635 86.2001  34
   2  -3  15 211.602 85.4230  34
   2  -3  16 1369.54 137.736  34
   2  -3  16 1258.03 135.441  30
  -2   3 -16 1472.01 144.194  46
   2  -2 -18 15649.5 566.768  31
   2  -2 -17 2323.21 214.171  31
   2  -2 -17 2287.14 210.156  32
   2  -2 -16 5993.70 363.241  39
   2  -2 -16 5857.22 364.133  31
   2  -2 -16 5309.90 351.492  32
   2  -2 -15 3423.60 291.059  32
   2  -2 -15 3340.86 279.454  31
   2  -2 -14 8636.52 465.119  39
   2  -2 -14 8359.47 466.227  31
   2  -2 -13 17874.0 707.610  39
   2  -2 -13 16778.0 700.445  31
   2  -2 -12 11918.5 549.285  31
   2  -2 -12 13072.8 564.667  39
  -2   2  12 12158.9 525.828  35
   2  -2 -12 12641.8 547.932  29
  -2   2  11 1382.60 152.494  35
   2  -2 -11 1368.13 165.047  39
   2  -2 -11 1377.72 166.577  31
   2  -2 -11 1258.31 153.734  29
  -2   2  10 91632.0 2293.17  35
   2  -2 -10 94695.4 2342.24  39
   2  -2 -10 88899.4 2306.06  29
   2  -2 -10 90903.9 2336.26  31
   2  -2  -9 4160.35 244.289  29
  -2   2   9 4472.48 238.023  35
  -2   2   8 280.729 75.8765  16
  -2   2   8 351.388 77.5460  23
   2  -2  -8 336.763 79.9210  31
  -2   2   8 346.551 79.3499  20
   2  -2  -8 282.243 70.4611  29
  -2   2   8 273.972 62.9362  35
   2  -2  -8 488.120 91.3823  39
  -2   2   7 312.490 78.9616  16
   2  -2  -7 190.365 67.7877  31
   2  -2  -7 303.773 72.9758  29
  -2   2   7 174.536 64.6560  23
   2  -2  -7 336.929 72.9901  39
  -2   2   7 307.890 76.5120  20
   2  -2  -6 37674.7 974.284  31
   2  -2  -6 36233.4 951.064  29
  -2   2   6 36853.8 949.006   7
  -2   2   6 35914.2 945.097   9
  -2   2   6 37154.4 936.466  43
  -2   2   6 38749.1 943.985  44
  -2   2   6 36654.4 937.124  42
   2  -2  -6 37872.7 973.844  39
  -2   2   6 37090.9 988.027  20
  -2   2   6 36143.1 988.325  16
   2  -2  -5 10073.1 329.176  31
   2  -2  -5 9466.15 307.942  29
  -2   2   5 10278.8 366.308  19
  -2   2   5 9859.31 348.538  20
   2  -2  -5 10337.4 329.782  39
  -2   2   5 10048.5 353.354  23
  -2   2   5 10153.5 332.576   9
  -2   2   5 9539.40 321.976  42
  -2   2   5 9591.66 319.738  44
  -2   2   5 9913.96 331.639   7
  -2   2   5 10260.5 357.141  16
  -2   2   4 136726. 3224.43  19
  -2   2   4 137084. 3215.08  20
   2  -2  -4 137509. 3171.44  39
  -2   2   4 140718. 3220.50  23
  -2   2   4 139805. 3204.20   9
   2  -2  -4 136668. 3168.90  31
  -2   2   4 139515. 3224.61  16
  -2   2   4 137264. 3208.50  47
  -2   2   4 138842. 3172.64  49
  -2   2   4 137058. 3215.10  15
  -2   2   4 137388. 3192.12  44
  -2   2   4 137414. 3202.05   7
  -2   2   4 136269. 3201.86   6
  -2   2   3 1510.87 109.485  44
  -2   2   3 1480.11 112.683  23
  -2   2   3 1590.09 114.831  24
  -2   2   3 1516.76 92.6601  10
  -2   2   3 1552.53 115.528   9
   2  -2  -3 1572.37 87.5989  39
  -2   2   3 1733.81 116.796  20
  -2   2   3 1674.28 117.733  19
   2  -2  -3 1493.57 82.4108  31
  -2   2   3 1671.71 118.633  16
  -2   2   3 1510.57 100.524  28
  -2   2   3 1484.38 102.017  49
  -2   2   3 1417.54 106.784  47
  -2   2   3 1619.55 118.569   6
  -2   2   3 1523.31 115.458   7
  -2   2   3 1588.36 114.673  15
  -2   2   3 1420.79 112.679  14
  -2   2   2 22479.8 591.146  24
  -2   2   2 21939.6 605.351  23
  -2   2   2 22291.1 585.314  10
  -2   2   2 22735.5 580.750   8
  -2   2   2 22039.4 608.516   9
  -2   2   2 22199.4 602.071  21
  -2   2   2 21319.4 599.707  20
  -2   2   2 22164.2 597.666  19
   2  -2  -2 21319.5 534.009  38
   2  -2  -2 22628.2 545.621  32
  -2   2   2 21781.1 600.388  16
  -2   2   2 22365.9 578.128  12
  -2   2   2 21985.6 601.450  15
  -2   2   2 22839.5 605.654  14
  -2   2   2 22423.7 591.798  49
  -2   2   2 20552.6 591.202  47
  -2   2   2 21643.2 599.893  48
  -2   2   2 21969.5 600.177  44
  -2   2   2 22233.4 611.109   6
  -2   2   2 22412.6 605.791   5
  -2   2   2 22757.6 612.505   7
   2  -2  -1 5994.72 171.906  34
  -2   2   1 6103.70 228.641  21
  -2   2   1 5995.24 228.797  20
  -2   2   1 6092.60 217.688  19
   2  -2  -1 6198.35 181.901  37
  -2   2   1 6123.45 228.225  15
  -2   2   1 6247.50 225.646  16
  -2   2   1 6315.62 218.397  17
  -2   2   1 6297.23 233.505  14
  -2   2   1 6331.09 227.901  49
  -2   2   1 6184.02 230.359  48
  -2   2   1 5887.92 226.290  46
  -2   2   1 6462.59 235.269  44
  -2   2   1 6160.18 240.683   9
  -2   2   1 6311.66 223.027  12
  -2   2   1 6487.75 227.573  40
  -2   2   1 6135.31 243.635   6
  -2   2   1 6271.95 225.275   8
  -2   2   1 5965.75 229.559   5
  -2   2   1 5809.67 238.054   7
  -2   2   0 1519.48 105.194  20
  -2   2   0 1413.44 102.287  18
  -2   2   0 1512.34 112.255   9
  -2   2   0 1513.54 106.744  11
  -2   2   0 1480.50 108.897  44
  -2   2   0 1514.65 107.017  46
   2  -2   0 1449.33 72.5239  34
  -2   2   0 1399.00 55.6080  32
  -2   2   0 1532.39 96.1090  17
  -2   2   0 1389.93 91.6134  16
  -2   2   0 1534.74 107.321  14
  -2   2   0 1445.71 101.518  40
  -2   2   0 1724.07 119.444   6
  -2   2   0 1587.46 110.003   5
  -2   2   0 1376.41 108.890   7
  -2   2   0 1307.28 102.406  48
  -2   2   0 1545.42 105.510  49
   2  -2   1 116159. 2725.57  35
  -2   2  -1 118730. 2788.87   9
  -2   2  -1 117623. 2784.68  11
  -2   2  -1 119836. 2775.90  40
  -2   2  -1 123002. 2790.25   5
  -2   2  -1 117722. 2788.53   7
  -2   2  -1 119833. 2792.92   6
  -2   2  -1 119590. 2761.10  17
  -2   2  -1 121334. 2787.71  22
  -2   2  -1 120252. 2790.61  25
  -2   2  -1 121167. 2768.95  20
  -2   2  -1 120519. 2781.73  44
  -2   2  -1 119864. 2779.12  49
  -2   2  -2 285779. 6522.58   6
  -2   2  -2 293048. 6533.31   5
  -2   2  -2 286242. 6520.99   7
  -2   2  -2 282130. 6492.85  18
  -2   2  -2 286892. 6527.87  13
  -2   2  -2 289977. 6530.56  25
  -2   2  -2 283437. 6510.14  44
  -2   2  -2 289216. 6515.36  49
  -2   2  -2 285833. 6527.16  22
  -2   2  -2 286311. 6521.09   9
   2  -2   2 285494. 6481.72  35
  -2   2  -3 29152.8 765.359  49
  -2   2  -3 29100.0 767.273   7
  -2   2  -3 29081.7 741.419  29
  -2   2  -3 29143.2 790.174  13
  -2   2  -3 28712.9 764.389   9
   2  -2   3 27993.0 753.247  35
  -2   2  -3 28926.8 757.527  44
  -2   2  -3 28644.3 783.438  25
  -2   2  -4 43438.2 1080.25  49
  -2   2  -4 43747.8 1079.03  29
  -2   2  -4 42526.0 1073.37   7
  -2   2  -4 43117.7 1109.02  25
  -2   2  -4 43449.8 1111.10  26
  -2   2  -4 40540.6 1065.62   9
  -2   2  -4 42614.7 1065.06  42
  -2   2  -4 41800.0 1063.21  44
  -2   2  -4 42489.1 1062.51  43
  -2   2  -4 41864.5 1082.61  39
  -2   2  -5 649.565 93.1903  39
  -2   2  -5 583.545 82.3758  29
  -2   2  -5 520.747 87.0276  25
  -2   2  -5 391.233 80.5798  26
   2  -2   5 628.721 89.1219  35
  -2   2  -5 515.725 72.4053  31
   2  -2   5 554.424 85.3974  33
  -2   2  -5 682.687 68.3188  42
  -2   2  -5 651.518 78.2164  49
  -2   2  -6 14524.2 489.219  26
  -2   2  -6 14850.4 501.782  39
   2  -2   6 15233.6 513.812  35
  -2   2  -6 14377.8 474.944  31
   2  -2   6 14378.8 497.635  33
  -2   2  -6 14760.5 493.201  29
  -2   2  -7 3317.18 219.889  10
   2  -2   7 3614.68 224.697  33
  -2   2  -7 3836.04 215.655  31
   2  -2   7 3720.09 235.997  35
  -2   2  -7 3460.77 218.499  29
  -2   2  -8 16619.1 600.492  39
   2  -2   8 16192.3 594.786  33
   2  -2   8 16656.4 606.304  35
  -2   2  -8 16120.7 588.965  29
  -2   2  -9 15.9197 71.2244  39
   2  -2   9-33.7984 62.4303  35
   2  -2   9-16.1216 76.8885  33
  -2   2  -9 28.1189 51.9395  31
   2  -2  10 490.374 108.778  33
   2  -2  10 589.645 132.568  35
  -2   2 -10 442.717 106.177  31
  -2   2 -10 543.649 114.017  29
   2  -2  11 28942.3 986.230  33
  -2   2 -11 27323.5 932.446  31
  -2   2 -11 29550.3 976.388  29
   2  -2  12 2406.53 245.411  35
  -2   2 -12 2180.15 212.192  31
  -2   2 -12 2169.96 222.501  29
   2  -2  13 4354.80 328.578  35
   2  -2  14 445.587 129.979  34
   2  -2  15 3016.49 251.028  34
   2  -2  16 5134.50 296.239  34
   2  -2  17 3258.23 200.796  34
  -2   2 -17 3760.68 215.695  46
   2  -2  17 3198.88 198.900  30
   2  -1 -18 11.5089 52.6486  31
   2  -1 -17 186.091 97.0894  31
   2  -1 -17 191.172 87.3956  32
   2  -1 -16 843.153 147.722  31
   2  -1 -16 1001.99 152.947  32
   2  -1 -15 609.626 127.830  39
   2  -1 -14 26349.3 938.651  29
   2  -1 -14 25991.2 948.069  31
   2  -1 -14 27519.5 960.083  39
   2  -1 -13 1051.11 170.123  39
   2  -1 -13 1451.32 194.323  31
   2  -1 -13 1187.04 176.065  29
   2  -1 -12 2194.90 218.000  31
   2  -1 -12 2049.03 206.673  29
   2  -1 -12 1949.03 208.066  39
  -2   1  12 2038.35 200.518  35
   2  -1 -11 17.1597 76.7726  39
   2  -1 -11 35.3416 75.3803  31
   2  -1 -11-16.6180 70.8893  29
  -2   1  11 15.6617 68.4600  35
   2  -1 -10 1309.18 153.413  39
   2  -1 -10 1354.59 159.235  31
   2  -1 -10 1002.42 135.452  29
   2  -1  -9 298.290 76.5072  39
  -2   1   9 220.885 64.9537  35
   2  -1  -9 360.662 92.8563  29
   2  -1  -8 8487.25 346.453  29
  -2   1   8 8485.00 341.326  23
  -2   1   8 7761.54 330.875  20
   2  -1  -8 8384.16 357.488  31
   2  -1  -8 7641.68 338.295  39
  -2   1   8 8425.93 338.319  35
   2  -1  -7 477.436 79.0617  29
  -2   1   7 339.759 73.3073  23
   2  -1  -7 544.653 89.2872  31
  -2   1   7 407.305 73.2203  35
   2  -1  -7 372.119 71.9501  39
  -2   1   7 342.063 72.5241  33
  -2   1   7 391.459 72.8907  16
   2  -1  -6 1311.19 109.778  29
  -2   1   6 1328.59 102.093  35
  -2   1   6 1339.78 111.506  33
   2  -1  -6 1544.66 119.861  31
  -2   1   6 1348.98 87.2820  42
   2  -1  -6 1453.89 114.408  39
  -2   1   6 1585.79 122.782  16
  -2   1   5 71979.8 1674.57  35
  -2   1   5 73263.5 1734.49  19
  -2   1   5 69602.9 1685.32  33
  -2   1   5 73849.2 1723.59  16
   2  -1  -5 70339.1 1684.20  29
  -2   1   5 69282.0 1664.61  48
  -2   1   5 69354.4 1637.47  49
  -2   1   5 70139.4 1722.15  23
  -2   1   5 69444.5 1665.95  42
   2  -1  -5 71828.8 1694.67  39
  -2   1   5 69085.8 1664.81  43
  -2   1   4 1410.21 95.0793  42
  -2   1   4 1419.16 95.2783  43
  -2   1   4 1498.05 117.057  23
  -2   1   4 1520.99 112.609  16
   2  -1  -4 1347.37 87.4177  29
  -2   1   4 1596.56 87.3105  49
  -2   1   4 1590.57 98.2743  48
  -2   1   4 1479.70 84.6154  35
  -2   1   4 1553.40 103.513   9
   2  -1  -4 1576.26 97.7627  39
  -2   1   4 1385.73 114.889  19
  -2   1   3 264361. 5926.51  19
  -2   1   3 258873. 5846.20  35
  -2   1   3 259110. 5908.39   7
  -2   1   3 258218. 5918.37  16
  -2   1   3 263869. 5915.17  28
  -2   1   3 253018. 5895.43  44
  -2   1   3 259318. 5897.31  43
  -2   1   3 258762. 5897.61  42
  -2   1   3 253451. 5922.58  24
  -2   1   3 266895. 5925.64  23
  -2   1   3 267001. 5910.20   9
   2  -1  -3 255164. 5867.27  39
  -2   1   3 263478. 5895.16  41
  -2   1   3 261346. 5913.01  47
  -2   1   3 262846. 5896.40  48
  -2   1   3 260371. 5881.22  49
  -2   1   2 58102.4 1340.34  41
   2  -1  -2 53824.8 1287.37  39
  -2   1   2 56524.9 1352.63  23
  -2   1   2 56375.9 1349.72  24
  -2   1   2 54361.5 1268.22  37
  -2   1   2 57708.8 1328.00  10
  -2   1   2 58397.4 1354.06   9
  -2   1   2 56401.1 1351.70   7
  -2   1   2 56746.9 1351.32  16
  -2   1   2 57130.6 1345.79  28
  -2   1   2 55456.1 1337.31  48
  -2   1   2 55561.1 1329.27  49
  -2   1   2 55203.5 1340.16  47
  -2   1   2 55073.7 1340.92  42
  -2   1   2 57098.4 1344.28  44
  -2   1   2 56742.9 1341.12  43
  -2   1   2 57060.6 1343.87  14
  -2   1   1 5606.54 217.944  18
  -2   1   1 5736.48 210.253  20
  -2   1   1 5696.32 210.540  44
  -2   1   1 6192.68 214.396  42
  -2   1   1 6216.98 216.333  23
  -2   1   1 5723.04 213.875  17
  -2   1   1 5820.73 210.015  16
  -2   1   1 5920.10 208.549  12
  -2   1   1 6265.17 210.826  14
  -2   1   1 6025.11 212.126  15
  -2   1   1 5872.07 218.781   7
  -2   1   1 5906.99 212.221   5
  -2   1   1 5929.13 218.600   9
  -2   1   1 5947.78 208.616  10
  -2   1   1 6083.50 210.761   8
  -2   1   1 5775.90 212.449  48
  -2   1   1 5666.14 203.452  49
  -2   1   1 5690.88 215.308   4
  -2   1   1 5654.25 205.353  40
  -2   1   1 5992.19 211.816  41
  -2   1   0 2394.88 128.216   4
  -2   1   0 2278.84 125.003  10
  -2   1   0 2227.55 120.334  11
  -2   1   0 2328.15 126.670   9
  -2   1   0 2392.31 122.657  46
  -2   1   0 2166.16 120.216  44
  -2   1   0 2356.71 123.330  42
  -2   1   0 2409.44 119.136  23
  -2   1   0 2243.05 121.687  17
  -2   1   0 2520.73 121.922  14
  -2   1   0 2219.78 115.138  15
  -2   1   0 2266.56 123.588  12
  -2   1   0 2421.78 121.903  25
  -2   1   0 2368.20 118.766  40
  -2   1   0 2320.30 122.089  41
  -2   1   0 2274.09 123.516   5
  -2   1   0 2283.14 124.948   8
  -2   1   0 2279.83 126.506   7
  -2   1   0 2080.27 118.678  49
  -2   1   0 2524.98 126.287  48
  -2   1  -1 26249.8 680.172  11
  -2   1  -1 26113.8 681.612   9
  -2   1  -1 24714.4 684.604  10
  -2   1  -1 25801.3 672.224  49
  -2   1  -1 26339.8 673.301  48
  -2   1  -1 25554.3 669.346  41
  -2   1  -1 25946.5 669.943  22
  -2   1  -1 26908.1 678.881  17
  -2   1  -1 25953.0 673.873  13
  -2   1  -1 26095.2 674.882  44
  -2   1  -1 25471.6 674.319  42
  -2   1  -1 26430.6 674.773  43
  -2   1  -1 26303.1 680.492  25
  -2   1  -1 26141.6 682.871   7
  -2   1  -1 26214.5 680.703   5
  -2   1  -2 108270. 2482.78  39
  -2   1  -2 106793. 2512.81  48
  -2   1  -2 108043. 2520.32  49
  -2   1  -2 110170. 2527.90   7
  -2   1  -2 107255. 2533.04   5
  -2   1  -2 109653. 2533.09  13
  -2   1  -2 107948. 2512.31  41
  -2   1  -2 107489. 2527.82  22
  -2   1  -2 107639. 2538.50  26
  -2   1  -2 109503. 2537.82  25
  -2   1  -2 107895. 2525.44   9
  -2   1  -2 108162. 2517.55  43
  -2   1  -2 109889. 2519.49  44
  -2   1  -2 110113. 2519.44  42
  -2   1  -3 3009.15 122.515  31
   2  -1   3 3063.53 136.492  33
  -2   1  -3 3053.12 134.068  29
  -2   1  -3 3142.46 162.561  13
  -2   1  -3 3295.69 163.778  26
  -2   1  -3 3247.13 162.330  25
  -2   1  -3 2928.67 133.251  39
  -2   1  -3 2745.42 139.403   9
  -2   1  -3 2912.65 139.119  43
  -2   1  -3 2998.33 140.896  42
  -2   1  -3 2957.71 144.013  49
  -2   1  -3 2835.06 136.226  48
  -2   1  -4 28768.8 767.068  43
  -2   1  -4 30901.2 814.194  26
  -2   1  -4 31289.6 820.337  25
  -2   1  -4 30540.3 788.952  39
  -2   1  -4 29761.4 770.124  42
   2  -1   4 30322.3 789.401  33
  -2   1  -4 30105.8 770.147  31
  -2   1  -4 30582.0 783.445  49
  -2   1  -4 30658.6 769.715  48
  -2   1  -4 31224.7 790.315  29
  -2   1  -5 30557.1 806.628  29
  -2   1  -5 30090.4 814.706  26
  -2   1  -5 30305.9 825.201  25
  -2   1  -5 29342.1 801.914  39
  -2   1  -5 29566.1 776.358  49
   2  -1   5 30716.8 809.149  33
  -2   1  -5 29871.7 787.606  31
  -2   1  -5 29053.5 755.820  42
  -2   1  -5 30019.3 825.795  10
  -2   1  -6 1752.17 129.654  26
  -2   1  -6 1610.20 130.071  29
  -2   1  -6 1570.91 120.825  31
   2  -1   6 1672.49 135.543  33
  -2   1  -6 1559.01 129.620  39
  -2   1  -6 1439.52 129.786  10
  -2   1  -7 229.007 60.2235  26
   2  -1   7 226.404 74.9901  35
  -2   1  -7 242.840 68.4436  10
  -2   1  -7 220.237 72.3236  29
  -2   1  -7 244.710 66.1762  31
  -2   1  -7 231.167 75.8483  39
  -2   1  -8 1451.08 151.402  39
  -2   1  -8 1431.25 145.434  29
  -2   1  -8 1488.03 141.370  31
   2  -1   8 1763.81 160.472  33
   2  -1   8 1468.34 155.955  35
  -2   1  -9 14504.0 556.365  39
  -2   1  -9 14579.5 557.549  29
  -2   1  -9 13742.6 532.556  31
   2  -1   9 14843.7 566.079  33
   2  -1   9 14882.2 574.166  35
  -2   1 -10 3094.73 245.223  39
   2  -1  10 3145.51 255.830  35
  -2   1 -10 3018.35 237.704  29
   2  -1  10 3701.99 261.859  33
  -2   1 -10 3549.71 243.316  31
  -2   1 -11 111.960 87.3019  39
  -2   1 -11 278.564 101.850  29
   2  -1  11 178.962 96.8091  35
  -2   1 -11 338.749 98.3661  31
   2  -1  11 94.2080 89.9633  33
  -2   1 -12 160.250 97.5491  29
  -2   1 -12 273.563 98.5278  31
  -2   1 -12 221.385 98.0088  39
  -2   1 -13 93.4792 79.7784  31
   2  -1  13 88.0032 96.1899  35
   2  -1  14 42.7099 88.7941  35
  -2   1 -15 220.144 75.1424  31
   2  -1  15 193.353 99.4306  34
   2  -1  16 2196.52 204.446  34
   2  -1  17 145.305 78.4483  30
   2  -1  17 231.401 79.7525  34
   2  -1  18 1608.65 123.148  30
   2   0 -18 1571.12 133.780  31
   2   0 -17 266.718 85.9444  31
   2   0 -16 2395.95 221.101  31
   2   0 -14 667.514 138.541  31
   2   0 -14 634.836 127.419  29
  -2   0  13 558.177 112.142  34
   2   0 -13 777.569 146.699  29
   2   0 -13 557.646 140.919  31
   2   0 -13 608.423 130.411  39
   2   0 -12 3473.44 271.829  39
   2   0 -12 2718.26 248.985  29
   2   0 -12 3297.90 271.505  31
  -2   0  12 2934.88 248.693  35
   2   0 -11 14100.3 586.812  39
   2   0 -11 13773.2 574.088  29
   2   0 -11 12840.0 574.828  31
  -2   0  11 13859.7 570.262  35
  -2   0  10 47608.9 1344.35  35
   2   0 -10 47980.8 1362.45  39
  -2   0  10 46590.6 1348.82  33
   2   0 -10 47577.2 1372.86  31
   2   0  -9 54.9166 66.7938  39
  -2   0   9 141.580 66.1329  35
   2   0  -9 13.5275 70.6920  29
   2   0  -9 115.093 67.2466  31
  -2   0   9 26.8435 64.0318  33
  -2   0   8 39967.5 1098.84  23
   2   0  -8 39505.7 1114.01  29
  -2   0   8 40434.9 1107.54  35
   2   0  -7 4632.18 238.108  29
  -2   0   7 4765.87 241.013  23
  -2   0   7 4791.42 235.557  35
  -2   0   7 4986.93 244.111  33
   2   0  -7 4873.38 244.909  39
  -2   0   7 5012.99 230.538  16
   2   0  -6 2917.46 167.413  29
   2   0  -6 2990.51 171.584  39
  -2   0   6 2976.34 168.821  33
  -2   0   6 3072.78 177.121  19
  -2   0   6 2628.35 159.223  16
  -2   0   5 38710.3 994.376  16
   2   0  -5 38576.1 986.424  29
  -2   0   5 38686.8 1014.27  23
  -2   0   5 40566.7 982.541  35
  -2   0   5 36748.4 937.053  48
  -2   0   5 38777.9 982.217  33
   2   0  -5 39310.4 988.674  39
  -2   0   5 38168.1 937.737  41
  -2   0   5 38161.4 1003.04  19
  -2   0   4 45690.0 1122.47  19
  -2   0   4 42171.4 1050.48  49
  -2   0   4 44015.3 1111.65  16
   2   0  -4 44223.3 1092.27  29
   2   0  -4 43555.4 1087.83  39
  -2   0   4 45121.2 1073.04  41
  -2   0   4 44500.8 1083.23   3
  -2   0   4 45395.7 1087.12  33
  -2   0   4 43601.2 1122.64  23
  -2   0   4 46054.9 1086.59  35
  -2   0   3 4501.69 162.851  33
  -2   0   3 4231.83 177.551   2
  -2   0   3 5301.85 190.204   1
  -2   0   3 4667.95 182.831   3
  -2   0   3 4544.82 195.260  19
  -2   0   3 4724.32 164.404  35
  -2   0   3 4794.64 165.781  49
  -2   0   3 4415.34 174.948  42
   2   0  -3 4813.56 169.460  39
  -2   0   3 4653.19 175.098  41
  -2   0   3 4948.93 206.840  23
  -2   0   3 4925.52 204.907  24
  -2   0   2 720.892 75.5509   3
  -2   0   2 535.097 68.5312   2
  -2   0   2 680.000 71.2219   1
  -2   0   2 699.547 61.9974  49
  -2   0   2 681.891 46.8632  33
  -2   0   2 513.587 65.4944  47
  -2   0   2 686.949 69.0923  43
  -2   0   2 724.836 78.6161  24
  -2   0   2 642.266 80.0551  23
  -2   0   2 572.206 74.3178  28
  -2   0   2 649.247 63.0883  14
   2   0  -2 574.279 47.5206  39
  -2   0   2 582.229 72.1063  27
  -2   0   2 796.391 72.3656  42
  -2   0   1 414995. 9550.65   1
  -2   0   1 418606. 9552.42   3
  -2   0   1 425458. 9552.99   2
  -2   0   1 424267. 9553.21  17
  -2   0   1 426124. 9525.12  14
  -2   0   1 421892. 9537.75   5
  -2   0   1 422974. 9552.33  23
  -2   0   1 428637. 9536.14  47
  -2   0   1 422433. 9535.63  49
  -2   0   1 430077. 9526.83  40
  -2   0   1 430259. 9546.99  42
  -2   0   1 417868. 9544.61  43
  -2   0   0 262350. 5889.36   1
  -2   0   0 262292. 5888.48   2
  -2   0   0 259506. 5889.61   3
  -2   0   0 259571. 5868.32  46
  -2   0   0 265428. 5882.48  43
  -2   0   0 265889. 5876.43  23
  -2   0   0 255728. 5874.55  49
  -2   0   0 263650. 5887.92  17
  -2   0   0 263057. 5863.25  14
  -2   0   0 264919. 5886.68  12
  -2   0   0 261317. 5865.69  15
  -2   0   0 262357. 5882.26  42
  -2   0   0 259140. 5870.23   5
   2   0   0 255143. 5805.89  37
  -2   0  -1 23007.6 609.441  49
  -2   0  -1 24107.8 622.467  17
  -2   0  -1 24015.6 588.471  15
  -2   0  -1 23086.4 617.202  12
  -2   0  -1 23903.0 619.082   2
  -2   0  -1 24349.0 620.064   1
  -2   0  -1 23286.6 618.065   3
  -2   0  -1 22864.1 609.130  42
  -2   0  -1 23269.8 591.150  23
  -2   0  -1 23024.4 621.109   8
  -2   0  -1 23487.1 619.384  10
  -2   0  -1 23702.5 602.401  46
  -2   0  -1 23565.8 610.181  43
  -2   0  -1 24174.3 608.284   5
  -2   0  -2 9077.08 278.212  49
  -2   0  -2 9209.58 293.207  10
  -2   0  -2 9002.26 290.556  26
  -2   0  -2 9223.36 290.211  25
  -2   0  -2 8883.99 234.046  32
   2   0   2 8891.55 243.542  33
  -2   0  -2 8824.14 283.067   5
  -2   0  -2 8644.03 291.772   8
  -2   0  -2 8919.40 278.796  13
  -2   0  -2 8458.09 246.070  23
  -2   0  -2 8470.81 239.286  39
  -2   0  -2 8985.86 276.839  42
  -2   0  -2 8509.17 273.527  43
  -2   0  -2 8963.49 283.395   1
  -2   0  -2 8642.98 281.290   3
  -2   0  -2 8781.40 281.164   2
  -2   0  -3 4488.18 158.141  31
   2   0   3 4606.69 164.639  33
  -2   0  -3 4417.46 169.450  29
  -2   0  -3 4666.55 179.160  49
  -2   0  -3 4597.86 193.283  25
  -2   0  -3 4657.32 197.168  26
   2   0   3 4474.91 176.671  36
  -2   0  -3 4491.10 178.688   1
  -2   0  -3 4574.65 179.823   3
  -2   0  -3 4377.28 176.720   2
  -2   0  -3 4377.30 160.960  39
  -2   0  -3 4403.43 169.405  41
  -2   0  -3 4752.82 177.630  42
  -2   0  -3 4015.35 185.999  10
  -2   0  -4 322.629 52.3416  41
   2   0   4 357.325 60.3398  33
  -2   0  -4 360.993 55.9633  31
  -2   0  -4 358.666 56.7144  29
  -2   0  -4 518.790 80.4959  25
  -2   0  -4 375.601 67.3760  26
  -2   0  -4 364.781 59.8841  39
   2   0   4 403.339 67.6661  36
  -2   0  -4 488.939 63.5867   3
  -2   0  -4 489.768 60.7742  49
  -2   0  -4 410.958 68.2667  10
  -2   0  -5 83316.3 1967.18  26
  -2   0  -5 78718.5 1902.40  41
  -2   0  -5 83428.5 1953.06  39
  -2   0  -5 81411.3 1925.33  49
  -2   0  -5 80487.3 1905.50  48
   2   0   5 81786.8 1952.22  33
  -2   0  -5 83843.8 1943.32  31
  -2   0  -5 80935.0 1964.48  10
  -2   0  -5 83786.4 1960.02  29
  -2   0  -6 1937.60 142.054  29
  -2   0  -6 1862.10 133.036  26
  -2   0  -6 1746.16 132.074  39
  -2   0  -6 2157.48 116.266  49
   2   0   6 1700.05 140.940  36
  -2   0  -6 1978.93 137.172  10
  -2   0  -6 2044.72 134.267  31
   2   0   6 2156.71 145.537  33
   2   0   7 4299.12 229.268  33
  -2   0  -7 4678.84 226.429  31
  -2   0  -7 4509.99 233.036  29
  -2   0  -7 4518.06 231.731  39
  -2   0  -7 4251.48 211.924  26
  -2   0  -7 3804.19 206.084  10
  -2   0  -8 25820.1 774.305  29
   2   0   8 24475.5 764.412  33
  -2   0  -8 24398.6 746.728  31
  -2   0  -9 6649.96 336.400  29
   2   0   9 6541.60 334.365  33
  -2   0  -9 6741.63 338.629  39
  -2   0 -10 21609.3 732.221  31
  -2   0 -10 20947.6 737.108  39
   2   0  10 21230.3 757.363  35
  -2   0 -11 11207.5 514.821  29
  -2   0 -11 11367.3 500.296  31
  -2   0 -11 11780.3 523.978  39
   2   0  11 12146.3 543.887  35
  -2   0 -12 18.1914 67.2097  31
  -2   0 -12 78.3731 89.6345  39
   2   0  12 41.6673 79.4941  35
  -2   0 -13 18447.4 720.541  31
  -2   0 -13 19192.3 755.201  39
   2   0  13 18367.5 756.662  35
  -2   0 -14 4395.24 312.956  31
  -2   0 -14 4048.10 297.792  32
  -2   0 -14 4742.31 336.187  39
   2   0  14 4853.99 349.214  35
   2   0  15 2253.63 232.386  35
  -2   0 -15 2381.13 225.349  31
  -2   0 -15 2300.88 214.382  32
   2   0  16 4368.54 300.405  30
   2   0  16 4004.02 286.191  35
  -2   0 -16 3392.81 247.877  31
   2   0  17 9390.93 417.859  30
   2   0  17 8591.81 410.437  34
   2   0  18 11356.1 428.588  30
   2   0  18 12246.5 437.736  34
   2   1 -17 12.0797 63.1109  31
   2   1 -16 79.9437 73.1629  31
   2   1 -15 496.996 122.814  31
   2   1 -14 760.358 154.933  31
   2   1 -14 1240.09 180.069  29
   2   1 -13 108.524 107.608  31
   2   1 -13 146.519 93.6809  29
  -2  -1  13 92.6201 82.9152  34
   2   1 -12 13611.0 594.495  29
   2   1 -12 12888.4 592.011  31
  -2  -1  12 12758.3 561.024  34
   2   1 -11 1560.56 187.641  39
   2   1 -11 1549.10 192.227  31
   2   1 -11 1758.02 196.613  29
  -2  -1  11 1526.72 190.464  33
   2   1 -10 18344.5 707.142  29
   2   1 -10 20131.4 738.211  31
  -2  -1  10 19503.3 714.649  33
   2   1 -10 20140.8 724.012  39
  -2  -1  10 19969.4 714.309  35
  -2  -1   9 2827.17 214.369  33
  -2  -1   9 2197.60 190.479  35
   2   1  -9 2494.48 206.992  39
  -2  -1   8 43074.3 1191.71  23
   2   1  -8 43665.5 1210.54  29
  -2  -1   8 42935.4 1198.88  33
  -2  -1   8 44366.0 1210.29  35
   2   1  -8 41759.2 1199.08  39
  -2  -1   7 10458.3 415.456  23
   2   1  -7 11046.5 426.716  29
  -2  -1   7 11514.9 423.735  35
   2   1  -7 11744.7 431.190  39
  -2  -1   6 815.224 88.1948  16
   2   1  -6 543.641 85.9020  29
  -2  -1   6 566.579 92.3582  23
  -2  -1   6 627.349 91.7334  33
  -2  -1   6 546.603 83.5310  19
   2   1  -6 585.692 89.9966  39
  -2  -1   6 704.407 91.5299  35
  -2  -1   5 1331.91 109.858  19
   2   1  -5 1207.81 110.881  29
  -2  -1   5 1260.81 81.1248  41
  -2  -1   5 1449.52 113.201  33
  -2  -1   5 1259.20 107.014  16
  -2  -1   5 1113.00 83.0971   3
  -2  -1   5 1320.04 88.1076   2
  -2  -1   5 1355.85 89.6352   1
   2   1  -5 1448.01 115.495  39
   2   1  -4 5.92693 45.2315  39
  -2  -1   4 56.5675 52.9520  19
   2   1  -4-12.6642 48.3232  29
  -2  -1   4 22.6963 42.6203  33
  -2  -1   4 14.9897 42.3653   3
  -2  -1   4 39.3788 44.0490   1
  -2  -1   4 44.6496 44.1426   2
  -2  -1   4 47.3060 47.5306  35
   2   1  -3 50172.9 1254.19  29
  -2  -1   3 54325.7 1286.16  24
   2   1  -3 51940.8 1249.38  39
  -2  -1   3 52262.0 1255.78   1
  -2  -1   3 50477.4 1253.47   2
  -2  -1   3 51850.8 1237.35  34
  -2  -1   2 90084.4 2057.63  34
  -2  -1   2 88306.8 2101.37  24
  -2  -1   2 88799.6 2092.05  18
  -2  -1   2 89721.3 2096.33   1
  -2  -1   2 89170.8 2110.96  28
  -2  -1   1 31389.2 786.611  17
  -2  -1   1 30089.5 789.906  28
  -2  -1   1 30946.1 788.653  27
  -2  -1   1 31280.0 761.179  47
  -2  -1   1 31111.4 787.284   1
  -2  -1   1 30513.8 739.525  34
  -2  -1   1 31257.5 743.548  40
  -2  -1   1 30791.3 735.057  14
  -2  -1   0 19812.4 510.396   5
  -2  -1   0 20257.9 544.606  27
  -2  -1   0 20433.6 547.837  17
  -2  -1   0 20847.3 513.725  47
  -2  -1   0 20607.8 500.052  34
  -2  -1   0 19748.8 545.730   1
  -2  -1  -1 165267. 3858.93  17
  -2  -1  -1 166210. 3858.87   1
  -2  -1  -1 172236. 3826.96   5
  -2  -1  -1 168351. 3814.91  34
  -2  -1  -1 170042. 3807.89  38
  -2  -1  -1 166819. 3820.46  46
  -2  -1  -2 22242.5 542.724  15
  -2  -1  -2 22294.5 597.686  12
  -2  -1  -2 22930.1 603.878  26
  -2  -1  -2 23280.4 602.687   8
  -2  -1  -2 22765.8 566.879  31
  -2  -1  -2 22641.4 602.073   1
  -2  -1  -2 22751.4 554.048  39
  -2  -1  -3 8566.16 288.426  12
  -2  -1  -3 8504.43 235.326  23
  -2  -1  -3 9028.94 261.730  39
  -2  -1  -3 8558.07 289.295   8
  -2  -1  -3 8849.10 285.788   1
  -2  -1  -3 8723.24 294.324  26
  -2  -1  -3 9065.01 261.528  32
  -2  -1  -3 8734.58 265.358  31
  -2  -1  -4 39429.6 1023.22   8
  -2  -1  -4 40000.3 1004.45   2
  -2  -1  -4 40070.4 1003.34   1
  -2  -1  -4 41827.9 1004.09  31
  -2  -1  -4 41643.8 998.312  32
  -2  -1  -4 40442.9 999.246  39
  -2  -1  -4 40358.9 1028.74  26
  -2  -1  -5-10.2594 42.6622  49
  -2  -1  -5 6.01188 41.7536  39
  -2  -1  -5 82.7281 42.0393   1
  -2  -1  -5 39.4497 41.5477   3
  -2  -1  -5 68.2537 41.8587   2
   2   1   5-6.92210 52.4120  36
  -2  -1  -5 54.7203 47.9497  26
  -2  -1  -5 23.4789 43.7344  31
  -2  -1  -6 15191.9 421.955  41
  -2  -1  -6 15891.4 481.545  39
  -2  -1  -6 15876.5 478.985  31
  -2  -1  -6 16071.8 490.213  29
   2   1   6 16161.2 501.716  36
  -2  -1  -6 16020.1 445.999  49
  -2  -1  -6 14841.1 428.365   2
  -2  -1  -6 14675.6 428.465   3
  -2  -1  -7 20968.3 637.016  29
  -2  -1  -7 21053.8 622.607  31
  -2  -1  -7 19874.7 620.607  39
   2   1   7 20747.4 642.838  36
  -2  -1  -8 8372.49 358.878  29
  -2  -1  -8 7999.41 343.198  31
   2   1   8 9130.42 375.092  36
  -2  -1  -8 8407.27 357.356  39
  -2  -1  -9 10035.3 423.738  29
  -2  -1  -9 9385.95 409.035  39
  -2  -1 -10 25333.2 824.219  31
  -2  -1 -10 26531.7 851.152  39
  -2  -1 -11 130.392 76.1760  31
   2   1  11 18.1170 84.6701  35
  -2  -1 -11 34.1451 81.4349  39
  -2  -1 -12 23923.1 844.601  31
   2   1  12 24702.8 878.416  35
  -2  -1 -12 23307.0 852.254  39
  -2  -1 -13 18657.5 723.224  31
  -2  -1 -13 17873.4 725.300  39
  -2  -1 -14 1626.59 192.273  31
  -2  -1 -14 1529.56 184.543  32
   2   1  14 1444.93 197.319  35
  -2  -1 -14 1517.84 198.949  39
  -2  -1 -15 11563.7 538.393  32
   2   1  15 13417.6 606.087  35
  -2  -1 -15 12051.1 566.528  39
   2   1  16 14238.4 604.601  35
  -2  -1 -16 12976.5 553.355  32
  -2  -1 -16 13641.0 564.974  31
  -2  -1 -17 8101.17 388.428  31
   2   1  17 8618.05 424.852  30
   2   1  18 22602.9 727.682  34
   2   1  18 23324.0 731.426  30
   2   1  19 343.891 60.9691  30
   2   2 -17 2462.91 170.800  31
   2   2 -16 2649.97 207.391  31
   2   2 -15-34.8014 82.9929  31
   2   2 -15 101.636 80.7925  29
   2   2 -14 11257.1 539.602  31
  -2  -2  14 10273.6 490.017  34
   2   2 -14 10980.1 527.503  29
   2   2 -13 7892.26 442.535  31
   2   2 -13 7118.81 423.723  29
  -2  -2  12 29159.3 1016.34  33
   2   2 -12 30966.6 1044.54  31
  -2  -2  12 30225.0 1004.52  34
   2   2 -12 29640.3 1031.86  29
  -2  -2  11 1383.19 174.716  34
   2   2 -11 1729.17 201.619  29
   2   2 -11 1798.87 207.155  31
  -2  -2  11 1637.71 195.275  33
  -2  -2  10 25945.1 881.503  34
   2   2 -10 27556.2 917.455  29
  -2  -2  10 26428.5 907.250  33
   2   2 -10 26901.4 930.163  31
  -2  -2   9 59.8703 71.4094  34
  -2  -2   9 48.0043 64.7830  33
   2   2  -9 181.961 84.9911  29
   2   2  -8 27192.9 857.006  29
  -2  -2   8 25699.3 824.012  23
  -2  -2   8 25822.0 831.001  33
  -2  -2   8 26706.9 828.334  34
   2   2  -8 26787.1 848.765  39
  -2  -2   7 19371.5 664.725  23
  -2  -2   7 21722.1 678.832  33
   2   2  -7 20836.6 682.360  29
  -2  -2   6 13805.4 472.096  34
   2   2  -6 13937.2 485.527  39
  -2  -2   6 13386.7 473.882  33
   2   2  -6 14058.9 490.875  29
   2   2  -5 935.692 107.204  39
  -2  -2   5 903.043 91.0985  19
  -2  -2   5 996.101 101.458  34
   2   2  -5 886.179 108.724  29
  -2  -2   4 10376.7 346.555  19
   2   2  -4 10994.9 376.393  29
  -2  -2   4 10710.6 345.101   1
  -2  -2   4 11175.5 362.723  34
  -2  -2   3 27.8952 43.2398  34
   2   2  -3 32.5091 50.7698  29
  -2  -2   3 45.8809 52.6858  24
  -2  -2   2 6907.39 239.435  34
  -2  -2   2 7172.69 254.385  24
  -2  -2   1 50337.8 1209.59  34
   2   2  -1 50198.3 1210.76  30
  -2  -2   1 50575.2 1238.89  28
  -2  -2   1 50844.3 1229.88  17
  -2  -2   0 7341.55 264.490  27
  -2  -2   0 7994.67 246.047  34
  -2  -2   0 7664.64 258.018  17
  -2  -2   0 7501.93 262.422  28
  -2  -2   0 8244.73 243.088  37
  -2  -2  -1 995596. 22344.0  17
  -2  -2  -1 999999. 22314.6  34
  -2  -2  -1 993798. 22341.5  27
   2   2   2 229755. 5240.45  30
  -2  -2  -2 234862. 5239.42  34
  -2  -2  -2 233501. 5233.42  38
  -2  -2  -2 224823. 5248.52  27
  -2  -2  -3 29256.3 740.877  31
   2   2   3 29700.7 749.240  30
  -2  -2  -3 29361.4 739.554  38
  -2  -2  -3 27569.3 740.620  12
  -2  -2  -4 40002.7 1001.36  39
  -2  -2  -4 39248.4 1010.31   8
  -2  -2  -4 39188.4 1006.67  12
  -2  -2  -4 41752.1 1008.94  32
  -2  -2  -4 42200.3 1014.99  31
  -2  -2  -5 976.319 92.1583  39
  -2  -2  -5 1251.97 99.7076  31
  -2  -2  -5 1061.47 94.3276  32
  -2  -2  -5 929.682 89.0841  12
  -2  -2  -5 1007.97 92.1590   8
  -2  -2  -6 1984.85 134.092  39
  -2  -2  -6 1645.59 119.578  12
  -2  -2  -6 1867.68 124.259   8
  -2  -2  -6 1681.42 127.938  31
  -2  -2  -6 1758.83 114.593   1
  -2  -2  -7 3698.55 188.518   8
  -2  -2  -7 3370.37 162.743  49
  -2  -2  -7 3504.91 183.828  12
  -2  -2  -7 3448.63 197.445  39
   2   2   7 3291.90 201.739  36
  -2  -2  -7 3580.00 199.578  31
  -2  -2  -7 3687.99 197.474  32
   2   2   8 6234.73 298.230  36
  -2  -2  -8 5709.84 278.637  39
  -2  -2  -8 5267.19 253.581   8
  -2  -2  -8 6022.20 281.399  31
  -2  -2  -8 5870.82 275.962  32
  -2  -2  -9 11580.9 451.170  39
   2   2   9 10983.5 456.102  36
  -2  -2  -9 11201.4 445.202  31
  -2  -2 -10 3145.44 234.433  39
   2   2  10 3184.95 244.969  36
  -2  -2 -10 2869.20 217.233  31
  -2  -2 -10 3686.04 237.552  32
  -2  -2 -11 5983.84 344.985  39
  -2  -2 -11 6135.81 342.521  31
  -2  -2 -11 5730.92 335.931  32
  -2  -2 -12 161.800 80.5050  32
  -2  -2 -12 74.7481 73.5729  39
  -2  -2 -12 289.589 102.193  31
  -2  -2 -13 6516.01 389.939  39
  -2  -2 -13 6561.53 386.946  31
   2   2  14 6734.24 414.746  35
  -2  -2 -14 5948.20 386.234  39
  -2  -2 -14 6332.54 390.173  31
  -2  -2 -14 5538.88 362.218  32
  -2  -2 -15 3113.74 260.969  32
  -2  -2 -15 3243.01 271.728  31
   2   2  15 3523.00 297.812  35
   2   2  15 2928.93 270.726  30
   2   2  16 80.9144 79.5593  35
  -2  -2 -16-35.4481 81.0824  32
  -2  -2 -16 54.2585 66.8190  31
  -2  -2 -16 114.832 89.4365  39
   2   2  16 20.1409 94.1195  30
   2   2  17 1091.61 157.507  30
   2   2  17 1378.76 171.370  35
  -2  -2 -17 1201.39 151.611  32
  -2  -2 -17 1176.09 149.110  31
   2   2  18 39.2106 70.5300  30
   2   2  19 2314.08 157.454  30
   2   3 -16-11.0414 54.7262  31
   2   3 -15-75.1573 90.6826  31
   2   3 -15 44.4789 73.4873  29
  -2  -3  14 4415.16 283.502  34
   2   3 -14 4489.46 309.339  31
   2   3 -13 2447.72 244.937  29
  -2  -3  13 2337.64 223.313  34
   2   3 -12 108.638 97.2911  31
   2   3 -12 256.026 116.976  29
  -2  -3  12 194.343 90.9032  34
   2   3 -11 21.4921 102.506  31
  -2  -3  11 41.3138 73.7298  33
  -2  -3  11 58.0156 84.5357  34
   2   3 -11 42.1756 82.9400  29
  -2  -3  10 582.019 129.863  33
  -2  -3  10 311.984 97.8955  34
   2   3 -10 418.656 119.109  29
  -2  -3   9 3315.93 258.701  33
  -2  -3   9 3547.80 257.863  34
   2   3  -9 3359.69 267.037  29
  -2  -3   8 2420.28 203.178  34
  -2  -3   8 2169.23 195.505  23
  -2  -3   8 2034.59 192.840  33
   2   3  -8 2221.20 207.247  29
  -2  -3   7 16758.7 618.270  33
   2   3  -7 18853.4 646.151  29
  -2  -3   7 17918.5 622.446  34
   2   3  -6 16614.7 580.950  29
   2   3  -5 5385.46 265.586  29
  -2  -3   5 4677.51 244.452  34
   2   3  -4 9802.53 369.303  29
  -2  -3   4 9069.43 345.692  34
   2   3  -3 9679.74 353.019  29
  -2  -3   3 9847.36 346.344  34
  -2  -3   2 1579.31 107.442  24
  -2  -3   2 1531.21 114.536  34
   2   3  -1 30989.3 803.872  30
  -2  -3   1 30437.7 790.682  24
  -2  -3   1 31364.0 805.586  34
  -2  -3   0 1605.10 109.251  28
  -2  -3   0 1657.83 106.582  34
   2   3   0 1639.16 106.616  30
  -2  -3   0 1421.81 99.4628  17
  -2  -3  -1 59441.8 1401.64  37
  -2  -3  -1 57557.5 1404.00  34
  -2  -3  -1 56553.1 1396.26  28
   2   3   1 57492.1 1406.71  30
  -2  -3  -1 59856.5 1404.26  17
  -2  -3  -2 4635.96 187.526  34
  -2  -3  -2 4529.06 185.039  27
  -2  -3  -2 4269.08 186.991  17
   2   3   2 4148.72 181.478  30
  -2  -3  -2 4393.47 181.126  38
  -2  -3  -3 7713.65 264.559  27
   2   3   3 7315.25 274.326  30
  -2  -3  -3 7944.57 274.312  38
   2   3   4 37121.5 949.622  30
  -2  -3  -4 36318.2 914.784  27
  -2  -3  -4 37458.4 943.892  38
  -2  -3  -4 35146.8 935.416  31
  -2  -3  -5 23397.4 647.727  39
  -2  -3  -5 22164.0 646.442  32
  -2  -3  -5 23568.5 656.679  31
   2   3   5 23976.6 669.118  30
  -2  -3  -6 67233.7 1680.74  12
  -2  -3  -6 73691.6 1740.14  31
  -2  -3  -6 72296.3 1731.86  39
   2   3   6 69432.0 1742.22  30
  -2  -3  -7 21668.6 658.207  31
  -2  -3  -7 22245.0 658.110  32
   2   3   7 22104.4 673.515  30
  -2  -3  -7 21384.6 655.123  39
  -2  -3  -8 34862.5 972.615  31
  -2  -3  -8 33545.6 960.126  32
  -2  -3  -8 33916.4 966.201  39
   2   3   8 34053.8 979.191  36
  -2  -3  -9 6727.85 327.655  32
   2   3   9 6608.02 335.750  36
  -2  -3  -9 6834.02 329.873  39
  -2  -3 -10 199.864 75.9330  32
   2   3  10 77.3346 73.8847  36
  -2  -3 -10 307.625 93.8262  39
  -2  -3 -10 217.736 86.5693  31
  -2  -3 -11 2232.77 203.690  31
  -2  -3 -11 2414.89 209.988  32
   2   3  11 2972.54 240.394  36
  -2  -3 -11 2330.83 211.782  39
  -2  -3 -12 2665.63 237.894  31
  -2  -3 -12 2905.65 244.010  32
   2   3  12 3004.43 254.413  30
  -2  -3 -12 2970.54 253.031  39
   2   3  13 634.765 144.725  30
  -2  -3 -13 692.282 136.678  31
  -2  -3 -13 546.207 127.210  39
  -2  -3 -13 509.385 120.373  32
  -2  -3 -14 37258.1 1219.72  39
   2   3  14 38135.8 1234.51  30
   2   3  14 37890.3 1232.34  35
  -2  -3 -14 38004.2 1205.20  32
  -2  -3 -14 37023.2 1199.39  31
  -2  -3 -15 6141.71 388.561  39
   2   3  15 6400.44 404.557  30
   2   3  15 5948.89 388.925  35
  -2  -3 -15 6688.15 391.483  32
  -2  -3 -15 5678.42 371.172  31
  -2  -3 -16 335.191 106.581  39
   2   3  16 185.294 104.111  30
   2   3  16 329.976 111.464  35
  -2  -3 -16 299.423 102.741  32
  -2  -3 -16 285.848 107.727  31
  -2  -3 -17 615.341 121.905  39
  -2  -3 -17 539.457 118.741  31
  -2  -3 -17 732.166 126.152  32
   2   3  17 828.441 141.465  35
   2   3  17 853.090 143.685  30
  -2  -3 -18 4285.45 256.999  31
   2   3  18 4315.17 268.776  30
   2   3  19 3240.91 204.457  34
   2   3  19 4268.47 221.826  30
   2   4 -15-12.0100 56.1275  31
   2   4 -15 108.589 70.0094  29
   2   4 -14 5576.07 332.151  31
   2   4 -14 6143.27 343.599  29
   2   4 -13 189.119 95.4848  31
  -2  -4  13 67.5830 68.4171  34
  -2  -4  12 1270.84 178.207  33
   2   4 -12 1727.65 205.961  29
  -2  -4  12 1393.46 179.420  34
   2   4 -11 22154.5 854.833  31
  -2  -4  11 21750.7 832.111  33
   2   4 -11 23484.2 863.364  29
  -2  -4  11 21982.9 827.867  34
  -2  -4  10 12230.0 562.360  33
   2   4 -10 11337.8 558.584  29
  -2  -4  10 12076.3 553.817  34
  -2  -4   9 250.484 108.914  33
   2   4  -9 259.169 102.599  29
  -2  -4   9 336.298 105.620  34
  -2  -4   8 631.887 129.254  33
   2   4  -8 621.241 133.365  29
  -2  -4   8 515.203 113.049  34
  -2  -4   7 517.896 111.505  33
   2   4  -7 609.994 127.210  29
  -2  -4   7 340.306 99.5233  34
   2   4  -6 7222.29 363.764  29
  -2  -4   6 6963.23 348.762  34
   2   4  -5 5710.78 300.526  29
   2   4  -4 520.996 100.957  29
  -2  -4   4 590.698 95.8146  34
   2   4  -3 3510.50 209.701  29
  -2  -4   3 3550.27 202.809  34
  -2  -4   2 970.677 104.991  34
  -2  -4   1 2936.40 140.466  24
   2   4  -1 2849.53 169.076  30
  -2  -4   1 2761.85 166.897  34
   2   4   0-14.3449 61.5733  30
  -2  -4   0 14.3037 51.5039  34
  -2  -4  -1 183558. 4156.18  34
  -2  -4  -1 185649. 4156.69  37
   2   4   1 180747. 4154.66  30
  -2  -4  -1 174285. 4117.78  28
  -2  -4  -1 177870. 4116.60  17
   2   4   2 5664.66 235.701  30
  -2  -4  -2 5854.81 234.446  34
  -2  -4  -2 5416.25 206.027  28
  -2  -4  -2 5766.68 221.685  17
  -2  -4  -3 6949.97 265.743  34
   2   4   3 6465.67 265.332  30
  -2  -4  -4 19800.7 565.789  34
   2   4   4 19622.0 565.971  30
  -2  -4  -4 18831.2 517.735  27
   2   4   5 274.459 72.3255  30
  -2  -4  -5 134.043 59.8872  38
  -2  -4  -5 106.468 43.6432  27
  -2  -4  -6 5499.99 253.189  32
  -2  -4  -6 5704.46 261.262  31
  -2  -4  -6 5356.28 249.439  39
   2   4   6 5479.64 259.646  30
  -2  -4  -7 10083.7 392.023  32
  -2  -4  -7 10383.9 397.072  31
  -2  -4  -7 10284.6 389.249  39
   2   4   7 10117.6 403.339  30
  -2  -4  -8 2011.92 166.049  32
  -2  -4  -8 1873.59 161.977  31
   2   4   8 1795.89 164.857  30
  -2  -4  -9 8414.79 377.552  32
   2   4   9 8200.84 384.048  36
  -2  -4  -9 8495.79 382.121  39
   2   4   9 8210.63 388.517  30
  -2  -4 -10 3689.87 248.688  32
  -2  -4 -10 3424.55 244.694  31
   2   4  10 3656.24 255.829  36
  -2  -4 -10 3475.62 250.214  39
  -2  -4 -11 3729.79 271.768  32
  -2  -4 -11 3383.13 252.445  31
   2   4  11 3937.75 281.808  30
   2   4  11 3225.30 256.625  36
  -2  -4 -11 3924.63 274.779  39
  -2  -4 -12 1401.61 174.167  32
  -2  -4 -12 1561.91 183.429  31
   2   4  12 1383.20 184.528  36
  -2  -4 -12 1987.10 209.977  39
   2   4  12 1716.61 200.053  30
  -2  -4 -13 11298.8 536.106  32
  -2  -4 -13 11204.8 536.507  31
  -2  -4 -13 11308.6 539.036  39
   2   4  13 11883.8 559.652  30
   2   4  14 1343.08 196.752  30
  -2  -4 -14 1427.37 188.326  39
  -2  -4 -14 957.340 151.155  32
  -2  -4 -14 1470.27 192.105  31
  -2  -4 -15 170.312 101.626  39
   2   4  15 373.925 124.199  30
   2   4  15 153.269 106.583  35
  -2  -4 -15 144.924 100.789  32
  -2  -4 -15 188.831 96.0775  31
  -2  -4 -16 560.082 129.766  39
   2   4  16 476.148 128.337  30
   2   4  16 392.887 118.737  35
  -2  -4 -16 347.985 107.957  32
  -2  -4 -17 52.7458 76.8599  39
   2   4  17-36.1991 77.2158  30
   2   4  17 73.0735 87.1334  35
  -2  -4 -17 120.154 89.6839  31
   2   4  18 3779.05 252.355  35
   2   4  18 3262.81 237.965  30
  -2  -4 -18 3190.03 235.541  39
   2   4  19 287.089 70.1368  30
   2   5 -14 587.194 105.418  29
   2   5 -14 487.981 98.4154  31
  -2  -5  13 4977.34 298.846  34
   2   5 -13 4998.29 310.832  31
   2   5 -13 5447.97 326.079  29
  -2  -5  12 3442.68 268.388  34
  -2  -5  12 3981.03 290.656  33
   2   5 -12 3727.93 288.021  31
  -2  -5  11-20.3789 84.7318  33
  -2  -5  11 19.7106 70.3487  34
   2   5 -11 104.943 93.9040  29
   2   5 -11 21.0729 85.2806  31
  -2  -5  10 2796.53 259.486  33
   2   5 -10 3110.13 277.088  29
  -2  -5  10 2464.30 241.375  34
  -2  -5   9 6989.30 410.658  33
   2   5  -9 7045.99 420.938  29
  -2  -5   9 7841.23 429.396  34
  -2  -5   8 251.771 97.9910  33
   2   5  -8 381.730 115.187  29
  -2  -5   8 308.417 105.845  34
  -2  -5   7 41246.3 1256.89  33
  -2  -5   7 43693.8 1270.29  34
   2   5  -7 39812.0 1261.54  29
  -2  -5   6 5886.60 339.083  34
   2   5  -6 6162.28 351.608  29
  -2  -5   5 7482.55 370.595  34
  -2  -5   4 20501.6 682.042  34
   2   5  -4 19819.2 678.557  29
   2   5  -3 681.601 108.112  29
  -2  -5   2 1627.45 145.195  34
  -2  -5   1 5438.00 264.190  34
  -2  -5   1 5991.76 276.628  37
  -2  -5   0 31261.4 864.164  37
   2   5   0 30005.9 855.688  30
  -2  -5   0 30535.9 858.637  34
  -2  -5  -1 78455.0 1861.59  37
   2   5   1 75726.4 1858.75  30
  -2  -5  -1 72815.2 1772.85  17
  -2  -5  -1 76451.5 1857.37  34
  -2  -5  -2 73816.0 1784.29  37
   2   5   2 71892.7 1783.31  30
  -2  -5  -2 69386.9 1715.90  17
  -2  -5  -2 75011.3 1786.67  34
  -2  -5  -3 171.758 64.0262  38
   2   5   3 124.274 64.5306  30
  -2  -5  -3 92.6836 48.1549  17
  -2  -5  -3 69.4593 62.5746  34
  -2  -5  -4 8820.38 346.811  34
   2   5   4 9361.49 356.999  30
  -2  -5  -4 9157.17 347.426  38
  -2  -5  -5 492.029 85.2881  34
   2   5   5 572.056 97.1127  30
  -2  -5  -5 522.945 89.8495  38
   2   5   6 6980.31 318.651  30
  -2  -5  -6 7556.68 323.942  38
  -2  -5  -7 4321.29 248.799  31
   2   5   7 4830.57 262.211  30
  -2  -5  -7 4517.81 246.475  39
  -2  -5  -8 8786.82 376.111  32
   2   5   8 7483.31 359.637  30
  -2  -5  -9 428.745 93.9702  31
  -2  -5  -9 494.363 103.075  32
   2   5   9 379.411 99.8874  30
  -2  -5  -9 464.208 106.952  39
  -2  -5 -10 10709.4 467.605  32
  -2  -5 -10 10686.3 467.809  31
   2   5  10 10074.5 459.807  36
  -2  -5 -10 10356.4 465.096  39
  -2  -5 -11 1815.77 191.839  32
  -2  -5 -11 1686.66 184.820  31
   2   5  11 1968.40 200.380  30
   2   5  11 1999.98 202.149  36
  -2  -5 -11 1511.83 183.394  39
   2   5  12 1993.60 211.862  30
  -2  -5 -12 1893.31 205.514  32
  -2  -5 -12 1786.42 209.615  31
   2   5  12 1698.77 200.834  36
  -2  -5 -12 1725.79 195.202  39
  -2  -5 -13 31035.4 1036.10  39
   2   5  13 29944.9 1040.01  30
  -2  -5 -13 30226.5 1031.32  31
  -2  -5 -14 5935.07 381.647  39
   2   5  14 5813.25 389.076  30
  -2  -5 -14 6187.95 383.881  32
  -2  -5 -14 6006.04 380.827  31
  -2  -5 -15 2420.94 245.925  39
  -2  -5 -15 2436.41 241.326  32
  -2  -5 -15 2258.41 237.781  31
   2   5  15 2466.53 253.780  30
   2   5  16 6049.23 375.982  30
   2   5  16 5537.06 358.157  35
   2   5  17 704.033 136.525  30
  -2  -5 -17 620.114 136.144  39
   2   5  17 835.410 140.578  35
   2   5  18 859.902 130.498  30
  -2  -5 -18 983.960 134.631  39
   2   5  18 877.767 133.898  35
  -2  -5 -19 2267.53 173.906  39
   2   5  19 2456.12 177.741  30
   2   6 -14 180.433 64.5226  29
   2   6 -13 740.427 120.249  29
   2   6 -13 904.958 123.627  31
   2   6 -12-32.3018 78.5590  31
  -2  -6  12-75.1193 75.8361  34
  -2  -6  12-62.6396 79.0461  37
  -2  -6  12-15.8083 67.4411  33
   2   6 -12 16.4542 83.0549  29
  -2  -6  11 2323.17 228.115  33
   2   6 -11 2415.06 235.177  31
  -2  -6  10 406.311 123.259  33
  -2  -6  10 601.154 134.439  34
  -2  -6   9 13026.3 607.904  33
   2   6  -9 14367.1 638.138  29
  -2  -6   9 14821.4 632.349  34
  -2  -6   8 3399.90 283.177  33
   2   6  -8 2862.19 271.342  29
  -2  -6   8 3004.74 267.710  34
  -2  -6   7 9008.25 457.821  33
  -2  -6   7 8475.29 451.682  34
   2   6  -7 7711.30 436.572  29
  -2  -6   6 2836.42 243.779  34
   2   6  -6 2529.57 234.571  29
  -2  -6   5 13256.9 563.155  34
   2   6  -5 13780.8 570.483  29
  -2  -6   4 31.7819 72.6974  34
  -2  -6   3 261.851 89.0529  34
   2   6  -3 277.923 94.8214  29
  -2  -6   2 2317.13 193.932  37
  -2  -6   2 2273.46 188.387  34
  -2  -6   1 26596.5 823.816  37
   2   6   0 657.698 107.149  30
  -2  -6   0 658.213 101.347  37
   2   6   1 5643.06 283.274  30
  -2  -6  -1 5487.38 276.715  37
  -2  -6  -1 6071.21 287.947  34
  -2  -6  -2 2423.35 176.363  37
  -2  -6  -2 2675.44 181.662  34
   2   6   3 16715.9 567.429  30
  -2  -6  -3 17512.4 569.786  34
   2   6   4 1050.06 125.625  30
  -2  -6  -4 1264.17 128.417  38
  -2  -6  -4 1155.78 126.158  34
   2   6   5 11256.8 441.682  30
  -2  -6  -5 11847.3 446.470  38
   2   6   6 28346.8 877.792  30
  -2  -6  -6 30768.8 888.786  38
   2   6   7 1102.94 133.396  30
  -2  -6  -7 719.961 112.143  39
  -2  -6  -7 879.595 126.745  38
   2   6   8 38389.6 1115.35  30
  -2  -6  -8 37634.8 1100.63  39
  -2  -6  -9 17713.9 649.385  39
  -2  -6 -10 16.9584 72.3411  31
   2   6  10-17.1416 80.1015  30
  -2  -6 -10-16.7436 73.1887  39
   2   6  11 10909.9 506.917  30
  -2  -6 -11 11116.7 506.237  39
   2   6  11 10397.9 496.403  36
  -2  -6 -11 9741.66 482.220  31
   2   6  12 282.828 100.286  36
  -2  -6 -12 199.353 91.3667  31
   2   6  12 181.123 101.731  30
  -2  -6 -12 378.330 114.098  39
  -2  -6 -13 42505.5 1288.12  31
   2   6  13 39359.9 1269.08  30
  -2  -6 -13 38965.0 1262.46  39
   2   6  14 3889.76 311.922  30
  -2  -6 -14 3860.24 308.350  31
   2   6  14 3167.48 283.369  36
   2   6  15 7862.01 450.072  30
   2   6  16 2702.83 251.070  30
  -2  -6 -16 2578.15 245.973  39
   2   6  16 3051.34 261.422  35
   2   6  17 2580.17 229.677  35
  -2  -6 -17 2630.82 229.273  39
   2   6  17 2523.93 229.402  30
   2   6  18 2236.88 194.517  35
   2   6  18 2163.37 195.810  30
  -2  -6 -18 2189.58 193.959  39
   2   6  19 3064.84 194.143  30
  -2  -6 -19 2698.94 187.126  39
   2   7 -13 5853.08 270.011  29
   2   7 -12 6048.75 310.520  31
   2   7 -12 6286.44 322.114  29
  -2  -7  11 1745.01 178.264  34
  -2  -7  11 1577.46 172.379  37
   2   7 -11 1805.37 182.063  31
  -2  -7  11 1421.70 165.862  33
   2   7 -11 1592.93 176.694  29
   2   7 -10 15440.4 640.498  31
  -2  -7  10 16040.6 648.348  33
  -2  -7  10 16186.3 657.302  37
  -2  -7  10 16007.7 643.888  34
  -2  -7   9 40.2145 76.7266  34
  -2  -7   9 144.889 94.6927  37
  -2  -7   9-20.0924 95.8336  33
   2   7  -9 124.038 104.350  29
  -2  -7   8 34725.4 1156.51  34
  -2  -7   8 35042.2 1169.32  37
   2   7  -8 35991.8 1179.16  29
  -2  -7   7 16895.8 712.324  34
  -2  -7   7 16229.4 697.791  33
   2   7  -7 17509.5 718.250  29
  -2  -7   6 5752.14 371.787  34
   2   7  -6 5939.25 377.800  29
  -2  -7   5 1443.23 186.743  34
  -2  -7   5 1628.95 202.668  37
   2   7  -5 1389.27 183.578  29
  -2  -7   4 15208.5 622.413  34
  -2  -7   4 14519.8 618.415  37
   2   7  -4 14651.6 617.603  29
  -2  -7   3 1400.37 175.266  34
  -2  -7   3 1211.88 164.625  37
   2   7  -3 1223.03 155.859  29
  -2  -7   2 3656.36 264.986  34
  -2  -7   2 3693.09 266.645  37
  -2  -7   1 1189.59 150.299  34
  -2  -7   1 1218.44 148.824  37
  -2  -7   0 354.941 102.448  34
  -2  -7   0 245.800 84.1402  37
  -2  -7  -1 28806.5 883.130  34
   2   7   1 27083.7 877.692  30
  -2  -7  -1 30096.5 896.959  37
  -2  -7  -2 5888.37 305.739  34
   2   7   2 5886.99 310.038  30
  -2  -7  -2 5753.08 305.831  37
   2   7   3 20089.6 671.982  30
  -2  -7  -3 19789.9 666.582  34
  -2  -7  -4 44833.4 1264.97  34
   2   7   4 45392.6 1271.20  30
  -2  -7  -4 46823.4 1273.78  38
  -2  -7  -5 20864.0 695.532  34
   2   7   5 20072.9 691.733  30
  -2  -7  -5 20651.3 690.246  38
  -2  -7  -6 10726.8 459.589  34
   2   7   6 10837.0 460.375  30
   2   7   7 503.791 109.019  30
  -2  -7  -7 401.936 95.7728  38
  -2  -7  -8 9357.13 429.539  39
   2   7   9 1679.58 184.249  30
  -2  -7  -9 2089.39 198.784  39
   2   7  10 145.710 88.6913  30
  -2  -7 -10 251.193 98.4095  39
  -2  -7 -11 1316.81 177.740  39
   2   7  11 1379.64 173.459  36
   2   7  12 1549.59 193.913  36
   2   7  12 1630.85 196.732  30
  -2  -7 -12 1300.65 179.211  39
  -2  -7 -13 8250.29 458.444  39
   2   7  13 8387.85 465.942  30
   2   7  13 8514.74 468.195  36
  -2  -7 -14 3753.70 310.615  39
   2   7  14 4462.20 330.783  30
   2   7  14 3745.43 306.528  36
   2   7  15 3645.26 297.003  30
  -2  -7 -16 3596.45 285.606  39
   2   7  16 3625.70 283.678  30
   2   7  17 2224.12 202.645  30
   2   7  17 1815.88 190.441  35
  -2  -7 -18 730.897 115.177  39
   2   7  18 793.854 119.539  30
  -2  -7 -19 382.734 78.3944  39
   2   7  19 284.342 72.1337  30
   2   8 -12 106.010 48.6334  29
  -2  -8  11 4067.48 235.594  34
   2   8 -11 4165.85 241.847  31
  -2  -8  11 4228.19 246.555  33
   2   8 -11 4420.96 256.349  29
   2   8 -10-59.2420 84.7634  31
  -2  -8  10 43.8881 69.7725  34
  -2  -8  10-15.0167 74.4294  37
  -2  -8  10-29.9717 88.1172  33
   2   8 -10 30.5154 71.2990  29
  -2  -8   9 600.015 125.531  33
  -2  -8   9 561.108 116.563  37
  -2  -8   9 615.476 128.421  34
  -2  -8   8 534.225 122.860  34
  -2  -8   8 388.166 122.248  37
   2   8  -8 641.362 139.662  29
  -2  -8   8 548.886 128.714  33
   2   8  -7 169.177 96.7557  29
  -2  -8   7 21.7816 103.899  37
  -2  -8   6 2877.65 260.866  34
   2   8  -6 2367.39 247.924  29
  -2  -8   6 2519.26 250.103  37
  -2  -8   5 6127.87 389.589  34
   2   8  -5 6705.18 405.060  29
  -2  -8   5 5929.61 389.430  37
  -2  -8   4 14309.4 628.699  34
   2   8  -4 14569.9 629.749  29
  -2  -8   3 36010.5 1146.19  34
   2   8  -3 35065.9 1131.09  29
  -2  -8   3 34689.1 1142.79  37
  -2  -8   2 2335.68 226.768  34
   2   8  -2 2663.75 231.167  29
  -2  -8   2 2375.84 227.781  37
  -2  -8   1 26641.2 911.138  34
  -2  -8   1 27970.5 928.661  37
  -2  -8   0 3295.23 251.706  34
  -2  -8   0 2790.09 236.860  37
  -2  -8  -1 2342.04 207.928  34
  -2  -8  -1 2617.24 218.881  37
  -2  -8  -2 2852.37 225.290  34
  -2  -8  -3 10112.5 452.337  34
  -2  -8  -4 1002.19 141.808  38
  -2  -8  -4 864.482 128.342  34
  -2  -8  -5 42444.9 1237.25  38
  -2  -8  -5 42201.9 1235.11  34
  -2  -8  -6 9994.06 462.431  38
  -2  -8  -6 10956.8 475.497  34
  -2  -8  -7 53561.8 1482.71  38
   2   8   7 49992.5 1459.82  30
  -2  -8  -8 11130.3 500.681  39
  -2  -8  -8 11938.0 524.187  38
   2   8   8 11166.3 508.591  30
  -2  -8  -9 66733.3 1859.16  39
   2   8   9 68856.2 1869.14  30
  -2  -8 -10 11328.8 526.749  39
   2   8  10 10997.1 522.978  30
  -2  -8 -11 5421.54 354.639  39
   2   8  11 4759.01 329.731  30
   2   8  12 63.2881 90.0063  30
  -2  -8 -12 85.2741 90.9553  39
   2   8  13 1760.65 211.984  30
  -2  -8 -13 1811.78 218.375  39
   2   8  13 2041.54 224.664  36
   2   8  14 2105.15 224.688  30
  -2  -8 -14 2121.16 231.335  39
   2   8  14 1738.34 211.833  36
  -2  -8 -15 12300.5 575.622  39
   2   8  15 12604.4 579.595  36
   2   8  15 12479.5 570.663  30
  -2  -8 -16 5900.20 360.118  39
   2   8  17 2676.72 223.869  30
  -2  -8 -17 2469.16 219.255  39
   2   8  17 2839.79 223.544  35
  -2  -8 -18 1582.11 158.272  39
   2   8  18 1422.33 149.391  30
   2   8  19 3460.79 193.926  30
   2   9 -11 1605.31 118.404  29
  -2  -9  10 850.155 105.904  34
   2   9 -10 532.094 94.8502  29
  -2  -9  10 693.290 99.3197  33
   2   9 -10 724.152 99.5376  31
   2   9  -9 3540.65 238.864  31
  -2  -9   9 3961.60 250.510  33
   2   9  -9 3449.53 239.157  29
  -2  -9   9 3353.30 236.251  34
  -2  -9   8 4944.75 311.288  34
  -2  -9   8 5007.00 314.435  37
  -2  -9   8 4439.47 299.694  33
   2   9  -8 4948.78 313.140  29
  -2  -9   7 2082.05 215.009  33
  -2  -9   7 1848.12 207.435  37
  -2  -9   7 2188.33 220.243  34
  -2  -9   6 8583.35 460.676  34
  -2  -9   6 8060.74 454.388  37
  -2  -9   6 8552.40 459.850  33
   2   9  -6 8805.92 463.795  29
  -2  -9   5 6526.31 410.141  34
   2   9  -5 7050.25 417.890  29
  -2  -9   5 6979.57 421.019  37
  -2  -9   4 2597.65 254.399  34
   2   9  -4 2155.64 237.036  29
  -2  -9   4 2296.90 242.541  37
  -2  -9   3 4268.27 323.116  34
   2   9  -3 4503.89 328.005  29
  -2  -9   3 3911.82 313.134  37
  -2  -9   2 189.005 100.263  34
   2   9  -2 224.587 106.767  29
  -2  -9   1 6600.89 396.640  34
   2   9  -1 7308.62 406.543  29
  -2  -9   1 6652.48 401.010  37
  -2  -9   0 2566.04 240.132  34
  -2  -9   0 2788.44 251.930  37
  -2  -9  -1 2396.60 224.321  34
  -2  -9  -1 2254.61 225.094  37
  -2  -9  -2 91.6266 87.4227  34
  -2  -9  -3 8901.02 450.367  34
  -2  -9  -3 8945.08 444.183  38
   2   9   3 8672.77 449.955  30
  -2  -9  -4 1598.86 187.554  34
   2   9   4 1543.32 183.036  30
  -2  -9  -4 1945.10 200.173  38
  -2  -9  -5 108.857 79.3735  38
  -2  -9  -5 271.092 102.040  34
   2   9   5 109.204 83.3252  30
   2   9   6 6891.63 401.568  30
  -2  -9  -6 7560.75 408.010  38
  -2  -9  -6 7750.57 412.778  34
  -2  -9  -7 1429.23 185.329  38
   2   9   7 1372.26 182.889  30
  -2  -9  -8 516.058 126.669  39
  -2  -9  -8 314.652 112.953  38
   2   9   8 482.922 130.636  30
  -2  -9  -9 1980.61 214.245  39
   2   9   9 1673.24 201.576  30
  -2  -9 -10 4498.19 324.578  39
   2   9  10 4537.69 322.103  30
  -2  -9 -11 148.665 95.0679  39
   2   9  11 126.232 102.373  30
  -2  -9 -12 1456.04 184.427  39
   2   9  12 1374.12 190.532  36
   2   9  12 1258.21 188.901  30
  -2  -9 -13 19844.5 794.768  39
   2   9  13 19852.9 782.545  36
   2   9  13 21195.5 801.271  30
   2   9  14 629.940 132.190  36
  -2  -9 -14 443.374 126.528  39
   2   9  14 860.902 150.818  30
   2   9  15 169.578 93.4604  36
  -2  -9 -15 137.152 83.6606  39
   2   9  15 191.128 91.2280  30
  -2  -9 -16 297.428 105.811  39
   2   9  16 371.458 105.874  30
  -2  -9 -17 1107.42 142.995  39
   2   9  17 1108.77 138.099  30
  -2  -9 -18 1624.63 149.666  39
   2   9  18 1423.63 136.753  30
   2  10  -9 2166.08 153.537  29
   2  10  -8 2998.66 206.552  31
  -2 -10   8 3416.62 225.535  33
   2  10  -8 3540.62 226.771  29
  -2 -10   8 3496.04 227.769  34
  -2 -10   7 458.170 111.253  34
  -2 -10   7 277.182 90.9240  37
  -2 -10   7 560.066 113.072  33
   2  10  -7 282.015 94.2784  29
  -2 -10   6 70.8557 81.0864  34
  -2 -10   6 269.090 92.1954  37
  -2 -10   6 104.447 76.1486  33
   2  10  -6 120.309 69.6159  29
  -2 -10   5 157.183 107.671  34
  -2 -10   5 39.7107 92.7948  37
  -2 -10   5 76.7002 95.0509  33
   2  10  -5 38.0254 72.5571  29
  -2 -10   4 15372.0 653.390  34
  -2 -10   4 14181.3 641.606  37
   2  10  -4 15506.3 652.627  29
  -2 -10   3 4952.97 351.842  37
   2  10  -3 5730.28 367.412  29
  -2 -10   2 10325.1 529.393  34
  -2 -10   2 11004.2 548.581  37
   2  10  -2 10194.5 517.790  29
  -2 -10   1 1194.79 180.688  34
  -2 -10   1 1324.74 190.677  37
   2  10  -1 1478.44 194.831  29
  -2 -10   0 1774.07 210.289  34
   2  10   0 1598.20 201.869  29
  -2 -10  -1 9880.21 504.666  34
  -2 -10  -2 617.587 139.532  34
  -2 -10  -3 15672.2 657.801  38
  -2 -10  -3 15521.8 657.605  34
   2  10   4 3825.63 296.772  30
  -2 -10  -4 3866.96 292.194  34
   2  10   5 3448.60 289.960  30
  -2 -10  -5 3493.17 286.580  38
  -2 -10  -5 3992.93 300.499  34
   2  10   6 2033.67 214.668  30
  -2 -10  -6 1647.61 197.772  38
  -2 -10  -6 1866.58 212.883  34
   2  10   7 22003.0 828.391  30
  -2 -10  -8-82.8368 98.7756  39
   2  10   8 20.7620 84.0301  30
  -2 -10  -9 23282.8 844.210  39
   2  10   9 21036.8 821.524  30
  -2 -10 -10 4709.68 333.174  39
   2  10  10 4309.19 326.258  30
  -2 -10 -11 411.224 127.461  39
   2  10  11 255.226 105.656  30
   2  10  12 82.5498 92.4736  36
  -2 -10 -12 281.125 101.182  39
   2  10  12 420.369 123.694  30
  -2 -10 -13 4087.64 313.369  39
   2  10  13 4360.78 314.992  36
   2  10  13 4259.53 315.045  30
  -2 -10 -14 7889.64 429.296  39
   2  10  14 7678.80 421.229  30
   2  10  14 6870.02 399.536  36
   2  10  15 190.494 90.6010  30
  -2 -10 -15 307.151 104.938  39
   2  10  15 168.962 89.8594  36
  -2 -10 -16 708.478 126.922  39
   2  10  16 908.458 132.194  30
  -2 -10 -17 4880.48 283.427  39
   2  10  17 5944.53 295.058  30
  -2 -10 -18 10377.0 393.997  39
  -2 -11   7 93.3609 54.2389  34
  -2 -11   7 93.5536 57.8553  33
   2  11  -7 104.039 59.8822  29
  -2 -11   6 5771.28 301.706  34
  -2 -11   6 4843.00 284.517  33
   2  11  -6 5375.78 285.286  29
  -2 -11   5 236.089 89.0935  34
  -2 -11   5 340.565 97.0793  33
   2  11  -5 383.895 101.801  29
   2  11  -4 2650.22 231.211  29
  -2 -11   4 2686.58 237.772  34
  -2 -11   3 4166.72 306.152  34
   2  11  -2 2624.99 245.385  29
  -2 -11   2 2379.00 238.891  34
   2  11  -1 521.783 134.712  29
   2  11  -1 722.757 139.968  45
  -2 -11   0 950.270 169.485  34
   2  11   0 1524.00 194.699  29
  -2 -11  -1 3125.03 279.611  34
   2  11   1 3179.86 271.406  29
  -2 -11  -1 2720.55 262.922  38
  -2 -11  -2 4819.33 349.845  34
   2  11   2 6003.34 369.353  29
  -2 -11  -2 5339.27 364.332  38
  -2 -11  -3 10792.3 538.309  34
  -2 -11  -3 11157.3 548.544  38
  -2 -11  -4 86.4929 85.0583  34
  -2 -11  -4 65.2035 92.7306  38
  -2 -11  -5 21.6896 94.8104  34
   2  11   5-86.0197 91.7377  30
  -2 -11  -5-21.7465 88.0078  38
  -2 -11  -6 152.021 97.2054  34
  -2 -11  -6 109.001 90.6861  38
   2  11   6 128.678 102.324  30
  -2 -11  -7 876.382 166.539  38
   2  11   7 513.921 140.812  30
  -2 -11  -8 8433.44 460.346  39
  -2 -11  -8 8206.55 459.111  38
   2  11   8 7941.77 447.752  30
  -2 -11  -9 4712.08 340.142  39
   2  11   9 5548.88 366.383  30
  -2 -11 -10 792.845 153.899  39
   2  11  10 736.387 144.327  30
   2  11  11 6615.26 399.172  30
  -2 -11 -12 7550.57 436.119  39
   2  11  12 8010.81 429.813  36
   2  11  12 8379.96 451.088  30
  -2 -11 -13 2715.95 244.750  39
   2  11  13 2060.96 208.865  36
   2  11  13 2192.15 216.759  30
   2  11  14 16.4223 64.5881  36
  -2 -11 -14-18.0081 87.5881  39
   2  11  14-51.1609 81.3350  30
   2  11  15 85.4126 71.8854  36
  -2 -11 -15 79.5341 74.3646  39
   2  11  15 134.389 74.0428  30
  -2 -11 -16 915.741 131.214  39
   2  11  16 1197.35 135.776  30
  -2 -11 -17 671.390 94.9082  39
  -2 -12   5 4631.53 252.005  33
  -2 -12   5 5026.42 262.002  34
  -2 -12   4 4505.88 268.174  34
   2  12  -4 4346.97 252.258  29
  -2 -12   4 4332.21 264.687  33
  -2 -12   3 1490.74 164.610  34
  -2 -12   3 1508.20 165.482  38
   2  12  -3 1452.38 160.816  29
  -2 -12   2 8544.76 426.463  34
  -2 -12   2 8482.05 425.830  38
   2  12  -2 7877.75 400.594  29
  -2 -12   1 5153.16 334.831  34
   2  12  -1 4738.32 311.831  29
  -2 -12   1 5127.99 334.116  38
  -2 -12   0 353.503 110.923  38
  -2 -12   0 78.3979 87.8119  34
   2  12   0 253.152 94.8277  45
  -2 -12  -1 223.543 102.676  34
   2  12   1 171.648 102.434  45
   2  12   1 166.841 93.6812  29
  -2 -12  -1 285.317 108.333  38
  -2 -12  -2 1103.86 171.944  34
   2  12   2 1029.72 171.282  45
  -2 -12  -2 1357.67 184.652  38
   2  12   2 1457.34 177.171  29
   2  12   3 4930.77 367.429  45
   2  12   3 5000.31 334.148  29
  -2 -12  -3 4878.08 343.713  38
  -2 -12  -4 1519.86 194.522  38
  -2 -12  -5 28541.7 1003.41  38
  -2 -12  -6 2977.12 271.765  38
   2  12   7 28019.7 1032.08  45
  -2 -12  -7 26631.0 988.024  38
   2  12   8 233.682 122.207  45
  -2 -12  -8 212.759 107.524  38
   2  12   8 288.075 117.889  30
  -2 -12  -9 4504.21 324.337  39
   2  12   9 4298.26 314.114  30
   2  12   9 4488.71 336.939  45
   2  12  10 19.5938 77.0609  30
  -2 -12 -10 20.0929 91.9169  39
   2  12  10 20.5758 78.5070  45
   2  12  11 1106.85 159.450  30
  -2 -12 -11 795.438 155.168  39
  -2 -12 -12 165.984 102.652  39
   2  12  12 183.018 82.5583  36
   2  12  13 1187.11 152.566  30
  -2 -12 -13 1009.13 146.942  39
   2  12  13 1015.90 138.497  36
  -2 -12 -14 3160.88 239.928  39
   2  12  14 3099.08 227.763  30
   2  12  15 71.2147 56.6397  30
  -2 -12 -15 105.127 63.9429  39
  -2 -12 -16 800.653 103.382  39
  -2 -13   3 1238.97 123.159  34
  -2 -13   2 8836.48 384.675  33
  -2 -13   2 9387.76 396.662  34
  -2 -13   1 2129.57 192.829  34
  -2 -13   0 7955.45 392.198  34
   2  13   0 7391.95 358.830  29
  -2 -13   0 7519.48 385.826  38
   2  13   1 2340.60 230.017   6
   2  13   1 2885.34 238.556  45
   2  13   1 2887.97 220.164  29
  -2 -13  -1 2736.85 230.200  38
  -2 -13  -1 2700.75 229.804  34
   2  13   2 1808.32 203.413  45
  -2 -13  -2 2123.47 213.499  34
  -2 -13  -2 2175.34 210.297  38
   2  13   2 1940.50 183.783  29
   2  13   3 409.992 96.5986  29
   2  13   3 304.527 109.798  45
  -2 -13  -3 370.271 104.739  38
  -2 -13  -3 239.268 99.5904  34
   2  13   4-32.3112 73.9081  29
  -2 -13  -4 169.677 101.730  34
   2  13   4-21.2665 99.3793  45
  -2 -13  -4 113.839 86.7967  38
   2  13   5 6186.52 402.400  45
  -2 -13  -5 6575.82 388.478  38
   2  13   6 33282.7 1143.25  45
  -2 -13  -6 35676.2 1123.43  38
   2  13   7 258.824 120.070  45
  -2 -13  -7 263.893 101.836  39
  -2 -13  -7 172.797 98.7531  38
   2  13   8 2061.70 230.012  45
  -2 -13  -8 2318.69 220.751  39
   2  13   9 3040.13 257.826  45
  -2 -13  -9 2764.59 243.161  39
   2  13  10 1715.12 191.941  45
  -2 -13 -10 1653.28 187.896  39
   2  13  11 4010.16 294.327   6
   2  13  11 4766.44 293.598  30
  -2 -13 -11 4688.54 301.048  39
   2  13  11 4535.49 291.234  45
  -2 -13 -12 3528.71 251.521  39
   2  13  12 3467.17 239.452  30
  -2 -13 -13 179.886 73.5738  39
   2  13  13 137.914 73.8061  30
  -2 -13 -14 84.0788 57.2905  39
   2  13  14-10.5309 59.4320  30
  -2 -13 -15 1284.17 123.124  39
  -2 -14   0 62.2202 59.3655  34
  -2 -14  -1 3391.39 219.156  34
  -2 -14  -2 2555.80 198.545  34
   2  14   2 2538.35 200.907  45
   2  14   2 2609.00 206.198   9
   2  14   3 1916.19 185.124  45
   2  14   3 1529.91 174.434   9
   2  14   4 48.2486 73.5847  45
  -2 -14  -4 73.8051 68.9911  38
   2  14   5 777.559 129.854  45
   2  14   5 576.083 135.824   6
  -2 -14  -5 565.402 111.853  39
  -2 -14  -5 789.586 127.151  38
   2  14   6 6690.64 368.579  45
  -2 -14  -6 6411.75 348.225  38
   2  14   6 5738.47 368.674   6
  -2 -14  -6 6205.82 338.035  39
  -2 -14  -7 3303.09 244.090  39
   2  14   7 3063.80 260.050   6
   2  14   7 3149.16 256.494  45
  -2 -14  -8 7994.65 384.854  39
   2  14   8 7113.64 411.447   6
   2  14   8 8205.69 411.123  45
   2  14   9 10787.9 474.360  45
  -2 -14  -9 10729.9 459.911  39
  -2 -14 -10 176.375 75.5251  39
   2  14  10 205.703 77.4504  45
   2  14  10 46.4047 73.8388   9
  -2 -14 -11 593.991 101.726  39
  -2 -14 -12-45.6835 56.6155  39
  -2 -14 -13 197.770 59.8176  39
  -2 -15  -5 3226.54 194.542  39
   2  15   5 2722.96 198.381   9
  -2 -15  -6 4179.39 231.167  39
   2  15   6 4444.00 259.177   9
  -2 -15  -7 2906.16 190.555  39
   2  15   7 2846.25 209.655   9
  -2 -15  -8 737.606 99.6513  39
   2  15   8 698.020 110.747   9
  -2 -15  -9 6759.66 292.094  39
   2  15   9 6225.10 308.773   9
  -3  14  12 1688.94 135.701  25
  -3  14  11 19.8482 53.5507  25
  -3  14  10 1289.51 131.731   9
  -3  14  10 1073.04 122.632  25
  -3  14   9 113.528 67.7145  43
  -3  14   9 201.218 74.9934   9
  -3  14   9 75.6864 63.7625   7
  -3  14   9 255.982 71.2984  25
  -3  14   8 1831.47 161.748  25
  -3  14   8 2160.21 179.147  43
  -3  14   8 2042.93 175.304  42
  -3  14   8 2092.49 191.961   7
  -3  14   8 2002.63 179.772   9
  -3  14   7 31.5244 51.1144  25
  -3  14   7-52.4587 72.9465  43
  -3  14   7 28.6033 70.8885   9
  -3  14   7 129.248 88.7781   7
  -3  14   7 79.8729 64.7512  42
  -3  14   6 2981.95 216.564  43
  -3  14   6 3096.06 221.956  42
  -3  14   6 2224.07 165.866  25
  -3  14   6 2641.20 211.538   7
  -3  14   6 2586.38 212.889   9
  -3  14   5 69.9023 76.6066   7
  -3  14   5 12.9386 59.1890  43
  -3  14   5-139.172 91.0100   9
  -3  14   5-53.9920 76.1714  26
  -3  14   5 91.9200 66.2797  42
  -3  14   4 1945.61 174.512  42
  -3  14   4 2266.78 178.094  43
  -3  14   4 1980.01 175.781  26
  -3  14   4 2155.34 185.614   9
  -3  14   4 2113.87 184.391   7
  -3  14   3 1626.55 146.080  43
  -3  14   3 1348.51 144.680   7
  -3  14   3 1377.77 145.011   9
  -3  14   3 1521.44 152.077  26
  -3  14   2 5221.16 262.216  26
  -3  13  14 1712.02 141.294  11
  -3  13  14 1610.89 142.497  25
  -3  13  13 650.275 101.673  11
  -3  13  13 567.937 101.230  25
  -3  13  12 571.669 98.6446  11
  -3  13  12 615.492 109.171  25
  -3  13  11 14233.0 537.506  11
  -3  13  11 13684.4 515.938  42
  -3  13  11 13236.2 507.462  43
  -3  13  10 6440.47 340.154  43
  -3  13  10 6117.45 335.170  42
  -3  13  10 6428.96 357.764  25
  -3  13  10 5612.13 312.995  11
  -3  13  10 6496.68 354.148   9
  -3  13  10 6219.66 350.083   7
  -3  13   9 4499.82 300.428  44
  -3  13   9 5168.90 315.678  42
  -3  13   9 4536.42 295.686  43
  -3  13   9 5038.31 315.423  25
  -3  13   9 5206.72 329.597   9
  -3  13   9 5163.51 327.683   7
  -3  13   8 2955.10 244.948  44
  -3  13   8 2987.98 249.286  42
  -3  13   8 2708.89 236.904  25
  -3  13   8 3028.17 256.406   7
  -3  13   8 3184.06 263.437   9
  -3  13   7 73.0743 95.4983  44
  -3  13   7 197.517 111.507   9
  -3  13   7 238.009 110.362   7
  -3  13   7 118.178 80.5822  25
  -3  13   6 334.994 109.904  44
  -3  13   6 601.364 135.586   9
  -3  13   6 583.870 136.177   7
  -3  13   6 406.907 106.922  25
  -3  13   5 2352.16 228.015  44
  -3  13   5 2036.27 192.986  25
  -3  13   5 2026.24 221.456   9
  -3  13   5 2414.42 239.647   7
  -3  13   4 345.024 117.375   9
  -3  13   4 467.744 124.030  44
  -3  13   4 327.675 120.857   7
  -3  13   3 6508.07 376.014   9
  -3  13   3 6070.77 361.566  44
  -3  13   3 6296.42 363.857  42
  -3  13   3 6669.53 376.957   7
  -3  13   2 1744.70 178.826  42
  -3  13   2 2162.46 197.933  43
  -3  13   2 2123.25 205.882  26
  -3  13   2 1805.92 187.258   7
  -3  13   2 2054.11 197.385   9
  -3  13   2 1725.96 183.650  10
  -3  13   1 2094.67 189.675  26
  -3  13   1 1968.73 185.323   7
  -3  13   1 1726.72 174.036   9
  -3  13   1 2152.09 199.374  10
  -3  13   0 847.455 120.350  26
  -3  13   0 823.622 122.578  10
  -3  13  -1 7262.73 315.306  26
  -3  13  -1 8544.48 375.545  10
  -3  13  -2 75.1982 54.2475  10
  -3  12  16 3555.17 200.689  11
  -3  12  15 2297.18 180.482  11
  -3  12  14 813.515 126.085  11
  -3  12  13 1697.79 179.551  11
  -3  12  12 1428.96 180.469  11
  -3  12  11 1370.03 178.610  11
  -3  12  10 592.377 131.160   7
  -3  12  10 717.307 136.581  11
  -3  12  10 648.222 135.758   9
  -3  12  10 716.135 129.607  42
  -3  12  10 376.310 114.149  44
  -3  12   9 748.676 148.913  44
  -3  12   9 742.344 142.783  11
  -3  12   9 753.924 153.290   9
  -3  12   8 461.411 118.640  44
  -3  12   8 347.202 119.182   6
  -3  12   8 297.690 117.913   9
  -3  12   7 21.8269 83.2828  44
  -3  12   7 71.3953 113.504   9
  -3  12   7-120.014 109.805   6
  -3  12   7-71.7563 109.420   7
  -3  12   7-42.9429 98.2252  25
  -3  12   6 2207.81 249.256  44
  -3  12   6 1839.08 217.901  25
  -3  12   6 2021.87 244.367   7
  -3  12   6 1906.55 242.946   6
  -3  12   6 1963.79 238.808   9
  -3  12   5 146.452 101.560   7
  -3  12   5 48.9724 107.103   6
  -3  12   5 170.033 113.574   9
  -3  12   5 286.817 101.615  25
  -3  12   5 201.691 106.951  44
  -3  12   4 2636.38 258.587  44
  -3  12   4 2046.71 213.637  10
  -3  12   4 2632.34 266.114   9
  -3  12   4 2316.16 264.239   6
  -3  12   4 1924.73 241.634   7
  -3  12   3 1010.69 171.770  44
  -3  12   3 947.068 169.209   9
  -3  12   3 973.271 159.803  10
  -3  12   2 163.397 91.3964  44
  -3  12   2-20.7229 92.7306  10
  -3  12   2 152.454 95.2157   9
  -3  12   1 1338.05 177.324  44
  -3  12   1 1426.20 193.926  10
  -3  12   1 1332.61 182.927   9
  -3  12   1 1621.10 188.840  42
  -3  12   1 1661.61 203.823   7
  -3  12   0 704.034 133.264  26
  -3  12   0 679.438 140.983   7
  -3  12   0 662.356 144.209  10
  -3  12   0 899.775 142.929   9
  -3  12  -1 56.7726 86.5698  10
  -3  12  -1-16.0128 69.9941  26
  -3  12  -2 6445.93 361.363  10
  -3  12  -2 5564.51 306.019  26
  -3  12  -3 74.9708 75.6991  10
  -3  12  -4 6331.10 317.449  10
  -3  11  17 13460.0 456.148  11
  -3  11  16 5289.04 284.245  11
  -3  11  15 6561.96 355.131  11
  -3  11  14 5388.46 330.826  11
  -3  11  14 4490.34 291.256  14
  -3  11  13 1216.54 160.448  14
  -3  11  12 932.605 152.392  14
  -3  11  11 27034.0 967.976  11
  -3  11  11 26412.3 931.543  14
  -3  11  10 2160.83 229.939  44
  -3  11  10 2745.62 266.194   7
  -3  11  10 1917.11 225.313   9
  -3  11  10 2311.83 246.621  11
  -3  11  10 2476.25 242.590  14
  -3  11   9 13051.1 596.784  44
  -3  11   9 12139.9 608.244   6
  -3  11   9 12552.4 614.545   7
  -3  11   9 11444.8 576.506  11
  -3  11   9 11100.2 540.890  14
  -3  11   8 13639.4 642.661  44
  -3  11   8 14723.9 679.270   6
  -3  11   8 13258.6 652.948   7
  -3  11   8 13526.3 633.112  11
  -3  11   8 13903.2 665.335   9
  -3  11   8 14100.4 613.266  14
  -3  11   7 94.2730 112.419  44
  -3  11   7-25.9098 110.542   6
  -3  11   7 103.438 104.667   7
  -3  11   7 51.7959 104.823   9
  -3  11   7 239.253 107.819  11
  -3  11   6 1274.55 194.703  44
  -3  11   6 1210.62 200.630   7
  -3  11   6 1133.75 197.822   6
  -3  11   6 922.237 175.706   9
  -3  11   6 878.519 156.318  11
  -3  11   5-48.4997 95.3730  44
  -3  11   5 26.5213 94.6564   9
  -3  11   5 26.5363 113.200   6
  -3  11   5 52.9829 101.078   7
  -3  11   5 92.6293 93.7166  25
  -3  11   4 2156.63 258.543  44
  -3  11   4 2163.94 266.772   7
  -3  11   4 2484.32 282.193   6
  -3  11   4 2474.36 251.086  25
  -3  11   4 2457.12 276.422   9
  -3  11   3 7824.25 468.147  44
  -3  11   3 7194.34 473.898   6
  -3  11   3 7273.73 471.834   7
  -3  11   3 7514.81 439.837  25
  -3  11   3 7694.44 486.851   9
  -3  11   2 4665.98 356.000  44
  -3  11   2 5019.87 381.127   7
  -3  11   2 3972.22 346.201   6
  -3  11   2 4139.29 314.268  25
  -3  11   2 5453.48 392.676   9
  -3  11   1 16509.4 695.288  44
  -3  11   1 14988.3 691.269   7
  -3  11   1 14971.9 695.870   6
  -3  11   0 457.661 122.975  44
  -3  11   0 663.378 146.681   9
  -3  11   0 622.887 138.101   7
  -3  11  -1 8972.62 463.551  44
  -3  11  -1 9179.23 467.689  42
  -3  11  -2 745.881 143.383  26
  -3  11  -2 855.039 165.800  10
  -3  11  -3 8858.40 474.392  10
  -3  11  -4 3169.07 262.892  10
  -3  11  -5 976.903 140.591  10
  -3  11  -6 57.8760 61.4879  10
  -3  10  17 196.156 69.8669  11
  -3  10  16 494.525 106.056  11
  -3  10  16 368.383 78.7820   5
  -3  10  15 506.485 116.565  14
  -3  10  15 416.302 98.6821   5
  -3  10  14 95.0423 85.0701  14
  -3  10  13 9080.85 484.056  14
  -3  10  12 64.8932 87.5503  14
  -3  10  11 3431.62 296.509  14
  -3  10  10 1094.19 172.519  44
  -3  10  10 1301.39 186.617   7
  -3  10  10 1225.92 179.778  14
  -3  10  10 1072.06 175.995   9
  -3  10   9 3897.14 312.317  44
  -3  10   9 3857.68 321.286   6
  -3  10   9 3614.88 314.311   7
  -3  10   9 3682.93 299.786  14
  -3  10   9 3300.94 302.272   9
  -3  10   8 27450.3 1007.83  44
  -3  10   8 27890.3 1041.57   6
  -3  10   8 28702.7 1047.90   7
  -3  10   8 27569.7 990.766  14
  -3  10   8 29290.2 1053.58   9
  -3  10   7 2913.84 278.268  44
  -3  10   7 2965.44 301.994   7
  -3  10   7 2771.99 292.055   6
  -3  10   7 3078.42 276.150  14
  -3  10   7 2989.29 283.854  11
  -3  10   7 2452.12 281.511   9
  -3  10   6 6421.92 431.013  44
  -3  10   6 7326.17 474.065   6
  -3  10   6 6900.88 456.753   7
  -3  10   6 6965.48 412.687  14
  -3  10   6 6207.88 412.225  11
  -3  10   5 5082.74 377.414  44
  -3  10   5 5207.70 390.439   6
  -3  10   5 4975.44 382.410   7
  -3  10   5 4686.68 339.832  11
  -3  10   5 5326.42 394.378   9
  -3  10   4 55296.4 1651.89  44
  -3  10   4 51837.9 1666.06   6
  -3  10   4 55407.5 1686.15   7
  -3  10   4 53100.2 1555.81  13
  -3  10   4 52815.6 1668.73   9
  -3  10   3 4821.16 363.949  44
  -3  10   3 5511.16 408.042   9
  -3  10   3 4923.44 388.710   6
  -3  10   3 4850.47 387.228   7
  -3  10   3 5466.34 373.151  25
  -3  10   2 4487.48 358.246  44
  -3  10   2 5547.35 397.268   9
  -3  10   2 4777.36 372.378   6
  -3  10   2 4323.95 356.347   7
  -3  10   2 5257.46 366.593  25
  -3  10   1 444.613 130.937  44
  -3  10   1 657.860 162.533   9
  -3  10   1 670.942 142.140  25
  -3  10   1 761.959 166.706   6
  -3  10   1 784.137 167.773   7
  -3  10   0 1147.44 189.958   6
  -3  10   0 1214.14 202.662   7
  -3  10   0 1333.64 195.658   9
  -3  10   0 1491.43 196.132  44
  -3  10  -1 2250.29 244.612   7
  -3  10  -1 2132.20 234.336   9
  -3  10  -1 1724.76 215.796  44
  -3  10  -2 22.2173 97.1159  26
  -3  10  -3 4163.14 312.867  26
  -3  10  -3 3401.26 286.112   8
  -3  10  -4 5147.96 370.843  10
  -3  10  -4 4191.15 319.721   8
   3 -10   4 5148.45 316.695  37
  -3  10  -5 62.0091 85.9430  10
  -3  10  -5-114.648 89.2931   8
   3 -10   5-15.1726 57.8947  37
  -3  10  -6 4959.34 314.931   8
  -3  10  -6 4793.54 315.828  10
  -3  10  -7 1004.55 141.425   8
  -3  10  -7 1312.98 152.724  12
  -3  10  -7 1310.09 149.307  10
  -3  10  -8 1539.52 149.514  12
  -3   9  17 536.903 101.066  11
  -3   9  17 535.668 93.7069   5
  -3   9  16 271.240 89.8346   5
  -3   9  16 84.2675 73.7559  14
  -3   9  15 5230.26 331.837   5
  -3   9  15 5673.83 358.418  14
  -3   9  14 215.329 91.6967   5
  -3   9  14 407.932 117.818  14
  -3   9  13-22.8131 97.3173  14
  -3   9  12 192.261 93.4431   5
  -3   9  12 117.103 97.4404  14
  -3   9  11 3381.25 286.175   5
  -3   9  11 3437.40 301.677  14
  -3   9  10 603.512 133.543   5
  -3   9  10 557.338 143.908  14
  -3   9  10 198.761 101.529   9
  -3   9  10 664.305 135.621   7
  -3   9   9 580.425 140.436   9
  -3   9   9 362.186 110.731   5
  -3   9   9 348.679 121.876   7
  -3   9   9 591.591 119.804  22
  -3   9   8 906.701 165.418   9
  -3   9   8 860.032 160.846   7
  -3   9   8 1000.13 153.070  22
  -3   9   7 10232.1 524.370  14
  -3   9   7 12068.0 565.869  44
  -3   9   7 11074.3 575.539   9
  -3   9   7 10179.9 551.710   6
  -3   9   7 11418.2 579.435   7
  -3   9   7 10806.8 507.913  22
  -3   9   6 123.149 89.7227  14
  -3   9   6 22.3122 85.1371  44
  -3   9   6 18.4808 70.5197  22
  -3   9   6 73.3263 109.359   7
  -3   9   6 24.6032 84.6212   6
  -3   9   6 48.9011 98.9537   9
  -3   9   5 12349.8 604.957   9
  -3   9   5 11462.6 559.517  11
  -3   9   5 11532.0 593.469   6
  -3   9   5 11765.6 552.151  14
  -3   9   5 11931.9 539.841  22
  -3   9   4 55.6423 68.5256  22
  -3   9   4-24.7657 100.228   6
  -3   9   4 49.2679 105.087   9
  -3   9   4 60.6916 88.4351  11
  -3   9   3 6878.52 447.814   6
  -3   9   3 7923.18 474.984   9
  -3   9   3 6972.25 405.155  11
  -3   9   3 7391.33 408.056  13
  -3   9   2 18.5691 75.1516  13
  -3   9   2 22.5901 80.6286  44
  -3   9   2 73.6229 104.690   9
  -3   9   2 49.3656 94.1791   6
  -3   9   2 24.5242 99.2499   7
  -3   9   2 63.9352 83.8201  25
  -3   9   1 3732.98 279.203  13
  -3   9   1 3330.19 305.980   6
  -3   9   1 4135.08 334.446   7
  -3   9   1 3405.53 310.244   9
  -3   9   1 3765.24 296.812  25
  -3   9   1 4024.40 317.336  44
  -3   9   0 8971.07 510.793   7
  -3   9   0 9537.78 526.008   9
  -3   9   0 8871.62 467.881  25
  -3   9  -1 9869.77 518.186  44
  -3   9  -1 10975.7 549.472   7
  -3   9  -1 9814.88 525.208   9
  -3   9  -2 3675.94 292.204  44
   3  -9   3 20661.0 770.033  37
  -3   9  -3 19139.8 785.432  26
   3  -9   4 1988.98 213.857  37
   3  -9   5 774.614 132.279  34
   3  -9   5 768.883 139.625  37
  -3   9  -6 131.845 104.806  10
  -3   9  -6 22.2714 95.0105   8
   3  -9   6 49.5206 75.5185  34
   3  -9   6 17.5776 74.9893  37
  -3   9  -7 840.076 152.222  10
  -3   9  -7 913.904 165.411   8
   3  -9   7 781.172 127.873  34
   3  -9   7 818.733 128.767  37
   3  -9   8 247.813 75.9359  34
  -3   9  -8 386.397 110.035   8
  -3   9  -8 260.793 85.4210  10
  -3   9  -9 2095.17 187.029  12
  -3   9  -9 1967.27 181.745   8
  -3   8  18 1363.05 135.663   5
  -3   8  17 3641.80 257.166   5
  -3   8  16 5381.00 341.566  14
  -3   8  16 5586.80 346.089   5
  -3   8  15 183.750 84.9634   5
  -3   8  15 127.951 99.7152  14
  -3   8  14 1360.22 203.820  14
  -3   8  13-22.9661 81.9664   5
  -3   8  13 95.9132 85.5791  14
  -3   8  12 6580.04 429.121  14
  -3   8  12 7110.32 429.243   5
  -3   8  11 23312.7 890.894  14
  -3   8  11 22332.3 866.537   5
  -3   8  10 1402.75 191.242   5
  -3   8   9 5390.52 364.830  14
  -3   8   9 5219.07 359.715   6
  -3   8   9 5462.56 363.369   7
  -3   8   9 4761.65 335.322   5
  -3   8   9 4767.45 345.057   9
  -3   8   9 5815.69 353.502  44
  -3   8   8 17406.2 723.806  14
  -3   8   8 17690.6 702.860  44
  -3   8   8 18519.6 740.489   9
  -3   8   8 17438.7 729.454   6
  -3   8   8 17330.4 696.394   5
  -3   8   8 17482.0 726.089   7
  -3   8   7 1340.35 185.081   6
  -3   8   7 1336.20 188.037   7
  -3   8   7 1320.72 173.069   5
  -3   8   7 1310.89 182.135  44
  -3   8   7 1575.70 201.305   9
  -3   8   7 1239.48 163.419  22
  -3   8   7 1209.55 175.555  14
  -3   8   6 36768.5 1151.54  14
  -3   8   6 35073.5 1152.02  44
  -3   8   6 36430.6 1122.77  22
  -3   8   6 35440.6 1181.80   6
  -3   8   6 35425.6 1110.62   5
  -3   8   6 35716.7 1182.62   9
  -3   8   5 3403.37 295.701   9
  -3   8   5 4271.09 324.134   6
  -3   8   5 4367.97 284.293   5
  -3   8   5 4087.49 295.279  14
  -3   8   5 3964.44 283.379  22
  -3   8   4 12827.6 591.419   9
  -3   8   4 13219.2 563.562  11
  -3   8   4 10744.9 555.270   6
  -3   8   4 12086.3 518.042   5
  -3   8   4 12589.7 545.858  14
  -3   8   4 12304.5 534.091  22
  -3   8   3 401.110 105.132  11
  -3   8   3 769.715 153.254   9
  -3   8   3 551.090 138.476   6
  -3   8   3 517.897 111.140  14
  -3   8   3 834.489 136.343  22
  -3   8   2 54458.4 1613.82   9
  -3   8   2 54016.6 1535.14  11
  -3   8   2 54391.4 1609.52   6
  -3   8   2 53896.9 1529.54  13
  -3   8   2 52028.3 1523.50  22
  -3   8   1 616.549 147.581   9
  -3   8   1 375.366 132.151   6
  -3   8   1 528.698 138.382   7
  -3   8   1 580.723 129.882  25
  -3   8   1 751.304 127.568  13
  -3   8   0 2355.09 240.542   6
  -3   8   0 2459.10 249.831   7
  -3   8   0 2220.45 210.475  13
  -3   8   0 2569.87 243.703  44
  -3   8   0 2390.65 242.457   9
  -3   8   0 2234.26 223.649  25
  -3   8  -1 125.152 81.8313  13
  -3   8  -1 152.366 92.8902   6
  -3   8  -1 130.327 97.2168   7
  -3   8  -1 75.9692 72.5133  25
  -3   8  -1 21.6762 92.5046   9
   3  -8   1 202.511 86.7276  37
  -3   8  -1 160.844 97.8249  44
   3  -8   2 8787.40 429.464  37
  -3   8  -2 7626.86 442.154   6
  -3   8  -2 7277.04 432.531   7
  -3   8  -2 7964.33 446.279   9
  -3   8  -2 7820.99 431.074  44
  -3   8  -2 7678.34 411.899  46
  -3   8  -3 2413.25 225.012  46
   3  -8   3 2574.68 232.087  34
  -3   8  -4 78.0422 74.4713  46
   3  -8   4 120.754 87.9973  37
   3  -8   4 93.2329 71.1762  34
  -3   8  -5 9855.62 499.630  46
   3  -8   5 10163.6 495.269  34
   3  -8   5 10898.6 525.015  37
  -3   8  -6 4571.11 320.794  46
  -3   8  -6 4263.10 352.075  10
   3  -8   6 5213.77 349.076  37
  -3   8  -7 802.059 155.211  10
  -3   8  -7 554.901 124.126  46
   3  -8   7 402.237 115.034  34
   3  -8   7 584.818 119.709  37
   3  -8   8 7952.07 414.665  37
  -3   8  -8 6654.49 401.490  10
  -3   8  -8 7685.72 444.712   8
   3  -8   8 7361.92 391.779  34
  -3   8  -8 6986.04 387.156  46
   3  -8   9 61.0995 66.7794  37
  -3   8  -9 42.2141 65.7657  46
   3  -8   9 57.5118 61.3452  34
  -3   8  -9 58.6825 87.5234   8
  -3   8 -10 4348.21 246.733  46
  -3   8 -10 4971.27 302.614   8
  -3   8 -10 4762.55 296.109  12
   3  -8  10 4174.20 248.593  34
  -3   8 -11 527.250 99.0982  12
  -3   7  18 542.954 99.3886   5
  -3   7  17 33.5126 76.6648   5
  -3   7  17 100.177 81.2173  14
  -3   7  16 477.965 117.764   5
  -3   7  16 657.850 129.568  14
  -3   7  15 1021.98 178.147   5
  -3   7  15 603.508 148.724  14
  -3   7  14 738.018 159.810  14
  -3   7  13 1342.54 202.519  14
  -3   7  12 1597.45 214.575  14
  -3   7  11 6400.13 409.309   5
   3  -7 -11 6273.04 361.535  39
  -3   7  10 3511.13 295.166  14
   3  -7 -10 3235.58 246.764  39
  -3   7  10 3013.16 271.090   5
   3  -7  -9-46.6259 69.5350  39
  -3   7   9-18.8875 80.5704   9
  -3   7   9 75.9811 78.9783   7
  -3   7   9 76.1891 77.0823   6
  -3   7   9-20.1979 83.9784   5
  -3   7   9 105.573 85.4488  14
  -3   7   8 4681.44 324.049   9
  -3   7   8 4787.31 325.686   6
  -3   7   8 4334.36 315.203   7
  -3   7   8 4738.29 319.906   5
  -3   7   8 5068.05 337.662  14
  -3   7   8 4945.97 312.760  44
  -3   7   7 8364.48 449.865   9
  -3   7   7 8205.70 444.465   6
  -3   7   7 9427.59 449.216   5
  -3   7   7 8778.98 449.808  14
  -3   7   7 9035.08 441.396  44
  -3   7   6 18016.9 709.866   9
  -3   7   6 18489.7 714.655   6
  -3   7   6 17774.1 670.580   5
  -3   7   6 18512.3 690.701  44
  -3   7   6 18495.0 697.672  14
  -3   7   5 172.201 91.2614   9
  -3   7   5 78.4241 71.7616   5
  -3   7   5 19.1333 94.8402   6
  -3   7   5 15.7302 80.8105  22
  -3   7   5 33.7123 60.1725  14
  -3   7   4 4420.76 297.692  14
  -3   7   4 5035.83 327.700   9
  -3   7   4 4655.15 319.047   6
  -3   7   4 5084.93 294.687   5
  -3   7   4 4889.77 297.031  22
  -3   7   4 5044.71 319.900  45
  -3   7   3 1879.62 189.728  14
  -3   7   3 2040.93 214.911   9
  -3   7   3 2107.92 199.319  11
  -3   7   3 1775.64 207.261   6
  -3   7   3 1797.90 185.461  22
  -3   7   3 1932.44 200.728  45
  -3   7   2 1160.16 151.625  14
  -3   7   2 1301.05 179.836   9
  -3   7   2 1195.49 152.821  11
  -3   7   2 1032.73 159.138   6
  -3   7   2 1117.67 151.724  22
  -3   7   2 1369.73 173.105  45
  -3   7   1 14161.3 571.862  11
  -3   7   1 14240.4 611.937   9
  -3   7   1 14751.8 578.160  13
  -3   7   1 16098.5 639.678   6
  -3   7   1 14821.0 562.894   5
   3  -7   0 389.251 90.8431  37
  -3   7   0 404.760 113.581   6
  -3   7   0 375.675 101.632  46
  -3   7   0 265.301 94.2320  44
  -3   7   0 276.471 85.7580  11
  -3   7   0 346.968 110.575   9
   3  -7   1 9157.99 417.449  37
  -3   7  -1 9840.45 481.366   9
  -3   7  -1 8745.55 462.535   6
  -3   7  -1 8952.00 450.220  44
  -3   7  -1 9896.11 446.682  46
  -3   7  -2 993.394 148.637  13
  -3   7  -2 647.052 127.806  25
   3  -7   2 1202.45 147.499  37
  -3   7  -2 1088.52 166.381   9
   3  -7   2 1010.20 136.184  34
  -3   7  -2 1072.63 155.599  46
  -3   7  -2 1045.72 149.940  44
  -3   7  -2 977.879 156.709   6
  -3   7  -2 882.224 152.417   7
   3  -7   3 9100.53 442.212  34
   3  -7   3 10377.4 474.750  37
  -3   7  -3 9730.39 462.754  44
  -3   7  -3 10224.1 482.605  46
  -3   7  -3 8633.83 442.156  25
  -3   7  -4 3183.88 269.158  46
  -3   7  -4 3684.15 294.406  26
   3  -7   4 3912.42 278.561  34
  -3   7  -5 284.179 109.822  46
   3  -7   5 339.338 114.013  34
   3  -7   5 457.326 112.835  33
   3  -7   6-19.7167 70.3692  34
  -3   7  -6-62.9041 80.0023  46
  -3   7  -6 24.7141 84.9965  10
   3  -7   6 54.6536 71.6484  33
   3  -7   7 22214.7 827.747  34
  -3   7  -7 21787.2 836.176  46
  -3   7  -7 22324.7 873.840  10
   3  -7   8 635.252 122.482  33
   3  -7   8 895.788 150.656  34
  -3   7  -9 3254.07 267.193  46
   3  -7   9 2661.43 223.011  33
   3  -7   9 3614.17 272.548  34
  -3   7 -10 990.549 165.036   8
   3  -7  10 980.259 144.814  34
   3  -7  10 769.016 117.102  33
  -3   7 -10 1208.29 155.801  46
   3  -7  10 1307.15 164.029  37
  -3   7 -11 2895.27 237.485  12
  -3   7 -11 2735.17 234.406   8
  -3   7 -11 3118.86 214.595  46
   3  -7  11 2322.92 191.512  34
  -3   7 -12 707.696 109.294  12
  -3   7 -12 817.669 98.3050  46
  -3   6  19 306.009 64.8593   5
  -3   6  18 11542.0 482.684   5
  -3   6  17 909.512 147.239  14
  -3   6  17 1146.95 162.847   5
   3  -6 -16 4708.80 295.399  31
   3  -6 -16 4226.82 281.305  39
  -3   6  16 4624.37 331.466  14
   3  -6 -15 52.3468 68.6243  31
   3  -6 -15-56.2243 81.9213  32
   3  -6 -15 52.4520 83.3864  39
  -3   6  15-45.5609 92.1897  14
   3  -6 -14 5372.30 352.751  32
  -3   6  14 6121.25 413.754  14
   3  -6 -13 9420.68 467.361  39
   3  -6 -13 9160.90 471.930  32
  -3   6  13 9812.65 530.539  14
   3  -6 -12 470.868 115.068  39
  -3   6  11 22.6866 94.3262  14
   3  -6 -11 68.2912 70.9856  39
   3  -6 -11-17.5448 62.6185  32
   3  -6 -10 25554.6 833.330  32
   3  -6 -10 23933.5 816.678  39
  -3   6  10 23975.6 834.902  15
  -3   6  10 25207.3 906.252  14
  -3   6  10 24193.2 848.881  20
  -3   6  10 23542.3 833.019  21
   3  -6  -9 272.883 83.6199  32
  -3   6   9 295.068 99.5788  20
  -3   6   9 262.785 91.6127  15
  -3   6   9 297.208 119.733  14
   3  -6  -9 450.237 101.095  39
  -3   6   8 9888.27 470.362  14
  -3   6   8 9749.74 434.062  44
   3  -6  -8 9965.71 416.841  39
  -3   6   8 8382.64 418.256  15
  -3   6   8 10008.0 462.189   7
  -3   6   8 9446.65 451.380   6
  -3   6   8 9355.49 448.725   9
  -3   6   7 116.501 82.4894   9
  -3   6   7 16.6658 72.8484   5
  -3   6   7-15.0318 81.1092  44
  -3   6   7 16.1537 68.9085  20
  -3   6   7-49.8591 76.0278   6
  -3   6   7 16.6317 70.9474   7
  -3   6   7 34.2496 69.3023  14
  -3   6   7-15.1083 64.4489  15
  -3   6   6 32081.3 1001.95  44
  -3   6   6 33334.1 1020.54  20
  -3   6   6 33915.4 1035.43   6
  -3   6   6 32716.2 1028.03   7
  -3   6   6 32030.6 1016.59  14
  -3   6   5 6864.31 353.847  14
  -3   6   5 6288.22 342.310  44
  -3   6   5 6597.05 323.597  47
  -3   6   5 7089.29 372.519   6
  -3   6   5 7224.67 363.312  20
  -3   6   4 2134.15 173.735  47
  -3   6   4 2364.09 197.322  14
  -3   6   4 2430.01 218.836   6
  -3   6   4 2358.68 190.637   5
  -3   6   3 1266.33 153.629  45
  -3   6   3 910.896 143.184   6
  -3   6   3 830.800 120.844   5
  -3   6   3 969.804 118.578  47
  -3   6   3 1089.42 135.668  22
  -3   6   3 1217.32 144.936  14
  -3   6   2 40499.2 1141.87  14
  -3   6   2 39349.1 1118.23   5
  -3   6   2 39856.9 1174.31   6
  -3   6   2 40212.9 1154.13  45
  -3   6   2 36957.6 1090.97  47
  -3   6   2 38170.6 1124.64  22
  -3   6   2 39368.9 1139.11  11
  -3   6   1 15895.1 583.290  11
  -3   6   1 16057.6 623.038   6
  -3   6   1 15967.7 573.667   5
  -3   6   1 16221.2 589.965  22
   3  -6  -1 15748.7 526.620  37
  -3   6   0 17798.2 647.881  25
   3  -6   0 17866.5 590.654  37
  -3   6   0 17837.5 649.266  22
  -3   6   0 18158.8 656.216  44
  -3   6   0 18815.8 639.710  11
  -3   6   0 17916.5 670.136   6
  -3   6   0 18140.8 669.964   7
  -3   6   0 16896.5 625.259  13
  -3   6  -1 10171.0 446.491  13
  -3   6  -1 9959.84 461.481   6
  -3   6  -1 10188.2 467.003   7
   3  -6   1 10322.3 416.336  37
  -3   6  -1 9753.98 457.233   9
  -3   6  -1 10166.1 450.615  25
  -3   6  -1 10453.9 458.689  44
  -3   6  -2 43413.3 1311.27   7
  -3   6  -2 46286.8 1323.86   6
  -3   6  -2 45360.7 1295.06  46
  -3   6  -2 45486.7 1298.18  44
  -3   6  -2 44430.4 1298.18  25
  -3   6  -2 44727.1 1314.64   9
  -3   6  -2 45579.7 1301.11  13
   3  -6   2 45522.5 1252.25  34
  -3   6  -3 148.175 86.1084   9
  -3   6  -3 181.620 78.8467   7
   3  -6   3 141.080 79.7134  34
  -3   6  -3 260.629 92.5748  44
  -3   6  -3 182.416 88.1620  46
   3  -6   4 31567.9 979.785  34
  -3   6  -4 30033.2 982.821  25
  -3   6  -4 31009.5 1018.80  26
  -3   6  -4 31921.7 1022.01  46
   3  -6   5 1535.53 178.893  34
  -3   6  -5 1857.47 201.419  46
  -3   6  -5 1679.70 187.060  26
  -3   6  -6 1734.62 201.803  46
   3  -6   6 1743.97 188.992  33
   3  -6   6 1796.82 201.056  34
  -3   6  -7 519.497 131.127  46
  -3   6  -7 607.551 148.331  10
   3  -6   7 401.137 105.034  33
   3  -6   7 734.734 139.701  34
  -3   6  -8-44.1610 91.8134  46
  -3   6  -8 112.674 91.2031  10
   3  -6   8 81.7471 87.1870  34
   3  -6   8 93.3689 68.9965  33
   3  -6   9 437.201 105.014  33
  -3   6  -9 868.033 158.144  46
   3  -6  10 510.824 125.287  34
   3  -6  10 202.004 96.6751  33
  -3   6 -10 465.341 114.454  46
  -3   6 -11 83.3425 101.381   8
  -3   6 -11 159.929 84.7998  46
   3  -6  11 133.714 82.8939  34
  -3   6 -12 2172.15 194.591  46
   3  -6  12 2243.74 189.097  34
  -3   6 -12 2037.60 203.000   8
  -3   6 -12 2294.97 214.808  12
  -3   6 -13 581.093 96.5419  46
  -3   6 -13 555.064 102.574  12
   3  -6  13 660.926 96.4557  34
  -3   5  19 860.493 103.961   5
  -3   5  18 2423.67 204.773   5
   3  -5 -17 376.291 88.4938  31
   3  -5 -17 270.476 93.1870  32
   3  -5 -17 329.808 95.2953  39
  -3   5  17 356.400 98.7508  14
   3  -5 -16 106.657 77.7336  32
   3  -5 -16 99.9135 74.5349  31
   3  -5 -16 48.3413 78.4045  39
  -3   5  16 162.889 93.1693  14
   3  -5 -15-19.5154 67.1195  32
  -3   5  15-67.9958 99.0744  14
   3  -5 -15 18.0352 82.5047  39
   3  -5 -14 4616.13 326.867  32
   3  -5 -14 4753.86 327.511  31
  -3   5  14 5545.06 381.556  14
   3  -5 -14 4283.64 313.108  39
   3  -5 -13 6145.31 377.728  32
   3  -5 -13 6345.27 372.036  31
  -3   5  13 5676.72 397.395  14
   3  -5 -13 5945.40 362.234  39
   3  -5 -12 546.740 117.079  32
   3  -5 -12 573.234 117.675  39
   3  -5 -12 407.995 104.902  31
  -3   5  11 304.343 113.901  14
   3  -5 -11 328.760 93.7623  32
  -3   5  11 479.354 108.777  21
   3  -5 -11 531.436 113.456  39
   3  -5 -11 325.179 95.9904  31
   3  -5 -10 6357.09 341.831  39
  -3   5  10 6330.04 358.171  21
  -3   5  10 6651.11 393.594  14
  -3   5  10 6168.38 352.739  15
   3  -5 -10 6564.10 347.830  32
   3  -5 -10 6394.27 337.069  31
   3  -5  -9 27.6153 63.1714  32
   3  -5  -9 68.1213 60.9628  39
  -3   5   9-18.5266 82.8938  14
  -3   5   9 78.9461 65.6554  15
  -3   5   8 4168.07 245.666  44
  -3   5   8 3741.27 254.028  21
  -3   5   8 3876.87 262.555  20
  -3   5   8 4115.28 258.545   9
  -3   5   8 3408.36 240.427   7
   3  -5  -8 3977.21 236.826  32
  -3   5   8 3500.30 268.603  14
  -3   5   8 4354.14 268.671  15
   3  -5  -7 13155.1 474.412  32
  -3   5   7 12928.4 514.638  15
  -3   5   7 13687.6 547.024  14
   3  -5  -7 13181.5 475.815  39
  -3   5   7 12784.4 521.143   7
  -3   5   7 13069.7 524.434   6
  -3   5   7 14379.3 535.359  21
  -3   5   7 13394.8 528.263  20
  -3   5   7 14150.4 535.716   9
  -3   5   7 14299.4 518.597  44
  -3   5   6 14774.8 556.098  15
  -3   5   6 15901.6 585.023  14
  -3   5   6 15330.3 575.956   9
  -3   5   6 15896.8 568.086  21
  -3   5   6 15689.5 577.872   6
  -3   5   6 14685.7 571.981   7
  -3   5   6 15941.4 562.612  44
   3  -5  -6 14568.6 501.635  39
  -3   5   6 15895.5 573.428  20
  -3   5   5 3310.15 231.582  20
  -3   5   5 3157.96 227.521  14
  -3   5   5 3641.71 233.474   5
  -3   5   5 3434.92 236.856   6
  -3   5   5 3373.35 236.119   7
  -3   5   5 3083.07 215.454  21
  -3   5   5 3315.49 210.147  47
  -3   5   5 3177.64 219.967  44
   3  -5  -5 3274.96 184.359  39
  -3   5   5 3149.81 225.753   9
  -3   5   4 14078.6 516.479  44
  -3   5   4 13562.3 511.785  14
  -3   5   4 13589.8 481.929  47
  -3   5   4 13624.7 525.934   6
  -3   5   4 12882.5 496.183   5
  -3   5   4 13400.7 525.143   7
  -3   5   4 13577.3 526.581   9
  -3   5   4 13761.6 513.642  20
  -3   5   3 29953.8 842.826  12
  -3   5   3 30297.8 911.593  14
  -3   5   3 30153.2 882.293  47
  -3   5   3 31182.6 939.909   6
  -3   5   3 31249.5 909.676   5
  -3   5   3 31265.4 922.988  20
  -3   5   3 31655.6 945.619   9
  -3   5   3 31126.7 850.304   8
  -3   5   2 2559.15 212.139   9
  -3   5   2 2917.35 206.572  11
  -3   5   2 2603.11 208.652   6
  -3   5   2 2597.12 188.083   5
  -3   5   2 2856.67 179.267   8
  -3   5   2 2749.75 175.542  12
  -3   5   2 2613.36 190.215  14
  -3   5   2 2462.50 180.440  47
  -3   5   2 2362.71 186.412  20
  -3   5   2 2768.06 194.926  22
  -3   5   1 7063.20 354.119   9
  -3   5   1 7084.24 336.371  11
  -3   5   1 7318.66 357.315   6
  -3   5   1 7328.79 327.007   8
  -3   5   1 7467.53 335.904   5
  -3   5   1 7293.03 338.584  22
  -3   5   1 7616.13 333.482  46
  -3   5   1 7582.89 341.199  14
  -3   5   0 636.070 107.821   5
  -3   5   0 820.758 126.232   6
  -3   5   0 777.400 126.667   7
  -3   5   0 806.400 124.761   9
  -3   5   0 735.635 116.173  11
  -3   5   0 639.214 107.543  25
  -3   5   0 687.006 109.757  22
   3  -5   0 726.660 90.2468  37
  -3   5   0 733.397 110.563  46
  -3   5   0 789.536 114.458  44
  -3   5  -1 3123.88 213.970  13
  -3   5  -1 3209.25 231.516   6
  -3   5  -1 3218.62 217.884   5
  -3   5  -1 2900.99 219.229   7
   3  -5   1 3346.59 188.166  34
  -3   5  -1 2951.19 213.997  44
  -3   5  -1 2808.98 206.893  46
  -3   5  -1 3578.74 233.111  22
  -3   5  -1 3334.78 236.818   9
  -3   5  -1 3214.08 212.962  11
  -3   5  -1 3225.54 221.703  25
  -3   5  -2 2590.73 205.916   6
  -3   5  -2 2586.09 203.351   7
   3  -5   2 2405.63 171.446  34
  -3   5  -2 2061.54 187.891   9
  -3   5  -2 2422.41 197.245  25
  -3   5  -2 2777.63 206.827  44
  -3   5  -2 2502.24 197.673  13
  -3   5  -3 523.677 105.007   7
  -3   5  -3 472.699 92.5289  44
  -3   5  -3 352.907 93.7730   9
  -3   5  -3 404.158 95.8635  13
  -3   5  -3 397.612 95.2940  25
  -3   5  -4 8111.82 408.456  26
  -3   5  -4 8464.20 397.956  25
   3  -5   4 8210.87 379.129  34
   3  -5   5 3926.62 265.079  34
   3  -5   5 3755.24 252.652  33
   3  -5   6 1201.38 160.498  34
   3  -5   6 1685.49 173.964  33
   3  -5   7 22280.1 797.151  34
  -3   5  -7 21284.3 822.274  10
   3  -5   7 20702.4 757.716  33
   3  -5   8 497.336 119.103  34
  -3   5  -8 651.033 142.413  10
   3  -5   8 493.793 117.632  33
   3  -5   9 3991.77 294.516  33
   3  -5   9 4173.69 314.267  34
   3  -5  10 1153.58 163.723  33
  -3   5 -11 2752.32 274.445   8
   3  -5  11 3026.05 245.981  33
   3  -5  11 3623.65 282.226  34
  -3   5 -12 4854.78 319.157  46
   3  -5  12 4743.51 307.493  34
  -3   5 -13 1753.44 179.593  46
   3  -5  13 1457.64 155.421  34
  -3   5 -13 1647.44 177.525   8
  -3   5 -13 1603.20 175.781  12
   3  -5  14 3434.47 209.922  34
  -3   5 -14 3021.54 201.015  12
  -3   5 -14 3663.68 221.448  46
   3  -4 -18 10396.6 410.238  31
  -3   4  18 10207.8 448.511   5
   3  -4 -17 57.9959 63.3836  31
   3  -4 -17-77.1861 65.8583  32
  -3   4  17 32.2675 70.5286  14
   3  -4 -16 5870.91 368.079  32
   3  -4 -16 6653.48 368.726  31
   3  -4 -16 6803.52 368.950  39
  -3   4  16 7094.26 404.907  14
   3  -4 -15-19.9141 73.5730  32
   3  -4 -15 91.8566 63.1880  39
  -3   4  15 66.2923 86.9102  14
   3  -4 -14 8270.44 444.790  31
   3  -4 -14 7370.42 427.915  32
   3  -4 -14 8162.40 437.727  39
  -3   4  14 8334.53 470.872  14
   3  -4 -13 2816.30 249.649  31
   3  -4 -13 3500.43 277.614  32
   3  -4 -13 2756.20 246.684  39
   3  -4 -12 9244.53 445.745  39
   3  -4 -12 8184.51 430.824  31
   3  -4 -12 9238.01 461.908  32
  -3   4  12 7434.92 416.256  21
  -3   4  12 8130.51 429.238  15
   3  -4 -11 3704.50 262.097  39
   3  -4 -11 3851.95 267.856  31
   3  -4 -11 3585.19 267.709  32
  -3   4  11 3634.85 273.471  21
  -3   4  11 3858.76 280.768  15
   3  -4 -10 16705.5 611.532  31
   3  -4 -10 17740.3 638.848  32
   3  -4 -10 15872.0 603.365  39
  -3   4  10 16113.3 631.989  15
   3  -4  -9 1976.55 173.795  39
  -3   4   9 2038.82 195.308  15
   3  -4  -9 2130.40 185.146  32
  -3   4   9 2120.99 187.456  20
  -3   4   9 2050.62 192.750  21
  -3   4   8 21758.3 734.973  15
  -3   4   8 22606.2 743.670  21
  -3   4   8 21811.4 734.223  20
   3  -4  -8 22177.2 686.689  31
   3  -4  -8 21359.6 693.087  32
  -3   4   7 26.1982 59.9230  21
  -3   4   7 92.0587 69.8448  20
  -3   4   7-11.9753 61.5138   9
  -3   4   7-10.9998 62.9538  42
   3  -4  -7-27.4708 47.8409  31
  -3   4   7-26.2386 58.6961  15
  -3   4   7 100.058 75.9135  14
  -3   4   7 43.4378 49.6776  43
  -3   4   7 21.8950 59.9872  44
   3  -4  -7-9.74274 48.2894  39
  -3   4   7-13.9597 71.7069  16
  -3   4   7 72.3470 60.8605   7
   3  -4  -7 19.9452 44.6180  32
   3  -4  -6 655.274 83.2873  32
  -3   4   6 568.362 106.192  16
  -3   4   6 755.899 120.050  14
   3  -4  -6 559.162 80.4249  39
  -3   4   6 620.138 106.409   9
  -3   4   6 467.334 95.2798   7
  -3   4   6 655.447 111.534  20
  -3   4   6 681.016 107.850  21
  -3   4   6 773.512 106.890  44
  -3   4   5 4794.06 266.335  16
  -3   4   5 4820.45 250.567  47
  -3   4   5 4548.44 255.707  15
  -3   4   5 4887.77 266.852  14
  -3   4   5 4553.54 262.257   9
   3  -4  -5 5002.38 217.811  39
  -3   4   5 5175.47 271.736   6
  -3   4   5 4767.36 265.989   7
  -3   4   5 4905.86 267.326  20
  -3   4   5 4651.07 258.601  21
  -3   4   5 4717.27 252.742  44
  -3   4   4 22391.8 696.326  21
  -3   4   4 22658.3 698.369  20
  -3   4   4 23023.8 695.226  19
   3  -4  -4 21635.3 614.982  39
  -3   4   4 23065.5 710.555   6
  -3   4   4 21682.8 694.780   5
  -3   4   4 23133.2 712.608   7
  -3   4   4 22066.8 691.336  15
  -3   4   4 21946.6 697.622  16
  -3   4   4 21393.4 624.874  28
  -3   4   4 23283.0 708.297  14
  -3   4   4 23347.0 697.576  44
  -3   4   4 21793.4 672.497  47
  -3   4   4 21689.1 646.732  10
  -3   4   4 22791.7 710.432   9
  -3   4   3 325.434 72.1289  24
  -3   4   3 218.319 71.8552  10
  -3   4   3 302.195 92.3283   9
  -3   4   3 317.097 63.6497  12
  -3   4   3 382.294 68.5258   8
  -3   4   3 291.579 87.8463   6
  -3   4   3 360.648 91.7459   7
  -3   4   3 268.299 79.0202  16
  -3   4   3 259.670 60.8055  28
  -3   4   3 297.944 83.9576  14
  -3   4   3 291.535 82.7611  15
  -3   4   3 177.145 73.6315  19
  -3   4   3 148.698 81.3176  20
  -3   4   3 368.834 87.3013  21
  -3   4   3 382.050 91.9033  44
  -3   4   3 388.110 95.0654  49
  -3   4   3 355.523 81.0807  47
  -3   4   3 275.466 86.0056   5
  -3   4   2 7625.41 289.434  24
  -3   4   2 7437.12 346.486   9
  -3   4   2 7524.69 305.671   8
  -3   4   2 7984.74 349.985   6
  -3   4   2 7727.97 330.121   5
  -3   4   2 7674.78 347.744   7
  -3   4   2 8061.78 326.942  16
  -3   4   2 8272.31 296.004  28
  -3   4   2 7908.86 333.387  14
  -3   4   2 7511.35 303.417  12
  -3   4   2 8152.67 336.499  20
  -3   4   2 8444.28 318.903  19
  -3   4   2 7945.58 337.434  44
  -3   4   2 7586.88 318.202  47
  -3   4   2 7458.99 326.636  49
   3  -4  -1 19915.0 549.324  37
  -3   4   1 19544.1 624.058  22
  -3   4   1 18960.4 563.887  24
  -3   4   1 19950.6 655.215   9
  -3   4   1 19646.5 628.595  11
  -3   4   1 19961.0 582.707  19
  -3   4   1 20887.9 633.834  20
  -3   4   1 19744.1 651.590   6
  -3   4   1 20107.1 615.906   8
  -3   4   1 19293.5 620.822   5
  -3   4   1 20008.8 652.140   7
  -3   4   1 19868.0 609.129  16
  -3   4   1 19458.6 584.370  28
  -3   4   1 20405.0 640.561  44
  -3   4   1 19931.2 620.676  46
  -3   4   1 21016.1 635.860  49
  -3   4   1 20664.6 635.797  14
   3  -4   0 16696.0 491.677  34
  -3   4   0 17003.4 507.739  19
  -3   4   0 16827.4 571.154  22
  -3   4   0 17809.8 578.475  49
  -3   4   0 17320.5 573.568  11
  -3   4   0 17928.7 593.943   9
  -3   4   0 17467.3 564.788  46
  -3   4   0 18130.6 583.378  44
  -3   4   0 17610.6 590.801   6
  -3   4   0 17066.4 586.970   7
  -3   4   0 17550.9 572.018   5
   3  -4   0 17957.5 511.944  37
  -3   4   0 17037.3 574.379  25
  -3   4  -1 45008.1 1209.41   9
  -3   4  -1 43350.6 1186.72  11
  -3   4  -1 45455.1 1194.69  44
  -3   4  -1 43208.2 1183.46  46
  -3   4  -1 45069.5 1198.89  22
  -3   4  -1 44719.4 1197.48  13
  -3   4  -1 44077.2 1200.93  25
  -3   4  -1 44643.3 1192.53  49
  -3   4  -1 45130.6 1213.32   6
  -3   4  -1 44042.9 1190.04   5
  -3   4  -1 44722.1 1209.42   7
   3  -4   1 41967.1 1111.59  34
  -3   4  -1 41663.1 1160.44  40
  -3   4  -2 12188.7 454.526  13
  -3   4  -2 11421.1 450.340   7
  -3   4  -2 11131.8 448.219   6
  -3   4  -2 11583.3 451.146   9
   3  -4   2 11664.5 400.688  34
  -3   4  -2 11627.3 449.594  25
  -3   4  -2 11648.8 440.822  44
  -3   4  -2 11690.8 445.851  46
  -3   4  -2 11608.1 428.004  40
  -3   4  -3 2609.25 199.998  13
  -3   4  -3 2303.14 180.421   7
  -3   4  -3 2244.95 180.752   9
  -3   4  -3 2440.40 190.453  25
  -3   4  -3 2458.78 179.468  44
  -3   4  -3 2190.54 168.536  40
   3  -4   3 2204.19 159.215  34
  -3   4  -4 1722.00 157.971   7
  -3   4  -4 1708.19 161.748  25
  -3   4  -4 1430.54 154.930  26
  -3   4  -4 1574.34 146.122  44
  -3   4  -4 1584.02 143.097  43
  -3   4  -5 3403.93 249.479  26
  -3   4  -5 3615.80 245.433  25
   3  -4   5 3767.86 229.937  33
   3  -4   5 3685.38 238.921  34
  -3   4  -5 3366.99 222.195  40
   3  -4   6 5499.20 315.139  34
   3  -4   6 5437.42 298.611  33
  -3   4  -6 5380.49 312.801  26
  -3   4  -6 5575.40 318.111  25
   3  -4   7 1919.89 185.972  33
  -3   4  -7 1742.52 194.433  10
   3  -4   7 1792.95 187.005  34
   3  -4   8 3887.28 279.715  33
  -3   4  -8 4477.85 317.283  10
   3  -4   8 4615.94 312.205  34
   3  -4   9 3121.24 269.769  34
   3  -4   9 2490.89 236.919  33
   3  -4  10 2640.92 254.845  34
   3  -4  10 2586.31 234.843  33
   3  -4  11 657.766 131.327  33
  -3   4 -12 871.971 167.284   8
   3  -4  12 584.360 130.978  34
  -3   4 -13 74.3597 81.2918   8
  -3   4 -13 146.096 95.4379  12
   3  -4  13 102.388 70.9884  34
  -3   4 -14 2075.77 194.749  46
  -3   4 -14 1928.32 178.091  12
  -3   4 -14 1688.56 172.344   8
   3  -4  14 1757.28 171.952  34
   3  -4  15 634.154 92.4268  34
   3  -4  15 618.630 92.0687  30
  -3   4 -15 400.467 83.4693  46
  -3   3  18 246.372 81.1868   5
   3  -3 -18 108.768 64.8922  31
   3  -3 -17 2697.71 220.827  32
   3  -3 -17 2886.85 224.263  31
   3  -3 -16 5100.32 315.307  39
   3  -3 -16 4900.71 319.422  31
   3  -3 -16 5059.43 332.449  32
  -3   3  16 4969.47 327.737  14
   3  -3 -15 8912.52 458.316  39
   3  -3 -15 10219.9 496.800  32
  -3   3  15 8657.79 477.868  14
   3  -3 -14 21.0428 96.2612  32
   3  -3 -14 19.3535 66.5606  39
   3  -3 -14-20.2037 74.6384  31
   3  -3 -13 247.364 100.650  32
   3  -3 -13 608.369 133.554  39
   3  -3 -13 434.922 119.591  31
  -3   3  12 21042.3 794.771  15
   3  -3 -12 22322.1 791.071  39
   3  -3 -12 21729.7 795.625  31
   3  -3 -11 17092.2 642.831  39
  -3   3  11 16426.2 655.420  15
   3  -3 -11 16570.8 642.471  31
   3  -3 -10 173.434 70.3748  39
   3  -3 -10 89.2850 73.8317  31
  -3   3  10 201.752 87.9018  15
   3  -3  -9 12023.4 474.376  39
  -3   3   9 12467.4 498.536  20
  -3   3   9 13373.4 521.633  16
  -3   3   9 12166.8 510.993  15
  -3   3   8 6614.70 338.867  16
   3  -3  -8 6563.73 306.304  39
  -3   3   8 6979.76 340.103  20
   3  -3  -8 6912.72 313.474  31
  -3   3   8 6993.38 346.131  15
   3  -3  -7 155.850 62.6552  31
  -3   3   7 233.243 66.7890  42
  -3   3   7 175.246 59.8856  43
   3  -3  -7 274.072 67.1272  39
  -3   3   7 233.183 80.4162  20
  -3   3   7 273.866 69.9530   9
  -3   3   7 318.988 88.7498  16
  -3   3   6 8815.96 372.607  16
  -3   3   6 8880.62 356.926   7
   3  -3  -6 8892.83 320.753  39
  -3   3   6 8817.27 344.001  43
  -3   3   6 8715.38 342.087  42
  -3   3   6 9056.62 346.561  44
  -3   3   6 8915.96 373.055  20
  -3   3   6 8829.64 372.514  14
  -3   3   6 7477.73 348.805  15
  -3   3   6 8359.45 346.513   9
   3  -3  -6 7958.78 309.225  31
  -3   3   5 643.310 100.255   9
  -3   3   5 596.557 91.9536  49
  -3   3   5 714.848 108.526  21
  -3   3   5 688.724 103.121  20
  -3   3   5 531.004 108.418  19
  -3   3   5 559.571 101.633  14
  -3   3   5 580.304 98.6701  15
   3  -3  -5 708.046 77.4059  32
   3  -3  -5 664.652 70.4063  31
   3  -3  -5 749.169 76.8921  39
  -3   3   5 658.523 92.6804  42
  -3   3   5 563.224 90.6085  47
  -3   3   5 824.295 102.932  44
  -3   3   5 567.254 96.2832   7
  -3   3   5 734.568 110.028  16
  -3   3   4 10390.9 381.956  44
  -3   3   4 10854.4 384.905  24
   3  -3  -4 9679.24 315.162  39
  -3   3   4 9789.66 375.467  47
  -3   3   4 9882.95 358.912  49
  -3   3   4 10118.1 343.013  10
  -3   3   4 10365.3 390.520   9
  -3   3   4 10019.8 385.794  21
  -3   3   4 10963.9 395.607  20
  -3   3   4 10131.1 389.789  19
   3  -3  -4 9661.85 304.259  31
   3  -3  -4 9977.47 317.210  32
  -3   3   4 10742.5 394.627  16
  -3   3   4 10169.8 354.564  28
  -3   3   4 10384.8 387.977  15
  -3   3   4 10123.7 387.648  14
  -3   3   4 10320.8 340.672  27
  -3   3   4 10154.8 388.750   7
  -3   3   3 56.9308 55.4170  49
  -3   3   3 33.9594 59.5236  47
   3  -3  -3 105.475 37.5599  39
  -3   3   3 29.6096 69.8320   9
  -3   3   3 164.870 58.0881  10
  -3   3   3 72.0919 54.5810  24
  -3   3   3 154.258 68.7120  44
  -3   3   3 27.9567 65.3334  20
  -3   3   3 35.0176 59.6490  19
  -3   3   3 55.4516 71.6297  21
   3  -3  -3 41.8575 30.3968  32
  -3   3   3 45.9539 60.7520  16
  -3   3   3 42.6735 50.7848  28
  -3   3   3 27.7201 57.8104  14
  -3   3   3 36.7911 63.2797  15
  -3   3   3 59.8247 65.9055   6
  -3   3   3 9.91765 72.0577   7
  -3   3   3 38.0734 66.1105   5
  -3   3   2 4338.35 225.289  21
  -3   3   2 4466.45 210.675  24
   3  -3  -2 4597.05 154.611  38
  -3   3   2 4529.10 222.481  10
  -3   3   2 4788.65 217.667   8
  -3   3   2 4847.00 248.719   9
  -3   3   2 4860.26 230.386  16
  -3   3   2 5124.71 239.154  15
  -3   3   2 4617.30 210.890  28
  -3   3   2 4596.00 214.856  12
  -3   3   2 4815.54 232.517  14
  -3   3   2 4766.61 220.446  19
  -3   3   2 4567.11 228.873  20
  -3   3   2 5173.77 255.741   6
  -3   3   2 4551.90 233.260   5
  -3   3   2 4554.68 245.950   7
  -3   3   2 4842.97 235.034  44
  -3   3   2 4922.75 228.746  49
  -3   3   2 4782.95 230.717  47
   3  -3  -1 3261.59 135.465  37
  -3   3   1 4099.13 220.887   9
  -3   3   1 3691.50 206.352  11
  -3   3   1 3483.48 189.691   8
  -3   3   1 3587.25 195.285  49
  -3   3   1 3971.86 220.196   6
  -3   3   1 3772.77 202.978   5
  -3   3   1 3645.39 212.637   7
  -3   3   1 3755.90 202.300  15
  -3   3   1 3644.01 192.484  16
  -3   3   1 3562.93 186.708  28
  -3   3   1 3491.34 183.121  19
  -3   3   1 3322.96 192.295  20
  -3   3   1 3309.89 200.156  44
  -3   3   1 3730.05 201.151  46
  -3   3   1 3508.77 189.099  12
  -3   3   1 3829.97 202.749  14
   3  -3   0 385.176 48.6203  34
  -3   3   0 571.561 99.0777   9
  -3   3   0 540.607 89.2479  11
  -3   3   0 365.418 81.0633  49
  -3   3   0 489.848 90.7874  46
  -3   3   0 364.017 86.9310  44
  -3   3   0 646.357 94.5549  25
  -3   3   0 471.420 92.2998  22
  -3   3   0 511.076 75.3264  17
  -3   3   0 585.336 81.8623  16
  -3   3   0 469.901 84.5900  14
  -3   3   0 535.125 82.9490  20
  -3   3   0 330.358 67.5562  19
  -3   3   0 378.812 83.9914   5
  -3   3   0 542.083 94.9171   8
  -3   3   0 358.256 87.0397   6
  -3   3   0 445.479 87.1039   7
  -3   3   0 282.219 76.5797  40
  -3   3  -1 39308.6 1031.65  20
  -3   3  -1 37452.4 986.051  19
  -3   3  -1 39980.9 1028.84  18
  -3   3  -1 38223.9 1056.77  11
  -3   3  -1 39620.2 1066.05   9
  -3   3  -1 39800.9 1050.64  49
   3  -3   1 38362.3 975.086  34
  -3   3  -1 40957.0 1060.48  44
  -3   3  -1 40203.4 1058.56  46
  -3   3  -1 38200.7 1054.50  22
  -3   3  -1 39794.2 1006.42  16
  -3   3  -1 39456.2 1015.21  17
  -3   3  -1 38495.2 1053.64  13
  -3   3  -1 38736.6 1062.80   7
  -3   3  -1 40024.8 1061.15   5
  -3   3  -1 39621.8 1064.38  25
  -3   3  -1 39145.0 1041.14  40
  -3   3  -2 20702.2 617.454  18
  -3   3  -2 20966.4 654.133   9
  -3   3  -2 22736.0 657.217  49
   3  -3   2 19804.8 572.023  35
   3  -3   2 21608.4 598.716  34
  -3   3  -2 20799.9 582.720  16
  -3   3  -2 21333.2 617.332  17
  -3   3  -2 22935.3 668.170  13
  -3   3  -2 21205.6 656.665   7
  -3   3  -2 21414.0 659.820   5
  -3   3  -2 22231.5 661.172  22
  -3   3  -2 20791.5 640.589  40
  -3   3  -2 21358.3 661.864  25
  -3   3  -2 21970.9 649.865  44
  -3   3  -2 20872.1 656.952  46
  -3   3  -3 2735.67 160.559  18
  -3   3  -3 2478.96 171.909   9
  -3   3  -3 2483.88 175.073  40
  -3   3  -3 2492.29 171.850  49
  -3   3  -3 2561.54 181.495  13
  -3   3  -3 2759.64 197.824  26
  -3   3  -3 2971.19 194.165  25
  -3   3  -3 2486.49 166.625  44
  -3   3  -3 2679.35 174.479  42
  -3   3  -3 2377.32 165.152  43
  -3   3  -3 2385.75 169.209   7
   3  -3   4 3781.25 201.982  33
  -3   3  -4 3624.72 210.952  17
  -3   3  -4 3914.12 221.853   7
  -3   3  -4 3756.93 235.909  26
  -3   3  -4 4024.29 240.350  25
  -3   3  -4 4149.24 226.461  49
  -3   3  -4 3669.49 217.393  40
  -3   3  -4 3645.27 215.047   9
   3  -3   4 3965.29 206.453  35
  -3   3  -4 4066.80 217.060  43
  -3   3  -4 4149.58 216.210  42
  -3   3  -4 3915.21 213.506  44
   3  -3   5 368.480 75.5066  35
  -3   3  -5 306.284 79.2307  25
  -3   3  -5 271.408 86.6066  26
  -3   3  -5 355.252 80.9796  17
   3  -3   6 20653.5 661.704  35
   3  -3   6 19746.7 644.260  33
  -3   3  -6 19321.9 669.338  25
   3  -3   7 4031.80 264.194  35
   3  -3   7 4108.51 258.584  33
  -3   3  -7 4063.24 279.517  10
   3  -3   8 21077.2 758.415  35
   3  -3   8 20996.4 740.954  33
  -3   3  -8 22132.3 780.083  10
   3  -3   9 30294.8 978.776  33
   3  -3   9 29707.3 989.615  35
  -3   3  -9 29620.7 955.997  29
  -3   3 -10-17.4918 62.4295  29
   3  -3  10 75.0234 73.7651  33
   3  -3  11 233.729 114.770  34
  -3   3 -12 2739.02 275.310   8
  -3   3 -13 2258.72 230.976  12
  -3   3 -13 2665.83 251.956   8
   3  -3  13 2263.54 226.975  34
  -3   3 -14 7567.42 397.076  12
   3  -3  14 9380.19 440.860  34
   3  -3  15 1372.34 151.848  34
  -3   3 -15 1526.74 163.094  46
  -3   3 -16 943.964 110.549  46
   3  -3  16 923.019 103.697  30
  -3   2  18 1389.71 140.411   5
   3  -2 -18 1458.12 136.460  31
   3  -2 -17 1964.51 182.596  31
   3  -2 -17 1853.69 181.179  32
   3  -2 -16 139.441 78.1273  31
   3  -2 -16 325.254 96.0835  32
   3  -2 -15 1036.64 165.114  32
  -3   2  15 856.702 149.343  14
   3  -2 -15 1420.27 174.927  39
   3  -2 -14 1808.32 210.029  31
   3  -2 -14 1643.01 192.280  39
   3  -2 -13 4355.45 320.876  31
   3  -2 -13 4536.71 312.585  39
  -3   2  13 3836.22 297.842  15
   3  -2 -12 15184.4 620.777  29
   3  -2 -12 17524.5 679.953  31
   3  -2 -12 16801.2 658.352  39
  -3   2  12 15800.1 661.868  15
   3  -2 -11 7410.32 377.295  29
   3  -2 -11 7987.45 401.055  39
   3  -2 -11 7631.12 402.523  31
  -3   2  11 7553.97 415.008  15
   3  -2 -10 5413.37 309.401  39
   3  -2 -10 5613.09 319.418  31
  -3   2   9 17964.6 637.157  23
   3  -2  -9 17645.7 598.716  29
  -3   2   9 18150.5 638.633  16
   3  -2  -9 17999.4 618.211  39
  -3   2   9 17724.6 636.672  20
   3  -2  -8 3014.82 202.396  31
  -3   2   8 3281.92 219.222  23
   3  -2  -8 2962.83 187.698  29
  -3   2   8 2876.75 210.269  16
   3  -2  -8 3051.02 199.942  39
  -3   2   8 3332.35 220.622  20
   3  -2  -7 46146.0 1246.81  31
   3  -2  -7 48649.8 1245.16  39
  -3   2   7 49529.8 1301.28  20
   3  -2  -7 46964.5 1220.96  29
  -3   2   7 48986.1 1300.03  16
  -3   2   7 46941.9 1293.24  23
  -3   2   6 5974.85 286.388  16
  -3   2   6 5113.68 240.620  43
  -3   2   6 6145.92 292.514  23
  -3   2   6 5497.84 247.123  42
   3  -2  -6 6217.68 247.966  39
  -3   2   6 5778.11 280.582  20
  -3   2   6 6236.52 301.831  19
   3  -2  -6 5814.72 249.188  31
  -3   2   5-29.8989 69.8604  20
  -3   2   5-41.1428 79.1019  19
  -3   2   5 43.6961 55.2979   9
  -3   2   5 39.3558 49.2686  49
  -3   2   5 20.0201 61.8821  16
   3  -2  -5-31.1024 41.5385  31
  -3   2   5 24.2730 49.4208  42
  -3   2   5 121.338 66.1249  23
  -3   2   5 58.0334 56.8757  14
  -3   2   5-10.0788 67.9818  15
   3  -2  -5 116.710 46.9056  39
  -3   2   5 56.0249 52.3412  43
  -3   2   4 13948.9 455.375  48
  -3   2   4 13762.3 433.862  49
  -3   2   4 14077.5 463.736  47
  -3   2   4 15144.2 476.218   9
  -3   2   4 14400.6 457.495  43
  -3   2   4 14179.3 456.030  42
  -3   2   4 14460.7 481.862  23
  -3   2   4 14149.7 472.969  24
   3  -2  -4 13445.9 397.168  39
  -3   2   4 14272.8 479.250  19
  -3   2   4 14623.2 480.028  20
   3  -2  -4 14009.1 402.865  31
  -3   2   4 14134.4 475.622  16
  -3   2   4 14597.4 460.245  28
  -3   2   4 13295.4 465.668  15
  -3   2   4 13986.4 433.666  27
  -3   2   4 14374.9 469.850   7
  -3   2   3 2161.67 136.775  49
  -3   2   3 2074.72 150.838  47
  -3   2   3 2055.53 144.034  48
  -3   2   3 2116.03 151.127   9
  -3   2   3 2310.24 136.601  10
  -3   2   3 2214.01 150.552  43
  -3   2   3 1900.34 139.490  42
  -3   2   3 2061.11 143.143  24
   3  -2  -3 2040.82 95.3922  39
  -3   2   3 2088.73 147.967  19
  -3   2   3 2018.10 146.308  20
  -3   2   3 2079.93 150.383  21
   3  -2  -3 1940.32 93.4206  31
  -3   2   3 2216.47 152.547  16
  -3   2   3 2119.16 141.181  28
  -3   2   3 2002.03 145.815  15
  -3   2   3 2235.24 134.623  27
  -3   2   3 2278.27 157.054   5
  -3   2   3 2195.43 153.247   7
  -3   2   2 23357.8 666.517  43
  -3   2   2 24531.1 675.970  42
  -3   2   2 23561.4 659.641  24
  -3   2   2 23435.3 668.403  21
  -3   2   2 23939.3 669.028  20
  -3   2   2 23631.1 662.343  19
  -3   2   2 23036.1 648.773  10
  -3   2   2 22848.7 664.646  11
  -3   2   2 24008.5 683.007   9
   3  -2  -2 22324.5 559.360  32
  -3   2   2 22991.6 677.420   7
  -3   2   2 23202.7 672.841   5
  -3   2   2 23246.9 665.411  16
  -3   2   2 24424.3 659.028  28
  -3   2   2 22225.8 656.010  14
  -3   2   2 24162.7 671.382  15
  -3   2   2 24165.9 653.865  12
   3  -2  -2 22051.3 560.516  39
  -3   2   2 23959.7 657.205  49
  -3   2   2 24107.4 665.351  48
  -3   2   2 24182.6 661.678  47
  -3   2   1 1766.92 126.657  40
   3  -2  -1 1387.54 55.6778  38
  -3   2   1 1920.41 135.255  11
  -3   2   1 1525.02 123.256   8
  -3   2   1 1622.59 126.844  10
  -3   2   1 1716.12 140.297   9
  -3   2   1 1799.30 128.323  49
  -3   2   1 1603.81 129.761  48
  -3   2   1 1480.13 123.902   5
  -3   2   1 1388.96 131.417   7
  -3   2   1 1409.00 114.886  17
  -3   2   1 1712.99 124.199  16
  -3   2   1 1520.20 119.972  28
  -3   2   1 1742.91 127.017  21
  -3   2   1 1552.92 120.626  20
  -3   2   1 1834.06 134.731  42
  -3   2   1 1678.60 125.785  12
  -3   2   1 1630.75 123.548  15
  -3   2   1 1891.10 131.831  14
  -3   2   0 32684.2 878.835  18
  -3   2   0 32103.5 862.525  20
  -3   2   0 33284.2 890.053  10
  -3   2   0 32117.0 895.810   9
  -3   2   0 33110.6 886.547  11
  -3   2   0 32774.5 878.045  49
  -3   2   0 33030.2 879.710  48
   3  -2   0 31042.6 774.794  34
  -3   2   0 33410.4 879.644  46
  -3   2   0 33294.8 887.267  42
  -3   2   0 33956.3 879.831  22
  -3   2   0 33496.7 869.403  17
  -3   2   0 33906.9 876.540  15
  -3   2   0 32721.0 859.525  16
  -3   2   0 32977.0 883.655  12
  -3   2   0 33623.2 884.357   5
  -3   2   0 31564.7 894.092   7
  -3   2   0 33431.8 887.811   8
  -3   2   0 33159.7 883.706  25
  -3   2   0 32617.2 871.746  40
  -3   2  -1 10741.5 374.853  18
  -3   2  -1 10925.1 359.763  20
  -3   2  -1 11100.2 397.667  10
  -3   2  -1 10803.5 382.645  11
  -3   2  -1 11101.6 391.294   9
  -3   2  -1 11189.7 377.037  49
  -3   2  -1 10725.7 374.653  48
   3  -2   1 10671.9 296.898  35
  -3   2  -1 11204.0 381.191  42
  -3   2  -1 10364.1 377.325  46
  -3   2  -1 11252.2 381.252  43
  -3   2  -1 10226.7 374.217  22
  -3   2  -1 11037.4 351.003  16
  -3   2  -1 11266.7 372.414  17
  -3   2  -1 11063.3 382.753  13
  -3   2  -1 10517.6 386.994   7
  -3   2  -1 10411.7 384.067   8
  -3   2  -1 11479.9 389.605   5
  -3   2  -1 10699.4 384.568  25
  -3   2  -1 10705.2 371.544  40
  -3   2  -2 5009.82 212.791  20
   3  -2   2 4968.07 186.122  35
  -3   2  -2 4687.78 222.177  48
  -3   2  -2 5240.59 236.115  49
  -3   2  -2 5639.12 250.247   9
  -3   2  -2 5241.25 255.390  10
  -3   2  -2 5390.49 237.525  43
  -3   2  -2 4958.29 233.299  42
  -3   2  -2 5236.97 241.132  22
  -3   2  -2 4803.07 194.539  16
  -3   2  -2 4903.79 228.528  17
  -3   2  -2 4887.26 227.654  18
  -3   2  -2 5306.40 242.975  13
  -3   2  -2 5007.75 238.721   7
  -3   2  -2 5034.92 240.560   5
  -3   2  -2 5240.51 236.226  40
  -3   2  -2 4949.91 243.887  25
  -3   2  -2 5206.53 248.543  26
   3  -2   3 32904.3 852.111  35
  -3   2  -3 31749.1 885.170  43
  -3   2  -3 32792.9 890.111  42
  -3   2  -3 32916.2 897.981  49
  -3   2  -3 34022.5 920.460  13
  -3   2  -3 33685.5 936.074  10
  -3   2  -3 32459.5 899.896   9
  -3   2  -3 31940.0 827.273  29
  -3   2  -3 33120.4 923.450  26
  -3   2  -3 33914.5 923.918  25
  -3   2  -3 33240.4 892.262  18
   3  -2   3 33133.1 844.332  33
  -3   2  -4 1192.42 98.6174  29
  -3   2  -4 1357.57 119.589  49
  -3   2  -4 1417.82 135.297  26
  -3   2  -4 1433.74 139.778  25
  -3   2  -4 1343.75 114.342  42
  -3   2  -4 1239.07 112.611  43
   3  -2   4 1075.95 97.1964  33
  -3   2  -4 1711.20 151.762  10
  -3   2  -5 575.692 103.973  10
  -3   2  -5 522.052 78.2041  42
  -3   2  -5 399.345 69.8696  29
  -3   2  -5 521.574 95.7469  25
  -3   2  -5 435.415 90.8047  26
   3  -2   5 644.444 83.1104  33
  -3   2  -5 494.536 81.2945  49
   3  -2   5 523.048 84.7747  35
  -3   2  -5 436.935 72.8351  43
   3  -2   6 312.916 74.2704  35
  -3   2  -6 448.473 82.5061  29
  -3   2  -6 342.937 85.4125  26
  -3   2  -6 312.944 79.3345  10
   3  -2   7 1631.66 159.523  35
   3  -2   7 1545.25 150.570  33
  -3   2  -7 1358.19 145.883  26
  -3   2  -7 1663.78 147.079  29
   3  -2   8 3247.70 234.841  35
   3  -2   8 3046.48 226.844  33
  -3   2  -8 3227.32 223.282  29
  -3   2  -8 2924.71 226.545  10
   3  -2   9 521.054 116.822  35
  -3   2  -9 638.047 110.984  29
   3  -2   9 760.115 131.653  33
   3  -2  10 57.7951 63.6701  35
  -3   2 -10 103.573 83.9692  29
   3  -2  10 17.8828 80.0181  33
   3  -2  11 6018.91 376.373  35
   3  -2  12 104.911 84.9722  35
  -3   2 -12 206.361 111.567   8
   3  -2  13 6513.89 409.996  34
   3  -2  14 1771.36 205.599  34
   3  -2  15 252.994 96.7399  34
   3  -2  16 12.0560 60.8519  34
   3  -2  16 59.8787 59.3575  30
  -3   2 -16-25.5546 67.8594  46
   3  -2  17 436.502 71.7288  30
   3  -1 -18-55.7899 58.8452  31
   3  -1 -17 254.897 87.9132  31
   3  -1 -16 84.3174 80.4368  31
   3  -1 -16 34.9833 70.7978  32
   3  -1 -15 290.946 103.216  31
   3  -1 -14 62.1954 79.1130  31
   3  -1 -13 207.271 100.968  31
   3  -1 -13 373.014 110.929  39
  -3   1  13 189.201 96.3313  15
   3  -1 -13 262.697 98.1933  29
   3  -1 -12 23934.3 846.795  39
   3  -1 -12 23255.3 835.897  29
   3  -1 -12 24239.7 862.252  31
   3  -1 -11 12122.9 528.411  39
   3  -1 -11 11930.4 515.358  29
   3  -1 -11 12573.1 545.787  31
   3  -1 -10 14001.8 573.013  31
   3  -1 -10 15064.1 572.810  39
   3  -1  -9 15188.5 544.852  29
  -3   1   9 14584.2 560.837  20
  -3   1   9 15324.1 571.861  23
   3  -1  -9 15241.5 554.221  39
   3  -1  -9 14485.5 560.478  31
   3  -1  -8 36190.6 996.987  29
  -3   1   8 35465.6 1034.75  23
  -3   1   8 34638.2 1024.57  20
  -3   1   8 34733.7 1013.65  16
   3  -1  -8 35343.8 1015.73  31
   3  -1  -7 11502.4 404.387  29
   3  -1  -7 11326.5 408.917  39
  -3   1   7 11662.0 456.830  19
   3  -1  -7 11648.1 427.156  31
  -3   1   7 10736.7 439.846  23
  -3   1   7 11290.7 437.170  16
  -3   1   6 343.773 82.2462  16
   3  -1  -6 288.617 66.6554  31
   3  -1  -6 341.130 64.5933  29
  -3   1   6 274.449 78.6810  23
   3  -1  -6 361.702 67.0325  39
  -3   1   6 322.360 64.1587  48
  -3   1   6 283.985 55.4350  35
  -3   1   6 353.690 89.1178  19
   3  -1  -5 33278.6 881.378  29
  -3   1   5 33721.5 911.008  43
  -3   1   5 36510.8 970.474  23
  -3   1   5 34950.0 912.685  48
  -3   1   5 35058.8 885.935  49
  -3   1   5 35605.4 968.293  19
   3  -1  -5 35326.4 892.395  39
  -3   1   5 33018.1 908.734  42
  -3   1   5 35187.9 959.687  16
  -3   1   4 19186.2 552.193  43
  -3   1   4 19651.8 587.049  24
  -3   1   4 18738.7 575.963  16
   3  -1  -4 18035.5 495.841  29
  -3   1   4 19089.3 574.022  28
  -3   1   4 18259.5 507.272  26
  -3   1   4 18197.7 525.644  49
  -3   1   4 19300.9 551.907  48
  -3   1   4 18885.9 582.865  19
  -3   1   4 18613.2 558.534  14
  -3   1   4 17839.7 544.755  42
   3  -1  -4 17991.5 499.234  39
  -3   1   4 19301.7 549.564  41
  -3   1   3 85628.0 2018.63  43
  -3   1   3 86458.7 2041.58  24
  -3   1   3 82651.4 2033.40  19
  -3   1   3 84856.3 2018.77  48
  -3   1   3 83713.9 2021.09  47
  -3   1   3 83809.4 1995.26  49
  -3   1   3 84256.4 2035.44  16
  -3   1   3 85336.2 2031.21  28
  -3   1   3 86930.6 2017.57  14
  -3   1   3 83326.6 2015.12  42
  -3   1   3 82328.7 2008.28  41
   3  -1  -3 80876.6 1930.18  39
  -3   1   3 84061.0 1985.56  26
  -3   1   3 84754.5 2010.63  27
  -3   1   2 1793.72 124.344  41
  -3   1   2 1963.97 140.207  23
  -3   1   2 1998.44 142.706   9
  -3   1   2 2316.71 141.161  11
  -3   1   2 2025.57 140.106  43
  -3   1   2 1976.65 138.019  42
  -3   1   2 2042.78 141.571   4
  -3   1   2 2102.00 140.034   5
  -3   1   2 2064.62 140.308  16
  -3   1   2 2127.35 142.142  28
  -3   1   2 2226.86 133.037  26
  -3   1   2 2071.15 132.035  27
  -3   1   2 2270.61 144.202  15
  -3   1   2 1976.77 126.766  14
  -3   1   2 2205.86 141.405  48
  -3   1   2 2077.41 131.324  49
  -3   1   2 1970.72 136.222  47
  -3   1   1 470.796 76.2377  41
  -3   1   1 289.825 72.9669  42
  -3   1   1 351.650 71.2145  40
  -3   1   1 342.372 75.3754  23
  -3   1   1 277.921 69.0600  25
  -3   1   1 412.828 78.4410  43
  -3   1   1 427.072 82.6321  12
  -3   1   1 302.972 71.5763  10
  -3   1   1 365.648 77.9049   9
  -3   1   1 424.262 74.1866  11
  -3   1   1 424.130 82.0406   4
  -3   1   1 408.114 74.3143   5
  -3   1   1 481.888 77.4718  20
  -3   1   1 354.519 68.9650  21
   3  -1  -1 260.966 17.5547  32
  -3   1   1 299.632 75.9491  18
  -3   1   1 355.830 69.4399  16
  -3   1   1 346.341 77.7842  17
  -3   1   1 392.044 78.1425  28
  -3   1   1 432.156 72.3771  26
  -3   1   1 339.917 70.8515  14
  -3   1   1 367.729 69.8277  15
  -3   1   1 379.875 74.5459  49
  -3   1   1 385.403 77.8249  47
  -3   1   1 341.486 76.8569  48
  -3   1   0 20624.0 588.052  40
  -3   1   0 20844.9 595.005  41
  -3   1   0 21103.6 586.842  23
  -3   1   0 20117.0 595.302  42
  -3   1   0 20221.7 596.630  43
  -3   1   0 21869.2 596.379  46
  -3   1   0 21636.1 606.344  10
  -3   1   0 20928.8 605.684   8
  -3   1   0 21025.9 599.738  11
  -3   1   0 20824.7 609.142   9
  -3   1   0 20580.3 610.331   4
  -3   1   0 20901.0 586.470  20
  -3   1   0 20722.4 602.836  18
  -3   1   0 21323.1 589.128  21
  -3   1   0 20757.3 595.139   5
  -3   1   0 20799.8 586.271  16
  -3   1   0 21992.7 608.425  17
  -3   1   0 21489.5 608.253  28
  -3   1   0 20782.8 599.600  26
  -3   1   0 20921.7 597.094  25
  -3   1   0 20141.4 591.138  49
  -3   1   0 20999.1 596.137  48
  -3   1   0 21072.1 586.501  15
  -3   1   0 20626.7 601.809  12
  -3   1   0 21055.4 590.153  14
  -3   1  -1 7407.62 282.801  43
  -3   1  -1 7410.46 276.715  46
  -3   1  -1 7741.82 286.324  42
  -3   1  -1 7617.76 273.945  22
  -3   1  -1 7254.35 261.653  23
  -3   1  -1 7183.16 293.429  10
  -3   1  -1 7493.20 294.634   8
  -3   1  -1 7111.82 287.182   9
  -3   1  -1 7334.56 276.265  49
  -3   1  -1 7255.99 278.676  48
  -3   1  -1 7372.86 262.565  20
  -3   1  -1 7695.78 293.653  26
  -3   1  -1 7249.46 280.661  25
   3  -1   1 6779.75 188.285  33
  -3   1  -1 7728.69 269.947  15
  -3   1  -1 7174.00 281.148  17
  -3   1  -1 7475.83 264.698  16
  -3   1  -1 7574.28 286.676  18
  -3   1  -1 7329.04 290.680  12
  -3   1  -1 7626.70 279.694  13
  -3   1  -1 7360.58 278.111  41
  -3   1  -1 7730.41 286.148   5
  -3   1  -1 7922.33 293.425   4
  -3   1  -2 5412.47 228.155  41
  -3   1  -2 5264.64 228.829  22
  -3   1  -2 5689.75 238.198  49
  -3   1  -2 5732.71 234.986  48
  -3   1  -2 5714.72 212.769  20
  -3   1  -2 6086.04 258.678  26
  -3   1  -2 5372.02 242.622  25
   3  -1   2 5248.78 174.207  33
  -3   1  -2 5715.92 245.642  17
  -3   1  -2 5457.88 209.988  16
  -3   1  -2 5826.58 242.695  13
  -3   1  -2 5781.45 253.894  10
  -3   1  -2 5803.84 244.748   5
  -3   1  -2 5293.27 247.262   8
  -3   1  -2 5630.62 237.036  42
  -3   1  -2 5866.74 240.936  43
  -3   1  -2 5719.17 240.423  46
  -3   1  -3 46634.6 1155.14  20
  -3   1  -3 46266.9 1117.85  31
  -3   1  -3 45450.2 1107.67  32
   3  -1   3 48566.1 1151.86  33
  -3   1  -3 46846.8 1154.36  16
  -3   1  -3 48972.9 1233.32  13
  -3   1  -3 49082.5 1239.08  25
  -3   1  -3 50461.9 1245.68  26
  -3   1  -3 50894.6 1214.93  43
  -3   1  -3 48186.3 1204.41  48
  -3   1  -3 49077.0 1214.71  49
  -3   1  -3 46802.6 1143.41  39
  -3   1  -3 50391.0 1249.82  10
  -3   1  -3 49698.8 1213.10  42
  -3   1  -3 47700.4 1201.14  41
  -3   1  -4 8897.19 276.614  31
   3  -1   4 9025.75 301.523  33
  -3   1  -4 8657.43 319.774  42
  -3   1  -4 9191.03 325.341  43
  -3   1  -4 8903.27 296.919  39
  -3   1  -4 8785.18 358.055  10
  -3   1  -4 8671.69 318.075  48
  -3   1  -4 9356.27 333.910  49
  -3   1  -4 8718.88 352.656  26
  -3   1  -4 9413.07 358.752  25
  -3   1  -4 8932.39 302.964  29
  -3   1  -5 16339.0 498.417  29
  -3   1  -5 16209.0 547.461  25
  -3   1  -5 16873.8 548.662  26
  -3   1  -5 15556.2 487.466  39
  -3   1  -5 16141.4 495.285  42
  -3   1  -5 16342.4 508.374  49
  -3   1  -5 15824.6 489.008  48
   3  -1   5 16164.3 496.042  33
  -3   1  -5 16044.8 468.221  31
  -3   1  -5 16956.4 556.907  10
  -3   1  -6 98294.3 2438.89  39
  -3   1  -6 99021.4 2488.15  26
  -3   1  -6 100117. 2502.01  10
  -3   1  -6 105759. 2457.26  29
  -3   1  -6 104240. 2440.05  49
   3  -1   6 103050. 2452.52  33
  -3   1  -6 99687.0 2412.83  31
   3  -1   7 57313.1 1450.88  35
  -3   1  -7 52563.0 1443.54  10
  -3   1  -7 54411.5 1417.39  29
  -3   1  -7 51659.4 1425.97  26
  -3   1  -7 53582.4 1410.21  39
   3  -1   8 68550.1 1779.08  33
  -3   1  -8 67459.2 1772.00  39
  -3   1  -8 68457.1 1779.94  29
   3  -1   8 68980.3 1804.39  35
   3  -1   9 8598.81 429.827  35
  -3   1  -9 9291.12 417.812  39
   3  -1   9 9379.37 423.408  33
   3  -1  10 23563.1 831.166  35
  -3   1 -10 22589.5 794.178  39
  -3   1 -11 10663.4 534.675   8
   3  -1  11 11677.6 544.246  35
   3  -1  12 13237.9 606.508  35
   3  -1  13 2511.04 252.396  35
   3  -1  14 963.613 161.647  35
   3  -1  15 9312.08 462.428  34
   3  -1  16 2274.99 200.349  34
   3  -1  16 2381.44 202.646  30
   3  -1  17 135.678 63.0215  34
  -3   1 -17 126.184 62.6979  46
   3  -1  17 103.758 65.7061  30
   3   0 -17 96.8289 63.2721  31
   3   0 -16 556.007 112.991  32
   3   0 -16 411.797 106.293  31
   3   0 -15 18.7726 75.9717  31
   3   0 -14 20656.3 776.198  31
   3   0 -14 18548.0 731.688  29
   3   0 -13 11207.8 549.597  31
   3   0 -13 11484.8 538.138  29
   3   0 -12-37.8859 84.7520  29
   3   0 -12 102.531 93.8075  31
   3   0 -12-57.7555 82.1256  39
   3   0 -11 5916.41 362.434  31
   3   0 -11 6072.21 357.547  39
   3   0 -11 5436.72 340.462  29
   3   0 -10 7023.05 377.053  31
   3   0 -10 6744.80 360.634  39
   3   0 -10 6233.88 348.662  29
   3   0  -9 910.983 132.386  31
  -3   0   9 1106.04 140.466  23
   3   0  -9 1106.02 138.144  39
   3   0  -9 988.571 136.119  29
  -3   0   9 1085.02 129.226  33
   3   0  -8 8093.50 359.460  29
  -3   0   8 8707.75 389.522  23
  -3   0   8 8071.23 353.361  33
  -3   0   8 8230.20 360.601  16
  -3   0   7 695.878 100.620  16
   3   0  -7 406.160 81.8552  29
   3   0  -7 539.483 84.4161  39
  -3   0   7 492.506 102.155  23
  -3   0   7 491.309 104.774  19
  -3   0   7 525.435 82.8239  33
  -3   0   6 133.296 68.5257  16
   3   0  -6 160.956 56.6395  29
  -3   0   6 161.793 74.0054  23
   3   0  -6 147.549 56.4594  39
  -3   0   6 96.8270 66.5711  19
  -3   0   6 101.430 50.0105  33
  -3   0   5 13619.1 392.480  34
  -3   0   5 14213.7 480.339  19
   3   0  -5 13573.7 421.990  39
  -3   0   5 13594.2 416.864  33
  -3   0   5 13870.8 469.542  16
   3   0  -5 13967.5 432.183  29
  -3   0   5 14447.1 489.978  23
  -3   0   5 14041.6 429.132  48
  -3   0   5 13270.0 397.943  49
  -3   0   5 12657.7 415.878  41
  -3   0   5 13180.2 432.457   4
  -3   0   4 89497.4 2090.76  41
  -3   0   4 87469.9 2066.37  49
   3   0  -4 88766.3 2057.03  39
  -3   0   4 86630.2 2020.21  34
  -3   0   4 86350.2 2127.93  19
  -3   0   4 87045.4 2047.85  33
  -3   0   4 84972.0 2123.79  16
   3   0  -4 86384.3 2066.05  29
  -3   0   4 89231.8 2147.83  23
  -3   0   4 88932.8 2143.95  24
  -3   0   4 86503.1 2087.95  14
  -3   0   4 88353.0 2106.21   4
  -3   0   4 88601.5 2106.70   3
  -3   0   3 133442. 3117.86  41
  -3   0   3 131203. 3125.66  42
  -3   0   3 135886. 3105.84  11
   3   0  -3 132259. 3054.71  39
  -3   0   3 138598. 3105.61  49
  -3   0   3 130611. 3023.30  34
  -3   0   3 131901. 3047.23  33
   3   0  -3 129612. 3070.70  29
  -3   0   3 135606. 3159.19  28
  -3   0   3 132509. 3102.69  14
  -3   0   3 133672. 3077.75  26
  -3   0   3 139559. 3140.31  27
  -3   0   3 139876. 3160.82  24
  -3   0   3 137020. 3138.89   3
  -3   0   3 136918. 3138.36   2
  -3   0   3 135918. 3138.60   4
  -3   0   2 74983.4 1760.35  11
  -3   0   2 75726.5 1764.63  49
  -3   0   2 73075.9 1766.15  47
  -3   0   2 73863.9 1791.27  18
  -3   0   2 73490.3 1747.84  26
  -3   0   2 71101.9 1734.22  25
  -3   0   2 71842.3 1779.07  27
  -3   0   2 70852.5 1765.75   5
  -3   0   2 73141.1 1788.84   4
  -3   0   2 71562.2 1784.27   1
  -3   0   2 74157.2 1788.40   2
  -3   0   2 72636.2 1786.90   3
  -3   0   2 73964.2 1790.97  28
  -3   0   2 75531.9 1780.15  42
  -3   0   2 77038.2 1776.75  41
  -3   0   2 73477.2 1795.67  23
  -3   0   2 72672.6 1744.68  14
  -3   0   1 117005. 2733.36  40
  -3   0   1 116397. 2763.19  42
  -3   0   1 117124. 2754.51  41
  -3   0   1 118628. 2763.88  23
  -3   0   1 117373. 2760.84  43
  -3   0   1 119744. 2746.16  11
  -3   0   1 116006. 2737.86  47
  -3   0   1 118256. 2748.08  49
  -3   0   1 119225. 2771.79  18
  -3   0   1 117227. 2744.22   5
  -3   0   1 117082. 2768.77  17
  -3   0   1 117212. 2767.27  28
  -3   0   1 117284. 2724.31  14
  -3   0   1 116829. 2768.35   2
  -3   0   1 119048. 2772.04   3
  -3   0   1 116841. 2768.52   4
  -3   0   1 116603. 2767.99   1
  -3   0   1 118246. 2729.82  25
  -3   0   1 116660. 2742.46  26
  -3   0   1 116655. 2762.84  27
  -3   0   0 13104.8 421.225   2
  -3   0   0 13413.6 423.498   1
  -3   0   0 13273.8 420.801   4
  -3   0   0 13091.5 421.544   3
  -3   0   0 12819.5 395.071  40
  -3   0   0 13471.3 410.016  41
  -3   0   0 13791.8 418.056  42
  -3   0   0 13576.1 407.744  23
  -3   0   0 13522.7 407.922  11
  -3   0   0 13389.3 414.902  43
  -3   0   0 13002.7 404.895  49
   3   0   0 12024.8 316.443  32
  -3   0   0 12619.7 418.044  17
  -3   0   0 13491.1 428.999  18
  -3   0   0 13242.4 419.340  28
  -3   0   0 13353.6 399.696   5
  -3   0   0 12772.2 409.318  26
  -3   0   0 13586.2 400.043  25
  -3   0   0 13358.8 393.940  15
  -3   0   0 13687.9 392.069  14
  -3   0  -1 22585.4 629.661  42
  -3   0  -1 21898.1 616.509  41
  -3   0  -1 22865.1 603.016  23
  -3   0  -1 22582.0 595.288  22
  -3   0  -1 22885.4 638.260   8
  -3   0  -1 21922.8 622.830  43
  -3   0  -1 22670.1 609.708  46
  -3   0  -1 22483.1 593.621  21
  -3   0  -1 22355.0 635.047   2
  -3   0  -1 21796.8 631.438   1
  -3   0  -1 21980.2 636.093   4
  -3   0  -1 22163.1 636.100   3
  -3   0  -1 20239.3 629.714  17
  -3   0  -1 22550.9 604.974  13
  -3   0  -1 21364.6 588.296  15
  -3   0  -1 22563.2 635.107  12
  -3   0  -1 22209.4 632.780  26
  -3   0  -1 22135.3 618.156  25
  -3   0  -1 22184.4 614.012   5
  -3   0  -1 21605.4 615.813  49
  -3   0  -2 789.666 89.6213  41
  -3   0  -2 863.299 93.9528  42
  -3   0  -2 990.675 84.5493  22
  -3   0  -2 990.861 79.2485  23
   3   0   2 886.796 69.8254  36
  -3   0  -2 852.882 47.4461  39
  -3   0  -2 798.187 96.9339   4
  -3   0  -2 746.117 96.8329   3
  -3   0  -2 969.865 100.954   2
  -3   0  -2 787.891 95.8289   1
  -3   0  -2 939.133 103.806  12
  -3   0  -2 1064.00 106.297  10
  -3   0  -2 809.010 73.6253  20
  -3   0  -2 981.796 91.2939  46
  -3   0  -2 850.105 108.171  17
  -3   0  -2 828.941 88.9114  13
  -3   0  -2 887.616 92.8875  25
  -3   0  -2 731.894 92.4900  26
  -3   0  -2 803.506 88.7471  49
  -3   0  -2 741.722 101.206   8
  -3   0  -2 817.030 90.5455   5
  -3   0  -3 11034.4 369.131   2
  -3   0  -3 10813.1 367.859   4
  -3   0  -3 10876.7 367.630   3
  -3   0  -3 10209.3 298.193  39
  -3   0  -3 11200.2 363.631  42
  -3   0  -3 10256.4 350.297  41
  -3   0  -3 11084.7 380.218  10
  -3   0  -3 10391.8 286.704  32
  -3   0  -3 10602.8 300.002  31
  -3   0  -3 10908.6 384.620   8
  -3   0  -3 10957.8 383.165  12
  -3   0  -3 10473.2 378.215  26
  -3   0  -3 10806.9 373.905  25
   3   0   3 10430.5 331.332  36
  -3   0  -3 10521.2 359.469  49
   3   0   4 151.112 54.7132  36
  -3   0  -4 216.488 62.9568   4
  -3   0  -4 133.846 60.6725   3
  -3   0  -4 156.662 35.3669  32
  -3   0  -4 124.356 65.1468  10
  -3   0  -4 98.2886 63.2772  25
  -3   0  -4 53.3406 66.8358  26
  -3   0  -4 92.7624 48.2231  41
  -3   0  -4 116.369 38.2986  31
  -3   0  -4 221.123 50.5234  39
  -3   0  -4 188.395 73.0551   8
  -3   0  -4 36.4573 53.9539  49
  -3   0  -5 11860.6 439.624   8
  -3   0  -5 11726.8 425.055  26
  -3   0  -5 11514.1 374.459  39
  -3   0  -5 11840.8 381.472  41
  -3   0  -5 11754.1 382.678  48
  -3   0  -5 11278.3 390.618  49
  -3   0  -5 12049.9 427.547  10
   3   0   5 12020.8 381.704  33
  -3   0  -5 11852.0 366.423  31
  -3   0  -5 11537.9 357.500  32
  -3   0  -6 2217.92 145.887  39
   3   0   6 2461.54 168.343  36
  -3   0  -6 2124.79 165.094  26
  -3   0  -6 2217.12 144.336  49
  -3   0  -6 2235.25 140.813  31
   3   0   6 2223.00 149.881  33
  -3   0  -6 2174.05 166.817  10
   3   0   7 26992.8 794.939  33
  -3   0  -7 27386.6 776.250  31
  -3   0  -7 28159.2 820.880  10
  -3   0  -7 27729.2 794.400  39
  -3   0  -7 25999.5 805.651  26
  -3   0  -8 11504.2 429.696  31
  -3   0  -9 16359.3 596.492  39
  -3   0  -9 16681.9 637.495   8
   3   0  10 25458.4 856.102  35
  -3   0 -10 23836.0 790.182  31
  -3   0 -10 23868.5 811.986  39
  -3   0 -10 24431.1 849.671   8
   3   0  11 8692.14 453.586  35
  -3   0 -11 8029.30 403.583  31
  -3   0 -11 8184.97 440.031   8
  -3   0 -11 8754.72 439.356  39
  -3   0 -12 6300.38 379.568  39
  -3   0 -13 7996.56 436.137  39
   3   0  13 8174.81 460.698  35
   3   0  14 1550.25 193.143  35
   3   0  15 22486.9 825.977  35
   3   0  16 6122.94 352.476  30
   3   0  16 6347.03 353.725  34
   3   0  17 3607.22 240.428  30
   3   0  17 4113.07 249.917  34
   3   0  18 1129.79 107.191  30
   3   1 -17 2045.27 157.057  31
   3   1 -16 1328.13 156.937  31
   3   1 -15 5046.45 323.826  31
  -3  -1  15 5307.04 321.301  15
   3   1 -14 93.3803 81.6620  29
   3   1 -13 5897.77 373.723  29
   3   1 -13 6163.08 393.027  31
   3   1 -12 7760.00 428.781  29
   3   1 -12 6858.11 418.711  31
   3   1 -11 2291.21 234.220  31
   3   1 -11 2340.56 230.034  29
   3   1 -10 9743.97 479.238  31
  -3  -1  10 10305.9 467.896  33
   3   1 -10 9706.83 466.509  29
   3   1  -9 32655.3 1012.79  39
  -3  -1   9 32814.0 1005.63  33
  -3  -1   9 33785.9 1029.18  23
   3   1  -8 525.816 102.296  29
  -3  -1   8 863.371 123.001  23
  -3  -1   8 618.524 104.587  33
   3   1  -8 657.104 105.134  39
  -3  -1   7 25714.6 783.377  19
   3   1  -7 26879.2 791.188  29
  -3  -1   7 24151.9 764.069  16
  -3  -1   7 25357.5 815.941  23
  -3  -1   6 12588.0 459.345  16
  -3  -1   6 12989.0 494.247  23
   3   1  -6 13361.5 455.252  39
  -3  -1   6 13278.7 470.868  19
  -3  -1   6 13247.0 429.539  34
  -3  -1   6 13159.4 446.245  33
   3   1  -6 13162.5 461.664  29
  -3  -1   5 53533.6 1329.79  33
  -3  -1   5 52292.4 1332.48   4
  -3  -1   5 53359.2 1334.44   2
  -3  -1   5 53013.1 1334.32   3
   3   1  -5 52159.1 1346.79  29
  -3  -1   5 54709.6 1411.32  23
  -3  -1   5 54616.6 1312.15  34
  -3  -1   5 54147.1 1375.74  19
   3   1  -5 52710.2 1334.22  39
  -3  -1   5 50421.7 1310.98  41
  -3  -1   4 27233.5 691.011  34
  -3  -1   4 26526.9 701.500  49
  -3  -1   4 25632.9 697.793  33
   3   1  -4 26355.9 725.787  29
  -3  -1   4 25531.8 730.914   1
  -3  -1   4 27229.5 739.354   2
  -3  -1   4 27926.7 743.173   3
  -3  -1   4 25749.6 731.979   4
  -3  -1   4 26680.0 779.125  23
  -3  -1   4 26372.2 769.759  24
  -3  -1   4 25252.0 749.513  19
  -3  -1   4 25959.2 699.725  14
  -3  -1   3 23776.3 620.695  33
   3   1  -3 24261.9 650.653  29
  -3  -1   3 24124.5 704.961  28
  -3  -1   3 23545.7 626.890  14
  -3  -1   3 24464.1 696.019  24
  -3  -1   3 23843.3 678.451   2
  -3  -1   3 24239.9 682.670   3
  -3  -1   3 24670.6 683.618   4
  -3  -1   3 24158.0 681.237   1
  -3  -1   3 23461.3 612.169  34
  -3  -1   3 24012.2 628.110  11
  -3  -1   2 12978.2 342.009  37
  -3  -1   2 12672.0 345.667  34
  -3  -1   2 14002.0 383.038  11
  -3  -1   2 12889.3 389.775   5
  -3  -1   2 12452.0 427.390  28
  -3  -1   2 12484.9 362.521  14
  -3  -1   2 12666.2 419.181  18
  -3  -1   2 12890.1 424.238  27
  -3  -1   2 12903.6 421.823   2
  -3  -1   2 11811.6 414.562   3
  -3  -1   2 12945.0 422.813   1
  -3  -1   1 39411.2 1022.68  23
  -3  -1   1 39728.3 985.150  47
  -3  -1   1 38868.4 1016.92  18
  -3  -1   1 39178.9 930.321  34
  -3  -1   1 39536.8 1025.88   2
  -3  -1   1 38610.3 1021.98   1
  -3  -1   1 38911.5 1020.99  17
  -3  -1   1 40065.9 982.413   5
  -3  -1   1 40509.2 1027.85  28
  -3  -1   1 38429.0 954.437  14
  -3  -1   1 39668.5 971.736  40
  -3  -1   1 38989.0 1021.60  27
  -3  -1   1 39762.3 991.508  26
  -3  -1   0 646800. 14578.0  34
  -3  -1   0 656039. 14625.5   5
  -3  -1   0 645711. 14673.0  28
  -3  -1   0 649155. 14668.4  27
  -3  -1   0 658013. 14650.9  26
  -3  -1   0 652806. 14626.6  25
  -3  -1   0 652659. 14660.4  23
  -3  -1   0 648876. 14679.2   2
  -3  -1   0 652476. 14677.7   1
  -3  -1   0 664782. 14624.2  47
  -3  -1   0 641881. 14672.0  17
  -3  -1   0 647665. 14561.9  38
  -3  -1  -1 52002.8 1334.48  17
  -3  -1  -1 52302.7 1299.01  23
  -3  -1  -1 52529.3 1331.59  28
  -3  -1  -1 52565.3 1273.11  13
  -3  -1  -1 53545.0 1274.13  15
  -3  -1  -1 54207.4 1301.94  25
  -3  -1  -1 53280.7 1323.08  26
  -3  -1  -1 53396.9 1287.88   5
  -3  -1  -1 52809.2 1284.48  46
  -3  -1  -1 52618.0 1330.21   2
  -3  -1  -1 53310.6 1330.99   1
  -3  -1  -2 23294.4 622.501  46
  -3  -1  -2 23576.4 670.381  17
   3   1   2 23106.8 605.383  30
  -3  -1  -2 23506.1 594.498  15
  -3  -1  -2 23283.9 659.213  12
  -3  -1  -2 22611.3 619.883  13
  -3  -1  -2 24070.0 652.681  25
  -3  -1  -2 24253.1 661.960  26
  -3  -1  -2 22742.0 564.733  39
  -3  -1  -2 23610.5 664.299   2
  -3  -1  -2 23303.4 660.824   1
  -3  -1  -2 23343.3 630.839   5
  -3  -1  -2 23481.8 619.351  23
  -3  -1  -3 918.452 103.877  26
  -3  -1  -3 1072.92 111.677   8
  -3  -1  -3 983.668 66.9990  39
  -3  -1  -3 1058.02 103.983   2
  -3  -1  -3 1064.99 104.635   3
  -3  -1  -3 1007.41 101.714   1
  -3  -1  -3 1073.44 76.7772  23
  -3  -1  -3 1065.04 109.867  12
  -3  -1  -4 21590.5 560.228  32
  -3  -1  -4 20701.5 567.341  31
  -3  -1  -4 20968.6 561.422  39
  -3  -1  -4 20434.0 626.022  12
  -3  -1  -4 21610.0 633.625  26
  -3  -1  -4 20901.4 629.050   8
  -3  -1  -4 20459.1 526.423  23
  -3  -1  -4 22208.6 615.318  49
  -3  -1  -4 21632.7 615.822   2
  -3  -1  -4 21303.0 614.628   4
  -3  -1  -4 21099.1 612.732   1
  -3  -1  -4 21138.4 614.826   3
  -3  -1  -5 118.251 44.0536  32
  -3  -1  -5 167.041 46.5503  31
  -3  -1  -5 131.763 69.5946   8
  -3  -1  -5 90.9173 53.1796  49
  -3  -1  -5 187.931 50.8186  39
  -3  -1  -5 83.3420 69.0439  12
  -3  -1  -5 83.9453 53.5643   1
  -3  -1  -5 61.4628 54.4202   4
  -3  -1  -5 138.358 61.8427   3
  -3  -1  -5 130.100 57.5465   2
  -3  -1  -5 177.894 72.0567  26
  -3  -1  -6 702.992 86.5228  49
  -3  -1  -6 502.756 96.7106   8
  -3  -1  -6 817.784 82.9320  41
  -3  -1  -6 720.823 86.5929  39
  -3  -1  -6 943.634 94.2174   2
  -3  -1  -6 682.422 84.7034   4
  -3  -1  -6 785.953 90.0894   3
  -3  -1  -6 794.287 88.2014  31
   3   1   6 737.800 101.403  36
  -3  -1  -6 617.443 100.965  12
  -3  -1  -7 12431.8 430.823  39
   3   1   7 12458.4 456.215  36
  -3  -1  -7 11138.4 447.710   8
  -3  -1  -7 12385.4 426.431  31
  -3  -1  -7 12280.4 418.491  32
  -3  -1  -7 12272.7 460.749  12
   3   1   8 43439.7 1188.86  36
  -3  -1  -8 42426.8 1145.74  31
  -3  -1  -8 40591.0 1127.96  32
  -3  -1  -9 13304.8 525.779   8
  -3  -1  -9 12969.8 488.621  32
  -3  -1  -9 13276.7 505.002  39
  -3  -1 -10 11628.9 472.271  31
  -3  -1 -10 10898.4 456.332  32
  -3  -1 -10 10386.3 464.978  39
  -3  -1 -11 2195.91 198.761  31
  -3  -1 -11 2366.52 213.235  39
  -3  -1 -12 679.888 125.410  31
  -3  -1 -12 722.090 136.548  39
   3   1  13 239.670 104.101  35
  -3  -1 -13 400.304 111.307  31
  -3  -1 -13 215.085 98.8880  39
   3   1  14 10332.9 526.396  35
   3   1  15-20.7285 100.835  30
   3   1  15 267.222 112.649  35
   3   1  16 325.300 110.428  30
   3   1  16 71.7751 80.3481  35
   3   1  17 621.259 119.519  30
   3   1  17 748.785 128.277  34
   3   1  18-20.4048 55.0516  30
   3   1  18 82.2151 55.4536  34
   3   2 -16-36.5877 65.8122  31
   3   2 -15 1878.62 182.785  29
   3   2 -15 2310.74 208.603  31
  -3  -2  15 2113.95 190.453  15
   3   2 -14 2969.45 253.526  31
   3   2 -13 3186.05 272.349  29
   3   2 -12 5538.73 370.871  31
   3   2 -12 5296.80 356.131  29
   3   2 -11 3244.21 284.814  31
  -3  -2  11 3223.66 261.442  33
   3   2 -11 3240.70 274.735  29
  -3  -2  10 11084.8 512.101  33
   3   2 -10 11732.6 549.858  31
   3   2 -10 12632.8 554.918  29
  -3  -2   9 4519.92 289.530  33
   3   2  -9 4894.19 308.569  29
  -3  -2   9 4402.87 295.277  23
  -3  -2   8 3623.32 240.015  33
  -3  -2   8 3578.92 231.872  34
  -3  -2   8 3796.48 264.901  23
  -3  -2   7 533.579 92.6935  33
   3   2  -7 639.742 109.366  29
  -3  -2   7 557.162 114.719  23
  -3  -2   6 54.9607 69.3552  23
  -3  -2   6 75.8047 50.3287  34
   3   2  -6-11.6051 66.4218  29
  -3  -2   6 41.4188 52.2689  19
  -3  -2   6-10.7715 57.2104  16
  -3  -2   5 170.969 67.2283  19
  -3  -2   5 104.690 53.2664  34
   3   2  -5 100.329 67.0272  29
  -3  -2   5 60.4249 48.7638  33
  -3  -2   4 14950.7 447.989  34
  -3  -2   4 14345.7 494.113  24
   3   2  -4 13876.9 469.138  29
  -3  -2   4 14207.3 472.903  19
  -3  -2   4 14013.5 464.930   2
  -3  -2   3 10193.1 370.129   2
  -3  -2   3 10276.2 333.630  34
   3   2  -3 10860.0 363.947  29
  -3  -2   3 10254.9 375.926  24
  -3  -2   3 10170.9 294.414  14
  -3  -2   2 11066.5 368.269  18
  -3  -2   2 11132.7 376.966  24
  -3  -2   2 10762.6 327.216   5
  -3  -2   2 10831.9 389.416  28
  -3  -2   2 10512.5 377.402   1
  -3  -2   2 9890.27 283.992  14
  -3  -2   2 11375.1 333.622  34
  -3  -2   1 8114.74 309.092  17
   3   2  -1 7977.64 260.669  30
  -3  -2   1 7838.36 308.793  28
  -3  -2   1 8084.63 248.825  40
  -3  -2   1 8771.26 321.596   1
  -3  -2   1 8149.33 260.555  34
  -3  -2   1 7808.86 300.238  18
  -3  -2   1 8374.30 255.914  37
  -3  -2   1 7777.98 254.323   5
  -3  -2   0 53063.6 1281.36  34
  -3  -2   0 52562.5 1353.80   1
   3   2   0 53476.5 1286.31  30
  -3  -2   0 54965.1 1348.88  28
  -3  -2   0 55189.4 1357.52  27
  -3  -2   0 52481.2 1341.25  17
  -3  -2   0 53019.4 1283.09  47
  -3  -2   0 54524.4 1278.16   5
  -3  -2  -1 25607.9 645.376  34
   3   2   1 24942.3 646.546  30
  -3  -2  -1 24416.3 695.244  28
  -3  -2  -1 25586.7 699.216  27
  -3  -2  -1 25214.2 633.010  38
  -3  -2  -1 23567.6 630.172  47
  -3  -2  -1 25085.1 709.949   1
  -3  -2  -1 25002.2 638.248   5
  -3  -2  -1 25016.6 699.873  17
   3   2   2 2931.15 142.732  30
  -3  -2  -2 2891.65 166.243  28
  -3  -2  -2 2710.95 117.532  15
  -3  -2  -2 3243.24 171.909  27
  -3  -2  -2 3012.49 134.652  38
  -3  -2  -2 2948.42 176.908  17
  -3  -2  -2 2968.10 174.706   1
  -3  -2  -2 2833.04 128.661  46
  -3  -2  -3 126708. 2904.03  46
  -3  -2  -3 129537. 2979.63   1
  -3  -2  -3 128943. 2892.22  39
  -3  -2  -3 121998. 2846.11  15
   3   2   3 128911. 2932.77  30
  -3  -2  -4 6811.55 241.001  39
  -3  -2  -4 6771.75 223.384  23
   3   2   4 7134.96 269.647  30
  -3  -2  -4 7109.83 284.029  12
  -3  -2  -4 6776.91 283.024   1
  -3  -2  -5 31863.6 886.461   8
  -3  -2  -5 32449.1 847.534  39
  -3  -2  -5 32468.5 884.780   2
   3   2   5 33899.2 885.778  30
  -3  -2  -5 32446.9 849.470  32
  -3  -2  -5 32434.5 858.559  31
  -3  -2  -5 31233.3 881.349  12
  -3  -2  -6 1105.80 110.311   3
  -3  -2  -6 1190.65 111.354   2
  -3  -2  -6 1207.99 111.253  31
  -3  -2  -6 1167.94 106.082  39
  -3  -2  -6 1088.58 112.541  12
  -3  -2  -6 1369.10 126.267   8
  -3  -2  -7 1322.23 132.454   8
  -3  -2  -7 1292.44 129.132  12
   3   2   7 1594.24 149.996  36
  -3  -2  -7 1570.48 130.274  39
  -3  -2  -7 1373.92 117.483  49
  -3  -2  -7 1306.30 117.322  32
  -3  -2  -7 1427.40 126.411  31
  -3  -2  -8 115.345 69.5947   8
  -3  -2  -8 72.9196 53.5224  32
  -3  -2  -8-22.7085 50.8127  12
   3   2   8 51.3896 69.3325  36
  -3  -2  -8 65.7051 56.2635  39
  -3  -2  -8 98.4344 59.0270  31
  -3  -2  -9 39274.1 1099.91  32
   3   2   9 38038.6 1134.58  36
  -3  -2  -9 38978.7 1109.49  39
  -3  -2 -10 18214.7 648.615  31
  -3  -2 -10 18379.1 645.218  32
   3   2  10 18115.4 683.763  36
  -3  -2 -10 18302.3 656.452  39
  -3  -2 -11 39966.5 1185.74  31
  -3  -2 -11 38943.0 1170.82  32
  -3  -2 -11 40019.7 1195.88  39
  -3  -2 -12 1382.02 172.400  31
  -3  -2 -12 1318.90 165.691  39
  -3  -2 -13 1440.75 181.527  31
   3   2  13 1280.48 181.442  35
   3   2  13 1051.19 181.853  30
  -3  -2 -13 1227.10 168.505  39
  -3  -2 -14 7811.67 426.171  31
   3   2  14 7986.20 464.420  30
  -3  -2 -14 8152.70 448.798  39
   3   2  15 8530.29 463.148  35
   3   2  15 7518.87 445.274  30
  -3  -2 -15 7705.96 424.295  39
  -3  -2 -16 1450.21 167.304  31
   3   2  16 2024.38 207.766  35
  -3  -2 -16 1619.94 183.252  39
   3   2  17 7665.00 393.653  30
   3   2  17 7292.30 382.603  35
   3   2  18 23.4545 60.2414  30
   3   2  18 23.5349 60.4479  34
   3   2  19 2179.96 138.633  30
   3   3 -16 200.682 63.3115  31
   3   3 -15 650.307 105.679  29
   3   3 -15 667.271 110.456  31
  -3  -3  15 681.926 106.820  15
   3   3 -14 34.1966 74.7519  31
   3   3 -14 97.8235 83.7597  29
   3   3 -13 4160.69 306.898  31
   3   3 -13 4261.44 306.779  29
   3   3 -12 1562.67 196.604  31
   3   3 -12 1455.21 190.508  29
  -3  -3  11 822.968 146.440  33
   3   3 -11 1149.24 182.825  31
   3   3 -11 1081.75 172.110  29
  -3  -3  10 25746.0 899.407  33
   3   3 -10 26034.1 918.807  29
  -3  -3   9 15200.6 612.343  33
   3   3  -9 15726.5 635.446  29
  -3  -3   9 14524.3 589.581  34
  -3  -3   8 6524.55 366.114  23
  -3  -3   8 6204.64 342.234  33
   3   3  -8 5852.41 345.758  29
  -3  -3   8 5926.64 325.971  34
  -3  -3   7 1579.55 161.564  33
  -3  -3   7 1912.04 190.268  23
  -3  -3   7 2022.13 174.399  34
   3   3  -6 5199.89 296.896  29
  -3  -3   6 6035.36 296.851  33
   3   3  -5 95.2246 71.0637  29
  -3  -3   5 324.216 70.5169  34
  -3  -3   4 1078.47 110.876  34
  -3  -3   4 1113.99 110.432  19
   3   3  -4 1189.33 125.637  29
  -3  -3   4 1148.75 117.728   1
  -3  -3   3 686.930 93.5584  24
  -3  -3   3 721.632 84.9514  34
   3   3  -3 588.755 94.7757  29
  -3  -3   3 539.181 97.8111   1
  -3  -3   2 4705.42 215.170  18
  -3  -3   2 4730.42 229.886  24
  -3  -3   2 5446.98 224.671  34
  -3  -3   2 5505.00 222.432  37
  -3  -3   1 1461.21 103.895  37
  -3  -3   1 1298.86 112.612  18
  -3  -3   1 1739.76 140.532  28
   3   3  -1 1415.16 108.388  30
  -3  -3   1 1708.12 113.630  34
  -3  -3   0 1580.25 103.933  37
  -3  -3   0 1649.55 131.342  28
   3   3   0 1637.34 113.118  30
  -3  -3   0 1645.87 110.209  34
  -3  -3   0 1523.46 123.808  17
  -3  -3  -1 97037.1 2264.69  27
   3   3   1 90144.8 2216.98  30
  -3  -3  -1 92786.2 2249.21  28
  -3  -3  -1 94929.7 2217.60  34
  -3  -3  -1 95949.9 2257.88  17
  -3  -3  -2 18890.3 583.803  17
  -3  -3  -2 19444.4 577.984  28
  -3  -3  -2 20367.7 544.919  38
  -3  -3  -2 18516.3 486.063  47
  -3  -3  -2 20288.8 554.451  34
   3   3   2 19156.5 551.003  30
  -3  -3  -2 20263.3 583.472  27
  -3  -3  -3 13346.7 436.453  27
  -3  -3  -3 13831.0 418.631  38
  -3  -3  -3 14047.7 428.917  34
  -3  -3  -3 12565.4 433.536  28
   3   3   3 13827.4 432.726  30
  -3  -3  -4 21496.6 567.372  46
  -3  -3  -4 22484.2 605.752  39
   3   3   4 21603.3 628.885  30
  -3  -3  -4 21737.0 632.119  27
  -3  -3  -5 21987.6 609.871  39
   3   3   5 20958.2 638.736  30
  -3  -3  -5 20793.4 622.287  27
   3   3   6 1063.39 117.968  30
  -3  -3  -6 1054.38 104.100  39
  -3  -3  -6 940.975 99.0528  32
  -3  -3  -6 1081.67 109.944  31
  -3  -3  -7 1268.78 118.224  32
  -3  -3  -7 1187.09 121.292  31
  -3  -3  -7 1023.57 112.110   2
  -3  -3  -7 1193.12 120.439   1
  -3  -3  -7 1152.60 116.776  39
   3   3   7 1192.13 132.481  30
  -3  -3  -7 1100.78 111.087  12
   3   3   8 34044.3 997.400  36
  -3  -3  -8 33269.5 968.613  31
   3   3   8 32103.9 990.556  30
  -3  -3  -9 4005.04 243.423  39
   3   3   9 3804.97 252.223  30
  -3  -3  -9 3138.86 216.769  32
   3   3   9 3294.23 238.044  36
  -3  -3 -10-14.8219 63.2289  39
   3   3  10 33.5178 83.0651  36
  -3  -3 -10 59.4184 63.3683  31
  -3  -3 -10 14.3189 57.9489  32
  -3  -3 -11 2614.49 223.460  39
   3   3  11 2857.09 246.074  36
   3   3  11 3034.77 253.824  30
  -3  -3 -11 2725.69 223.245  32
  -3  -3 -11 2615.76 221.128  31
  -3  -3 -12 715.626 140.915  39
   3   3  12 676.612 139.195  30
  -3  -3 -12 758.248 134.441  32
  -3  -3 -12 688.361 126.786  31
  -3  -3 -13 841.147 153.903  39
  -3  -3 -13 825.835 141.986  31
   3   3  13 894.503 162.309  30
  -3  -3 -14 40.0124 80.9679  39
  -3  -3 -14 37.8391 82.7049  32
  -3  -3 -14 58.6481 74.5951  31
   3   3  14 44.6401 87.7866  30
   3   3  14 22.1490 84.5132  35
  -3  -3 -15 1025.57 162.556  39
  -3  -3 -15 1099.21 158.285  32
   3   3  15 1150.45 178.403  30
   3   3  15 883.308 158.197  35
  -3  -3 -16 507.607 123.117  39
  -3  -3 -16 334.551 93.5990  31
   3   3  16 710.516 146.184  35
  -3  -3 -17 1360.12 158.911  39
   3   3  17 1649.50 188.180  30
   3   3  17 1427.04 169.579  35
   3   3  18 51.1688 65.7194  30
   3   3  19 1735.85 132.991  30
   3   4 -15 5069.62 264.832  31
   3   4 -14 686.611 117.743  29
   3   4 -14 844.842 128.461  31
   3   4 -13 1991.98 201.447  29
   3   4 -13 2111.92 209.204  31
   3   4 -12 749.967 147.896  29
  -3  -4  12 690.560 130.697  33
   3   4 -11 564.009 139.086  31
   3   4 -11 293.376 109.839  29
  -3  -4  10 13837.5 604.408  33
  -3  -4  10 13889.8 593.239  34
   3   4 -10 14755.5 639.782  29
  -3  -4   9 1318.52 169.260  33
  -3  -4   9 1455.82 171.454  34
   3   4  -9 1221.42 174.060  29
  -3  -4   8 2006.69 196.808  34
  -3  -4   8 1905.45 203.493  23
  -3  -4   8 1938.73 195.183  33
   3   4  -8 1616.13 194.722  29
  -3  -4   7 21758.8 764.097  33
   3   4  -7 22476.8 793.680  29
  -3  -4   7 22419.2 764.185  34
  -3  -4   6 15645.1 577.328  33
  -3  -4   6 15011.3 569.273  34
  -3  -4   5 661.858 108.272  34
   3   4  -5 703.107 121.668  29
  -3  -4   4 39649.9 1113.68   1
   3   4  -4 41268.7 1145.88  29
   3   4  -3 336.611 83.8185  29
  -3  -4   3 238.456 68.6202  34
  -3  -4   2 242.393 68.7563  34
  -3  -4   2 222.123 64.4321  24
  -3  -4   2 330.254 68.8912  37
  -3  -4   1 8672.03 329.842  34
   3   4  -1 8761.04 330.704  30
  -3  -4   1 8432.16 311.904  18
  -3  -4   1 9058.61 328.286  24
  -3  -4   0 2324.44 149.531  17
   3   4   0 2115.85 144.705  30
  -3  -4   0 2297.30 158.651  28
  -3  -4   0 2316.16 148.505  34
  -3  -4  -1 51859.5 1281.76  17
  -3  -4  -1 48091.5 1270.71  28
  -3  -4  -1 51783.7 1274.32  34
   3   4   1 49015.1 1269.26  30
  -3  -4  -2 14109.2 456.073  28
  -3  -4  -2 14557.8 460.211  34
   3   4   2 14653.9 463.787  30
  -3  -4  -3 56979.2 1376.86  34
   3   4   3 53576.2 1374.42  30
  -3  -4  -3 53932.1 1372.21  27
  -3  -4  -3 52530.7 1360.36  28
  -3  -4  -4 7037.24 284.736  27
  -3  -4  -4 7265.28 294.513  34
  -3  -4  -4 7080.47 309.139  17
  -3  -4  -4 7595.01 293.906  38
  -3  -4  -4 6488.07 277.865  28
   3   4   4 6609.16 288.932  30
  -3  -4  -5 69957.5 1703.48  38
   3   4   5 68497.4 1712.60  30
  -3  -4  -5 65578.5 1672.37  27
  -3  -4  -5 68323.2 1680.70  39
  -3  -4  -6 136.990 62.9346  39
  -3  -4  -6 226.802 59.4709  27
   3   4   6 129.114 74.8147  30
   3   4   7 55975.7 1486.65  30
  -3  -4  -7 55545.3 1456.00  39
  -3  -4  -7 57005.5 1474.52  31
   3   4   8 4141.35 261.780  30
   3   4   9 2799.23 227.198  30
   3   4   9 2835.09 229.447  36
  -3  -4  -9 3004.58 215.029  32
  -3  -4  -9 3008.70 222.149  31
  -3  -4  -9 3275.37 223.216  39
   3   4  10 3427.34 260.838  30
   3   4  10 3636.71 267.169  36
  -3  -4 -10 3409.82 246.468  31
  -3  -4 -10 3786.41 257.924  39
   3   4  11 12564.1 559.528  30
   3   4  11 13425.1 568.290  36
  -3  -4 -11 11877.1 519.501  32
  -3  -4 -11 12220.6 528.085  31
  -3  -4 -11 11776.4 520.883  39
   3   4  12 410.772 119.325  30
   3   4  12 205.712 111.168  36
  -3  -4 -12 236.514 90.3822  32
  -3  -4 -12 261.267 103.977  31
  -3  -4 -12 296.649 95.4346  39
   3   4  13 87.2506 97.6082  30
  -3  -4 -13 59.2822 73.0264  31
  -3  -4 -13 118.401 84.2006  39
   3   4  14 290.273 127.974  30
  -3  -4 -14 343.679 109.299  39
  -3  -4 -14 281.857 100.020  31
  -3  -4 -14 311.559 105.293  32
   3   4  15 11420.3 559.654  30
   3   4  15 10771.2 542.778  35
  -3  -4 -15 11554.3 539.158  31
  -3  -4 -16 1717.15 192.151  39
   3   4  16 1898.91 217.116  35
   3   4  16 1967.70 214.667  30
  -3  -4 -17 3162.07 240.150  39
   3   4  17 4007.14 284.861  30
   3   4  17 3828.20 276.118  35
   3   4  18 93.7995 74.5585  30
   3   4  19 4175.39 221.080  30
   3   5 -14 499.802 91.6864  31
   3   5 -14 286.471 79.7941  29
   3   5 -13 105.781 80.2719  31
   3   5 -13 44.2932 75.8578  29
   3   5 -12 182.819 92.3027  31
  -3  -5  12 178.349 86.1371  33
   3   5 -12 17.9034 90.3929  29
  -3  -5  11 966.447 145.393  34
  -3  -5  11 925.812 147.500  33
   3   5 -11 1369.35 181.694  29
   3   5 -10 1764.24 210.478  29
  -3  -5   9 804.044 142.463  34
  -3  -5   9 771.235 142.175  33
   3   5  -9 705.555 143.765  29
  -3  -5   8 3135.37 256.412  33
   3   5  -8 2727.79 255.918  29
  -3  -5   7 864.842 138.006  34
  -3  -5   7 762.135 134.387  33
   3   5  -7 857.317 147.496  29
   3   5  -6 234.162 92.7400  29
  -3  -5   6 326.280 88.2543  34
   3   5  -5 21135.3 758.080  29
  -3  -5   5 22329.0 748.999  34
   3   5  -4 6532.86 349.292  29
  -3  -5   4 7010.75 344.397  34
  -3  -5   3 49.5971 60.3407  37
   3   5  -3 135.125 61.8466  29
  -3  -5   2 1371.60 133.027  37
  -3  -5   1 509.507 85.8930  37
  -3  -5   1 388.177 78.7831  34
   3   5   0 6986.59 311.868  30
  -3  -5   0 8034.22 323.630  37
  -3  -5   0 7362.06 318.074  34
   3   5   1 497.773 91.4701  30
  -3  -5  -1 703.185 94.9219  34
  -3  -5  -1 819.257 100.382  37
  -3  -5  -2-9.42592 58.9612  34
  -3  -5  -2 38.9789 52.0563  28
   3   5   2 48.6347 56.4401  30
   3   5   3 3496.59 205.577  30
  -3  -5  -3 3470.04 200.008  34
  -3  -5  -3 3363.67 181.404  28
  -3  -5  -3 3832.05 206.953  38
   3   5   4 3357.95 202.891  30
  -3  -5  -4 3010.24 187.835  38
  -3  -5  -4 3030.05 192.596  34
  -3  -5  -4 2728.67 185.354  17
   3   5   5 5949.32 288.377  30
  -3  -5  -5 5564.76 277.019  38
   3   5   6 26785.1 805.487  30
  -3  -5  -6 25828.9 774.766  39
   3   5   7 9226.32 401.533  30
   3   5   8 14.4025 62.9571  30
  -3  -5  -8 25.7695 54.9654  39
  -3  -5  -9 19093.9 668.751  39
  -3  -5 -10 280.449 97.1657  31
   3   5  10 246.958 95.3488  36
  -3  -5 -10 272.396 85.2840  39
   3   5  10 211.140 90.5556  30
   3   5  11 1846.49 203.360  30
  -3  -5 -11 1921.24 196.636  39
  -3  -5 -11 1780.47 195.262  31
   3   5  11 1703.69 197.861  36
   3   5  12 7837.89 440.714  30
  -3  -5 -12 7786.99 420.833  39
  -3  -5 -12 7731.93 416.281  31
   3   5  12 7253.05 429.160  36
   3   5  13 10138.5 522.085  30
  -3  -5 -13 9181.33 474.663  39
  -3  -5 -13 8747.30 471.207  31
   3   5  13 9628.00 508.884  36
   3   5  14 601.491 147.499  30
  -3  -5 -14 350.094 111.489  31
  -3  -5 -14 346.735 118.686  39
   3   5  15 25388.5 926.535  30
   3   5  16 581.337 124.734  30
  -3  -5 -16 685.199 132.877  39
   3   5  16 658.761 148.179  35
   3   5  17 1323.01 167.837  30
  -3  -5 -17 1781.32 181.683  39
   3   5  17 1280.02 165.671  35
   3   5  18 530.047 106.770  30
   3   5  19 822.826 102.915  30
   3   6 -13 10761.3 423.370  29
   3   6 -13 10225.4 419.814  31
   3   6 -12 2393.56 211.965  29
   3   6 -12 2406.81 209.847  31
   3   6 -11 23940.4 838.832  31
  -3  -6  11 22705.4 799.049  33
  -3  -6  10 22804.0 833.977  37
  -3  -6  10 22547.4 823.156  34
  -3  -6  10 23756.7 842.297  33
   3   6  -9 364.122 117.724  29
  -3  -6   9 452.511 112.973  37
  -3  -6   8 5672.14 365.626  37
  -3  -6   8 5962.33 388.336  23
  -3  -6   8 5505.76 361.587  34
  -3  -6   8 6576.30 390.976  33
   3   6  -8 5945.33 381.828  29
  -3  -6   7 600.988 132.801  34
  -3  -6   7 734.402 134.935  33
   3   6  -7 549.046 132.825  29
   3   6  -6 5012.50 345.194  29
  -3  -6   6 5396.23 339.186  37
  -3  -6   6 5112.88 331.863  34
   3   6  -5 9817.10 483.733  29
  -3  -6   5 10137.8 478.282  37
  -3  -6   5 9604.94 461.152  34
   3   6  -4 6572.92 368.240  29
  -3  -6   4 7345.63 376.128  37
  -3  -6   4 6549.06 358.044  34
  -3  -6   3 8118.03 394.530  37
  -3  -6   3 8441.47 401.017  34
  -3  -6   2 2910.62 213.756  37
  -3  -6   2 2916.06 216.054  34
  -3  -6   1 52037.1 1386.15  37
  -3  -6   1 49290.0 1373.39  34
   3   6   0 4152.49 249.007  30
  -3  -6   0 4552.87 255.021  37
   3   6   1 32783.9 961.851  30
  -3  -6  -1 33211.4 956.111  37
   3   6   2 30435.7 902.779  30
   3   6   3 3137.73 211.153  30
  -3  -6  -3 2936.91 198.684  38
   3   6   4 1930.35 166.053  30
  -3  -6  -4 1983.47 165.062  38
   3   6   5 3702.26 237.592  30
  -3  -6  -5 3802.08 232.298  38
  -3  -6  -5 3544.33 228.063  34
  -3  -6  -5 3614.38 223.103  17
   3   6   6 134.635 78.1413  30
  -3  -6  -6 91.0919 65.7113  38
  -3  -6  -6 52.1296 68.1162  17
  -3  -6  -7 26541.2 815.764  39
   3   6   7 25231.6 827.251  30
  -3  -6  -8 4654.81 277.955  39
  -3  -6  -9 4001.59 267.129  39
   3   6   9 4074.13 280.415  30
  -3  -6 -10 10166.0 462.440  39
   3   6  10 8920.62 459.281  30
   3   6  11 139.695 98.9542  36
   3   6  11 178.467 105.352  30
  -3  -6 -11 91.9743 84.1977  39
  -3  -6 -12 4832.10 332.580  39
   3   6  12 4723.06 341.378  30
   3   6  13 22.1003 86.9278  36
   3   6  13-21.9504 93.6455  30
  -3  -6 -13 183.006 90.9843  39
   3   6  14 13912.6 637.309  30
   3   6  14 13720.2 635.604  36
  -3  -6 -14 14075.0 618.673  39
   3   6  15 21.4264 81.7512  30
  -3  -6 -15-19.7395 88.3144  39
   3   6  16 78.7620 79.7073  30
  -3  -6 -16 89.6976 80.2833  39
   3   6  17 894.079 144.931  30
  -3  -6 -17 623.640 122.583  39
   3   6  17 830.244 135.331  35
  -3  -6 -18 260.106 78.2405  39
   3   6  18 106.784 77.5555  30
   3   6  19 3655.00 207.444  30
   3   7 -13 1902.38 134.078  29
   3   7 -12 6641.23 316.869  29
   3   7 -12 6564.32 314.071  31
   3   7 -11 253.449 90.1033  31
  -3  -7  11 197.845 73.5590  33
   3   7 -11 312.104 97.3387  29
   3   7 -10 4579.04 312.338  31
  -3  -7  10 4902.96 304.591  33
   3   7 -10 5114.54 323.018  29
  -3  -7  10 4537.46 289.180  34
  -3  -7   9 1645.46 184.976  34
  -3  -7   9 1043.83 159.565  37
   3   7  -9 1245.11 173.498  29
  -3  -7   9 1081.70 156.845  33
  -3  -7   8 5202.26 345.550  33
   3   7  -8 5422.64 363.997  29
  -3  -7   7 5488.49 360.064  34
  -3  -7   7 5646.12 362.872  37
  -3  -7   7 4901.31 336.434  33
   3   7  -7 5297.71 365.266  29
  -3  -7   6 6665.05 399.806  34
  -3  -7   6 6806.82 405.941  37
  -3  -7   6 7206.56 410.604  33
   3   7  -6 7018.52 422.705  29
  -3  -7   5 10541.6 520.207  37
   3   7  -5 11501.8 539.201  29
  -3  -7   5 10767.3 520.946  34
  -3  -7   4 5571.38 344.962  37
   3   7  -4 5650.03 352.875  29
  -3  -7   4 4989.79 333.434  34
  -3  -7   3 2328.89 212.713  37
   3   7  -3 2192.63 217.480  29
  -3  -7   3 2453.87 221.561  34
  -3  -7   2 116.192 76.0280  37
  -3  -7   2 99.1306 74.0166  34
  -3  -7   1 10607.8 463.649  37
  -3  -7   1 9942.56 454.187  34
  -3  -7   0 14373.9 552.387  37
  -3  -7   0 13794.3 549.631  34
   3   7   1 18190.8 638.854  30
  -3  -7  -1 17260.4 625.131  37
  -3  -7  -1 16588.0 620.552  34
   3   7   2 7746.53 371.599  30
  -3  -7  -2 7618.13 367.036  34
   3   7   3 50599.5 1372.98  30
  -3  -7  -3 48667.1 1348.70  38
  -3  -7  -3 47638.5 1349.89  34
   3   7   4 1682.02 168.856  30
  -3  -7  -4 1409.91 153.861  34
  -3  -7  -4 1689.30 166.360  38
  -3  -7  -5 102.195 71.0187  34
   3   7   5 14.7552 68.9617  30
  -3  -7  -5 56.7437 64.9066  38
  -3  -7  -6 58109.8 1583.93  38
  -3  -7  -7 206.709 89.1450  39
  -3  -7  -7 125.918 76.6378  38
  -3  -7  -8 35541.6 1085.92  39
   3   7   8 36211.8 1113.57  30
  -3  -7  -9 2438.49 216.972  39
   3   7   9 1895.87 203.242  30
   3   7  10 1378.46 180.790  30
  -3  -7 -10 1174.09 156.648  39
   3   7  11 698.417 142.250  30
  -3  -7 -11 886.536 151.373  39
   3   7  11 643.354 143.697  36
   3   7  12 11802.8 568.321  30
  -3  -7 -12 11818.0 551.154  39
   3   7  13 308.291 107.227  30
   3   7  13 155.647 108.269  36
  -3  -7 -13 227.609 100.771  39
   3   7  14 1532.83 200.217  30
   3   7  14 1650.36 205.500  36
   3   7  15 627.312 140.758  30
  -3  -7 -15 1010.12 156.053  39
  -3  -7 -16 4483.51 301.554  39
  -3  -7 -17 191.473 84.4193  39
   3   7  17 177.392 85.7687  30
   3   7  17 243.019 80.4306  35
   3   7  18 1229.51 139.388  30
  -3  -7 -18 1179.14 126.649  39
   3   7  19 664.771 90.3088  30
   3   8 -12 240.107 55.3974  29
   3   8 -11 6519.33 302.771  29
   3   8 -11 6471.43 301.380  31
   3   8 -10 3829.17 253.056  29
   3   8 -10 3576.30 244.251  31
  -3  -8  10 3275.33 226.209  33
  -3  -8   9 6890.18 366.486  33
  -3  -8   9 6780.04 361.255  34
  -3  -8   8 5249.43 331.312  33
  -3  -8   8 4863.49 322.863  34
  -3  -8   8 5394.11 337.899  37
   3   8  -8 5968.38 363.997  29
  -3  -8   7 733.241 143.715  33
  -3  -8   7 776.553 142.189  34
  -3  -8   7 835.937 148.542  23
  -3  -8   7 923.336 148.659  37
   3   8  -7 797.703 153.568  29
   3   8  -6 479.319 138.364  29
  -3  -8   6 577.419 124.975  37
  -3  -8   6 530.639 131.132  34
   3   8  -5 4860.03 348.669  29
  -3  -8   5 4724.47 335.560  37
  -3  -8   5 4437.00 325.192  34
   3   8  -4 64.4339 93.8865  29
  -3  -8   4 20.3698 72.7045  34
   3   8  -3 82.8071 98.7431  29
  -3  -8   3 39.8298 82.8140  37
  -3  -8   3 79.0353 94.2464  34
   3   8  -2-138.796 90.7095  29
  -3  -8   2-19.0388 72.6484  37
  -3  -8   2 76.0197 81.0772  34
  -3  -8   1 1747.72 198.392  37
  -3  -8   1 2279.43 216.204  34
  -3  -8   0 52.3495 66.5889  37
  -3  -8   0 52.4251 81.6679  34
  -3  -8  -1 11051.8 494.355  34
  -3  -8  -2 1746.15 179.172  34
   3   8   2 1710.72 181.135  30
   3   8   3 1542.30 174.997  30
  -3  -8  -3 1282.70 158.287  38
  -3  -8  -3 1373.91 170.158  34
   3   8   4 12432.7 542.379  30
  -3  -8  -4 13802.9 555.470  34
  -3  -8  -4 13637.2 548.793  38
   3   8   5 595.606 123.158  30
  -3  -8  -5 574.898 117.883  38
  -3  -8  -5 487.457 109.428  34
   3   8   6 261.427 92.6499  30
  -3  -8  -6 135.689 77.6963  38
  -3  -8  -6 173.026 84.2541  34
  -3  -8  -7 58625.7 1622.11  38
   3   8   7 56170.1 1618.64  30
  -3  -8  -8 5350.21 328.554  39
   3   8   8 5471.43 344.048  30
  -3  -8  -9 6988.18 388.512  39
   3   8   9 6443.14 386.159  30
  -3  -8 -10 16389.8 669.078  39
   3   8  10 17119.5 697.414  30
  -3  -8 -11 1992.35 217.050  39
   3   8  11 2188.47 235.694  30
  -3  -8 -12 4604.27 331.562  39
   3   8  12 4497.77 333.559  36
   3   8  12 4703.15 343.416  30
  -3  -8 -13 3525.94 286.871  39
   3   8  13 3271.76 289.942  36
   3   8  13 3892.59 312.457  30
   3   8  14 1301.83 186.122  30
   3   8  14 1674.58 205.360  36
   3   8  15 1444.07 184.440  30
   3   8  15 1125.60 171.417  36
  -3  -8 -15 1071.33 162.559  39
   3   8  16 1268.43 167.864  30
  -3  -8 -16 1416.72 173.784  39
  -3  -8 -16 1310.76 176.938  17
  -3  -8 -17 4762.86 278.934  39
   3   8  17 4761.17 291.573  35
   3   8  17 4154.17 274.552  30
   3   8  18 394.092 84.4997  30
  -3  -8 -18 261.529 74.3421  39
   3   8  19 115.472 45.3382  30
   3   9 -10 1957.79 151.752  31
   3   9 -10 1920.49 153.509  29
   3   9  -9 766.372 117.945  29
  -3  -9   9 952.180 118.922  33
   3   9  -9 991.211 128.587  31
   3   9  -8 637.492 120.520  29
  -3  -9   8 471.386 101.104  34
  -3  -9   8 798.503 124.656  33
  -3  -9   8 679.363 112.207  37
  -3  -9   7 101.562 77.4342  34
  -3  -9   7-36.2835 84.7764  23
  -3  -9   7-16.8526 83.5294  33
  -3  -9   7 67.3479 70.0056  37
   3   9  -6 3512.10 281.382  29
  -3  -9   6 2796.04 249.944  34
  -3  -9   6 2861.83 246.165  33
  -3  -9   6 3209.41 262.442  37
   3   9  -5 8002.07 447.461  29
  -3  -9   5 7346.33 425.951  37
   3   9  -4 24503.7 898.426  29
  -3  -9   4 24577.5 893.059  37
  -3  -9   4 23637.5 880.039  34
   3   9  -3 1417.56 200.992  29
  -3  -9   3 1489.36 195.581  37
  -3  -9   3 1386.98 189.674  34
   3   9  -2 21291.3 817.259  29
  -3  -9   2 20567.6 796.922  37
  -3  -9   2 21672.5 813.835  34
   3   9  -1 1800.33 208.339  29
  -3  -9   1 2173.45 224.421  34
  -3  -9   0 5230.69 345.326  34
  -3  -9  -1 2487.42 234.894  34
  -3  -9  -2 6683.43 385.565  38
  -3  -9  -2 7028.03 396.903  34
  -3  -9  -3 1315.71 170.616  38
   3   9   3 1247.55 176.571  30
  -3  -9  -3 977.372 156.406  34
  -3  -9  -4 389.269 100.286  38
   3   9   4 325.072 109.680  30
  -3  -9  -4 263.303 101.743  34
  -3  -9  -5-18.7177 77.8328  38
   3   9   5 38.4263 87.8994  30
  -3  -9  -5 190.475 99.5206  34
  -3  -9  -6 477.353 111.127  38
   3   9   6 330.899 117.747  30
  -3  -9  -6 348.929 118.716  34
   3   9   7 7418.46 419.519  30
  -3  -9  -7 7624.77 420.377  38
   3   9   8 61521.4 1737.20  30
  -3  -9  -8 59637.5 1708.71  39
   3   9   9 10784.1 530.733  30
  -3  -9  -9 10459.8 508.200  39
   3   9  10 5338.77 362.598  30
  -3  -9 -10 4715.07 329.992  39
   3   9  11 23607.4 878.240  30
  -3  -9 -11 23369.6 861.545  39
   3   9  12 5380.89 364.798  36
   3   9  12 5703.01 374.332  30
  -3  -9 -12 5459.43 364.065  39
   3   9  13 5772.61 380.440  30
   3   9  13 5935.46 380.199  36
   3   9  14 21831.7 818.084  36
  -3  -9 -14 19891.4 779.669  39
   3   9  14 22271.8 819.120  30
   3   9  15 1012.03 156.110  36
  -3  -9 -15 814.322 136.568  39
   3   9  16 8558.84 421.313  30
  -3  -9 -16 8333.23 407.959  39
   3   9  17 2300.55 194.121  30
  -3  -9 -17 2278.24 185.470  39
   3   9  18 332.091 77.1486  30
   3  10  -9 3436.96 188.453  29
   3  10  -8 442.778 84.8947  31
   3  10  -8 315.088 86.2894  29
   3  10  -7 3855.81 256.634  29
  -3 -10   7 4174.21 258.339  34
  -3 -10   7 4058.20 250.460  33
  -3 -10   6 1799.37 181.076  37
   3  10  -6 2099.54 202.842  29
  -3 -10   6 1715.94 178.987  34
  -3 -10   6 1344.78 171.285  23
  -3 -10   6 1821.26 183.786  33
  -3 -10   5 21757.4 774.065  34
  -3 -10   5 21205.7 767.621  37
  -3 -10   5 20176.3 750.566  33
   3  10  -4 7043.12 409.897  29
  -3 -10   4 6157.63 380.725  37
  -3 -10   4 6628.87 393.400  34
   3  10  -3-42.2997 85.5935  29
  -3 -10   3 122.309 97.2233  37
   3  10  -2 4075.31 309.444  29
  -3 -10   2 3250.12 278.755  34
   3  10  -1 173.052 96.9040  29
  -3 -10   1 274.912 104.928  34
   3  10   0-21.5058 94.0050  29
  -3 -10   0 63.4134 90.1698  34
  -3 -10  -1 4937.91 345.566  38
  -3 -10  -1 5248.93 352.685  34
  -3 -10  -2 334.224 103.802  34
  -3 -10  -3 124.611 106.717  34
   3  10   4-42.0039 87.3274  30
  -3 -10  -4 145.235 92.8314  34
   3  10   5 3926.52 302.904  30
  -3 -10  -5 3073.31 268.925  34
   3  10   6 168.602 100.693  30
  -3 -10  -6 421.630 124.104  34
   3  10   7 6053.26 388.867  30
  -3 -10  -8 162.883 89.0291  39
  -3 -10  -8 64.1196 88.8961  38
   3  10   8 85.8227 98.1782  30
   3  10   9 4369.27 326.772  30
  -3 -10  -9 4280.53 317.819  39
  -3 -10 -10 787.826 147.251  39
   3  10  10 434.004 129.935  30
   3  10  11 1662.48 215.460  30
  -3 -10 -11 1764.74 208.397  39
   3  10  12 84.6376 90.2729  30
   3  10  12 42.2843 94.6006  36
  -3 -10 -13 371.377 121.160  39
   3  10  13 445.422 117.812  36
   3  10  13 385.557 116.481  30
   3  10  14 16723.4 667.846  36
  -3 -10 -14 16600.2 660.478  39
   3  10  15 18773.5 688.461  36
   3  10  15 18838.9 692.725  30
  -3 -10 -15 16862.7 657.435  39
  -3 -10 -16 68.0928 62.3667  39
   3  10  16 258.820 84.5978  30
  -3 -10 -17 268.246 75.6009  39
   3  10  17 457.194 90.8877  30
   3  10  18 1228.90 109.909  30
   3  11  -7 581.315 81.0904  31
   3  11  -7 472.521 78.3578  29
  -3 -11   6 11472.1 434.777  34
  -3 -11   6 11185.0 436.083  33
   3  11  -6 10932.1 439.835  29
  -3 -11   5 1802.94 171.948  34
  -3 -11   5 1710.70 169.493  33
  -3 -11   4 16459.8 633.036  34
  -3 -11   4 16151.6 621.979  33
   3  11  -4 17525.8 651.736  29
  -3 -11   3 11198.1 510.120  34
   3  11  -2 4442.86 316.841  29
  -3 -11   2 3817.10 292.181  34
   3  11  -1 326.023 120.130  29
  -3 -11   1 495.901 125.809  38
  -3 -11   1 362.766 114.063  34
   3  11   0 17719.7 712.152  29
  -3 -11   0 16386.4 690.960  38
   3  11   1 2320.44 238.529  29
  -3 -11  -1 1941.97 226.785  38
  -3 -11  -2 7810.45 441.544  38
  -3 -11  -2 8133.52 455.593  34
  -3 -11  -3 998.687 161.379  38
  -3 -11  -3 1165.54 177.529  34
  -3 -11  -4 683.314 137.522  38
  -3 -11  -4 717.765 148.981  34
  -3 -11  -5 965.153 168.536  38
   3  11   5 913.683 168.376  30
  -3 -11  -5 720.321 148.451  34
   3  11   6 86.9478 101.678  30
  -3 -11  -6 388.474 126.984  38
   3  11   7 1389.37 199.160  30
  -3 -11  -7 1141.78 172.223  39
  -3 -11  -7 950.577 171.818  38
   3  11   8 7521.28 436.554  30
  -3 -11  -8 6691.66 403.333  39
   3  11   9 2081.42 226.210  30
   3  11  10 6806.96 411.125  30
   3  11  11 10725.2 522.597  30
  -3 -11 -11 10093.0 501.549  39
   3  11  12 8131.19 435.998  36
   3  11  12 8471.39 448.071  30
  -3 -11 -12 7994.95 431.690  39
   3  11  13 3552.82 271.493  36
  -3 -11 -13 3595.23 270.064  39
   3  11  14 16694.2 640.827  36
   3  11  14 16988.0 645.607  30
  -3 -11 -14 16088.7 628.205  39
   3  11  15-14.4610 71.6915  30
  -3 -11 -15 180.424 82.6884  39
   3  11  16 3295.69 215.774  30
  -3 -11 -16 3335.76 211.726  39
   3  11  17 276.261 69.8515  30
   3  12  -5 756.110 96.7319  29
  -3 -12   4-34.2505 68.0091  34
  -3 -12   4 43.7056 54.1564  33
   3  12  -4 33.9620 56.1106  29
  -3 -12   3 683.005 115.953  34
  -3 -12   3 626.940 110.948  33
   3  12  -3 607.052 113.076  29
  -3 -12   2 349.922 95.8267  38
  -3 -12   2 622.635 117.452  34
   3  12  -2 629.854 118.676  29
  -3 -12   1 8679.31 434.794  38
  -3 -12   1 9648.99 454.854  34
   3  12  -1 8207.60 423.521  29
  -3 -12   0 12943.2 568.429  34
   3  12   0 13564.6 579.771  45
  -3 -12   0 13020.0 566.042  38
  -3 -12  -1 2372.69 230.925  34
  -3 -12  -1 2315.38 222.296  38
   3  12   1 2552.47 245.606  45
  -3 -12  -2-19.6665 83.8944  38
   3  12   2 38.6734 82.4877  29
  -3 -12  -2-79.8368 97.0777  34
   3  12   3 8692.34 457.137  29
  -3 -12  -3 8777.52 465.984  38
  -3 -12  -3 8986.62 470.082  34
  -3 -12  -4 1854.21 213.209  34
  -3 -12  -4 1759.27 209.488  38
  -3 -12  -5 1486.77 200.334  34
  -3 -12  -5 1403.20 187.425  38
  -3 -12  -6 331.467 113.758  38
  -3 -12  -7 6111.33 371.596  39
   3  12   7 6199.93 387.141  30
  -3 -12  -7 5448.40 367.661  38
   3  12   8 3710.30 296.068  30
  -3 -12  -8 4268.36 310.027  39
   3  12   9 3213.81 269.608  30
  -3 -12  -9 2645.97 240.875  39
   3  12  10 7209.56 404.176  30
   3  12  10 6594.99 394.518  45
  -3 -12 -10 6622.19 386.290  39
  -3 -12 -11 1299.45 168.869  39
   3  12  12 5195.22 319.923  36
   3  12  12 5708.62 337.811  30
  -3 -12 -12 5412.28 325.258  39
   3  12  13 9736.00 441.615  36
   3  12  13 9609.65 446.460  30
  -3 -12 -13 9333.33 432.395  39
   3  12  14 630.503 110.203  30
  -3 -12 -14 573.239 105.711  39
   3  12  15 1742.34 153.677  30
  -3 -12 -15 1464.38 143.252  39
   3  12  16 1106.97 112.237  30
  -3 -13   2-32.0174 54.8211  34
   3  13  -2 38.9422 53.3459  29
   3  13  -1 1439.91 144.175  29
  -3 -13   1 1621.34 152.612  34
  -3 -13   0 455.142 101.290  34
   3  13   0 592.748 102.740  29
   3  13   1 1472.46 169.175  45
  -3 -13  -1 1714.99 178.618  38
  -3 -13  -1 1847.35 183.110  34
   3  13   1 2004.23 181.432  29
   3  13   2 4103.33 297.205  45
   3  13   2 4293.11 275.408  29
  -3 -13  -2 3617.27 268.613  38
  -3 -13  -2 4595.06 295.959  34
  -3 -13  -3 364.130 107.408  34
   3  13   3 255.794 90.4788  29
  -3 -13  -3 408.480 105.437  38
   3  13   3 229.737 103.531  45
   3  13   4 4368.51 287.478  29
  -3 -13  -4 4742.18 307.215  38
   3  13   4 3832.59 304.856  45
   3  13   5 499.792 114.047  29
  -3 -13  -5 574.160 125.108  38
   3  13   5 435.315 137.456  45
  -3 -13  -6 208.339 96.6527  39
  -3 -13  -6 198.651 97.5327  38
   3  13   6 145.929 103.409  45
  -3 -13  -7 965.049 150.308  39
   3  13   7 903.239 158.033  45
  -3 -13  -8 1369.50 170.633  39
   3  13   8 1520.72 192.014  45
  -3 -13  -9 770.870 133.051  39
   3  13   9 850.027 142.157  45
   3  13  10 14131.1 572.427  30
  -3 -13 -10 13975.0 559.532  39
   3  13  10 13850.3 574.968  45
   3  13  11 1190.54 152.674  30
  -3 -13 -11 1265.65 155.679  39
   3  13  11 1307.66 153.137  36
   3  13  11 1261.39 143.900  45
  -3 -13 -12 3683.46 243.709  39
   3  13  12 3487.06 239.059  30
  -3 -13 -13 4180.11 244.877  39
   3  13  13 4731.04 263.016  30
  -3 -13 -14 288.624 68.7458  39
   3  13  14 274.418 72.8205  30
   3  13  15 518.499 75.0787  30
   3  14   2 2452.45 188.909   9
   3  14   3 1621.52 145.069  29
   3  14   3 1347.91 153.737  45
   3  14   4 7392.13 332.757  29
  -3 -14  -4 7059.41 341.817  39
   3  14   4 6921.64 363.241  45
   3  14   5 11121.4 450.493  29
  -3 -14  -5 11802.1 472.343  39
   3  14   5 12065.5 507.774  45
   3  14   6 286.934 77.5266  29
   3  14   6 143.483 86.1866  45
  -3 -14  -6 265.452 82.2184  39
   3  14   7 166.386 72.8915  29
   3  14   7 427.005 99.1436  45
  -3 -14  -7 410.290 95.5439  39
  -3 -14  -8 1595.84 158.492  39
   3  14   8 1534.84 170.800  45
   3  14   8 1575.16 148.655  29
   3  14   9 13552.3 534.886  45
  -3 -14  -9 13804.8 513.976  39
   3  14  10 6776.96 339.404  45
  -3 -14 -10 8377.73 358.072  39
  -3 -14 -11 4570.29 246.399  39
  -3 -14 -12 8237.45 339.193  39
   3  15   6 172.307 70.5278   9
   3  15   7 1286.84 138.183   9
   3  15   8 191.594 66.7146   9
  -4  14  10 3453.73 189.584  25
  -4  14   9 3142.06 184.618  25
  -4  14   8 14607.9 480.541  25
  -4  14   8 13850.0 480.026  26
  -4  14   7 4613.68 232.225  25
  -4  14   7 5175.14 258.224  26
  -4  14   7 5139.19 272.526   9
  -4  14   6 3085.02 197.613  26
  -4  14   6 3355.06 209.553   9
  -4  14   5 92.8490 54.7911  26
  -4  14   5-42.6504 58.4269   9
  -4  14   4 380.650 79.4521  26
  -4  14   3 173.177 54.9221  26
  -4  13  13 393.775 76.1029  25
  -4  13  13 626.367 83.2496  11
  -4  13  12 2920.18 196.280  25
  -4  13  12 2768.70 184.698  11
  -4  13  11 201.419 64.9598  11
  -4  13  11 294.495 84.5647  25
  -4  13  10 1031.20 120.866  11
  -4  13  10 1203.58 137.658   9
  -4  13  10 970.298 132.546  25
  -4  13  10 1014.45 122.938  43
  -4  13   9 116.964 68.3289   9
  -4  13   9 93.7823 67.6300  42
  -4  13   9 28.5261 75.7565  25
  -4  13   9-13.2034 71.2515  43
  -4  13   8 690.178 119.349  26
  -4  13   8 483.260 104.385  25
  -4  13   8 478.348 118.507   9
  -4  13   8 527.912 120.834   7
  -4  13   8 589.385 122.392  42
  -4  13   8 711.842 120.690  43
  -4  13   7 6792.85 374.125   7
  -4  13   7 6347.72 365.646   9
  -4  13   7 6751.02 361.662  43
  -4  13   7 6909.64 363.225  42
  -4  13   7 6631.76 360.340  26
  -4  13   7 6831.48 353.589  25
  -4  13   6-15.9115 75.8904  26
  -4  13   6 142.241 74.3175  25
  -4  13   6-17.0334 81.2410   9
  -4  13   6 34.2541 84.8918   7
  -4  13   6 15.9159 67.8979  42
  -4  13   6 47.0950 86.0223  43
  -4  13   5 1693.91 186.312   7
  -4  13   5 1566.39 178.924   9
  -4  13   5 1887.62 184.680  43
  -4  13   5 1866.18 185.889  42
  -4  13   5 1933.31 192.305  26
  -4  13   5 1711.51 165.595  25
  -4  13   4 79.2489 94.4182  26
  -4  13   4 24.0106 51.2186  25
  -4  13   4 16.1620 78.6118   9
  -4  13   4-32.4717 90.3059   7
  -4  13   4 165.447 84.8797  43
  -4  13   4 30.5040 68.2423  42
  -4  13   3 70.9408 64.9250  42
  -4  13   3 30.2200 77.6325  26
  -4  13   3 195.930 80.1120  43
  -4  13   3 14.9297 71.2229   9
  -4  13   2 175.910 74.9169  42
  -4  13   2 86.7644 62.6441  43
  -4  13   2 156.774 77.8899   9
  -4  13   2 194.117 83.7088  26
  -4  13   1 3866.77 236.180  10
  -4  13   1 3961.26 246.630  26
  -4  13   0 962.562 119.330  10
  -4  13   0 840.608 106.561  26
  -4  12  15 5539.81 254.138  11
  -4  12  14 9468.99 386.758  11
  -4  12  14 8963.43 367.625  25
  -4  12  13 1030.27 133.060  11
  -4  12  13 1030.47 132.766  25
  -4  12  12 2666.64 217.256  11
  -4  12  12 2984.08 226.728  25
  -4  12  11 1327.76 168.436  11
  -4  12  11 1357.09 171.915  25
  -4  12  10 1863.91 198.901  25
  -4  12  10 1626.27 184.159   9
  -4  12  10 1517.07 177.549  11
[truncated: 504,230 more chars]
