# Supplementary material for: Taming m‐Quionodimethanes by Dispersion Force: Cyclodimerization of (Trialkylsilyl)Ethynyl‐Substituted Indeno[2,1‐b]Fluorenes and Fluoreno[2,3‐b]Fluorenes
Source: Chemistry. 2025 Aug 19;31(54):e02053. doi: 10.1002/chem.202502053 (PMC12462229; doi:10.1002/chem.202502053)
Supplement: Supplementary file 3 — Supporting Information [file CHEM-31-e02053-s003.zip › Tobe_20220117.cif]

data_global
_audit_creation_date                               2022-01-17
_audit_creation_method                            'by CrystalStructure 4.3'
_audit_update_record                               ?

#==============================================================================
# PROCESSING SUMMARY (IUCr Office Use Only)

_journal_date_recd_electronic                      ?
_journal_date_from_coeditor                        ?
_journal_date_accepted                             ?
_journal_coeditor_code                             ?

#==============================================================================
# SUBMISSION DETAILS

_publ_contact_author_name                         'ENTER NAME'
_publ_contact_author_email                        'ENTER EMAIL ADDRESS'
_publ_contact_author_fax                          'ENTER FAX NUMBER'
_publ_contact_author_phone                        'ENTER PHONE NUMBER'
_publ_contact_letter
;
    ENTER TEXT OF LETTER
;
_publ_requested_journal                           'ENTER JOURNAL NAME HERE'
_publ_requested_category
                                               'CHOOSE FI FM FO CI CM CO or AD'
_publ_requested_coeditor_name                      ?

#==============================================================================
# TITLE AND AUTHOR LIST

_publ_section_title
;
    ENTER SECTION TITLE
;
_publ_section_title_footnote
;
    ENTER FOOTNOTE TO TITLE OF PAPER
;
loop_
_publ_author_name
_publ_author_footnote
_publ_author_address
' FIRST AUTHORS NAME '
;
  FIRST AUTHORS FOOTNOTES
;
;
  FIRST AUTHORS ADDRESS
;
_publ_section_synopsis
;
    ENTER SYNOPSIS
;

#==============================================================================
# TEXT

_publ_section_abstract
;
    ENTER ABSTRACT
;
_publ_section_comment
;
    ENTER TEXT
;
_publ_section_references
;
    ENTER OTHER REFERENCES

    Rigaku (2019). CrystalStructure. Version 4.3. 
    Rigaku Corporation, Tokyo, Japan.

    Sheldrick, G. M. (2014). Acta Cryst. (2014). A70, C1437.
    SHELXT Version 2018/2

    Sheldrick, G.M. (2008) SHELXL Version 2018/3, Acta Cryst. A64, 112-122.

;
_publ_section_figure_captions
;
    ENTER FIGURE CAPTIONS
;
_publ_section_exptl_prep
;
    ENTER COMPOUND PREPARATION DETAILS
;
_publ_section_exptl_refinement
;
    ENTER SPECIAL DETAILS OF THE REFINEMENT
;

#==============================================================================
data_dimer

#==============================================================================
# CHEMICAL DATA

_chemical_formula_sum                             'C92 H108 Si4'
_chemical_formula_moiety                          'C92 H108 Si4'
_chemical_formula_weight                           1326.14
_chemical_melting_point                            ?

#==============================================================================
# CRYSTAL DATA
_space_group_crystal_system                        triclinic
_space_group_name_H-M_alt                         'P -1'
_space_group_name_Hall                            '-P 1'
_space_group_IT_number                             2
loop_
_space_group_symop_id
_space_group_symop_operation_xyz
1   '+X,+Y,+Z'
2   '-X,-Y,-Z'
#------------------------------------------------------------------------------
_cell_length_a                                     10.4984(7)
_cell_length_b                                     12.4018(8)
_cell_length_c                                     16.6758(11)
_cell_angle_alpha                                  84.019(2)
_cell_angle_beta                                   77.860(2)
_cell_angle_gamma                                  67.421(2)
_cell_volume                                       1959.3(2)
_cell_formula_units_Z                              1
_cell_measurement_reflns_used                      9985
_cell_measurement_theta_min                        2.2
_cell_measurement_theta_max                        24.946
_cell_measurement_temperature                      200(2)
#------------------------------------------------------------------------------
_exptl_crystal_description                         prism
_exptl_crystal_colour                              'pale yellow'
_exptl_crystal_size_max                            0.22
_exptl_crystal_size_mid                            0.20
_exptl_crystal_size_min                            0.05
_exptl_crystal_density_diffrn                     1.124
_exptl_crystal_density_meas                        ?
_exptl_crystal_density_method                     'not measured'
_exptl_crystal_F_000                               716
_exptl_absorpt_coefficient_mu                      0.121
_exptl_absorpt_correction_type                     multi-scan
_exptl_absorpt_correction_T_min                    0.9739
_exptl_absorpt_correction_T_max                    0.9940
_exptl_absorpt_process_details                    'SADABS'

#==============================================================================
# EXPERIMENTAL DATA

_diffrn_ambient_temperature                        200
_diffrn_radiation_type                            'Mo K\a'
_diffrn_radiation_wavelength                       0.71075
_diffrn_radiation_source                           'fine-focus sealed tube'
_diffrn_measurement_device_type                    'D8 Venture'
_diffrn_measurement_method                         'phi scan & omega scan'
_diffrn_reflns_number                              52079
_diffrn_reflns_av_unetI/netI                       0.0447
_diffrn_reflns_av_R_equivalents                    0.0793
_diffrn_reflns_theta_max                           25.066
_diffrn_reflns_theta_min                           2.138
_diffrn_reflns_theta_full                          25.066
_diffrn_measured_fraction_theta_max                0.996
_diffrn_measured_fraction_theta_full               0.996
_diffrn_reflns_Laue_measured_fraction_max          0.996
_diffrn_reflns_Laue_measured_fraction_full         0.996
_diffrn_reflns_point_group_measured_fraction_max   0.996
_diffrn_reflns_point_group_measured_fraction_full  0.996
_diffrn_reflns_limit_h_min                        -12
_diffrn_reflns_limit_h_max                         12
_diffrn_reflns_limit_k_min                        -14
_diffrn_reflns_limit_k_max                         14
_diffrn_reflns_limit_l_min                         0
_diffrn_reflns_limit_l_max                         19
_diffrn_standards_number                           0
_diffrn_standards_interval_count                   .
_diffrn_standards_decay_%                          ?
_reflns_number_total                               6941
_reflns_number_gt                                  5232
_reflns_threshold_expression                       F^2^>2.0\s(F^2^)
_reflns_Friedel_coverage          0.000
_reflns_Friedel_fraction_max      .
_reflns_Friedel_fraction_full     .

#==============================================================================
# REFINEMENT DATA

_refine_special_details
;
    Refinement was performed using all reflections. The weighted 
    R-factor (wR) and goodness of fit (S) are based on F^2^.
    R-factor (gt) are based on F. The threshold expression of
    F^2^ > 2.0 sigma(F^2^) is used only for calculating R-factor (gt).
;
_refine_ls_structure_factor_coef                   Fsqd
_refine_ls_R_factor_all                            0.0980
_refine_ls_R_factor_gt                             0.0746
_refine_ls_wR_factor_ref                           0.2367
_refine_ls_wR_factor_gt                            0.2201
_refine_ls_number_restraints                       0
_refine_ls_hydrogen_treatment                      constr
_refine_ls_number_reflns                           6941
_refine_ls_number_parameters                       445
_refine_ls_goodness_of_fit_ref                     1.171
_refine_ls_weighting_scheme                        calc
_refine_ls_weighting_details
           'w = 1/[\s^2^(Fo^2^)+(0.1326P)^2^+0.7570P] where P=(Fo^2^+2Fc^2^)/3'
_atom_sites_solution_hydrogens                     geom
_atom_sites_solution_primary                       direct
_atom_sites_solution_secondary                     difmap
_refine_ls_shift/su_max                            0.000
_refine_diff_density_max                           0.82
_refine_diff_density_min                          -0.55
_refine_ls_extinction_method                       none
_refine_ls_extinction_coef                         ?

loop_
_atom_type_symbol
_atom_type_description
_atom_type_scat_dispersion_real
_atom_type_scat_dispersion_imag
_atom_type_scat_source
  'C' 'C'  0.0033 0.0016 
;
International Tables for Crystallography
(Vol. C, Tables 4.2.6.8 and 6.1.1.4)
;
  'H' 'H'  0.0000 0.0000 
;
International Tables for Crystallography
(Vol. C, Table 6.1.1.4)
;
  'Cl' 'Cl'  0.1484 0.1585 
;
International Tables for Crystallography
(Vol. C, Tables 4.2.6.8 and 6.1.1.4)
;
  'Si' 'Si'  0.0817 0.0704 
;
International Tables for Crystallography
(Vol. C, Tables 4.2.6.8 and 6.1.1.4)
;

#==============================================================================
# ATOMIC COORDINATES AND THERMAL PARAMETERS

loop_
 _atom_site_label
 _atom_site_type_symbol
 _atom_site_fract_x
 _atom_site_fract_y
 _atom_site_fract_z
 _atom_site_U_iso_or_equiv
 _atom_site_adp_type
 _atom_site_occupancy
 _atom_site_site_symmetry_order  
 _atom_site_calc_flag
 _atom_site_refinement_flags_posn
 _atom_site_refinement_flags_adp
 _atom_site_refinement_flags_occupancy
 _atom_site_disorder_assembly
 _atom_site_disorder_group
Si1 Si 0.29452(9) 0.88550(7) 0.30701(5) 0.0403(3) Uani 1 1 d . . . . .
Si2 Si 0.34623(11) 0.69522(8) 0.84055(6) 0.0539(3) Uani 1 1 d . . . . .
C1 C 0.2991(3) 0.4486(2) 0.54652(17) 0.0381(6) Uani 1 1 d . . . . .
C2 C 0.3064(3) 0.5245(2) 0.47737(17) 0.0390(7) Uani 1 1 d . . . . .
H2 H 0.351800 0.576127 0.476306 0.047 Uiso 1 1 calc R U . . .
C3 C 0.2473(3) 0.5222(2) 0.41253(17) 0.0370(6) Uani 1 1 d . . . . .
C4 C 0.2497(3) 0.5853(2) 0.33190(17) 0.0374(6) Uani 1 1 d . . . . .
C5 C 0.1656(3) 0.5478(3) 0.28761(18) 0.0434(7) Uani 1 1 d . . . . .
C6 C 0.1279(4) 0.5828(3) 0.2115(2) 0.0536(8) Uani 1 1 d . . . . .
H6 H 0.157892 0.637066 0.178807 0.064 Uiso 1 1 calc R U . . .
C7 C 0.0442(4) 0.5350(4) 0.1851(2) 0.0639(10) Uani 1 1 d . . . . .
H7 H 0.017533 0.558327 0.134383 0.077 Uiso 1 1 calc R U . . .
C8 C -0.0002(4) 0.4532(3) 0.2332(2) 0.0634(10) Uani 1 1 d . . . . .
H8 H -0.056000 0.422321 0.214270 0.076 Uiso 1 1 calc R U . . .
C9 C 0.0382(4) 0.4170(3) 0.3096(2) 0.0551(9) Uani 1 1 d . . . . .
H9 H 0.008994 0.361883 0.341890 0.066 Uiso 1 1 calc R U . . .
C10 C 0.1208(3) 0.4649(3) 0.33640(19) 0.0437(7) Uani 1 1 d . . . . .
C11 C 0.1720(3) 0.4470(2) 0.41438(17) 0.0399(7) Uani 1 1 d . . . . .
C12 C 0.1592(3) 0.3746(3) 0.48231(19) 0.0437(7) Uani 1 1 d . . . . .
H12 H 0.108052 0.327288 0.483901 0.052 Uiso 1 1 calc R U . . .
C13 C 0.2241(3) 0.3726(3) 0.54958(18) 0.0398(7) Uani 1 1 d . . . . .
C14 C 0.2162(3) 0.2987(3) 0.62003(19) 0.0439(7) Uani 1 1 d . . . . .
H14 H 0.163457 0.252106 0.624286 0.053 Uiso 1 1 calc R U . . .
C15 C 0.2858(3) 0.2955(3) 0.68187(18) 0.0393(7) Uani 1 1 d . . . . .
C16 C 0.2894(3) 0.2356(2) 0.76280(18) 0.0411(7) Uani 1 1 d . . . . .
C17 C 0.2156(4) 0.1674(3) 0.8024(2) 0.0529(8) Uani 1 1 d . . . . .
H17 H 0.160932 0.145321 0.775224 0.064 Uiso 1 1 calc R U . . .
C18 C 0.2252(4) 0.1328(3) 0.8837(2) 0.0572(9) Uani 1 1 d . . . . .
H18 H 0.175974 0.087460 0.911260 0.069 Uiso 1 1 calc R U . . .
C19 C 0.3061(4) 0.1646(3) 0.9238(2) 0.0583(9) Uani 1 1 d . . . . .
H19 H 0.309955 0.141133 0.978385 0.070 Uiso 1 1 calc R U . . .
C20 C 0.3827(3) 0.2314(3) 0.88432(18) 0.0472(7) Uani 1 1 d . . . . .
H20 H 0.436883 0.253283 0.911934 0.057 Uiso 1 1 calc R U . . .
C21 C 0.3760(3) 0.2643(2) 0.80306(17) 0.0379(6) Uani 1 1 d . . . . .
C22 C 0.4443(3) 0.3409(2) 0.74706(16) 0.0354(6) Uani 1 1 d . . . . .
C23 C 0.3689(3) 0.3650(2) 0.67488(17) 0.0362(6) Uani 1 1 d . . . . .
C24 C 0.3715(3) 0.4424(2) 0.61102(17) 0.0378(6) Uani 1 1 d . . . . .
H24 H 0.420530 0.491341 0.609566 0.045 Uiso 1 1 calc R U . . .
C25 C 0.3197(3) 0.6547(2) 0.30652(16) 0.0362(6) Uani 1 1 d . . . . .
C26 C 0.3929(3) 0.7216(2) 0.28724(16) 0.0347(6) Uani 1 1 d . . . . .
C27 C 0.3881(4) 0.9373(3) 0.3711(2) 0.0573(9) Uani 1 1 d . . . . .
H27 H 0.480957 0.925954 0.337960 0.069 Uiso 1 1 calc R U . . .
C28 C 0.3172(6) 1.0684(4) 0.3884(4) 0.0963(16) Uani 1 1 d . . . . .
H28A H 0.362049 1.087741 0.426300 0.116 Uiso 1 1 calc R U . . .
H28B H 0.219760 1.086869 0.411656 0.116 Uiso 1 1 calc R U . . .
H28C H 0.325604 1.112480 0.338074 0.116 Uiso 1 1 calc R U . . .
C29 C 0.4140(4) 0.8695(4) 0.4510(2) 0.0706(11) Uani 1 1 d . . . . .
H29A H 0.329164 0.894604 0.491363 0.085 Uiso 1 1 calc R U . . .
H29B H 0.486422 0.883310 0.470072 0.085 Uiso 1 1 calc R U . . .
H29C H 0.442830 0.787566 0.442181 0.085 Uiso 1 1 calc R U . . .
C30 C 0.1083(3) 0.9156(3) 0.3632(2) 0.0534(8) Uani 1 1 d . . . . .
H30 H 0.071052 0.998925 0.375237 0.064 Uiso 1 1 calc R U . . .
C31 C 0.0100(4) 0.9045(4) 0.3131(3) 0.0724(11) Uani 1 1 d . . . . .
H31A H 0.038941 0.824345 0.299163 0.087 Uiso 1 1 calc R U . . .
H31B H 0.012370 0.951721 0.263805 0.087 Uiso 1 1 calc R U . . .
H31C H -0.083753 0.930429 0.344481 0.087 Uiso 1 1 calc R U . . .
C32 C 0.0926(4) 0.8552(3) 0.4475(2) 0.0638(10) Uani 1 1 d . . . . .
H32A H 0.136659 0.772088 0.441736 0.077 Uiso 1 1 calc R U . . .
H32B H -0.005266 0.875599 0.470561 0.077 Uiso 1 1 calc R U . . .
H32C H 0.136500 0.880029 0.483084 0.077 Uiso 1 1 calc R U . . .
C33 C 0.2936(4) 0.9636(3) 0.2028(2) 0.0614(10) Uani 1 1 d . . . . .
H33 H 0.389118 0.961740 0.183025 0.074 Uiso 1 1 calc R U . . .
C34 C 0.1961(5) 1.0932(4) 0.2033(3) 0.0902(15) Uani 1 1 d . . . . .
H34A H 0.102578 1.100713 0.229428 0.108 Uiso 1 1 calc R U . . .
H34B H 0.195864 1.123391 0.147921 0.108 Uiso 1 1 calc R U . . .
H34C H 0.229196 1.136473 0.232912 0.108 Uiso 1 1 calc R U . . .
C35 C 0.2627(5) 0.9020(4) 0.1384(2) 0.0829(13) Uani 1 1 d . . . . .
H35A H 0.166518 0.908620 0.152110 0.099 Uiso 1 1 calc R U . . .
H35B H 0.323087 0.820957 0.137483 0.099 Uiso 1 1 calc R U . . .
H35C H 0.279185 0.937731 0.085405 0.099 Uiso 1 1 calc R U . . .
C36 C 0.4181(3) 0.4501(2) 0.78602(17) 0.0385(6) Uani 1 1 d . . . . .
C37 C 0.3932(3) 0.5446(3) 0.81372(19) 0.0476(8) Uani 1 1 d . . . . .
C38 C 0.4909(8) 0.7024(5) 0.8861(5) 0.143(3) Uani 1 1 d . . . . .
H38 H 0.559213 0.688925 0.834533 0.172 Uiso 1 1 calc R U . . .
C39 C 0.5725(9) 0.6132(6) 0.9276(6) 0.185(4) Uani 1 1 d . . . . .
H39A H 0.525574 0.612336 0.983577 0.221 Uiso 1 1 calc R U . . .
H39B H 0.659694 0.622402 0.926178 0.221 Uiso 1 1 calc R U . . .
H39C H 0.590675 0.540973 0.902893 0.221 Uiso 1 1 calc R U . . .
C40 C 0.4818(7) 0.8250(4) 0.8958(4) 0.113(2) Uani 1 1 d . . . . .
H40A H 0.478622 0.865857 0.843610 0.136 Uiso 1 1 calc R U . . .
H40B H 0.562640 0.821808 0.915629 0.136 Uiso 1 1 calc R U . . .
H40C H 0.398351 0.865219 0.934157 0.136 Uiso 1 1 calc R U . . .
C41 C 0.1677(7) 0.7411(4) 0.9080(4) 0.120(2) Uani 1 1 d . . . . .
H41 H 0.110711 0.740472 0.868600 0.144 Uiso 1 1 calc R U . . .
C42 C 0.1031(6) 0.8679(4) 0.9298(3) 0.1044(18) Uani 1 1 d . . . . .
H42A H 0.148410 0.881169 0.970032 0.125 Uiso 1 1 calc R U . . .
H42B H 0.004854 0.888270 0.951761 0.125 Uiso 1 1 calc R U . . .
H42C H 0.114661 0.915123 0.881515 0.125 Uiso 1 1 calc R U . . .
C43 C 0.1378(7) 0.6621(5) 0.9676(4) 0.147(3) Uani 1 1 d . . . . .
H43A H 0.166473 0.587467 0.943516 0.176 Uiso 1 1 calc R U . . .
H43B H 0.038719 0.690235 0.988908 0.176 Uiso 1 1 calc R U . . .
H43C H 0.187597 0.654325 1.011329 0.176 Uiso 1 1 calc R U . . .
C44 C 0.3329(4) 0.7807(3) 0.7417(3) 0.0706(11) Uani 1 1 d . . . . .
H44 H 0.304089 0.863365 0.753477 0.085 Uiso 1 1 calc R U . . .
C45 C 0.4730(6) 0.7439(6) 0.6825(3) 0.1087(18) Uani 1 1 d . . . . .
H45A H 0.464544 0.794319 0.634572 0.130 Uiso 1 1 calc R U . . .
H45B H 0.499566 0.664744 0.666923 0.130 Uiso 1 1 calc R U . . .
H45C H 0.543309 0.749401 0.708762 0.130 Uiso 1 1 calc R U . . .
C46 C 0.2253(5) 0.7683(4) 0.6969(3) 0.0990(16) Uani 1 1 d . . . . .
H46A H 0.255212 0.688653 0.681399 0.119 Uiso 1 1 calc R U . . .
H46B H 0.218129 0.818233 0.648703 0.119 Uiso 1 1 calc R U . . .
H46C H 0.135318 0.790227 0.732721 0.119 Uiso 1 1 calc R U . . .

loop_
 _atom_site_aniso_label
 _atom_site_aniso_U_11
 _atom_site_aniso_U_22
 _atom_site_aniso_U_33
 _atom_site_aniso_U_23
 _atom_site_aniso_U_13
 _atom_site_aniso_U_12
Si1 0.0428(5) 0.0333(4) 0.0387(5) -0.0027(3) 0.0028(3) -0.0125(4)
Si2 0.0649(6) 0.0375(5) 0.0563(6) -0.0116(4) 0.0037(5) -0.0211(4)
C1 0.0379(15) 0.0382(15) 0.0369(15) -0.0006(12) 0.0008(12) -0.0167(13)
C2 0.0420(16) 0.0372(15) 0.0380(15) 0.0005(12) -0.0008(12) -0.0187(13)
C3 0.0352(14) 0.0358(15) 0.0361(15) 0.0002(12) 0.0014(12) -0.0134(12)
C4 0.0358(14) 0.0359(15) 0.0393(15) -0.0015(12) -0.0030(12) -0.0140(12)
C5 0.0427(16) 0.0470(17) 0.0413(17) -0.0061(13) 0.0004(13) -0.0206(14)
C6 0.062(2) 0.062(2) 0.0442(18) -0.0008(15) -0.0066(15) -0.0330(18)
C7 0.079(3) 0.078(3) 0.051(2) -0.0009(18) -0.0170(18) -0.043(2)
C8 0.074(2) 0.073(2) 0.061(2) -0.0050(19) -0.0142(19) -0.046(2)
C9 0.062(2) 0.059(2) 0.056(2) -0.0036(16) -0.0076(16) -0.0363(18)
C10 0.0396(16) 0.0429(17) 0.0492(18) -0.0044(13) -0.0013(13) -0.0189(14)
C11 0.0402(15) 0.0389(16) 0.0377(15) -0.0027(12) 0.0004(12) -0.0152(13)
C12 0.0384(15) 0.0419(17) 0.0531(18) -0.0053(14) 0.0010(13) -0.0213(13)
C13 0.0386(15) 0.0409(16) 0.0374(15) -0.0022(12) 0.0019(12) -0.0165(13)
C14 0.0431(17) 0.0413(17) 0.0519(18) -0.0003(13) -0.0030(14) -0.0238(14)
C15 0.0384(15) 0.0396(16) 0.0403(16) -0.0007(12) 0.0015(12) -0.0196(13)
C16 0.0419(16) 0.0355(15) 0.0434(16) 0.0034(12) 0.0016(13) -0.0176(13)
C17 0.0540(19) 0.054(2) 0.055(2) 0.0058(15) 0.0011(15) -0.0322(16)
C18 0.062(2) 0.057(2) 0.054(2) 0.0123(16) 0.0017(17) -0.0338(18)
C19 0.067(2) 0.062(2) 0.0418(18) 0.0069(16) 0.0050(16) -0.0289(19)
C20 0.0532(18) 0.0481(18) 0.0374(16) 0.0018(13) 0.0015(14) -0.0215(15)
C21 0.0399(15) 0.0344(15) 0.0348(15) -0.0019(11) 0.0061(12) -0.0152(12)
C22 0.0409(15) 0.0343(15) 0.0308(14) -0.0023(11) 0.0008(11) -0.0174(12)
C23 0.0365(15) 0.0361(15) 0.0358(15) -0.0029(12) 0.0015(12) -0.0173(12)
C24 0.0386(15) 0.0384(16) 0.0381(15) 0.0012(12) -0.0013(12) -0.0197(13)
C25 0.0370(14) 0.0347(15) 0.0337(14) 0.0001(11) -0.0040(12) -0.0114(12)
C26 0.0380(15) 0.0345(15) 0.0298(14) -0.0003(11) -0.0006(11) -0.0146(12)
C27 0.0524(19) 0.052(2) 0.069(2) -0.0170(17) 0.0004(17) -0.0221(16)
C28 0.107(4) 0.064(3) 0.133(4) -0.030(3) -0.028(3) -0.038(3)
C29 0.068(2) 0.084(3) 0.061(2) -0.027(2) -0.0106(19) -0.025(2)
C30 0.0453(18) 0.0488(19) 0.060(2) -0.0087(16) 0.0030(15) -0.0161(15)
C31 0.056(2) 0.067(3) 0.098(3) -0.001(2) -0.012(2) -0.028(2)
C32 0.058(2) 0.068(2) 0.055(2) -0.0118(18) 0.0196(17) -0.0252(18)
C33 0.060(2) 0.0473(19) 0.054(2) 0.0072(16) 0.0049(17) -0.0048(16)
C34 0.092(3) 0.055(2) 0.083(3) 0.024(2) 0.003(2) -0.001(2)
C35 0.091(3) 0.082(3) 0.051(2) 0.002(2) -0.018(2) -0.003(2)
C36 0.0425(16) 0.0358(16) 0.0333(15) -0.0031(12) 0.0004(12) -0.0136(13)
C37 0.0439(17) 0.0477(19) 0.0410(17) -0.0044(14) 0.0025(13) -0.0107(14)
C38 0.217(7) 0.063(3) 0.214(7) 0.041(4) -0.161(7) -0.071(4)
C39 0.189(8) 0.095(5) 0.301(12) -0.048(6) -0.152(8) -0.021(5)
C40 0.158(5) 0.081(3) 0.144(5) 0.000(3) -0.063(4) -0.075(4)
C41 0.142(5) 0.059(3) 0.120(4) -0.034(3) 0.079(4) -0.042(3)
C42 0.111(4) 0.065(3) 0.110(4) -0.035(3) 0.033(3) -0.023(3)
C43 0.137(5) 0.076(4) 0.147(6) 0.024(4) 0.071(4) -0.007(3)
C44 0.082(3) 0.044(2) 0.078(3) -0.0028(18) -0.007(2) -0.0185(19)
C45 0.108(4) 0.137(5) 0.081(3) 0.020(3) 0.011(3) -0.067(4)
C46 0.096(4) 0.086(3) 0.102(4) -0.003(3) -0.039(3) -0.009(3)

#==============================================================================
_computing_data_collection                         Unknown
_computing_cell_refinement                         Unknown
_computing_data_reduction                          Unknown
_computing_structure_solution
                                      'SHELXT Version 2018/2 (Sheldrick, 2014)'
_computing_structure_refinement
                                      'SHELXL Version 2018/3 (Sheldrick, 2008)'
_computing_publication_material
                                          'CrystalStructure 4.3 (Rigaku, 2019)'
_computing_molecular_graphics                     'CrystalStructure 4.3'

#==============================================================================
# MOLECULAR GEOMETRY

_geom_special_details
;
 All esds (except the esd in the dihedral angle between two l.s. planes)
 are estimated using the full covariance matrix.  The cell esds are taken
 into account individually in the estimation of esds in distances, angles
 and torsion angles; correlations between esds in cell parameters are only
 used when they are defined by crystal symmetry.  An approximate (isotropic)
 treatment of cell esds is used for estimating esds involving l.s. planes.
;

loop_
 _geom_bond_atom_site_label_1
 _geom_bond_atom_site_label_2
 _geom_bond_distance
 _geom_bond_site_symmetry_2
 _geom_bond_publ_flag
Si1 C30 1.893(3) . ?
Si1 C27 1.895(4) . ?
Si1 C33 1.899(4) . ?
Si1 C26 1.921(3) . ?
Si2 C37 1.818(3) . ?
Si2 C44 1.865(4) . ?
Si2 C38 1.870(5) . ?
Si2 C41 1.878(5) . ?
C1 C2 1.420(4) . ?
C1 C24 1.422(4) . ?
C1 C13 1.433(4) . ?
C2 C3 1.363(4) . ?
C2 H2 0.9300 . ?
C3 C11 1.430(4) . ?
C3 C4 1.484(4) . ?
C4 C25 1.319(4) . ?
C4 C5 1.485(4) . ?
C5 C6 1.385(5) . ?
C5 C10 1.406(4) . ?
C6 C7 1.390(5) . ?
C6 H6 0.9300 . ?
C7 C8 1.387(5) . ?
C7 H7 0.9300 . ?
C8 C9 1.396(5) . ?
C8 H8 0.9300 . ?
C9 C10 1.385(4) . ?
C9 H9 0.9300 . ?
C10 C11 1.474(4) . ?
C11 C12 1.387(4) . ?
C12 C13 1.424(4) . ?
C12 H12 0.9300 . ?
C13 C14 1.422(4) . ?
C14 C15 1.374(4) . ?
C14 H14 0.9300 . ?
C15 C23 1.424(4) . ?
C15 C16 1.472(4) . ?
C16 C17 1.387(4) . ?
C16 C21 1.399(4) . ?
C17 C18 1.392(5) . ?
C17 H17 0.9300 . ?
C18 C19 1.368(5) . ?
C18 H18 0.9300 . ?
C19 C20 1.394(5) . ?
C19 H19 0.9300 . ?
C20 C21 1.382(4) . ?
C20 H20 0.9300 . ?
C21 C22 1.531(4) . ?
C22 C36 1.468(4) . ?
C22 C23 1.520(4) . ?
C22 C26 1.585(4) 2_666 ?
C23 C24 1.361(4) . ?
C24 H24 0.9300 . ?
C25 C26 1.308(4) . ?
C27 C29 1.516(5) . ?
C27 C28 1.535(5) . ?
C27 H27 0.9800 . ?
C28 H28A 0.9600 . ?
C28 H28B 0.9600 . ?
C28 H28C 0.9600 . ?
C29 H29A 0.9600 . ?
C29 H29B 0.9600 . ?
C29 H29C 0.9600 . ?
C30 C31 1.509(5) . ?
C30 C32 1.530(5) . ?
C30 H30 0.9800 . ?
C31 H31A 0.9600 . ?
C31 H31B 0.9600 . ?
C31 H31C 0.9600 . ?
C32 H32A 0.9600 . ?
C32 H32B 0.9600 . ?
C32 H32C 0.9600 . ?
C33 C35 1.533(6) . ?
C33 C34 1.538(5) . ?
C33 H33 0.9800 . ?
C34 H34A 0.9600 . ?
C34 H34B 0.9600 . ?
C34 H34C 0.9600 . ?
C35 H35A 0.9600 . ?
C35 H35B 0.9600 . ?
C35 H35C 0.9600 . ?
C36 C37 1.218(4) . ?
C38 C39 1.342(8) . ?
C38 C40 1.509(6) . ?
C38 H38 0.9800 . ?
C39 H39A 0.9600 . ?
C39 H39B 0.9600 . ?
C39 H39C 0.9600 . ?
C40 H40A 0.9600 . ?
C40 H40B 0.9600 . ?
C40 H40C 0.9600 . ?
C41 C43 1.396(7) . ?
C41 C42 1.503(6) . ?
C41 H41 0.9800 . ?
C42 H42A 0.9600 . ?
C42 H42B 0.9600 . ?
C42 H42C 0.9600 . ?
C43 H43A 0.9600 . ?
C43 H43B 0.9600 . ?
C43 H43C 0.9600 . ?
C44 C45 1.521(6) . ?
C44 C46 1.540(6) . ?
C44 H44 0.9800 . ?
C45 H45A 0.9600 . ?
C45 H45B 0.9600 . ?
C45 H45C 0.9600 . ?
C46 H46A 0.9600 . ?
C46 H46B 0.9600 . ?
C46 H46C 0.9600 . ?

loop_
 _geom_angle_atom_site_label_1
 _geom_angle_atom_site_label_2
 _geom_angle_atom_site_label_3
 _geom_angle
 _geom_angle_site_symmetry_1
 _geom_angle_site_symmetry_3
 _geom_angle_publ_flag
C30 Si1 C27 108.90(16) . . ?
C30 Si1 C33 110.12(16) . . ?
C27 Si1 C33 110.35(18) . . ?
C30 Si1 C26 110.70(14) . . ?
C27 Si1 C26 109.93(14) . . ?
C33 Si1 C26 106.84(14) . . ?
C37 Si2 C44 105.33(16) . . ?
C37 Si2 C38 107.9(2) . . ?
C44 Si2 C38 110.8(3) . . ?
C37 Si2 C41 106.88(18) . . ?
C44 Si2 C41 109.0(3) . . ?
C38 Si2 C41 116.3(4) . . ?
C2 C1 C24 120.8(3) . . ?
C2 C1 C13 119.8(3) . . ?
C24 C1 C13 119.4(3) . . ?
C3 C2 C1 120.3(3) . . ?
C3 C2 H2 119.8 . . ?
C1 C2 H2 119.8 . . ?
C2 C3 C11 120.7(3) . . ?
C2 C3 C4 130.5(3) . . ?
C11 C3 C4 108.7(2) . . ?
C25 C4 C3 125.1(3) . . ?
C25 C4 C5 129.4(3) . . ?
C3 C4 C5 105.5(2) . . ?
C6 C5 C10 120.3(3) . . ?
C6 C5 C4 130.4(3) . . ?
C10 C5 C4 109.2(3) . . ?
C5 C6 C7 118.6(3) . . ?
C5 C6 H6 120.7 . . ?
C7 C6 H6 120.7 . . ?
C8 C7 C6 121.2(3) . . ?
C8 C7 H7 119.4 . . ?
C6 C7 H7 119.4 . . ?
C7 C8 C9 120.5(3) . . ?
C7 C8 H8 119.7 . . ?
C9 C8 H8 119.7 . . ?
C10 C9 C8 118.5(3) . . ?
C10 C9 H9 120.8 . . ?
C8 C9 H9 120.8 . . ?
C9 C10 C5 120.8(3) . . ?
C9 C10 C11 130.4(3) . . ?
C5 C10 C11 108.8(3) . . ?
C12 C11 C3 120.2(3) . . ?
C12 C11 C10 132.0(3) . . ?
C3 C11 C10 107.8(2) . . ?
C11 C12 C13 120.1(3) . . ?
C11 C12 H12 120.0 . . ?
C13 C12 H12 120.0 . . ?
C14 C13 C12 122.4(3) . . ?
C14 C13 C1 118.8(3) . . ?
C12 C13 C1 118.9(3) . . ?
C15 C14 C13 120.4(3) . . ?
C15 C14 H14 119.8 . . ?
C13 C14 H14 119.8 . . ?
C14 C15 C23 120.0(3) . . ?
C14 C15 C16 132.6(3) . . ?
C23 C15 C16 107.3(2) . . ?
C17 C16 C21 120.4(3) . . ?
C17 C16 C15 130.1(3) . . ?
C21 C16 C15 109.4(2) . . ?
C16 C17 C18 118.4(3) . . ?
C16 C17 H17 120.8 . . ?
C18 C17 H17 120.8 . . ?
C19 C18 C17 121.1(3) . . ?
C19 C18 H18 119.5 . . ?
C17 C18 H18 119.5 . . ?
C18 C19 C20 121.1(3) . . ?
C18 C19 H19 119.4 . . ?
C20 C19 H19 119.4 . . ?
C21 C20 C19 118.3(3) . . ?
C21 C20 H20 120.8 . . ?
C19 C20 H20 120.8 . . ?
C20 C21 C16 120.7(3) . . ?
C20 C21 C22 128.8(3) . . ?
C16 C21 C22 110.4(2) . . ?
C36 C22 C23 110.7(2) . . ?
C36 C22 C21 111.9(2) . . ?
C23 C22 C21 101.4(2) . . ?
C36 C22 C26 109.8(2) . 2_666 ?
C23 C22 C26 107.4(2) . 2_666 ?
C21 C22 C26 115.1(2) . 2_666 ?
C24 C23 C15 121.1(3) . . ?
C24 C23 C22 128.1(2) . . ?
C15 C23 C22 110.8(2) . . ?
C23 C24 C1 120.0(3) . . ?
C23 C24 H24 120.0 . . ?
C1 C24 H24 120.0 . . ?
C26 C25 C4 175.2(3) . . ?
C25 C26 C22 116.9(2) . 2_666 ?
C25 C26 Si1 117.0(2) . . ?
C22 C26 Si1 126.05(19) 2_666 . ?
C29 C27 C28 109.3(3) . . ?
C29 C27 Si1 115.4(2) . . ?
C28 C27 Si1 113.2(3) . . ?
C29 C27 H27 106.1 . . ?
C28 C27 H27 106.1 . . ?
Si1 C27 H27 106.1 . . ?
C27 C28 H28A 109.5 . . ?
C27 C28 H28B 109.5 . . ?
H28A C28 H28B 109.5 . . ?
C27 C28 H28C 109.5 . . ?
H28A C28 H28C 109.5 . . ?
H28B C28 H28C 109.5 . . ?
C27 C29 H29A 109.5 . . ?
C27 C29 H29B 109.5 . . ?
H29A C29 H29B 109.5 . . ?
C27 C29 H29C 109.5 . . ?
H29A C29 H29C 109.5 . . ?
H29B C29 H29C 109.5 . . ?
C31 C30 C32 111.0(3) . . ?
C31 C30 Si1 115.5(3) . . ?
C32 C30 Si1 116.0(2) . . ?
C31 C30 H30 104.2 . . ?
C32 C30 H30 104.2 . . ?
Si1 C30 H30 104.2 . . ?
C30 C31 H31A 109.5 . . ?
C30 C31 H31B 109.5 . . ?
H31A C31 H31B 109.5 . . ?
C30 C31 H31C 109.5 . . ?
H31A C31 H31C 109.5 . . ?
H31B C31 H31C 109.5 . . ?
C30 C32 H32A 109.5 . . ?
C30 C32 H32B 109.5 . . ?
H32A C32 H32B 109.5 . . ?
C30 C32 H32C 109.5 . . ?
H32A C32 H32C 109.5 . . ?
H32B C32 H32C 109.5 . . ?
C35 C33 C34 108.7(3) . . ?
C35 C33 Si1 113.5(3) . . ?
C34 C33 Si1 115.3(3) . . ?
C35 C33 H33 106.2 . . ?
C34 C33 H33 106.2 . . ?
Si1 C33 H33 106.2 . . ?
C33 C34 H34A 109.5 . . ?
C33 C34 H34B 109.5 . . ?
H34A C34 H34B 109.5 . . ?
C33 C34 H34C 109.5 . . ?
H34A C34 H34C 109.5 . . ?
H34B C34 H34C 109.5 . . ?
C33 C35 H35A 109.5 . . ?
C33 C35 H35B 109.5 . . ?
H35A C35 H35B 109.5 . . ?
C33 C35 H35C 109.5 . . ?
H35A C35 H35C 109.5 . . ?
H35B C35 H35C 109.5 . . ?
C37 C36 C22 175.7(3) . . ?
C36 C37 Si2 171.2(3) . . ?
C39 C38 C40 119.8(5) . . ?
C39 C38 Si2 123.6(4) . . ?
C40 C38 Si2 114.1(4) . . ?
C39 C38 H38 95.2 . . ?
C40 C38 H38 95.2 . . ?
Si2 C38 H38 95.2 . . ?
C38 C39 H39A 109.5 . . ?
C38 C39 H39B 109.5 . . ?
H39A C39 H39B 109.5 . . ?
C38 C39 H39C 109.5 . . ?
H39A C39 H39C 109.5 . . ?
H39B C39 H39C 109.5 . . ?
C38 C40 H40A 109.5 . . ?
C38 C40 H40B 109.5 . . ?
H40A C40 H40B 109.5 . . ?
C38 C40 H40C 109.5 . . ?
H40A C40 H40C 109.5 . . ?
H40B C40 H40C 109.5 . . ?
C43 C41 C42 116.6(4) . . ?
C43 C41 Si2 118.8(4) . . ?
C42 C41 Si2 115.1(3) . . ?
C43 C41 H41 100.3 . . ?
C42 C41 H41 100.3 . . ?
Si2 C41 H41 100.3 . . ?
C41 C42 H42A 109.5 . . ?
C41 C42 H42B 109.5 . . ?
H42A C42 H42B 109.5 . . ?
C41 C42 H42C 109.5 . . ?
H42A C42 H42C 109.5 . . ?
H42B C42 H42C 109.5 . . ?
C41 C43 H43A 109.5 . . ?
C41 C43 H43B 109.5 . . ?
H43A C43 H43B 109.5 . . ?
C41 C43 H43C 109.5 . . ?
H43A C43 H43C 109.5 . . ?
H43B C43 H43C 109.5 . . ?
C45 C44 C46 107.1(4) . . ?
C45 C44 Si2 111.7(3) . . ?
C46 C44 Si2 113.2(3) . . ?
C45 C44 H44 108.2 . . ?
C46 C44 H44 108.2 . . ?
Si2 C44 H44 108.2 . . ?
C44 C45 H45A 109.5 . . ?
C44 C45 H45B 109.5 . . ?
H45A C45 H45B 109.5 . . ?
C44 C45 H45C 109.5 . . ?
H45A C45 H45C 109.5 . . ?
H45B C45 H45C 109.5 . . ?
C44 C46 H46A 109.5 . . ?
C44 C46 H46B 109.5 . . ?
H46A C46 H46B 109.5 . . ?
C44 C46 H46C 109.5 . . ?
H46A C46 H46C 109.5 . . ?
H46B C46 H46C 109.5 . . ?

loop_
 _geom_torsion_atom_site_label_1
 _geom_torsion_atom_site_label_2
 _geom_torsion_atom_site_label_3
 _geom_torsion_atom_site_label_4
 _geom_torsion
 _geom_torsion_site_symmetry_1
 _geom_torsion_site_symmetry_2
 _geom_torsion_site_symmetry_3
 _geom_torsion_site_symmetry_4
 _geom_torsion_publ_flag
C24 C1 C2 C3 174.1(3) . . . . ?
C13 C1 C2 C3 -2.6(4) . . . . ?
C1 C2 C3 C11 2.6(4) . . . . ?
C1 C2 C3 C4 -174.9(3) . . . . ?
C2 C3 C4 C25 3.5(5) . . . . ?
C11 C3 C4 C25 -174.2(3) . . . . ?
C2 C3 C4 C5 -179.5(3) . . . . ?
C11 C3 C4 C5 2.8(3) . . . . ?
C25 C4 C5 C6 -6.4(5) . . . . ?
C3 C4 C5 C6 176.8(3) . . . . ?
C25 C4 C5 C10 174.6(3) . . . . ?
C3 C4 C5 C10 -2.2(3) . . . . ?
C10 C5 C6 C7 0.6(5) . . . . ?
C4 C5 C6 C7 -178.4(3) . . . . ?
C5 C6 C7 C8 -0.6(6) . . . . ?
C6 C7 C8 C9 0.1(6) . . . . ?
C7 C8 C9 C10 0.3(6) . . . . ?
C8 C9 C10 C5 -0.3(5) . . . . ?
C8 C9 C10 C11 177.3(3) . . . . ?
C6 C5 C10 C9 -0.2(5) . . . . ?
C4 C5 C10 C9 179.0(3) . . . . ?
C6 C5 C10 C11 -178.3(3) . . . . ?
C4 C5 C10 C11 0.9(3) . . . . ?
C2 C3 C11 C12 -0.5(4) . . . . ?
C4 C3 C11 C12 177.6(3) . . . . ?
C2 C3 C11 C10 179.7(3) . . . . ?
C4 C3 C11 C10 -2.3(3) . . . . ?
C9 C10 C11 C12 3.2(6) . . . . ?
C5 C10 C11 C12 -178.9(3) . . . . ?
C9 C10 C11 C3 -177.0(3) . . . . ?
C5 C10 C11 C3 0.9(3) . . . . ?
C3 C11 C12 C13 -1.7(4) . . . . ?
C10 C11 C12 C13 178.1(3) . . . . ?
C11 C12 C13 C14 -178.9(3) . . . . ?
C11 C12 C13 C1 1.6(4) . . . . ?
C2 C1 C13 C14 -179.0(3) . . . . ?
C24 C1 C13 C14 4.3(4) . . . . ?
C2 C1 C13 C12 0.5(4) . . . . ?
C24 C1 C13 C12 -176.3(3) . . . . ?
C12 C13 C14 C15 177.0(3) . . . . ?
C1 C13 C14 C15 -3.6(4) . . . . ?
C13 C14 C15 C23 -1.2(4) . . . . ?
C13 C14 C15 C16 175.1(3) . . . . ?
C14 C15 C16 C17 -3.6(6) . . . . ?
C23 C15 C16 C17 173.1(3) . . . . ?
C14 C15 C16 C21 -178.6(3) . . . . ?
C23 C15 C16 C21 -2.0(3) . . . . ?
C21 C16 C17 C18 2.7(5) . . . . ?
C15 C16 C17 C18 -171.9(3) . . . . ?
C16 C17 C18 C19 -0.4(5) . . . . ?
C17 C18 C19 C20 -0.7(6) . . . . ?
C18 C19 C20 C21 -0.5(5) . . . . ?
C19 C20 C21 C16 2.9(5) . . . . ?
C19 C20 C21 C22 177.3(3) . . . . ?
C17 C16 C21 C20 -4.1(4) . . . . ?
C15 C16 C21 C20 171.6(3) . . . . ?
C17 C16 C21 C22 -179.4(3) . . . . ?
C15 C16 C21 C22 -3.8(3) . . . . ?
C20 C21 C22 C36 -49.3(4) . . . . ?
C16 C21 C22 C36 125.6(3) . . . . ?
C20 C21 C22 C23 -167.4(3) . . . . ?
C16 C21 C22 C23 7.5(3) . . . . ?
C20 C21 C22 C26 77.0(4) . . . 2_666 ?
C16 C21 C22 C26 -108.1(3) . . . 2_666 ?
C14 C15 C23 C24 5.7(4) . . . . ?
C16 C15 C23 C24 -171.5(3) . . . . ?
C14 C15 C23 C22 -175.8(3) . . . . ?
C16 C15 C23 C22 7.0(3) . . . . ?
C36 C22 C23 C24 50.7(4) . . . . ?
C21 C22 C23 C24 169.6(3) . . . . ?
C26 C22 C23 C24 -69.2(3) 2_666 . . . ?
C36 C22 C23 C15 -127.7(3) . . . . ?
C21 C22 C23 C15 -8.8(3) . . . . ?
C26 C22 C23 C15 112.4(3) 2_666 . . . ?
C15 C23 C24 C1 -4.9(4) . . . . ?
C22 C23 C24 C1 176.8(3) . . . . ?
C2 C1 C24 C23 -176.8(3) . . . . ?
C13 C1 C24 C23 0.0(4) . . . . ?
C30 Si1 C27 C29 67.3(3) . . . . ?
C33 Si1 C27 C29 -171.7(2) . . . . ?
C26 Si1 C27 C29 -54.1(3) . . . . ?
C30 Si1 C27 C28 -59.6(3) . . . . ?
C33 Si1 C27 C28 61.4(3) . . . . ?
C26 Si1 C27 C28 179.0(3) . . . . ?
C27 Si1 C30 C31 167.0(3) . . . . ?
C33 Si1 C30 C31 45.9(3) . . . . ?
C26 Si1 C30 C31 -72.0(3) . . . . ?
C27 Si1 C30 C32 -60.6(3) . . . . ?
C33 Si1 C30 C32 178.3(3) . . . . ?
C26 Si1 C30 C32 60.4(3) . . . . ?
C30 Si1 C33 C35 -77.8(3) . . . . ?
C27 Si1 C33 C35 162.0(3) . . . . ?
C26 Si1 C33 C35 42.5(3) . . . . ?
C30 Si1 C33 C34 48.6(4) . . . . ?
C27 Si1 C33 C34 -71.7(4) . . . . ?
C26 Si1 C33 C34 168.8(3) . . . . ?
C37 Si2 C38 C39 -29.6(10) . . . . ?
C44 Si2 C38 C39 -144.5(9) . . . . ?
C41 Si2 C38 C39 90.4(9) . . . . ?
C37 Si2 C38 C40 168.2(5) . . . . ?
C44 Si2 C38 C40 53.4(7) . . . . ?
C41 Si2 C38 C40 -71.7(6) . . . . ?
C37 Si2 C41 C43 40.8(7) . . . . ?
C44 Si2 C41 C43 154.2(6) . . . . ?
C38 Si2 C41 C43 -79.8(6) . . . . ?
C37 Si2 C41 C42 -173.8(5) . . . . ?
C44 Si2 C41 C42 -60.5(6) . . . . ?
C38 Si2 C41 C42 65.6(6) . . . . ?
C37 Si2 C44 C45 -63.1(4) . . . . ?
C38 Si2 C44 C45 53.3(4) . . . . ?
C41 Si2 C44 C45 -177.5(4) . . . . ?
C37 Si2 C44 C46 57.9(3) . . . . ?
C38 Si2 C44 C46 174.4(4) . . . . ?
C41 Si2 C44 C46 -56.5(4) . . . . ?


#==============================================================================
# Additional structures and associated data_? identifiers
# should be added at this point if there is more than one 
# structure analysis in the CIF.

_shelx_res_file
;
TITL Template texray.inf
    shelxl.res
    created by SHELXL-2018/3 at 19:40:54 on 17-Jan-2022
CELL  0.71075 10.49840 12.40180 16.67580 84.01900 77.86000 67.42100
ZERR  4 0.00070 0.00080 0.00110 0.00200 0.00200 0.00200
LATT 1
SFAC C H CL SI
UNIT 36 52 4 4
L.S. 30
FMAP 2
PLAN 25
WPDB -2
HTAB
BOND $H
CONF
LIST 4
TEMP 23.0
ACTA
WGHT    0.132600    0.757000
FVAR       0.74296
SI1   4    0.294521    0.885502    0.307014    11.00000    0.04276    0.03333 =
         0.03872   -0.00272    0.00276   -0.01255
SI2   4    0.346229    0.695217    0.840547    11.00000    0.06488    0.03753 =
         0.05632   -0.01155    0.00375   -0.02110
C1    1    0.299112    0.448557    0.546522    11.00000    0.03792    0.03822 =
         0.03685   -0.00062    0.00081   -0.01672
C2    1    0.306427    0.524527    0.477370    11.00000    0.04199    0.03718 =
         0.03802    0.00045   -0.00084   -0.01867
AFIX  43
H2    2    0.351800    0.576127    0.476306    11.00000   -1.20000
AFIX   0
C3    1    0.247298    0.522231    0.412535    11.00000    0.03522    0.03585 =
         0.03609    0.00022    0.00144   -0.01337
C4    1    0.249714    0.585325    0.331900    11.00000    0.03582    0.03593 =
         0.03933   -0.00152   -0.00298   -0.01404
C5    1    0.165559    0.547797    0.287605    11.00000    0.04267    0.04697 =
         0.04134   -0.00613    0.00038   -0.02057
C6    1    0.127856    0.582767    0.211539    11.00000    0.06237    0.06174 =
         0.04423   -0.00085   -0.00664   -0.03300
AFIX  43
H6    2    0.157892    0.637066    0.178807    11.00000   -1.20000
AFIX   0
C7    1    0.044207    0.535029    0.185140    11.00000    0.07862    0.07762 =
         0.05052   -0.00086   -0.01696   -0.04300
AFIX  43
H7    2    0.017533    0.558327    0.134383    11.00000   -1.20000
AFIX   0
C8    1   -0.000198    0.453238    0.233171    11.00000    0.07418    0.07333 =
         0.06085   -0.00497   -0.01420   -0.04560
AFIX  43
H8    2   -0.056000    0.422321    0.214270    11.00000   -1.20000
AFIX   0
C9    1    0.038210    0.416970    0.309646    11.00000    0.06200    0.05880 =
         0.05604   -0.00357   -0.00758   -0.03629
AFIX  43
H9    2    0.008994    0.361883    0.341890    11.00000   -1.20000
AFIX   0
C10   1    0.120793    0.464877    0.336405    11.00000    0.03961    0.04294 =
         0.04924   -0.00442   -0.00129   -0.01892
C11   1    0.172025    0.447008    0.414376    11.00000    0.04020    0.03892 =
         0.03771   -0.00269    0.00041   -0.01517
C12   1    0.159154    0.374580    0.482308    11.00000    0.03840    0.04194 =
         0.05312   -0.00534    0.00096   -0.02130
AFIX  43
H12   2    0.108052    0.327288    0.483901    11.00000   -1.20000
AFIX   0
C13   1    0.224104    0.372593    0.549576    11.00000    0.03864    0.04092 =
         0.03743   -0.00222    0.00190   -0.01647
C14   1    0.216163    0.298664    0.620032    11.00000    0.04309    0.04126 =
         0.05186   -0.00026   -0.00296   -0.02377
AFIX  43
H14   2    0.163457    0.252106    0.624286    11.00000   -1.20000
AFIX   0
C15   1    0.285832    0.295548    0.681872    11.00000    0.03837    0.03957 =
         0.04028   -0.00069    0.00149   -0.01957
C16   1    0.289403    0.235647    0.762795    11.00000    0.04188    0.03555 =
         0.04335    0.00338    0.00162   -0.01764
C17   1    0.215564    0.167421    0.802377    11.00000    0.05404    0.05357 =
         0.05545    0.00580    0.00106   -0.03225
AFIX  43
H17   2    0.160932    0.145321    0.775224    11.00000   -1.20000
AFIX   0
C18   1    0.225242    0.132845    0.883733    11.00000    0.06153    0.05748 =
         0.05420    0.01228    0.00168   -0.03382
AFIX  43
H18   2    0.175974    0.087460    0.911260    11.00000   -1.20000
AFIX   0
C19   1    0.306059    0.164555    0.923838    11.00000    0.06666    0.06199 =
         0.04177    0.00685    0.00504   -0.02887
AFIX  43
H19   2    0.309955    0.141133    0.978385    11.00000   -1.20000
AFIX   0
C20   1    0.382664    0.231380    0.884319    11.00000    0.05316    0.04808 =
         0.03735    0.00178    0.00154   -0.02151
AFIX  43
H20   2    0.436883    0.253283    0.911934    11.00000   -1.20000
AFIX   0
C21   1    0.376009    0.264266    0.803063    11.00000    0.03989    0.03438 =
         0.03479   -0.00191    0.00607   -0.01518
C22   1    0.444332    0.340855    0.747064    11.00000    0.04090    0.03425 =
         0.03084   -0.00227    0.00084   -0.01742
C23   1    0.368936    0.364968    0.674879    11.00000    0.03654    0.03611 =
         0.03580   -0.00292    0.00153   -0.01727
C24   1    0.371490    0.442439    0.611021    11.00000    0.03861    0.03840 =
         0.03813    0.00118   -0.00127   -0.01974
AFIX  43
H24   2    0.420530    0.491341    0.609566    11.00000   -1.20000
AFIX   0
C25   1    0.319692    0.654736    0.306523    11.00000    0.03696    0.03475 =
         0.03368    0.00005   -0.00397   -0.01145
C26   1    0.392878    0.721610    0.287244    11.00000    0.03798    0.03446 =
         0.02977   -0.00030   -0.00061   -0.01463
C27   1    0.388083    0.937326    0.371134    11.00000    0.05236    0.05158 =
         0.06852   -0.01698    0.00036   -0.02206
AFIX  13
H27   2    0.480957    0.925954    0.337960    11.00000   -1.20000
AFIX   0
C28   1    0.317238    1.068380    0.388409    11.00000    0.10687    0.06356 =
         0.13339   -0.03026   -0.02838   -0.03794
AFIX 137
H28A  2    0.362049    1.087741    0.426300    11.00000   -1.20000
H28B  2    0.219760    1.086869    0.411656    11.00000   -1.20000
H28C  2    0.325604    1.112480    0.338074    11.00000   -1.20000
AFIX   0
C29   1    0.414002    0.869478    0.451015    11.00000    0.06842    0.08411 =
         0.06103   -0.02730   -0.01058   -0.02474
AFIX 137
H29A  2    0.329164    0.894604    0.491363    11.00000   -1.20000
H29B  2    0.486422    0.883310    0.470072    11.00000   -1.20000
H29C  2    0.442830    0.787566    0.442181    11.00000   -1.20000
AFIX   0
C30   1    0.108263    0.915618    0.363227    11.00000    0.04535    0.04882 =
         0.06039   -0.00867    0.00302   -0.01614
AFIX  13
H30   2    0.071052    0.998925    0.375237    11.00000   -1.20000
AFIX   0
C31   1    0.010021    0.904519    0.313111    11.00000    0.05575    0.06722 =
         0.09752   -0.00106   -0.01183   -0.02806
AFIX 137
H31A  2    0.038941    0.824345    0.299163    11.00000   -1.20000
H31B  2    0.012370    0.951721    0.263805    11.00000   -1.20000
H31C  2   -0.083753    0.930429    0.344481    11.00000   -1.20000
AFIX   0
C32   1    0.092578    0.855205    0.447503    11.00000    0.05795    0.06771 =
         0.05536   -0.01183    0.01960   -0.02516
AFIX 137
H32A  2    0.136659    0.772088    0.441736    11.00000   -1.20000
H32B  2   -0.005266    0.875599    0.470561    11.00000   -1.20000
H32C  2    0.136500    0.880029    0.483084    11.00000   -1.20000
AFIX   0
C33   1    0.293552    0.963630    0.202830    11.00000    0.05977    0.04727 =
         0.05390    0.00717    0.00491   -0.00483
AFIX  13
H33   2    0.389118    0.961740    0.183025    11.00000   -1.20000
AFIX   0
C34   1    0.196143    1.093232    0.203319    11.00000    0.09233    0.05517 =
         0.08324    0.02430    0.00287   -0.00059
AFIX 137
H34A  2    0.102578    1.100713    0.229428    11.00000   -1.20000
H34B  2    0.195864    1.123391    0.147921    11.00000   -1.20000
H34C  2    0.229196    1.136473    0.232912    11.00000   -1.20000
AFIX   0
C35   1    0.262703    0.901973    0.138440    11.00000    0.09096    0.08162 =
         0.05054    0.00248   -0.01799   -0.00273
AFIX 137
H35A  2    0.166518    0.908620    0.152110    11.00000   -1.20000
H35B  2    0.323087    0.820957    0.137483    11.00000   -1.20000
H35C  2    0.279185    0.937731    0.085405    11.00000   -1.20000
AFIX   0
C36   1    0.418062    0.450087    0.786021    11.00000    0.04253    0.03575 =
         0.03333   -0.00313    0.00041   -0.01357
C37   1    0.393202    0.544591    0.813724    11.00000    0.04392    0.04774 =
         0.04101   -0.00442    0.00251   -0.01066
C38   1    0.490911    0.702423    0.886111    11.00000    0.21734    0.06310 =
         0.21366    0.04057   -0.16053   -0.07142
AFIX  13
H38   2    0.559213    0.688925    0.834533    11.00000   -1.20000
AFIX   0
C39   1    0.572518    0.613187    0.927644    11.00000    0.18924    0.09508 =
         0.30054   -0.04795   -0.15243   -0.02070
AFIX 137
H39A  2    0.525574    0.612336    0.983577    11.00000   -1.20000
H39B  2    0.659694    0.622402    0.926178    11.00000   -1.20000
H39C  2    0.590675    0.540973    0.902893    11.00000   -1.20000
AFIX   0
C40   1    0.481802    0.824977    0.895754    11.00000    0.15839    0.08102 =
         0.14383   -0.00015   -0.06266   -0.07479
AFIX 137
H40A  2    0.478622    0.865857    0.843610    11.00000   -1.20000
H40B  2    0.562640    0.821808    0.915629    11.00000   -1.20000
H40C  2    0.398351    0.865219    0.934157    11.00000   -1.20000
AFIX   0
C41   1    0.167734    0.741145    0.907994    11.00000    0.14199    0.05895 =
         0.12011   -0.03363    0.07949   -0.04189
AFIX  13
H41   2    0.110711    0.740472    0.868600    11.00000   -1.20000
AFIX   0
C42   1    0.103075    0.867873    0.929795    11.00000    0.11067    0.06548 =
         0.10969   -0.03524    0.03347   -0.02260
AFIX 137
H42A  2    0.148410    0.881169    0.970032    11.00000   -1.20000
H42B  2    0.004854    0.888270    0.951761    11.00000   -1.20000
H42C  2    0.114661    0.915123    0.881515    11.00000   -1.20000
AFIX   0
C43   1    0.137793    0.662122    0.967591    11.00000    0.13677    0.07556 =
         0.14661    0.02401    0.07072   -0.00723
AFIX 137
H43A  2    0.166473    0.587467    0.943516    11.00000   -1.20000
H43B  2    0.038719    0.690235    0.988908    11.00000   -1.20000
H43C  2    0.187597    0.654325    1.011329    11.00000   -1.20000
AFIX   0
C44   1    0.332912    0.780683    0.741687    11.00000    0.08173    0.04420 =
         0.07803   -0.00279   -0.00750   -0.01851
AFIX  13
H44   2    0.304089    0.863365    0.753477    11.00000   -1.20000
AFIX   0
C45   1    0.472995    0.743896    0.682534    11.00000    0.10843    0.13692 =
         0.08147    0.01960    0.01063   -0.06676
AFIX 137
H45A  2    0.464544    0.794319    0.634572    11.00000   -1.20000
H45B  2    0.499566    0.664744    0.666923    11.00000   -1.20000
H45C  2    0.543309    0.749401    0.708762    11.00000   -1.20000
AFIX   0
C46   1    0.225260    0.768282    0.696913    11.00000    0.09582    0.08630 =
         0.10170   -0.00260   -0.03877   -0.00900
AFIX 137
H46A  2    0.255212    0.688653    0.681399    11.00000   -1.20000
H46B  2    0.218129    0.818233    0.648703    11.00000   -1.20000
H46C  2    0.135318    0.790227    0.732721    11.00000   -1.20000
AFIX   0
HKLF 4


REM  Template texray.inf
REM wR2 = 0.2367, GooF = S = 1.171, Restrained GooF = 1.171 for all data
REM R1 = 0.0746 for 5232 Fo > 4sig(Fo) and 0.0980 for all 6941 data
REM 445 parameters refined using 0 restraints

END

WGHT      0.1326      0.7562

REM No hydrogen bonds found for HTAB generation

REM Highest difference peak  0.817,  deepest hole -0.551,  1-sigma level  0.061
Q1    1   0.2825  0.8036  0.2800  11.00000  0.05    0.82
Q2    1   0.2234  0.7086  0.9595  11.00000  0.05    0.68
Q3    1   0.4173  0.5993  0.8124  11.00000  0.05    0.63
Q4    1   0.1573  0.7349  0.8919  11.00000  0.05    0.60
Q5    1  -0.0155  0.9889  0.3518  11.00000  0.05    0.52
Q6    1   0.0996  0.8434  0.3497  11.00000  0.05    0.48
Q7    1   0.5586  0.6610  0.8798  11.00000  0.05    0.40
Q8    1   0.5160  0.6926  0.8662  11.00000  0.05    0.39
Q9    1   0.0824  0.7872  0.4296  11.00000  0.05    0.37
Q10   1   0.6008  0.5994  0.9485  11.00000  0.05    0.36
Q11   1   0.1019  0.6888  0.9245  11.00000  0.05    0.33
Q12   1   0.3186  0.9655  0.3407  11.00000  0.05    0.31
Q13   1   0.4209  0.5214  0.8225  11.00000  0.05    0.31
Q14   1   0.5810  0.5186  0.9345  11.00000  0.05    0.31
Q15   1   0.3438  0.5578  0.8101  11.00000  0.05    0.31
Q16   1   0.4506  0.6951  0.9331  11.00000  0.05    0.31
Q17   1   0.1126  0.1601  0.7814  11.00000  0.05    0.30
Q18   1   0.3768  0.6388  0.2577  11.00000  0.05    0.30
Q19   1   0.2353  0.4552  0.4125  11.00000  0.05    0.30
Q20   1   0.1615  0.8257  0.9772  11.00000  0.05    0.30
Q21   1   0.1381  0.4949  0.1668  11.00000  0.05    0.29
Q22   1   0.1124  0.6510  0.9691  11.00000  0.05    0.26
Q23   1   0.1393  0.3041  0.6017  11.00000  0.05    0.26
Q24   1   0.1397  0.3058  0.5174  11.00000  0.05    0.25
Q25   1   0.4327  0.8186  0.7034  11.00000  0.05    0.25
;

_shelx_res_checksum   20049

_shelx_hkl_file
;
   0   0   3    6.39    0.39
   0   0   4  551.45   11.12
   0   0   5  967.87   19.35
   0   0   6  501.29   10.34
   0   0   7   30.13    1.21
   0   0   8 1409.17   28.23
   0   0   9  253.86    5.75
   0   0  10  402.02    9.49
   0   0  11   73.19    3.49
   0   0  12  114.67    4.12
   0   0  13  266.23    9.76
   0   0  14   74.79    4.32
   0   0  15    0.00    1.56
   0   0  16   42.47    3.74
   0   0  17    5.56    2.43
   0   0  18   27.77    3.64
   0   0  19   12.07    3.14
   0  -1  19    3.44    3.04
   0  -1  18   66.16    5.91
   0  -1  17   39.07    4.05
   0  -1  16    6.42    2.37
   0  -1  15   31.58    2.08
   0  -1  14   12.87    1.77
   0  -1  13  155.60    5.31
   0  -1  12   90.62    3.47
   0  -1  11   76.55    2.92
   0  -1  10   87.28    2.91
   0  -1   9  152.99    4.20
   0  -1   8  975.19   21.59
   0  -1   7   90.48    3.01
   0  -1   6   15.47    0.92
   0  -1   5  516.42   11.03
   0  -1   4  250.70    5.56
   0  -1   3  708.00   14.74
   0  -1   1  207.51    6.24
   0   1   2 2698.79   69.57
   0   1   3   72.41    1.63
   0   1   4 2123.14   41.85
   0   1   5   63.54    1.66
   0   1   6  422.50    8.78
   0   1   7   17.87    1.01
   0   1   8   64.05    2.13
   0   1   9   80.52    2.44
   0   1  10   69.73    2.56
   0   1  11  542.29   14.88
   0   1  12  107.57    4.06
   0   1  13   64.81    3.24
   0   1  14   85.32    4.16
   0   1  15  306.87   11.28
   0   1  16  197.79    7.42
   0   1  17    4.14    2.43
   0   1  18    1.24    2.70
   0   1  19    0.00    3.15
   0  -2  19    1.93    2.90
   0  -2  18    8.78    3.29
   0  -2  17   10.04    2.20
   0  -2  16   24.27    2.37
   0  -2  15   24.70    2.37
   0  -2  14    7.34    1.66
   0  -2  13    8.07    1.39
   0  -2  12    0.00    1.29
   0  -2  11   14.69    1.64
   0  -2  10   13.05    1.50
   0  -2   9    0.00    0.56
   0  -2   8  162.33    4.21
   0  -2   7 1448.64   30.23
   0  -2   6  537.35   12.16
   0  -2   5 3880.10   79.30
   0  -2   4   36.43    1.31
   0  -2   3 1551.75   31.98
   0  -2   2  343.67    7.37
   0   2   0   56.26    1.64
   0   2   1 1241.21   26.65
   0   2   2 1623.07   33.09
   0   2   3  754.28   15.12
   0   2   4   29.62    1.02
   0   2   5  838.24   16.22
   0   2   6  167.73    3.71
   0   2   7    3.00    0.45
   0   2   8    7.77    0.65
   0   2   9   23.06    1.19
   0   2  10   61.38    2.44
   0   2  11   11.15    1.21
   0   2  12   86.62    3.52
   0   2  13   61.22    3.29
   0   2  14   93.87    4.13
   0   2  15   65.59    3.47
   0   2  16  151.58    8.10
   0   2  17   89.08    5.22
   0   2  18    0.00    2.76
   0   2  19   17.99    4.31
   0  -3  18   35.81    4.37
   0  -3  17   17.49    2.48
   0  -3  16   21.91    2.92
   0  -3  15    0.00    1.61
   0  -3  14  133.11    7.20
   0  -3  13   39.70    3.34
   0  -3  12  129.55    5.31
   0  -3  11   13.15    1.98
   0  -3  10  149.65    5.55
   0  -3   9  121.98    4.38
   0  -3   8  161.32    4.45
   0  -3   7  208.23    5.35
   0  -3   6 3097.52   63.60
   0  -3   5  438.82    9.65
   0  -3   4  212.24    4.97
   0  -3   3  211.04    5.60
   0  -3   2  259.27    7.33
   0  -3   1 1310.69   28.32
   0   3   0 1333.53   28.79
   0   3   1 2370.93   56.24
   0   3   2  664.08   13.97
   0   3   3  622.16   12.13
   0   3   4   29.95    1.13
   0   3   5  282.87    5.93
   0   3   6   27.46    1.12
   0   3   7  588.82   12.19
   0   3   8   60.90    1.88
   0   3   9  114.18    3.20
   0   3  10  112.31    3.25
   0   3  11    0.91    0.68
   0   3  12    2.08    1.00
   0   3  13    0.64    1.07
   0   3  14  101.76    4.32
   0   3  15   27.67    2.27
   0   3  16   20.93    2.72
   0   3  17   58.20    3.99
   0   3  18    0.00    2.23
   0   3  19    0.00    3.23
   0  -4  18   15.89    3.21
   0  -4  17   20.24    4.03
   0  -4  16   13.67    2.93
   0  -4  15   74.87    5.65
   0  -4  14    2.53    2.08
   0  -4  13  144.92    7.16
   0  -4  12   17.93    2.66
   0  -4  11   46.91    3.83
   0  -4  10    0.00    1.01
   0  -4   9   17.66    1.85
   0  -4   8  165.11    5.52
   0  -4   7   12.89    1.08
   0  -4   6  164.78    4.27
   0  -4   5  976.87   20.70
   0  -4   4 1876.38   44.28
   0  -4   3   75.55    2.32
   0  -4   2  193.42    5.16
   0  -4   1   32.55    1.60
   0   4   0  742.23   18.11
   0   4   1  138.11    3.53
   0   4   2 3009.17   67.53
   0   4   3 1266.83   27.56
   0   4   4 1221.82   23.47
   0   4   5  342.75    7.33
   0   4   6  148.05    3.56
   0   4   7  104.29    2.81
   0   4   8  178.81    4.60
   0   4   9  212.40    5.37
   0   4  10  112.06    3.46
   0   4  11   56.22    2.59
   0   4  12   36.46    2.54
   0   4  13   99.32    3.58
   0   4  14    0.33    1.17
   0   4  15   33.66    2.33
   0   4  16  151.25    7.69
   0   4  17  248.54    8.87
   0   4  18    0.51    3.60
   0  -5  17    6.11    3.11
   0  -5  16    0.00    2.18
   0  -5  15    2.17    3.01
   0  -5  14   16.05    3.26
   0  -5  13    3.12    2.20
   0  -5  12    0.00    1.89
   0  -5  11   45.15    4.43
   0  -5  10   31.30    4.19
   0  -5   9    0.75    1.60
   0  -5   8   27.85    2.48
   0  -5   7   58.57    3.58
   0  -5   6 1286.51   30.00
   0  -5   5    6.26    0.85
   0  -5   4 1312.55   28.89
   0  -5   3   60.94    2.24
   0  -5   2   29.41    1.46
   0  -5   1   25.14    1.71
   0   5   0 2089.78   49.77
   0   5   1    8.01    0.70
   0   5   2  578.21   13.13
   0   5   3   11.07    0.86
   0   5   4   33.02    1.60
   0   5   5    0.22    0.35
   0   5   6    0.00    0.42
   0   5   7  427.56    9.90
   0   5   8   22.45    1.23
   0   5   9  613.99   14.69
   0   5  10  171.84    4.60
   0   5  11  198.72    5.25
   0   5  12    1.94    0.89
   0   5  13  313.31    9.22
   0   5  14   36.61    2.11
   0   5  15  245.22    8.40
   0   5  16    4.07    2.28
   0   5  17   21.67    3.78
   0   5  18    6.52    3.22
   0  -6  17    1.56    3.79
   0  -6  16    5.16    3.09
   0  -6  15    1.86    2.44
   0  -6  14    0.00    2.25
   0  -6  13   20.98    3.05
   0  -6  12   11.54    2.73
   0  -6  11  602.67   21.85
   0  -6  10  140.06    7.05
   0  -6   9  156.09    7.31
   0  -6   8   15.18    2.35
   0  -6   7   72.17    4.60
   0  -6   6  239.89    9.53
   0  -6   5  153.75    5.26
   0  -6   4  233.52    6.85
   0  -6   3  146.56    4.15
   0  -6   2   53.10    2.32
   0  -6   1  256.36    7.17
   0   6   0  365.29    8.79
   0   6   1   25.18    1.36
   0   6   2 2147.59   46.62
   0   6   3  154.14    4.73
   0   6   4   28.60    1.83
   0   6   5  121.25    3.39
   0   6   6  317.28    7.26
   0   6   7    8.14    0.80
   0   6   8    2.26    0.69
   0   6   9    0.00    0.98
   0   6  10   43.00    1.94
   0   6  11  353.73    9.63
   0   6  12  210.14    5.94
   0   6  13   26.92    2.30
   0   6  14    7.03    1.39
   0   6  15   19.84    1.82
   0   6  16    0.00    2.48
   0   6  17    5.61    3.09
   0  -7  16   31.86    4.53
   0  -7  15    2.99    2.83
   0  -7  14   60.17    5.34
   0  -7  13   39.85    4.22
   0  -7  12   30.72    3.84
   0  -7  11   29.66    3.45
   0  -7  10  259.36   11.09
   0  -7   9    4.61    2.15
   0  -7   8   49.66    4.22
   0  -7   7   73.02    4.87
   0  -7   6   53.05    4.14
   0  -7   5  204.35    7.81
   0  -7   4    0.00    0.99
   0  -7   3   51.22    2.86
   0  -7   2    3.40    1.05
   0  -7   1  274.66    8.65
   0   7   0  265.61    7.84
   0   7   1    0.20    0.62
   0   7   2   73.15    2.74
   0   7   3   45.47    1.96
   0   7   4   87.87    2.90
   0   7   5  337.03   11.27
   0   7   6  229.12    6.59
   0   7   7   19.37    1.56
   0   7   8  442.02   11.53
   0   7   9    3.86    0.94
   0   7  10   46.45    2.29
   0   7  11   42.95    2.29
   0   7  12    0.00    1.08
   0   7  13   19.51    1.76
   0   7  14    8.63    1.47
   0   7  15    5.57    1.66
   0   7  16    1.08    2.15
   0  -8  15   18.71    3.63
   0  -8  14    1.62    2.92
   0  -8  13    8.23    2.82
   0  -8  12   92.78    7.03
   0  -8  11   21.47    3.38
   0  -8  10   27.94    3.59
   0  -8   9  150.74    7.59
   0  -8   8    0.23    3.02
   0  -8   7    3.96    1.93
   0  -8   6  271.90   11.20
   0  -8   5  523.13   19.08
   0  -8   4  255.24   10.27
   0  -8   3  103.68    4.80
   0  -8   2   22.65    2.17
   0  -8   1    0.21    0.98
   0   8   0   22.02    1.93
   0   8   1   40.00    2.35
   0   8   2   48.99    2.44
   0   8   3    0.00    0.65
   0   8   4   35.08    2.54
   0   8   5  372.18   12.66
   0   8   6  141.50    5.49
   0   8   7    2.42    1.30
   0   8   8  204.57    6.23
   0   8   9   75.79    3.45
   0   8  10   15.18    1.42
   0   8  11    5.88    1.54
   0   8  12   30.71    2.11
   0   8  13   10.48    2.04
   0   8  14   82.14    4.15
   0   8  15    1.58    2.14
   0   8  16  106.19    8.01
   0  -9  14   18.50    3.95
   0  -9  13   16.94    4.94
   0  -9  12    0.75    3.23
   0  -9  11   64.26    5.54
   0  -9  10    0.00    2.46
   0  -9   9   34.38    4.77
   0  -9   8   12.98    2.79
   0  -9   7   18.55    3.28
   0  -9   6   50.96    4.58
   0  -9   5   58.24    4.97
   0  -9   4  392.13   16.57
   0  -9   3   53.27    6.39
   0  -9   2  492.40   16.33
   0  -9   1  224.73    8.54
   0   9   0  219.79    6.62
   0   9   1   48.95    2.74
   0   9   2   15.44    1.52
   0   9   3   40.57    2.20
   0   9   4   72.38    4.64
   0   9   5    8.92    1.93
   0   9   6  110.42    5.16
   0   9   7  237.88   10.21
   0   9   8   15.47    1.97
   0   9   9    4.60    1.42
   0   9  10    0.00    2.45
   0   9  11   57.75    3.22
   0   9  12    4.75    2.03
   0   9  13   20.89    2.73
   0   9  14    0.00    2.21
   0 -10  12   17.61    5.02
   0 -10  11   50.83    4.93
   0 -10  10   59.40    6.18
   0 -10   9   12.17    4.07
   0 -10   8   19.98    3.58
   0 -10   7   58.69    5.28
   0 -10   6  161.49    7.39
   0 -10   5   22.81    3.77
   0 -10   4  104.68    8.18
   0 -10   3   21.50    3.29
   0 -10   2   11.38    1.98
   0 -10   1    0.00    1.37
   0  10   0   14.81    1.90
   0  10   1   26.38    2.33
   0  10   2    8.94    1.48
   0  10   3    0.00    0.90
   0  10   4    4.17    1.87
   0  10   5   47.98    3.73
   0  10   6   83.42    4.77
   0  10   7   27.10    2.77
   0  10   8   35.24    3.17
   0  10   9   42.24    3.87
   0  10  10   11.00    2.78
   0  10  11    0.39    2.18
   0  10  12    1.12    2.52
   0  10  13   43.87    4.55
   0 -11  11    9.07    3.67
   0 -11  10    1.84    3.06
   0 -11   9   41.83    4.88
   0 -11   8   43.84    4.50
   0 -11   7   30.29    4.15
   0 -11   6   42.40    5.31
   0 -11   5    1.01    2.66
   0 -11   4   19.46    2.63
   0 -11   3    0.00    2.17
   0 -11   2   91.29    4.92
   0 -11   1   12.96    2.14
   0  11   0   33.53    3.63
   0  11   1   62.05    3.68
   0  11   2  128.87    5.36
   0  11   3   10.93    1.32
   0  11   4   70.56    5.41
   0  11   5    7.39    3.25
   0  11   6   36.56    3.68
   0  11   7    0.00    2.30
   0  11   8    5.04    2.58
   0  11   9   45.26    4.50
   0  11  10  146.97    7.90
   0  11  11   78.61    5.73
   0 -12   8    1.37    2.68
   0 -12   7  115.52   12.50
   0 -12   6    0.00    2.54
   0 -12   5   47.09    4.12
   0 -12   4    8.54    2.43
   0 -12   3   73.48    4.65
   0 -12   2    0.00    1.39
   0 -12   1   13.37    2.64
   0  12   0  114.91    5.78
   0  12   1  203.29    8.04
   0  12   2    0.00    1.58
   0  12   3   11.82    3.61
   0  12   4   13.15    3.25
   0  12   5    1.23    3.52
   0  12   6   58.51    4.85
   0  12   7    8.55    2.96
   0  12   8  154.25    7.86
   0  12   9    2.43    3.39
   0 -13   5   21.22    3.19
   0 -13   4    0.00    3.24
   0 -13   3   50.77    5.45
   0 -13   2    0.00    2.84
   0 -13   1    0.00    2.71
   0  13   0   25.96    3.62
   0  13   1    0.00    2.58
   0  13   2   44.99    4.70
   0  13   3   79.89    6.41
   0  13   4   44.30    4.69
   0  13   5   53.03    5.19
   0  13   6    8.98    5.75
  -1  13   2   74.82    5.97
  -1  13   1   43.16    4.87
  -1  13   0    8.94    3.25
   1 -13   1   67.14    5.31
   1 -13   2    7.76    4.61
  -1  12   7    0.00    3.03
  -1  12   6   38.36    4.10
  -1  12   5   11.31    3.19
  -1  12   4    2.33    3.04
  -1  12   3    0.76    2.10
  -1  12   2    0.00    2.18
  -1  12   1   21.78    3.15
  -1  12   0   29.91    3.70
   1 -12   1    3.98    3.45
   1 -12   2    0.00    2.54
   1 -12   3   87.91    4.99
   1 -12   4    0.00    2.44
   1 -12   5  119.96    6.50
   1 -12   6    3.34    3.53
   1 -12   7    0.00    2.67
  -1  11  10   66.25    5.65
  -1  11   9   59.90    5.32
  -1  11   8  263.04   11.77
  -1  11   7   83.08    6.24
  -1  11   6    0.00    2.39
  -1  11   5   15.24    3.00
  -1  11   4    6.57    1.46
  -1  11   3    5.94    1.62
  -1  11   2  147.77    6.02
  -1  11   1   28.13    3.31
  -1  11   0   59.49    3.81
   1 -11   1   43.94    4.06
   1 -11   2    5.41    1.19
   1 -11   3    6.36    1.98
   1 -11   4    9.32    2.92
   1 -11   5    0.00    2.08
   1 -11   6    8.11    2.65
   1 -11   7   16.61    2.97
   1 -11   8    3.25    2.73
   1 -11   9    0.20    2.66
   1 -11  10   15.08    5.21
  -1  10  12    0.27    3.28
  -1  10  11   23.00    3.98
  -1  10  10   21.89    3.65
  -1  10   9    0.00    2.87
  -1  10   8   23.60    3.62
  -1  10   7   18.01    3.30
  -1  10   6   61.13    4.73
  -1  10   5  112.33    4.43
  -1  10   4    0.00    1.44
  -1  10   3   24.88    3.35
  -1  10   2   11.60    1.78
  -1  10   1    0.00    1.32
  -1  10   0   93.91    4.65
   1 -10   1   10.37    2.03
   1 -10   2    7.29    2.20
   1 -10   3    8.16    1.81
   1 -10   4    2.38    1.77
   1 -10   5    4.68    1.93
   1 -10   6   77.72    5.43
   1 -10   7   23.72    3.26
   1 -10   8  303.93   12.89
   1 -10   9    0.00    2.00
   1 -10  10    0.00    2.31
   1 -10  11    0.00    3.20
   1 -10  12    1.85    2.69
  -1   9  13    6.66    2.73
  -1   9  12    7.73    2.40
  -1   9  11   16.12    2.46
  -1   9  10   17.60    2.23
  -1   9   9  181.93    8.65
  -1   9   8   37.08    3.98
  -1   9   7   60.08    4.87
  -1   9   6    0.00    1.05
  -1   9   5    7.34    1.39
  -1   9   4    0.04    1.05
  -1   9   3   50.55    2.93
  -1   9   2   75.39    4.33
  -1   9   1   10.74    1.64
  -1   9   0   23.07    2.29
   1  -9   1  141.42    4.98
   1  -9   2   22.84    2.02
   1  -9   3    2.27    1.51
   1  -9   4  193.00    7.76
   1  -9   5    0.00    1.66
   1  -9   6   79.11    5.80
   1  -9   7   78.72    4.90
   1  -9   8    3.76    1.93
   1  -9   9  201.82    9.63
   1  -9  10   85.67    7.29
   1  -9  11    0.80    2.63
   1  -9  12   31.18    4.94
   1  -9  13    0.00    2.55
  -1   8  15    8.74    2.83
  -1   8  14   45.95    3.99
  -1   8  13   60.76    3.96
  -1   8  12  144.78    5.94
  -1   8  11    0.00    1.52
  -1   8  10   40.51    2.27
  -1   8   9   52.98    2.78
  -1   8   8   24.10    1.70
  -1   8   7  159.67    6.05
  -1   8   6   16.94    2.10
  -1   8   5   39.88    3.00
  -1   8   4   92.19    4.16
  -1   8   3    0.00    1.18
  -1   8   2   25.17    2.22
  -1   8   1   78.62    3.66
  -1   8   0   57.40    3.16
   1  -8   1   75.07    4.00
   1  -8   2    6.47    1.29
   1  -8   3    6.33    1.37
   1  -8   4    1.94    1.26
   1  -8   5    8.35    1.91
   1  -8   6   37.55    3.82
   1  -8   7   15.40    2.60
   1  -8   8    2.41    2.01
   1  -8   9  158.82    7.96
   1  -8  10    2.76    2.54
   1  -8  11    2.79    2.68
   1  -8  12   77.41    6.06
   1  -8  13    4.73    2.67
   1  -8  14   23.56    3.60
   1  -8  15    0.00    2.63
  -1   7  16   25.03    3.30
  -1   7  15    4.15    2.40
  -1   7  14    4.75    2.18
  -1   7  13    7.39    1.89
  -1   7  12   26.88    2.02
  -1   7  11   39.27    2.25
  -1   7  10   70.06    3.23
  -1   7   9    3.65    1.16
  -1   7   8    1.45    0.95
  -1   7   7   13.31    1.22
  -1   7   6  775.65   22.36
  -1   7   5   88.94    3.82
  -1   7   4   13.22    1.95
  -1   7   3  183.93    6.43
  -1   7   2    0.34    0.94
  -1   7   1   93.97    4.05
  -1   7   0    0.26    0.73
   1  -7   1   58.32    3.07
   1  -7   2   68.52    3.09
   1  -7   3 1404.56   42.11
   1  -7   4   97.43    5.18
   1  -7   5  223.64    9.36
   1  -7   6   61.02    4.57
   1  -7   7   15.70    2.40
   1  -7   8   26.07    3.27
   1  -7   9  131.93    6.75
   1  -7  10    0.97    2.88
   1  -7  11   20.34    4.37
   1  -7  12    9.00    2.58
   1  -7  13   12.81    3.10
   1  -7  14   11.39    3.08
   1  -7  15    2.67    3.72
   1  -7  16   52.91    7.26
  -1   6  16    0.00    2.03
  -1   6  15   20.98    2.34
  -1   6  14    1.55    1.45
  -1   6  13    9.97    1.88
  -1   6  12    3.60    1.22
  -1   6  11   28.85    1.97
  -1   6  10   21.30    1.66
  -1   6   9   90.95    3.23
  -1   6   8  346.56    8.88
  -1   6   7    0.00    0.68
  -1   6   6   37.67    1.79
  -1   6   5  213.47    5.73
  -1   6   4   41.35    2.91
  -1   6   3   68.36    2.98
  -1   6   2    1.10    0.81
  -1   6   1  209.98    5.40
  -1   6   0   94.39    3.13
   1  -6   1  115.50    3.50
   1  -6   2  344.38    8.40
   1  -6   3   23.51    1.81
   1  -6   4   34.61    2.29
   1  -6   5  980.55   30.08
   1  -6   6  146.40    6.68
   1  -6   7  404.15   15.02
   1  -6   8    4.87    1.67
   1  -6   9   41.39    3.83
   1  -6  10    7.66    2.22
   1  -6  11   19.69    2.94
   1  -6  12    0.00    2.01
   1  -6  13   13.48    2.75
   1  -6  14    0.23    2.24
   1  -6  15   14.69    3.14
   1  -6  16    0.00    2.73
   1  -6  17   55.69    5.47
  -1   5  17    0.00    2.33
  -1   5  16    2.87    3.67
  -1   5  15   27.39    2.59
  -1   5  14   11.89    1.66
  -1   5  13  429.49   14.36
  -1   5  12    1.99    1.14
  -1   5  11  456.77   13.00
  -1   5  10  103.46    3.54
  -1   5   9   14.04    1.39
  -1   5   8    0.44    0.79
  -1   5   7  695.61   17.47
  -1   5   6  217.94    5.88
  -1   5   5    7.98    0.78
  -1   5   4   25.19    1.18
  -1   5   3    0.21    0.60
  -1   5   2  113.12    3.33
  -1   5   1  781.14   17.59
  -1   5   0    0.78    0.41
   1  -5   1    5.22    0.68
   1  -5   2  288.71    8.28
   1  -5   3   17.88    1.24
   1  -5   4   68.02    2.50
   1  -5   5  236.02    6.15
   1  -5   6    2.94    0.98
   1  -5   7   53.42    3.57
   1  -5   8  138.73    5.78
   1  -5   9   37.47    3.33
   1  -5  10   45.53    3.92
   1  -5  11    7.82    2.09
   1  -5  12   19.58    2.91
   1  -5  13   12.19    2.75
   1  -5  14    0.00    1.99
   1  -5  15   25.34    3.46
   1  -5  16    1.58    3.08
   1  -5  17    0.00    2.69
  -1   4  18    6.06    2.63
  -1   4  17   89.35    6.27
  -1   4  16   31.90    3.30
  -1   4  15  190.03    9.23
  -1   4  14  140.28    7.06
  -1   4  13    6.53    1.75
  -1   4  12   13.79    1.53
  -1   4  11  162.91    6.39
  -1   4  10    3.11    0.87
  -1   4   9  164.09    4.73
  -1   4   8   20.29    1.55
  -1   4   7  121.87    3.81
  -1   4   6    1.42    0.64
  -1   4   5   27.21    1.46
  -1   4   4    7.88    0.74
  -1   4   3 2174.66   44.96
  -1   4   2   88.44    2.68
  -1   4   1 2006.86   43.36
  -1   4   0 1000.09   20.14
   1  -4   1   78.19    2.44
   1  -4   2    0.00    0.40
   1  -4   3   62.17    2.28
   1  -4   4  410.06    9.61
   1  -4   5   44.92    1.96
   1  -4   6  152.68    4.23
   1  -4   7   81.28    2.89
   1  -4   8    4.61    1.15
   1  -4   9   70.84    4.05
   1  -4  10    2.16    1.30
   1  -4  11   90.97    4.87
   1  -4  12   22.02    3.65
   1  -4  13   61.89    4.80
   1  -4  14    2.40    1.87
   1  -4  15   38.16    6.07
   1  -4  16    0.69    2.26
   1  -4  17   53.40    4.12
   1  -4  18    2.34    2.31
  -1   3  18  130.67    8.46
  -1   3  17    0.64    2.22
  -1   3  16   89.97    6.13
  -1   3  15    0.40    1.72
  -1   3  14  107.79    7.35
  -1   3  13  140.71    7.22
  -1   3  12  312.04   10.13
  -1   3  11  397.49   10.55
  -1   3  10  134.95    4.07
  -1   3   9   85.04    2.86
  -1   3   8    0.79    0.58
  -1   3   7  288.15    6.77
  -1   3   6    4.39    0.66
  -1   3   5  162.87    4.07
  -1   3   4   11.94    0.88
  -1   3   3  491.79   10.66
  -1   3   2 9999.00  353.46
  -1   3   0  749.66   16.45
   1  -3   1  105.80    2.82
   1  -3   2    6.60    0.78
   1  -3   3    0.22    0.33
   1  -3   4    1.74    0.49
   1  -3   5   30.60    1.46
   1  -3   6 1415.30   38.03
   1  -3   7  391.88    9.29
   1  -3   8  414.67    9.93
   1  -3   9   15.57    1.80
   1  -3  10   61.22    3.39
   1  -3  11    6.02    1.46
   1  -3  12  342.75   11.89
   1  -3  13   63.76    4.17
   1  -3  14   81.06    5.29
   1  -3  15    9.01    2.22
   1  -3  16   34.52    3.34
   1  -3  17    2.17    2.17
   1  -3  18    0.16    2.34
  -1   2  18    4.00    2.54
  -1   2  17   77.27    4.96
  -1   2  16   92.51    5.43
  -1   2  15    0.00    1.62
  -1   2  14    0.24    1.46
  -1   2  13    4.45    1.56
  -1   2  12   20.52    2.08
  -1   2  11    4.07    1.10
  -1   2  10  169.69    5.60
  -1   2   9   11.12    0.83
  -1   2   8   60.67    2.01
  -1   2   7    0.00    0.44
  -1   2   6   42.42    1.65
  -1   2   5   13.44    0.88
  -1   2   4   98.72    2.60
  -1   2   3  370.42    8.43
  -1   2   0  502.04   10.18
   1  -2   1 1556.77   32.02
   1  -2   2  219.30    5.14
   1  -2   3   40.94    1.45
   1  -2   4  376.73    8.58
   1  -2   5    9.02    0.75
   1  -2   6    9.63    0.83
   1  -2   7   54.48    2.06
   1  -2   8   80.79    2.58
   1  -2   9    0.78    0.78
   1  -2  10   44.27    2.78
   1  -2  11    0.00    1.01
   1  -2  12  325.24   10.41
   1  -2  13  495.18   14.96
   1  -2  14   66.92    3.69
   1  -2  15    1.56    2.04
   1  -2  16   29.51    2.86
   1  -2  17    0.00    2.15
   1  -2  18   54.95    4.22
   1  -2  19    0.00    2.96
  -1   1  18    0.00    3.94
  -1   1  17   25.99    4.07
  -1   1  16  104.95    5.73
  -1   1  15    1.79    1.74
  -1   1  14  108.01    6.53
  -1   1  13  267.58   13.56
  -1   1  12    0.25    1.17
  -1   1  11    2.55    1.07
  -1   1  10   37.96    2.35
  -1   1   9  381.04    9.55
  -1   1   8  475.32   10.63
  -1   1   7  365.13    8.26
  -1   1   6  163.73    3.84
  -1   1   5   96.27    2.58
  -1   1   4 2126.03   43.68
  -1   1   3  148.64    3.49
  -1   1   2  581.42   12.21
  -1   1   1  147.52    3.50
  -1   1   0  258.52    5.55
   1  -1   1  424.63    9.29
   1  -1   2  293.45    6.54
   1  -1   3 1311.38   29.48
   1  -1   4  734.06   16.78
   1  -1   5 3931.02   87.89
   1  -1   6  939.57   20.95
   1  -1   7 2012.08   43.50
   1  -1   8   23.85    1.33
   1  -1   9    4.51    0.73
   1  -1  10   16.48    1.47
   1  -1  11   32.39    1.99
   1  -1  12    4.98    1.08
   1  -1  13   15.08    1.66
   1  -1  14  458.08   16.04
   1  -1  15  378.89   11.97
   1  -1  16    3.80    1.58
   1  -1  17    0.00    3.73
   1  -1  18   36.69    2.77
   1  -1  19    5.34    2.51
  -1   0  19   41.17    5.22
  -1   0  18    0.00    2.18
  -1   0  17   68.94    5.20
  -1   0  16  114.39    7.71
  -1   0  15   98.21    7.64
  -1   0  14    1.74    1.62
  -1   0  13  114.46    5.03
  -1   0  12   57.42    3.62
  -1   0  11  166.59    6.03
  -1   0  10   15.83    1.61
  -1   0   9   54.09    2.37
  -1   0   8   21.44    1.32
  -1   0   7   57.38    2.00
  -1   0   6  270.86    6.24
  -1   0   5    0.86    0.42
  -1   0   4  228.08    5.17
  -1   0   3   32.15    0.98
  -1   0   2 2930.59   59.79
  -1   0   1  285.13    6.05
   1   0   0 1599.90   42.73
   1   0   1  268.60    6.53
   1   0   3  603.81   13.07
   1   0   4  458.03   10.54
   1   0   5  575.96   12.62
   1   0   6  578.94   12.24
   1   0   7  869.86   20.58
   1   0   8   79.34    2.34
   1   0   9  353.67    8.33
   1   0  10   58.95    2.27
   1   0  11  237.52    6.95
   1   0  12   85.10    3.56
   1   0  13    1.70    1.09
   1   0  14  154.80    5.30
   1   0  15  134.26    5.25
   1   0  16   33.89    2.54
   1   0  17   12.64    1.64
   1   0  18    0.00    2.00
   1   0  19    3.01    2.46
  -1  -1  18    0.00    2.35
  -1  -1  17    6.37    2.34
  -1  -1  16    1.60    1.94
  -1  -1  15  342.49   18.76
  -1  -1  14  258.24    9.77
  -1  -1  13    0.00    1.34
  -1  -1  12    3.18    1.34
  -1  -1  11  153.61    6.15
  -1  -1  10   29.45    1.65
  -1  -1   9  311.53    7.56
  -1  -1   8  259.15    6.24
  -1  -1   7 1215.78   25.57
  -1  -1   6  802.31   17.04
  -1  -1   5  256.03    5.87
  -1  -1   4   80.39    2.17
  -1  -1   3   33.76    1.12
  -1  -1   2  995.89   20.49
  -1  -1   1 2378.20   59.44
   1   1   0  272.27    6.67
   1   1   1   16.47    1.03
   1   1   2  157.89    4.00
   1   1   3 1087.20   22.29
   1   1   4  292.87    6.33
   1   1   5 1309.69   24.93
   1   1   6  102.47    2.40
   1   1   7  416.32   10.55
   1   1   8   43.95    1.52
   1   1   9  440.94    9.71
   1   1  10   73.22    2.38
   1   1  11   74.79    2.68
   1   1  12   21.92    1.82
   1   1  13  294.50    8.63
   1   1  14   68.10    3.38
   1   1  15   38.88    3.44
   1   1  16  105.86    6.88
   1   1  17   18.61    2.74
   1   1  18    0.00    2.08
   1   1  19   45.87    5.31
  -1  -2  18   32.25    3.84
  -1  -2  17    1.77    2.32
  -1  -2  16   30.58    3.42
  -1  -2  15    0.00    1.81
  -1  -2  14   41.38    3.59
  -1  -2  13  113.44    4.72
  -1  -2  12   18.13    1.65
  -1  -2  11   80.01    4.03
  -1  -2  10   87.91    4.26
  -1  -2   9    3.18    1.03
  -1  -2   8   16.79    1.21
  -1  -2   7  513.06   11.32
  -1  -2   6  349.46    7.91
  -1  -2   5 3441.10   70.54
  -1  -2   4  149.80    3.79
  -1  -2   3 1840.50   37.87
  -1  -2   2  169.29    3.87
  -1  -2   1  828.44   17.10
   1   2   2 5199.47  368.97
   1   2   3   10.11    0.50
   1   2   4   50.07    1.38
   1   2   5  787.67   14.69
   1   2   6  111.88    2.43
   1   2   7  167.82    3.63
   1   2   8  192.48    4.32
   1   2   9  487.09   10.21
   1   2  10    0.00    0.48
   1   2  11   22.28    1.34
   1   2  12    3.42    0.95
   1   2  13   36.23    2.46
   1   2  14   10.10    2.31
   1   2  15   54.49    2.94
   1   2  16   82.04    3.83
   1   2  17    3.47    1.78
   1   2  18    3.28    2.01
   1   2  19    0.00    4.80
  -1  -3  18   34.45    4.31
  -1  -3  17   17.49    3.93
  -1  -3  16   87.24    4.73
  -1  -3  15    3.53    1.41
  -1  -3  14    2.74    1.76
  -1  -3  13    0.00    1.56
  -1  -3  12  233.03    9.64
  -1  -3  11    0.76    1.25
  -1  -3  10  163.54    7.06
  -1  -3   9   23.66    2.04
  -1  -3   8  163.41    4.40
  -1  -3   7  829.69   17.86
  -1  -3   6  694.53   15.64
  -1  -3   5   97.59    2.72
  -1  -3   4   72.43    2.11
  -1  -3   3   19.62    0.99
  -1  -3   2  283.88    6.28
  -1  -3   1   21.06    0.90
   1   3   0  349.55    7.47
   1   3   1    2.63    0.28
   1   3   2    1.38    0.27
   1   3   3  246.83    4.97
   1   3   4   19.38    0.72
   1   3   5  211.77    4.42
   1   3   6   50.84    1.38
   1   3   7    9.17    0.64
   1   3   8  421.75    8.87
   1   3   9   25.22    1.15
   1   3  10  194.42    4.89
   1   3  11   67.13    2.24
   1   3  12   57.71    2.54
   1   3  13    1.87    0.97
   1   3  14    2.96    1.08
   1   3  15    0.21    1.38
   1   3  16   16.78    1.71
   1   3  17    0.05    2.04
   1   3  18   25.29    2.61
   1   3  19    0.00    2.66
  -1  -4  18    0.00    3.48
  -1  -4  17    0.00    2.00
  -1  -4  16    5.47    1.89
  -1  -4  15    2.18    1.95
  -1  -4  14  138.93    6.76
  -1  -4  13   68.05    4.42
  -1  -4  12  627.53   20.49
  -1  -4  11   21.00    2.35
  -1  -4  10  264.89    9.55
  -1  -4   9   11.65    1.65
  -1  -4   8    0.00    0.77
  -1  -4   7   22.28    1.39
  -1  -4   6   87.42    2.66
  -1  -4   5  548.69   12.49
  -1  -4   4  520.12   11.38
  -1  -4   3   11.03    0.80
  -1  -4   2  558.80   11.98
  -1  -4   1  203.30    4.70
   1   4   0   14.44    0.81
   1   4   1 3424.01   73.01
   1   4   2   66.77    1.92
   1   4   3   27.89    1.03
   1   4   4  195.43    4.53
   1   4   5  420.67    9.10
   1   4   6  126.93    3.01
   1   4   7  198.59    4.50
   1   4   8   14.65    0.84
   1   4   9    0.04    0.49
   1   4  10    0.02    0.52
   1   4  11    0.00    0.53
   1   4  12  211.78    5.68
   1   4  13  103.46    3.33
   1   4  14  233.14    7.17
   1   4  15   87.79    5.04
   1   4  16   14.08    1.69
   1   4  17    5.59    1.94
   1   4  18   18.22    4.41
   1   4  19    0.00    4.15
  -1  -5  17  121.53   11.93
  -1  -5  16    4.99    2.63
  -1  -5  15   38.78    3.77
  -1  -5  14   12.67    2.54
  -1  -5  13   11.49    2.37
  -1  -5  12    6.18    2.88
  -1  -5  11    6.61    1.95
  -1  -5  10   20.37    2.41
  -1  -5   9    0.00    1.05
  -1  -5   8   67.90    3.83
  -1  -5   7   43.22    2.84
  -1  -5   6  490.84   11.11
  -1  -5   5  565.83   12.53
  -1  -5   4  122.16    3.48
  -1  -5   3   26.53    1.34
  -1  -5   2   83.09    2.67
  -1  -5   1   31.54    1.31
   1   5   0  237.00    5.43
   1   5   1   16.06    1.07
   1   5   2 1801.42   38.91
   1   5   3 1309.46   28.55
   1   5   4  712.08   16.51
   1   5   5    6.70    0.62
   1   5   6    5.84    0.54
   1   5   7  104.52    2.68
   1   5   8   17.34    1.27
   1   5   9  217.49    5.37
   1   5  10    1.96    0.78
   1   5  11   92.27    2.93
   1   5  12    0.00    0.94
   1   5  13    7.87    1.75
   1   5  14   27.36    2.34
   1   5  15   20.71    2.76
   1   5  16   22.64    3.77
   1   5  17   94.95    7.06
   1   5  18    8.73    3.53
  -1  -6  17    9.28    3.41
  -1  -6  16    7.41    2.92
  -1  -6  15    2.76    4.66
  -1  -6  14    4.03    2.51
  -1  -6  13   17.98    2.67
  -1  -6  12    8.74    2.46
  -1  -6  11   11.63    2.23
  -1  -6  10    0.00    1.67
  -1  -6   9  129.53    5.74
  -1  -6   8   94.11    4.69
  -1  -6   7  265.54    9.49
  -1  -6   6  360.51   11.30
  -1  -6   5  368.02    9.98
  -1  -6   4  257.39    6.31
  -1  -6   3  105.38    3.04
  -1  -6   2  182.32    4.58
  -1  -6   1  273.53    6.76
   1   6   0  468.50   10.82
   1   6   1   65.88    2.15
   1   6   2   61.15    1.95
   1   6   3  154.51    4.25
   1   6   4   44.02    1.94
   1   6   5 1071.91   26.08
   1   6   6    1.95    0.57
   1   6   7  212.58    5.42
   1   6   8   56.35    1.91
   1   6   9    3.53    0.69
   1   6  10   52.40    2.11
   1   6  11   11.48    1.03
   1   6  12  175.47    4.95
   1   6  13  281.85    7.36
   1   6  14    5.40    1.62
   1   6  15  149.19    5.90
   1   6  16   30.70    3.06
   1   6  17   24.16    3.47
   1   6  18    2.68    3.49
  -1  -7  16    0.56    2.99
  -1  -7  15    0.00    2.66
  -1  -7  14    0.40    2.67
  -1  -7  13   51.51    5.30
  -1  -7  12    0.00    2.13
  -1  -7  11   19.27    3.01
  -1  -7  10   59.82    4.93
  -1  -7   9   31.65    3.12
  -1  -7   8   31.44    3.00
  -1  -7   7   24.27    2.47
  -1  -7   6   70.78    4.06
  -1  -7   5  695.32   21.83
  -1  -7   4  505.70   15.12
  -1  -7   3 1000.16   26.27
  -1  -7   2  534.54   13.79
  -1  -7   1   36.54    2.03
   1   7   0    3.47    0.79
   1   7   1  245.25    6.36
   1   7   2  636.75   14.95
   1   7   3   33.89    1.72
   1   7   4   55.68    2.55
   1   7   5   87.59    3.27
   1   7   6   10.86    1.06
   1   7   7    6.62    0.90
   1   7   8  306.54    7.91
   1   7   9   40.22    2.03
   1   7  10  383.32    9.56
   1   7  11   49.67    2.29
   1   7  12    7.80    0.99
   1   7  13   15.00    1.92
   1   7  14    0.20    1.58
   1   7  15    0.00    1.75
   1   7  16    5.86    2.72
   1   7  17   21.64    5.88
  -1  -8  15    2.09    5.32
  -1  -8  14   39.68    4.66
  -1  -8  13    7.54    2.97
  -1  -8  12    7.04    2.69
  -1  -8  11   55.59    7.17
  -1  -8  10  423.61   16.51
  -1  -8   9   29.48    3.57
  -1  -8   8  325.45   13.02
  -1  -8   7   75.38    5.16
  -1  -8   6   47.45    4.13
  -1  -8   5   22.25    2.85
  -1  -8   4   57.14    4.16
  -1  -8   3  459.23   13.12
  -1  -8   2    4.27    1.22
  -1  -8   1   38.57    2.76
   1   8   0    6.97    1.14
   1   8   1   34.88    1.93
   1   8   2   81.81    2.66
   1   8   3  199.23    6.12
   1   8   4   66.20    3.30
   1   8   5  383.57   11.70
   1   8   6    9.53    1.62
   1   8   7  513.19   13.25
   1   8   8   13.18    1.37
   1   8   9   55.43    2.91
   1   8  10    3.14    1.07
   1   8  11    6.51    1.18
   1   8  12   83.55    3.09
   1   8  13    0.65    1.77
   1   8  14   20.08    2.35
   1   8  15    0.32    2.52
   1   8  16   28.08    4.01
  -1  -9  14   19.86    4.01
  -1  -9  13    1.31    2.71
  -1  -9  12   76.55    6.24
  -1  -9  11    0.00    3.25
  -1  -9  10  186.66   11.17
  -1  -9   9  205.85    9.68
  -1  -9   8   81.89    6.04
  -1  -9   7   57.25    4.84
  -1  -9   6   84.03    5.65
  -1  -9   5   72.59    5.15
  -1  -9   4   80.30    4.95
  -1  -9   3  113.44    5.38
  -1  -9   2   32.16    2.77
  -1  -9   1  196.10    7.51
   1   9   0   11.78    1.60
   1   9   1  352.83   10.15
   1   9   2   28.21    1.45
   1   9   3  147.24    5.50
   1   9   4   68.06    3.59
   1   9   5   76.02    4.27
   1   9   6    0.00    1.22
   1   9   7  215.99    6.96
   1   9   8   29.46    2.22
   1   9   9   22.60    1.74
   1   9  10   57.94    3.14
   1   9  11    0.00    1.56
   1   9  12    6.81    2.17
   1   9  13    0.00    2.99
   1   9  14    0.00    3.76
   1   9  15    4.74    2.88
  -1 -10  13    3.14    3.26
  -1 -10  12    7.82    3.40
  -1 -10  11   12.10    3.49
  -1 -10  10   97.55    7.33
  -1 -10   9    4.50    2.63
  -1 -10   8  353.29   14.52
  -1 -10   7   69.82    6.21
  -1 -10   6   57.96    5.03
  -1 -10   5   40.33    3.98
  -1 -10   4  131.09    7.00
  -1 -10   3   57.85    4.74
  -1 -10   2   59.73    4.51
  -1 -10   1    1.40    1.78
   1  10   0  166.28    7.00
   1  10   1  128.31    6.21
   1  10   2  122.67    4.48
   1  10   3   51.49    3.85
   1  10   4    0.82    1.74
   1  10   5   69.57    3.84
   1  10   6   55.06    3.31
   1  10   7   23.50    2.08
   1  10   8    6.57    1.46
   1  10   9  135.68    7.14
   1  10  10    0.14    1.61
   1  10  11   39.14    2.48
   1  10  12   23.45    4.32
   1  10  13   22.78    4.97
   1  10  14    6.08    3.19
  -1 -11  11    0.25    3.28
  -1 -11  10    0.00    3.04
  -1 -11   9    2.03    2.64
  -1 -11   8    2.75    4.20
  -1 -11   7    0.00    3.47
  -1 -11   6   33.97    4.14
  -1 -11   5    0.00    2.04
  -1 -11   4   22.15    3.36
  -1 -11   3   52.68    6.71
  -1 -11   2   46.60    4.06
  -1 -11   1    2.93    1.68
   1  11   0  123.60    5.01
   1  11   1    1.17    1.42
   1  11   2   12.78    1.61
   1  11   3   19.71    2.79
   1  11   4   42.66    3.65
   1  11   5    7.36    2.12
   1  11   6   57.21    4.22
   1  11   7  110.67    5.67
   1  11   8   16.13    2.14
   1  11   9   89.84    5.60
   1  11  10    0.26    2.58
   1  11  11   16.27    3.67
   1  11  12   37.06    5.02
  -1 -12   9   14.02    4.01
  -1 -12   8    0.00    2.67
  -1 -12   7    9.76    3.33
  -1 -12   6   18.53    3.51
  -1 -12   5  118.53   13.72
  -1 -12   4   45.40    5.07
  -1 -12   3   88.11    6.41
  -1 -12   2   44.42    4.73
  -1 -12   1   82.92    4.34
   1  12   0    4.12    2.86
   1  12   1   18.25    2.28
   1  12   2   54.07    3.90
   1  12   3   41.13    4.36
   1  12   4   46.90    4.46
   1  12   5    8.59    2.90
   1  12   6    0.00    2.47
   1  12   7    0.00    2.09
   1  12   8   46.69    4.22
   1  12   9    1.24    2.56
   1  12  10   35.66    4.66
  -1 -13   6    5.07    3.72
  -1 -13   5    0.00    4.53
  -1 -13   4    7.88    3.55
  -1 -13   3   69.08    6.08
  -1 -13   2   32.41    3.14
  -1 -13   1  472.94   16.23
   1  13   0   26.53    4.14
   1  13   1    1.07    2.27
   1  13   2    0.00    2.62
   1  13   3    1.57    3.76
   1  13   4   11.22    3.52
   1  13   5   35.57    4.57
   1  13   6   11.91    4.14
   1  13   7   43.52    4.36
   1  13   8    6.46    2.97
   1  14   0   91.85    7.78
   1  14   1  229.15   11.13
   1  14   2    1.70    3.26
  -2  12   5    6.59    3.65
  -2  12   4    0.70    3.41
  -2  12   3   32.12    8.41
  -2  12   2    0.00    2.68
  -2  12   1   47.70    4.29
  -2  12   0    6.25    2.79
   2 -12   1    0.00    2.48
   2 -12   2    0.00    2.61
   2 -12   3   12.40    3.38
   2 -12   4    0.42    2.94
   2 -12   5   77.89    5.74
  -2  11   8   17.27    4.19
  -2  11   7    7.33    3.06
  -2  11   6  148.58    8.52
  -2  11   5    0.00    2.22
  -2  11   4    6.77    2.16
  -2  11   3    0.00    1.95
  -2  11   2   69.55    5.81
  -2  11   1    0.11    1.93
  -2  11   0  191.08   10.57
   2 -11   1    6.12    2.44
   2 -11   2   82.03    5.59
   2 -11   3    0.00    1.55
   2 -11   4    7.45    2.41
   2 -11   5    0.00    1.98
   2 -11   6   14.29    4.33
   2 -11   7   17.67    4.13
   2 -11   8   29.11    3.88
   2 -11   9    0.57    2.77
  -2  10  11   47.79   12.87
  -2  10  10    7.77    3.59
  -2  10   9   56.75    5.16
  -2  10   8    6.84    3.57
  -2  10   7    3.84    2.04
  -2  10   6    0.00    1.84
  -2  10   5    4.97    2.18
  -2  10   4   78.57    5.36
  -2  10   3   47.68    3.28
  -2  10   2   81.80    4.32
  -2  10   1   14.40    3.39
  -2  10   0    8.63    2.47
   2 -10   1   23.92    3.11
   2 -10   2   47.97    4.03
   2 -10   3   10.96    2.41
   2 -10   4   18.84    2.47
   2 -10   5    0.15    1.93
   2 -10   6    7.16    3.10
   2 -10   7    4.92    2.47
   2 -10   8   29.17    3.42
   2 -10   9   11.72    2.82
   2 -10  10   11.53    3.37
   2 -10  11   16.98    3.63
  -2   9  12   20.04    3.73
  -2   9  11    1.60    2.46
  -2   9  10    1.88    1.95
  -2   9   9   62.71    4.16
  -2   9   8   18.54    2.54
  -2   9   7  448.70   15.31
  -2   9   6    3.68    1.86
  -2   9   5   48.81    3.82
  -2   9   4    3.57    2.24
  -2   9   3    0.00    1.61
  -2   9   2   25.48    2.88
  -2   9   1   13.35    2.37
  -2   9   0  101.44    4.90
   2  -9   1   84.53    4.32
   2  -9   2   73.53    3.89
   2  -9   3    3.79    2.15
   2  -9   4   24.58    2.60
   2  -9   5   55.60    4.09
   2  -9   6   22.26    2.78
   2  -9   7    2.70    1.86
   2  -9   8    5.78    2.27
   2  -9   9    5.39    2.66
   2  -9  10    0.00    2.36
   2  -9  11    0.00    2.22
   2  -9  12   10.41    2.83
   2  -9  13    4.89    2.85
  -2   8  14    0.00    2.15
  -2   8  13    0.71    2.74
  -2   8  12    1.59    2.46
  -2   8  11   76.28    3.82
  -2   8  10   18.66    1.93
  -2   8   9    0.45    1.18
  -2   8   8   21.20    2.58
  -2   8   7    2.29    1.62
  -2   8   6    1.64    1.80
  -2   8   5  185.07    7.47
  -2   8   4   68.25    4.66
  -2   8   3    0.71    1.54
  -2   8   2   10.70    1.89
  -2   8   1  185.08    7.34
  -2   8   0    6.24    1.86
   2  -8   1  290.76    9.34
   2  -8   2   74.06    3.60
   2  -8   3    1.11    1.52
   2  -8   4   19.56    2.37
   2  -8   5   20.90    2.52
   2  -8   6    3.93    1.62
   2  -8   7   22.07    3.05
   2  -8   8   20.30    3.04
   2  -8   9  211.58    8.68
   2  -8  10   43.41    3.86
   2  -8  11   20.86    3.01
   2  -8  12    0.17    2.25
   2  -8  13    0.00    2.43
   2  -8  14    1.45    2.74
  -2   7  15    0.00    2.31
  -2   7  14   63.05    5.28
  -2   7  13   12.63    2.00
  -2   7  12    0.00    1.38
  -2   7  11    0.27    1.51
  -2   7  10    0.71    1.28
  -2   7   9    3.80    1.33
  -2   7   8  112.65    4.34
  -2   7   7   17.48    1.53
  -2   7   6    3.52    2.49
  -2   7   5    3.00    1.52
  -2   7   4  112.64    5.21
  -2   7   3  214.07    9.50
  -2   7   2    0.24    1.28
  -2   7   1  140.81    5.89
  -2   7   0   37.67    2.97
   2  -7   1    3.81    0.96
   2  -7   2    0.00    1.25
   2  -7   3  215.69    7.28
   2  -7   4    0.71    2.23
   2  -7   5  218.52    7.62
   2  -7   6    3.72    1.55
   2  -7   7  137.89    6.66
   2  -7   8   62.16    4.24
   2  -7   9    9.69    2.08
   2  -7  10   27.50    3.00
   2  -7  11   23.72    2.97
   2  -7  12   56.18    4.58
   2  -7  13    8.86    3.57
   2  -7  14   25.69    4.85
   2  -7  15    2.11    2.61
  -2   6  16    0.00    2.38
  -2   6  15    0.00    2.53
  -2   6  14   45.43    4.20
  -2   6  13   13.44    2.33
  -2   6  12  228.66    9.03
  -2   6  11    3.60    1.72
  -2   6  10   15.91    2.14
  -2   6   9   24.13    2.64
  -2   6   8  208.14    6.86
  -2   6   7  131.09    4.86
  -2   6   6 1019.38   26.87
  -2   6   5    8.70    1.18
  -2   6   4  925.02   26.30
  -2   6   3   33.39    2.58
  -2   6   2   49.61    3.06
  -2   6   1    0.29    1.17
  -2   6   0   45.43    2.63
   2  -6   1   60.54    2.73
   2  -6   2  193.63    6.60
   2  -6   3   55.44    3.10
   2  -6   4  104.75    3.96
   2  -6   5  113.86    5.41
   2  -6   6   38.17    3.30
   2  -6   7   19.51    2.15
   2  -6   8    0.30    1.34
   2  -6   9    6.43    1.77
   2  -6  10    0.93    1.56
   2  -6  11   58.09    4.32
   2  -6  12    7.48    2.14
   2  -6  13   47.23    3.88
   2  -6  14   20.87    2.90
   2  -6  15   24.58    3.23
   2  -6  16   14.36    3.05
  -2   5  16    0.00    2.93
  -2   5  15   12.02    2.91
  -2   5  14    0.00    2.03
  -2   5  13   10.55    1.75
  -2   5  12   17.74    2.11
  -2   5  11   76.59    4.62
  -2   5  10    1.35    1.34
  -2   5   9  461.29   13.25
  -2   5   8   47.83    2.85
  -2   5   7    0.51    1.00
  -2   5   6    0.47    0.95
  -2   5   5    5.17    1.00
  -2   5   4  190.98    5.71
  -2   5   3  721.10   17.08
  -2   5   2   22.32    1.56
  -2   5   1   21.78    1.49
  -2   5   0   46.80    2.27
   2  -5   1    7.80    0.88
   2  -5   2   89.19    2.89
   2  -5   3   43.30    2.05
   2  -5   4 1033.20   24.33
   2  -5   5   29.83    2.07
   2  -5   6  259.32    7.97
   2  -5   7   99.41    4.27
   2  -5   8   12.93    1.65
   2  -5   9   51.65    3.58
   2  -5  10   11.25    1.91
   2  -5  11  440.99   15.04
   2  -5  12  103.53    5.46
   2  -5  13   25.38    2.91
   2  -5  14    1.76    1.88
   2  -5  15    2.37    2.44
   2  -5  16   10.93    2.80
   2  -5  17   17.38    3.90
  -2   4  17    9.06    3.79
  -2   4  16    0.00    2.42
  -2   4  15   94.07    5.56
  -2   4  14   51.89    4.15
  -2   4  13  251.53   11.01
  -2   4  12  129.47    5.24
  -2   4  11   30.31    2.25
  -2   4  10   62.13    4.00
  -2   4   9   33.66    2.44
  -2   4   8   51.65    2.91
  -2   4   7  148.38    4.74
  -2   4   6  190.39    5.67
  -2   4   5    6.30    0.93
  -2   4   4   91.29    2.82
  -2   4   3   71.75    2.44
  -2   4   2   48.65    1.82
  -2   4   1 1141.85   24.08
  -2   4   0  669.48   13.96
   2  -4   1  158.80    4.05
   2  -4   2  615.09   15.31
   2  -4   3  196.93    5.14
   2  -4   4  160.73    4.56
   2  -4   5  178.16    5.98
   2  -4   6  174.87    4.73
   2  -4   7    2.22    0.92
   2  -4   8  104.06    3.99
   2  -4   9    5.38    1.29
   2  -4  10   52.57    3.34
   2  -4  11    5.59    1.42
   2  -4  12  182.10    6.84
   2  -4  13  102.42    6.58
   2  -4  14    8.07    2.09
   2  -4  15    0.00    2.46
   2  -4  16    1.19    2.11
   2  -4  17    0.00    2.06
   2  -4  18    0.00    2.33
  -2   3  17   66.78    5.63
  -2   3  16   26.64    3.69
  -2   3  15   23.92    3.04
  -2   3  14   39.68    3.64
  -2   3  13    0.00    1.72
  -2   3  12    7.03    1.75
  -2   3  11  221.54    7.54
  -2   3  10   82.05    3.30
  -2   3   9  414.28   11.84
  -2   3   8    7.59    1.11
  -2   3   7    1.60    0.80
  -2   3   6   43.23    1.98
  -2   3   5  812.31   17.55
  -2   3   4  178.95    4.74
  -2   3   3   70.78    2.24
  -2   3   2   69.55    2.05
  -2   3   1  636.42   13.68
   2  -3   1  521.81   13.16
   2  -3   2   37.60    1.51
   2  -3   3    1.27    0.48
   2  -3   4  410.44   10.83
   2  -3   5  106.42    3.60
   2  -3   6  172.45    4.36
   2  -3   7   55.75    2.11
   2  -3   8    6.09    0.90
   2  -3   9    0.38    0.81
   2  -3  10  211.67    7.20
   2  -3  11    0.00    1.29
   2  -3  12   27.85    2.54
   2  -3  13  264.76    9.05
   2  -3  14    0.85    1.95
   2  -3  15    0.00    1.67
   2  -3  16   45.53    3.50
   2  -3  17   30.11    2.80
   2  -3  18   12.45    2.97
  -2   2  18   33.68    3.83
  -2   2  17  195.12   10.70
  -2   2  16  124.47   10.73
  -2   2  15   14.79    2.53
  -2   2  14   33.12    3.71
  -2   2  13    0.00    1.61
  -2   2  12    0.22    1.51
  -2   2  11    0.00    1.23
  -2   2  10   54.66    3.26
  -2   2   9    3.97    0.65
  -2   2   8   53.79    2.64
  -2   2   7   18.96    1.31
  -2   2   6   12.24    1.16
  -2   2   5  396.89    8.96
  -2   2   4  516.30   11.29
  -2   2   3  242.93    5.94
  -2   2   1 1720.15   37.10
  -2   2   0  246.53    5.63
   2  -2   1  210.99    4.92
   2  -2   2  230.55    5.79
   2  -2   3  233.66    6.98
   2  -2   4  239.19    5.74
   2  -2   5   46.04    1.67
   2  -2   6   59.30    2.01
   2  -2   7  818.26   17.49
   2  -2   8   17.22    1.17
   2  -2   9  231.75    6.38
   2  -2  10    2.57    0.93
   2  -2  11  115.23    4.25
   2  -2  12  172.89    5.84
   2  -2  13  122.22    4.83
   2  -2  14   27.04    2.39
   2  -2  15    0.34    1.50
   2  -2  16   12.37    1.93
   2  -2  17   21.62    3.06
   2  -2  18    2.89    2.15
   2  -2  19    6.66    2.78
  -2   1  18    0.00    2.40
  -2   1  17    0.00    2.71
  -2   1  16  199.35   10.18
  -2   1  15    5.82    2.18
  -2   1  14    5.88    1.93
  -2   1  13   36.07    3.34
  -2   1  12  381.74   18.56
  -2   1  11   58.76    4.13
  -2   1  10  512.72   15.45
  -2   1   9   48.90    2.61
  -2   1   8   35.92    1.95
  -2   1   7  138.94    3.56
  -2   1   6  394.96    8.95
  -2   1   5  144.19    3.73
  -2   1   4   43.74    1.63
  -2   1   3    2.74    0.55
  -2   1   2 1646.68   34.03
  -2   1   0  192.69    4.66
   2  -1   1  238.67    5.11
   2  -1   2  298.16    6.19
   2  -1   3  157.99    3.65
   2  -1   4   17.33    1.01
   2  -1   5 1659.12   35.67
   2  -1   6  395.93    9.47
   2  -1   7 1945.98   40.19
   2  -1   8  197.78    4.77
   2  -1   9 1553.69   32.45
   2  -1  10    1.38    0.68
   2  -1  11  320.39    8.67
   2  -1  12   20.41    1.61
   2  -1  13   36.42    2.29
   2  -1  14   17.86    1.69
   2  -1  15  102.44    4.02
   2  -1  16   16.51    1.98
   2  -1  17   14.40    1.91
   2  -1  18    7.58    1.84
   2  -1  19    2.67    2.17
  -2   0  18    0.00    4.12
  -2   0  17    4.60    3.65
  -2   0  16   14.89    2.89
  -2   0  15    0.83    2.29
  -2   0  14    9.91    2.30
  -2   0  13    1.29    1.65
  -2   0  12   23.89    2.73
  -2   0  11   13.84    1.95
  -2   0  10   72.82    3.85
  -2   0   9    4.31    1.01
  -2   0   8   44.90    2.08
  -2   0   7   16.93    1.19
  -2   0   6   21.06    1.29
  -2   0   5  120.98    3.04
  -2   0   4 1552.36   30.85
  -2   0   3  427.25    8.88
  -2   0   2   51.44    1.48
  -2   0   1 6892.18  487.74
   2   0   0 4867.93  140.31
   2   0   1  628.69   12.13
   2   0   2   19.59    0.64
   2   0   3  854.90   16.97
   2   0   4 2627.82   56.03
   2   0   5  310.11    7.01
   2   0   6  474.16    9.73
   2   0   7  451.81    9.05
   2   0   8  365.11    7.75
   2   0   9   10.71    0.80
   2   0  10  172.65    4.50
   2   0  11  411.05   10.54
   2   0  12    1.26    0.86
   2   0  13  299.80    9.12
   2   0  14   38.46    2.37
   2   0  15    8.91    1.39
   2   0  16   20.80    2.13
   2   0  17   22.83    1.96
   2   0  18   29.04    2.37
   2   0  19   21.24    2.63
  -2  -1  18   48.28    5.83
  -2  -1  17   21.03    3.49
  -2  -1  16   16.41    2.85
  -2  -1  15    9.89    2.67
  -2  -1  14    0.55    1.86
  -2  -1  13  147.01    7.06
  -2  -1  12    0.00    1.52
  -2  -1  11   75.61    4.38
  -2  -1  10    3.32    1.12
  -2  -1   9  358.68   10.48
  -2  -1   8   99.68    3.02
  -2  -1   7  121.95    3.41
  -2  -1   6 1258.30   25.35
  -2  -1   5    2.56    0.46
  -2  -1   4  963.30   18.69
  -2  -1   3 1889.87   35.96
  -2  -1   2 8257.86  584.04
  -2  -1   1 1993.82   37.81
   2   1   0   45.88    1.15
   2   1   1    1.37    0.18
   2   1   2 1998.85   40.87
   2   1   3   43.16    1.24
   2   1   4 2944.14   68.79
   2   1   5   94.54    2.59
   2   1   6    9.18    0.63
   2   1   7    6.87    0.45
   2   1   8  130.80    3.06
   2   1   9  145.32    3.44
   2   1  10  274.93    6.09
   2   1  11   10.70    0.95
   2   1  12   61.29    2.38
   2   1  13   22.74    1.63
   2   1  14   60.76    2.77
   2   1  15  135.98    4.66
   2   1  16    2.21    1.14
   2   1  17   34.28    2.13
   2   1  18    5.41    1.43
   2   1  19    0.00    3.55
  -2  -2  18   19.70    3.32
  -2  -2  17   30.19    4.76
  -2  -2  16    7.91    3.39
  -2  -2  15    7.66    2.14
  -2  -2  14    0.00    1.76
  -2  -2  13   10.51    2.16
  -2  -2  12  132.25    6.68
  -2  -2  11  345.33   12.09
  -2  -2  10  135.35    5.52
  -2  -2   9  848.72   23.94
  -2  -2   8  248.59    6.10
  -2  -2   7  357.16    8.20
  -2  -2   6  381.83    8.62
  -2  -2   5   29.43    1.33
  -2  -2   4    3.48    0.47
  -2  -2   3   42.74    1.35
  -2  -2   2  867.88   17.38
  -2  -2   1    7.04    0.49
   2   2   0   43.14    1.13
   2   2   1    0.49    0.22
   2   2   2 1693.97   38.11
   2   2   3   89.77    2.84
   2   2   4   98.17    3.71
   2   2   5    9.05    0.46
   2   2   6   59.96    1.66
   2   2   7   84.80    2.20
   2   2   8  116.34    3.21
   2   2   9    3.01    0.52
   2   2  10   95.97    3.25
   2   2  11   66.17    2.14
   2   2  12   73.14    2.39
   2   2  13  166.42    4.87
   2   2  14   25.25    1.50
   2   2  15  233.03    7.15
   2   2  16   14.09    1.92
   2   2  17    0.00    1.99
   2   2  18    0.00    2.35
   2   2  19    2.05    2.82
  -2  -3  18    8.97    2.95
  -2  -3  17    5.01    3.81
  -2  -3  16   61.65    5.03
  -2  -3  15    8.80    2.37
  -2  -3  14  133.86    6.66
  -2  -3  13   52.54    3.10
  -2  -3  12  144.24    9.22
  -2  -3  11   24.80    2.04
  -2  -3  10   28.18    2.15
  -2  -3   9  185.94    5.98
  -2  -3   8  179.40    6.31
  -2  -3   7  818.69   17.69
  -2  -3   6 2714.08   56.16
  -2  -3   5   24.79    1.36
  -2  -3   4  220.74    5.21
  -2  -3   3  165.98    3.86
  -2  -3   2  183.62    4.12
  -2  -3   1   30.39    1.08
   2   3   0   41.93    1.19
   2   3   1   20.90    0.69
   2   3   2  893.95   18.54
   2   3   3  940.52   21.37
   2   3   4  100.30    2.46
   2   3   5   64.83    1.70
   2   3   6  345.33    7.49
   2   3   7  352.77    7.75
   2   3   8  114.31    2.90
   2   3   9  423.01    9.31
   2   3  10   62.20    2.05
   2   3  11   35.67    1.81
   2   3  12  205.85    5.92
   2   3  13   15.77    1.75
   2   3  14    2.85    1.69
   2   3  15    8.29    2.05
   2   3  16   26.17    3.09
   2   3  17    0.00    1.86
   2   3  18   17.35    2.88
   2   3  19    9.90    3.54
  -2  -4  17   14.94    3.15
  -2  -4  16   51.15    4.42
  -2  -4  15   28.97    2.76
  -2  -4  14    8.16    1.82
  -2  -4  13  165.70    6.38
  -2  -4  12    2.40    1.36
  -2  -4  11    5.31    1.60
  -2  -4  10  280.77   10.19
  -2  -4   9    5.44    1.43
  -2  -4   8   13.98    1.66
  -2  -4   7   11.32    1.29
  -2  -4   6  191.70    5.12
  -2  -4   5  581.45   12.77
  -2  -4   4    2.29    0.56
  -2  -4   3  286.30    6.56
  -2  -4   2   90.47    2.51
  -2  -4   1   16.68    0.92
   2   4   0  324.77    6.98
   2   4   1    0.50    0.27
   2   4   2  139.93    3.00
   2   4   3   51.70    1.53
   2   4   4   52.36    1.56
   2   4   5    2.28    0.40
   2   4   6  262.33    6.43
   2   4   7   23.33    1.12
   2   4   8  221.50    5.87
   2   4   9  776.70   18.05
   2   4  10   31.04    1.63
   2   4  11  122.57    3.86
   2   4  12    9.01    1.12
   2   4  13   17.71    2.08
   2   4  14   65.15    5.01
   2   4  15  154.94    6.52
   2   4  16   51.32    3.83
   2   4  17    7.99    2.39
   2   4  18   53.94    4.68
   2   4  19    0.00    2.78
  -2  -5  17    3.76    3.27
  -2  -5  16    0.00    2.30
  -2  -5  15   54.98    3.87
  -2  -5  14    0.94    1.72
  -2  -5  13  163.56    7.40
  -2  -5  12  435.05   15.09
  -2  -5  11   25.23    2.67
  -2  -5  10  468.90   20.92
  -2  -5   9   63.43    4.07
  -2  -5   8   42.31    3.12
  -2  -5   7    4.12    1.12
  -2  -5   6   25.42    1.71
  -2  -5   5  399.07    9.55
  -2  -5   4   67.27    2.55
  -2  -5   3  500.07   11.01
  -2  -5   2 1493.93   32.54
  -2  -5   1   11.13    0.81
   2   5   0  499.28   11.64
   2   5   1    1.93    0.40
   2   5   2  534.64   10.55
   2   5   3    2.77    0.34
   2   5   4  401.68    9.58
   2   5   5 1050.97   21.95
   2   5   6  181.38    4.30
   2   5   7  458.96   10.49
   2   5   8  136.82    3.68
   2   5   9  182.88    4.75
   2   5  10  239.44    6.57
   2   5  11  298.28    8.07
   2   5  12   70.02    2.83
   2   5  13  128.91    4.54
   2   5  14    0.00    1.28
   2   5  15   42.84    2.94
   2   5  16    4.60    2.15
   2   5  17    0.00    2.06
   2   5  18   10.27    3.05
   2   5  19   15.20    3.56
  -2  -6  16    1.33    2.53
  -2  -6  15    0.08    2.08
  -2  -6  14    2.77    1.85
  -2  -6  13    3.28    1.97
  -2  -6  12  171.41    7.49
  -2  -6  11  552.88   18.48
  -2  -6  10  249.63    9.55
  -2  -6   9   47.77    3.67
  -2  -6   8   63.31    4.02
  -2  -6   7  198.64    7.56
  -2  -6   6   65.08    3.42
  -2  -6   5  104.89    4.03
  -2  -6   4  365.18    8.47
  -2  -6   3   29.38    1.55
  -2  -6   2    0.70    0.54
  -2  -6   1  159.48    3.90
   2   6   0  229.72    5.60
   2   6   1  592.36   12.25
   2   6   2  567.73   12.27
   2   6   3   65.27    1.87
   2   6   4   34.74    1.31
   2   6   5   52.87    1.60
   2   6   6   12.45    0.94
   2   6   7  120.50    3.71
   2   6   8   11.75    0.99
   2   6   9    3.31    0.78
   2   6  10    0.00    0.70
   2   6  11  184.38    5.47
   2   6  12    3.98    1.21
   2   6  13    0.00    1.37
   2   6  14   75.71    3.54
   2   6  15   36.65    2.76
   2   6  16    7.90    1.94
   2   6  17   86.17    5.89
   2   6  18    0.68    2.83
  -2  -7  16   20.25    8.19
  -2  -7  15   12.81    2.88
  -2  -7  14    0.00    2.80
  -2  -7  13    5.08    2.37
  -2  -7  12   29.22    3.22
  -2  -7  11    1.60    1.89
  -2  -7  10   21.42    2.65
  -2  -7   9   21.14    2.61
  -2  -7   8    6.36    1.67
  -2  -7   7   72.74    4.19
  -2  -7   6    1.23    1.16
  -2  -7   5   12.32    1.68
  -2  -7   4    6.44    1.10
  -2  -7   3  311.47    8.51
  -2  -7   2  100.88    3.25
  -2  -7   1   58.24    2.19
   2   7   0   97.48    2.81
   2   7   1  305.85    6.79
   2   7   2   10.99    0.90
   2   7   3  162.32    4.50
   2   7   4 2071.58   44.90
   2   7   5   71.92    2.17
   2   7   6  636.68   14.37
   2   7   7   68.26    2.70
   2   7   8    3.53    1.04
   2   7   9   45.25    2.06
   2   7  10  117.98    6.73
   2   7  11   56.22    3.18
   2   7  12  113.79    4.52
   2   7  13   51.74    4.32
   2   7  14    2.91    1.66
   2   7  15   28.01    2.49
   2   7  16    0.52    2.17
   2   7  17   16.68    3.17
  -2  -8  15    3.47    3.15
  -2  -8  14   60.54    6.30
  -2  -8  13    0.00    3.12
  -2  -8  12  162.29    9.85
  -2  -8  11   20.18    3.01
  -2  -8  10    0.00    1.78
  -2  -8   9    5.19    2.00
  -2  -8   8  422.70   14.66
  -2  -8   7  120.76    6.14
  -2  -8   6  316.00   11.24
  -2  -8   5   17.28    2.07
  -2  -8   4    3.37    1.61
  -2  -8   3   11.80    1.37
  -2  -8   2   52.99    2.48
  -2  -8   1   85.12    3.10
   2   8   0   81.59    3.20
   2   8   1    0.30    0.61
   2   8   2  153.91    4.73
   2   8   3   43.56    2.10
   2   8   4   54.79    2.25
   2   8   5  169.76    4.98
   2   8   6  182.39    6.80
   2   8   7    0.66    0.59
   2   8   8   15.52    2.92
   2   8   9   24.17    2.08
   2   8  10   30.49    2.77
   2   8  11    2.70    0.81
   2   8  12    8.43    1.61
   2   8  13   23.75    2.20
   2   8  14  122.24    5.11
   2   8  15  124.27    5.70
   2   8  16   37.70    3.84
   2   8  17   58.19    5.41
  -2  -9  14    7.86    3.54
  -2  -9  13   18.16    3.42
  -2  -9  12   70.10    5.98
  -2  -9  11   51.94    5.03
  -2  -9  10   60.84    5.49
  -2  -9   9    0.03    2.24
  -2  -9   8   12.67    2.25
  -2  -9   7  171.45    7.28
  -2  -9   6    6.35    1.84
  -2  -9   5  311.50   11.22
  -2  -9   4  379.98   14.48
  -2  -9   3  227.71    7.47
  -2  -9   2    6.82    1.48
  -2  -9   1  631.85   24.46
   2   9   0   14.93    1.48
   2   9   1    0.66    0.92
   2   9   2    3.25    0.83
   2   9   3  248.51    7.42
   2   9   4   99.83    3.61
   2   9   5   46.77    2.30
   2   9   6   59.87    2.92
   2   9   7   45.53    2.42
   2   9   8   11.94    1.29
   2   9   9  107.86    5.14
   2   9  10   12.71    1.82
   2   9  11    8.16    1.80
   2   9  12   22.39    2.82
   2   9  13    0.00    2.05
   2   9  14    0.00    1.32
   2   9  15    0.16    2.72
   2   9  16    0.90    3.26
  -2 -10  13   11.31    5.01
  -2 -10  12   30.99    4.16
  -2 -10  11   26.69    3.74
  -2 -10  10    7.14    2.97
  -2 -10   9    0.00    2.86
  -2 -10   8   52.25    4.83
  -2 -10   7    1.44    2.11
  -2 -10   6   75.07    5.59
  -2 -10   5  141.04    8.67
  -2 -10   4  119.72    6.32
  -2 -10   3  114.27    6.27
  -2 -10   2  322.18   14.26
  -2 -10   1    0.73    1.33
   2  10   0   28.12    2.34
   2  10   1    4.88    1.24
   2  10   2   53.83    2.44
   2  10   3    0.00    0.88
   2  10   4    3.43    1.10
   2  10   5  166.55    6.02
   2  10   6  101.63    4.20
   2  10   7   76.06    3.39
   2  10   8    3.52    0.99
   2  10   9    0.69    2.09
   2  10  10    5.19    1.67
   2  10  11   19.95    3.04
   2  10  12    0.00    1.95
   2  10  13   19.30    5.75
   2  10  14   14.62    3.12
   2  10  15    1.61    3.21
  -2 -11  11    0.00    3.00
  -2 -11  10    9.49    3.25
  -2 -11   9    5.36    2.63
  -2 -11   8    0.00    2.48
  -2 -11   7    0.00    2.83
  -2 -11   6    6.29    2.40
  -2 -11   5    2.33    2.39
  -2 -11   4    0.27    2.01
  -2 -11   3  139.02    7.34
  -2 -11   2  327.94   15.01
  -2 -11   1  147.98    8.25
   2  11   0  192.18    6.57
   2  11   1   16.66    1.80
   2  11   2   94.70    3.54
   2  11   3    2.62    1.33
   2  11   4   16.83    2.03
   2  11   5    0.00    1.35
   2  11   6   21.53    2.10
   2  11   7   42.34    2.64
   2  11   8   36.08    2.27
   2  11   9  125.44    6.24
   2  11  10    0.15    2.46
   2  11  11  113.07    6.14
   2  11  12   20.95    3.65
   2  11  13   16.34    3.30
  -2 -12   9   20.80    3.82
  -2 -12   8    5.24    3.78
  -2 -12   7   20.91    3.84
  -2 -12   6    0.00    3.07
  -2 -12   5    0.00    2.63
  -2 -12   4   10.36    3.00
  -2 -12   3   22.04    3.47
  -2 -12   2    1.65    2.80
  -2 -12   1   28.66    2.78
   2  12   0  111.76    5.60
   2  12   1   27.46    2.37
   2  12   2    0.00    0.95
   2  12   3    1.16    2.20
   2  12   4   72.21    5.74
   2  12   5    1.89    1.75
   2  12   6  110.18    4.89
   2  12   7    1.65    1.62
   2  12   8    2.67    2.05
   2  12   9    6.95    3.40
   2  12  10    9.03    3.29
   2  12  11    3.17    3.29
  -2 -13   7   23.12    4.01
  -2 -13   6    0.00    3.31
  -2 -13   5   18.16    3.64
  -2 -13   4    0.00    3.34
  -2 -13   3    5.96    3.29
  -2 -13   2    2.64    2.48
  -2 -13   1  183.04    7.87
   2  13   0    1.41    2.18
   2  13   1   44.59    2.60
   2  13   2   10.80    5.25
   2  13   3    3.77    2.72
   2  13   4    0.77    2.87
   2  13   5    3.73    2.56
   2  13   6   34.76    4.13
   2  13   7   25.99    6.65
   2  13   8   20.43    4.00
   2  13   9    4.73    6.32
  -2 -14   3   48.62    6.53
  -2 -14   2    1.14    3.31
  -2 -14   1   43.94    4.92
   2  14   0    4.02    3.18
   2  14   1   10.65    3.42
   2  14   2    3.53    3.26
   2  14   3   55.06    5.34
   2  14   4    6.13    3.38
   2  14   5  147.35   10.79
  -3  11   6   14.93    3.66
  -3  11   5    0.00    3.20
  -3  11   4   43.95    5.71
  -3  11   3    0.69    3.00
  -3  11   2    9.97    3.16
  -3  11   1    9.40    3.28
  -3  11   0    0.18    2.87
   3 -11   1    1.95    2.48
   3 -11   2   45.58    4.10
   3 -11   3   33.92    4.35
   3 -11   4   35.15    4.18
   3 -11   5    0.00    2.28
   3 -11   6   23.95    3.79
   3 -11   7   16.92    3.01
  -3  10   9   53.53    5.44
  -3  10   8    7.70    3.55
  -3  10   7   19.46    3.10
  -3  10   6  157.97    7.51
  -3  10   5   51.71    4.25
  -3  10   4    3.01    2.51
  -3  10   3   13.39    3.37
  -3  10   2   92.81    7.14
  -3  10   1    0.33    2.46
  -3  10   0   53.80    4.25
   3 -10   1    0.00    1.99
   3 -10   2   26.52    3.27
   3 -10   3   54.17    4.46
   3 -10   4    0.00    1.85
   3 -10   5   72.57    4.39
   3 -10   6    0.00    1.99
   3 -10   7  114.99    6.23
   3 -10   8   28.76    3.55
   3 -10   9    0.00    2.42
   3 -10  10    0.00    2.80
  -3   9  11   56.42    6.28
  -3   9  10   13.73    2.88
  -3   9   9    6.38    2.53
  -3   9   8    5.38    2.40
  -3   9   7   15.19    2.73
  -3   9   6   41.76    3.70
  -3   9   5   48.02    5.27
  -3   9   4   49.41    4.26
  -3   9   3   37.72    3.92
  -3   9   2   13.13    2.82
  -3   9   1   17.30    3.10
  -3   9   0  103.23    5.71
   3  -9   1   17.68    2.63
   3  -9   2   65.80    4.83
   3  -9   3    2.62    1.47
   3  -9   4   29.33    2.75
   3  -9   5    0.00    1.66
   3  -9   6    6.62    2.77
   3  -9   7   24.85    2.95
   3  -9   8    0.66    2.14
   3  -9   9    6.96    2.39
   3  -9  10   33.08    5.66
   3  -9  11    0.00    2.48
   3  -9  12    8.70    3.47
  -3   8  12   22.15    5.32
  -3   8  11   36.42    3.08
  -3   8  10    0.00    1.59
  -3   8   9  104.47    3.96
  -3   8   8    4.68    2.11
  -3   8   7  220.61    8.97
  -3   8   6   27.96    3.05
  -3   8   5  167.94    7.28
  -3   8   4   10.68    2.49
  -3   8   3   55.53    6.58
  -3   8   2   28.71    3.25
  -3   8   1   43.06    4.14
  -3   8   0  150.49    6.76
   3  -8   1   66.28    4.41
   3  -8   2  141.13    5.51
   3  -8   3   53.62    3.43
   3  -8   4  117.14    5.23
   3  -8   5   24.14    2.68
   3  -8   6   12.30    2.15
   3  -8   7   20.16    2.52
   3  -8   8    7.57    2.02
   3  -8   9    2.26    2.08
   3  -8  10   43.74    4.32
   3  -8  11   12.09    2.99
   3  -8  12   63.96    5.61
   3  -8  13    2.87    3.05
  -3   7  13    0.00    2.43
  -3   7  12   43.11    3.55
  -3   7  11    9.92    2.60
  -3   7  10   10.54    2.28
  -3   7   9    6.66    2.62
  -3   7   8    2.94    1.68
  -3   7   7   41.51    3.63
  -3   7   6   13.72    2.04
  -3   7   5  257.36    9.82
  -3   7   4   13.63    2.19
  -3   7   3    3.66    1.98
  -3   7   2    8.95    1.91
  -3   7   1  213.65    9.23
  -3   7   0    5.70    2.35
   3  -7   1   40.34    3.26
   3  -7   2   63.33    3.40
   3  -7   3  318.95   10.20
   3  -7   4   76.01    3.86
   3  -7   5    1.08    1.82
   3  -7   6    0.00    1.46
   3  -7   7    5.25    2.22
   3  -7   8   26.44    3.04
   3  -7   9   17.74    3.01
   3  -7  10   35.76    3.74
   3  -7  11    1.76    2.42
   3  -7  12    5.10    2.27
   3  -7  13    4.85    3.04
   3  -7  14   46.35    4.27
   3  -7  15    0.00    4.01
  -3   6  14    0.00    3.10
  -3   6  13    0.00    2.11
  -3   6  12   45.11    3.94
  -3   6  11   45.22    3.74
  -3   6  10    9.50    2.32
  -3   6   9    0.00    1.73
  -3   6   8   48.40    3.42
  -3   6   7    1.05    1.61
  -3   6   6   42.37    2.64
  -3   6   5  272.23    8.32
  -3   6   4  215.57    7.38
  -3   6   3  167.55    7.92
  -3   6   2  391.02   13.20
  -3   6   1   93.24    4.71
  -3   6   0   15.87    2.48
   3  -6   1   67.55    3.39
   3  -6   2  213.73    7.20
   3  -6   3   74.41    3.62
   3  -6   4    9.23    3.30
   3  -6   5   67.60    4.85
   3  -6   6    0.59    1.36
   3  -6   7    9.63    1.87
   3  -6   8   11.26    2.32
   3  -6   9   18.23    2.70
   3  -6  10    0.00    2.11
   3  -6  11   50.95    4.88
   3  -6  12    0.00    1.77
   3  -6  13    1.23    1.98
   3  -6  14    8.68    2.52
   3  -6  15    1.70    2.44
   3  -6  16   11.67    3.11
  -3   5  15   75.20    7.19
  -3   5  14    0.24    2.40
  -3   5  13   48.35    3.28
  -3   5  12   12.37    2.74
  -3   5  11    1.94    1.84
  -3   5  10    1.95    1.84
  -3   5   9   61.16    3.94
  -3   5   8   19.27    2.18
  -3   5   7  138.29    5.61
  -3   5   6  330.60   10.54
  -3   5   5  130.98    5.26
  -3   5   4  650.20   16.78
  -3   5   2  615.37   16.82
  -3   5   1  206.76    6.55
  -3   5   0   13.82    1.80
   3  -5   1    2.53    1.23
   3  -5   2    6.10    0.98
   3  -5   3   42.55    2.29
   3  -5   4  256.59    7.73
   3  -5   5    1.38    0.99
   3  -5   6  267.63    8.35
   3  -5   7  121.23    5.46
   3  -5   8   52.88    3.67
   3  -5   9  182.77    7.29
   3  -5  10    0.00    2.39
   3  -5  11    3.58    1.79
   3  -5  12    0.11    2.13
   3  -5  13   71.91    5.70
   3  -5  14   18.48    2.78
   3  -5  15   57.42    4.57
   3  -5  16   11.43    2.78
   3  -5  17   11.88    3.21
  -3   4  16    0.96    2.78
  -3   4  15    3.88    4.29
  -3   4  14    0.00    2.39
  -3   4  13  146.53   11.39
  -3   4  12   83.21    4.28
  -3   4  11  353.37   12.66
  -3   4  10    5.79    2.33
  -3   4   9  122.93    8.02
  -3   4   8   25.71    2.42
  -3   4   7    0.00    1.14
  -3   4   6  143.04    5.14
  -3   4   5  381.83   14.27
  -3   4   4 3757.15   89.54
  -3   4   3 8164.59  174.69
  -3   4   2   18.30    1.29
  -3   4   1  736.11   16.79
  -3   4   0    6.12    0.88
   3  -4   1    6.74    0.85
   3  -4   2  220.96    5.76
   3  -4   3   39.86    1.76
   3  -4   4  156.34    4.58
   3  -4   5  468.47   12.32
   3  -4   6   14.34    1.42
   3  -4   7  315.66    9.40
   3  -4   8   23.45    2.14
   3  -4   9  182.66    6.57
   3  -4  10  360.96   11.48
   3  -4  11   17.76    2.16
   3  -4  12   23.96    2.56
   3  -4  13   43.47    4.37
   3  -4  14    4.55    2.03
   3  -4  15   62.33    4.48
   3  -4  16    2.09    2.53
   3  -4  17   27.50    3.07
   3  -4  18    0.00    2.33
  -3   3  16   85.91    5.78
  -3   3  15    1.49    2.41
  -3   3  14   14.12    2.69
  -3   3  13   58.98    4.49
  -3   3  12   23.24    2.80
  -3   3  11  115.01    4.19
  -3   3  10    0.00    1.52
  -3   3   9   39.67    3.25
  -3   3   8    9.16    1.50
  -3   3   7  369.03   11.65
  -3   3   6  200.36    6.50
  -3   3   5  185.27    5.71
  -3   3   4  213.16    5.45
  -3   3   3  994.72   22.23
  -3   3   2 2674.89   55.39
  -3   3   1   12.53    1.00
  -3   3   0  106.90    3.14
   3  -3   1    0.85    0.52
   3  -3   2  139.62    4.13
   3  -3   3   96.33    2.76
   3  -3   4  125.11    3.56
   3  -3   5    8.82    0.92
   3  -3   6  282.28    7.37
   3  -3   7   17.58    1.40
   3  -3   8  553.81   14.32
   3  -3   9    7.59    1.21
   3  -3  10   83.11    3.97
   3  -3  11  452.15   13.89
   3  -3  12  427.61   13.34
   3  -3  13    8.29    2.08
   3  -3  14    0.61    1.56
   3  -3  15   11.96    1.86
   3  -3  16   20.86    2.35
   3  -3  17   36.48    4.68
   3  -3  18   16.77    3.04
  -3   2  17    1.10    4.10
  -3   2  16    6.04    4.49
  -3   2  15   28.79    3.57
  -3   2  14   22.47    3.02
  -3   2  13    2.17    2.89
  -3   2  12   66.87    4.75
  -3   2  11   52.92    4.03
  -3   2  10   33.69    3.12
  -3   2   9    1.22    0.86
  -3   2   8    0.08    1.10
  -3   2   7   46.79    2.65
  -3   2   6    4.40    0.86
  -3   2   5  164.76    5.35
  -3   2   4  198.75    5.02
  -3   2   3  232.21    5.93
  -3   2   2 1323.15   28.96
  -3   2   1    5.27    0.74
  -3   2   0  267.87    6.24
   3  -2   1   60.97    2.01
   3  -2   2  447.76    9.84
   3  -2   3   20.24    1.29
   3  -2   4   48.17    1.65
   3  -2   5  137.99    3.53
   3  -2   6  111.10    3.33
   3  -2   7    1.76    0.59
   3  -2   8    0.09    0.58
   3  -2   9    2.73    0.82
   3  -2  10  166.13    5.46
   3  -2  11   63.70    3.24
   3  -2  12  207.84    6.73
   3  -2  13   92.61    3.74
   3  -2  14  209.45    6.47
   3  -2  15    0.36    1.32
   3  -2  16   30.26    2.38
   3  -2  17    0.00    1.72
   3  -2  18   13.96    2.52
   3  -2  19    0.64    2.34
  -3   1  17   46.60    4.44
  -3   1  16    0.00    2.21
  -3   1  15    0.00    2.13
  -3   1  14    5.71    2.59
  -3   1  13    0.85    1.84
  -3   1  12    1.23    1.85
  -3   1  11   24.57    2.76
  -3   1  10  520.93   17.25
  -3   1   9  125.23    5.13
  -3   1   8  120.04    4.41
  -3   1   7   31.86    1.71
  -3   1   6    0.00    0.55
  -3   1   5  118.98    3.37
  -3   1   4  597.21   13.10
  -3   1   3 2075.14   42.98
  -3   1   2 1097.03   23.07
  -3   1   1  484.46   10.60
  -3   1   0  191.60    4.58
   3  -1   1  703.48   14.34
   3  -1   2   73.94    1.98
   3  -1   3  339.79    7.24
   3  -1   4  386.58    8.08
   3  -1   5  543.96   11.85
   3  -1   6   10.04    0.79
   3  -1   7   57.73    1.91
   3  -1   8  153.39    3.90
   3  -1   9   85.54    3.13
   3  -1  10    6.39    0.90
   3  -1  11  803.21   20.01
   3  -1  12   17.45    1.50
   3  -1  13  106.70    3.84
   3  -1  14   56.15    2.84
   3  -1  15    7.63    1.40
   3  -1  16   17.42    1.82
   3  -1  17    6.85    2.00
   3  -1  18   22.85    2.51
   3  -1  19    9.94    2.76
  -3   0  17   11.91    3.24
  -3   0  16   24.38    3.30
  -3   0  15   64.18    4.84
  -3   0  14    0.00    1.96
  -3   0  13   43.87    3.86
  -3   0  12  143.88    6.54
  -3   0  11   62.15    4.31
  -3   0  10   45.79    3.55
  -3   0   9   34.53    2.70
  -3   0   8  525.12   15.67
  -3   0   7  161.56    4.30
  -3   0   6  124.73    3.33
  -3   0   5   19.82    1.18
  -3   0   4   10.34    0.84
  -3   0   3  208.07    4.78
  -3   0   2 3876.25   76.33
  -3   0   1  273.36    5.93
   3   0   0  875.02   17.62
   3   0   1   22.18    1.08
   3   0   2  153.72    3.36
   3   0   3  106.88    2.46
   3   0   4   23.31    0.89
   3   0   5  408.25    9.73
   3   0   6  977.19   20.58
   3   0   7    5.86    0.55
   3   0   8   10.93    0.74
   3   0   9  336.81    7.29
   3   0  10   87.44    2.64
   3   0  11   21.32    1.42
   3   0  12   38.23    1.92
   3   0  13  824.23   20.50
   3   0  14  191.92    5.78
   3   0  15    0.75    1.00
   3   0  16   33.44    2.03
   3   0  17    7.61    1.51
   3   0  18   34.95    3.43
   3   0  19    0.61    2.17
  -3  -1  17   54.10    6.45
  -3  -1  16    4.16    2.53
  -3  -1  15    8.07    2.75
  -3  -1  14   23.29    3.36
  -3  -1  13   10.89    2.46
  -3  -1  12   35.07    3.40
  -3  -1  11   90.57    5.26
  -3  -1  10  220.93    8.47
  -3  -1   9  365.49   11.56
  -3  -1   8   43.33    2.94
  -3  -1   7  296.68    7.16
  -3  -1   6  154.43    3.89
  -3  -1   5    1.45    0.44
  -3  -1   4 2668.89   52.71
  -3  -1   3  174.70    3.91
  -3  -1   2   30.23    1.27
  -3  -1   1 1161.53   22.32
   3   1   0  937.42   18.08
   3   1   1   18.55    0.81
   3   1   2 1040.74   18.12
   3   1   3  327.94    6.58
   3   1   4 3539.55   72.18
   3   1   5  219.58    5.26
   3   1   6 2787.58   59.55
   3   1   7  602.78   13.42
   3   1   8  238.01    5.98
   3   1   9  722.72   16.13
   3   1  10  151.65    4.06
   3   1  11  643.52   17.15
   3   1  12  200.96    6.24
   3   1  13    9.88    1.67
   3   1  14   82.85    3.93
   3   1  15   52.97    3.39
   3   1  16    8.86    1.75
   3   1  17   39.14    3.11
   3   1  18    6.24    2.12
   3   1  19   28.23    3.07
  -3  -2  17   13.50    3.11
  -3  -2  16   15.14    3.02
  -3  -2  15   11.56    2.62
  -3  -2  14  265.30   10.44
  -3  -2  13    0.74    1.97
  -3  -2  12   84.93    5.44
  -3  -2  11    4.13    2.07
  -3  -2  10    2.68    1.69
  -3  -2   9  776.25   23.93
  -3  -2   8    3.58    0.90
  -3  -2   7  796.41   18.16
  -3  -2   6  100.31    2.97
  -3  -2   5   41.01    1.79
  -3  -2   4   47.98    1.68
  -3  -2   3 1068.75   21.58
  -3  -2   2  494.99   10.71
  -3  -2   1 3167.04   59.98
   3   2   0 2587.23   49.00
   3   2   1  383.44    7.37
   3   2   2  988.65   20.61
   3   2   3  417.77    8.58
   3   2   4  296.66    7.69
   3   2   5   19.28    0.99
   3   2   6  172.41    3.86
   3   2   7  949.49   19.81
   3   2   8  442.71   10.47
   3   2   9   27.98    1.28
   3   2  10   10.47    0.89
   3   2  11   85.70    2.97
   3   2  12  199.16    6.09
   3   2  13   48.94    2.60
   3   2  14    5.47    1.47
   3   2  15   64.13    3.77
   3   2  16   15.12    2.17
   3   2  17    0.00    1.47
   3   2  18    0.00    1.77
   3   2  19    9.13    2.43
  -3  -3  17    0.00    2.58
  -3  -3  16   61.69    4.99
  -3  -3  15   12.13    2.74
  -3  -3  14   20.02    2.88
  -3  -3  13  307.82   15.67
  -3  -3  12   10.09    2.11
  -3  -3  11  627.05   18.87
  -3  -3  10    0.28    1.08
  -3  -3   9   34.73    2.37
  -3  -3   8   59.35    3.05
  -3  -3   7  269.35    7.24
  -3  -3   6   50.45    2.00
  -3  -3   5  415.63    9.05
  -3  -3   4   63.78    2.01
  -3  -3   3  929.28   18.86
  -3  -3   2    2.20    0.42
  -3  -3   1  193.22    4.18
   3   3   0   44.17    1.27
   3   3   1  106.58    2.33
   3   3   2   26.18    0.95
   3   3   4 1733.23   47.09
   3   3   5  641.75   16.21
   3   3   6   10.83    0.81
   3   3   7  811.95   16.24
   3   3   8   53.08    1.66
   3   3   9   76.55    2.23
   3   3  10   48.82    1.69
   3   3  11   15.35    1.09
   3   3  12   16.84    1.40
   3   3  13    5.17    1.10
   3   3  14   24.89    2.06
   3   3  15   19.14    2.03
   3   3  16    1.58    1.46
   3   3  17    0.00    1.62
   3   3  18    0.00    2.14
   3   3  19    0.00    2.65
  -3  -4  17    0.00    3.00
  -3  -4  16   67.60    5.21
  -3  -4  15   14.92    3.05
  -3  -4  14   67.17    4.08
  -3  -4  13    8.24    1.89
  -3  -4  12  214.23    7.74
  -3  -4  11  184.48    7.24
  -3  -4  10  245.80    8.34
  -3  -4   9   27.33    2.31
  -3  -4   8 1427.37   40.63
  -3  -4   7  243.19    7.53
  -3  -4   6    0.00    0.59
  -3  -4   5   20.67    1.24
  -3  -4   4  204.15    5.02
  -3  -4   3    0.30    0.47
  -3  -4   2    2.53    0.78
  -3  -4   1   62.79    1.80
   3   4   0  541.47   10.71
   3   4   1   26.03    0.94
   3   4   2  357.00    8.89
   3   4   3  960.73   20.04
   3   4   4  352.93   10.11
   3   4   5 2006.54   47.90
   3   4   6    5.54    0.70
   3   4   7  155.27    4.08
   3   4   8   30.53    1.08
   3   4   9  329.48    7.43
   3   4  10    3.13    0.64
   3   4  11  415.19    9.64
   3   4  12   80.37    2.73
   3   4  13  270.90    7.47
   3   4  14   14.88    1.74
   3   4  15    0.86    1.27
   3   4  16   31.97    2.88
   3   4  17    2.10    2.92
   3   4  18   36.36    3.41
   3   4  19    0.00    2.44
  -3  -5  17   65.15   15.62
  -3  -5  16    1.72    2.31
  -3  -5  15   10.18    2.23
  -3  -5  14   34.87    3.05
  -3  -5  13   22.62    2.91
  -3  -5  12   90.83    6.29
  -3  -5  11   30.77    2.65
  -3  -5  10   10.89    1.98
  -3  -5   9  138.11    9.51
  -3  -5   8  664.12   23.04
  -3  -5   7   10.51    1.49
  -3  -5   6  366.51   10.54
  -3  -5   5  243.78    5.77
  -3  -5   4  347.82    7.76
  -3  -5   3   45.98    1.80
  -3  -5   2    9.16    0.79
  -3  -5   1   23.08    1.16
   3   5   0  959.12   18.69
   3   5   1    0.00    0.31
   3   5   2  674.83   14.31
   3   5   3  920.58   21.06
   3   5   4  211.54    5.28
   3   5   5  159.94    3.76
   3   5   6   58.09    1.60
   3   5   7  214.13    4.73
   3   5   8  121.81    3.29
   3   5   9  102.65    2.89
   3   5  10   54.69    1.98
   3   5  11    4.27    0.84
   3   5  12  351.43    9.27
   3   5  13   24.78    1.74
   3   5  14  112.43    4.49
   3   5  15   16.90    2.12
   3   5  16   91.13    4.80
   3   5  17   22.99    2.67
   3   5  18    0.00    2.22
   3   5  19    0.88    2.62
  -3  -6  16    4.48    2.88
  -3  -6  15   52.16    4.67
  -3  -6  14    7.22    2.19
  -3  -6  13   19.21    2.60
  -3  -6  12   33.25    2.97
  -3  -6  11    0.00    1.61
  -3  -6  10   45.41    3.28
  -3  -6   9  269.56    9.06
  -3  -6   8  156.11    6.83
  -3  -6   7   28.36    2.60
  -3  -6   6   22.12    2.46
  -3  -6   5    0.75    0.84
  -3  -6   4   10.52    1.04
  -3  -6   3  206.45    5.18
  -3  -6   2   53.53    1.87
  -3  -6   1   39.75    1.66
   3   6   0  360.64    7.78
   3   6   1   70.71    1.96
   3   6   2  145.21    3.31
   3   6   3  129.85    3.46
   3   6   4    1.30    0.44
   3   6   5   74.72    2.19
   3   6   6  168.55    4.26
   3   6   7  173.71    4.20
   3   6   8   31.23    1.34
   3   6   9  193.34    5.21
   3   6  10   69.58    2.68
   3   6  11  236.37    6.32
   3   6  12    1.34    0.92
   3   6  13   14.99    1.41
   3   6  14  198.17    6.77
   3   6  15   42.00    3.11
   3   6  16  241.69    8.99
   3   6  17    4.77    3.30
   3   6  18   18.27    3.24
  -3  -7  15   40.58    7.66
  -3  -7  14    0.00    2.17
  -3  -7  13   45.62    4.27
  -3  -7  12    3.33    2.15
  -3  -7  11   45.23    3.97
  -3  -7  10   21.99    2.87
  -3  -7   9  157.98    7.08
  -3  -7   8   63.83    4.16
  -3  -7   7  111.03    5.37
  -3  -7   6   30.74    2.71
  -3  -7   5   29.76    2.36
  -3  -7   4    0.47    0.81
  -3  -7   3  286.95    7.93
  -3  -7   2    3.16    0.74
  -3  -7   1  750.84   15.62
   3   7   0   55.15    1.93
   3   7   1   79.21    2.22
   3   7   2   43.64    1.52
   3   7   3  113.86    2.77
   3   7   4   30.30    1.50
   3   7   5   56.99    2.35
   3   7   6 1562.67   35.64
   3   7   7   11.70    0.76
   3   7   8  792.47   17.67
   3   7   9   35.52    1.67
   3   7  10    6.38    0.89
   3   7  11    1.31    0.94
   3   7  12   42.36    3.11
   3   7  13   53.03    2.95
   3   7  14   62.76    3.43
   3   7  15    1.12    1.58
   3   7  16   46.33    3.43
   3   7  17    1.24    2.30
   3   7  18    0.25    3.02
  -3  -8  15    0.07    4.14
  -3  -8  14    6.43    2.68
  -3  -8  13    0.00    1.91
  -3  -8  12   39.80    4.00
  -3  -8  11   28.05    3.37
  -3  -8  10  260.98   10.28
  -3  -8   9  105.17    5.71
  -3  -8   8    2.78    1.85
  -3  -8   7  178.29    7.34
  -3  -8   6  115.99    5.62
  -3  -8   5  203.27    7.92
  -3  -8   4   98.81    4.28
  -3  -8   3  311.56   10.83
  -3  -8   2   71.57    3.06
  -3  -8   1    3.40    0.88
   3   8   0   89.05    4.01
   3   8   1   55.92    2.89
   3   8   2  154.91    4.12
   3   8   3  197.47    5.52
   3   8   4  370.28    9.63
   3   8   5  274.97    8.60
   3   8   6    5.21    0.99
   3   8   7    4.45    0.93
   3   8   8   16.09    1.52
   3   8   9   53.45    2.75
   3   8  10   82.75    3.57
   3   8  11   64.48    2.82
   3   8  12    0.90    1.27
   3   8  13   18.40    1.89
   3   8  14    0.00    1.57
   3   8  15    1.94    1.92
   3   8  16    0.00    3.47
   3   8  17   31.28    7.31
  -3  -9  14   82.44    6.68
  -3  -9  13   28.91    3.60
  -3  -9  12    8.58    3.10
  -3  -9  11   20.56    3.06
  -3  -9  10    0.18    2.27
  -3  -9   9  105.38    5.91
  -3  -9   8   28.20    3.10
  -3  -9   7   28.55    2.98
  -3  -9   6    1.51    1.91
  -3  -9   5   35.57    3.07
  -3  -9   4    4.96    1.64
  -3  -9   3    5.34    1.26
  -3  -9   2    4.13    1.16
  -3  -9   1  652.84   18.84
   3   9   0   11.56    1.22
   3   9   1  756.08   17.99
   3   9   2    5.61    1.01
   3   9   3   44.00    2.02
   3   9   4   91.36    3.14
   3   9   5  402.66   11.24
   3   9   6    1.45    1.05
   3   9   7  289.27    9.39
   3   9   8    0.00    1.10
   3   9   9   26.16    2.20
   3   9  10  102.32    4.44
   3   9  11   16.82    1.91
   3   9  12  165.61    8.41
   3   9  13   40.28    3.17
   3   9  14    1.99    1.30
   3   9  15    2.58    1.90
   3   9  16   13.75    4.04
  -3 -10  12   41.72    4.08
  -3 -10  11   23.36    3.43
  -3 -10  10   83.87    6.20
  -3 -10   9    0.95    1.94
  -3 -10   8    6.24    2.18
  -3 -10   7   47.45    4.79
  -3 -10   6   54.39    4.24
  -3 -10   5    4.75    1.84
  -3 -10   4    0.00    1.58
  -3 -10   3   56.17    3.96
  -3 -10   2   82.34    4.47
  -3 -10   1   81.45    3.61
   3  10   0    0.00    1.00
   3  10   1    0.00    0.96
   3  10   2    0.30    0.94
   3  10   3   15.95    1.33
   3  10   4    0.00    0.97
   3  10   5   22.13    1.55
   3  10   6   12.61    1.88
   3  10   7  126.25    5.97
   3  10   8    2.02    1.58
   3  10   9   21.29    2.39
   3  10  10    9.77    1.79
   3  10  11   36.93    3.24
   3  10  12   95.80    4.68
   3  10  13   19.07    2.48
   3  10  14   84.58    5.60
   3  10  15    5.10    3.67
  -3 -11  11    7.52    3.54
  -3 -11  10   36.14    4.21
  -3 -11   9   23.88    3.59
  -3 -11   8   38.03    4.94
  -3 -11   7   16.10    4.86
  -3 -11   6    0.00    2.20
  -3 -11   5    0.40    1.99
  -3 -11   4    2.78    2.07
  -3 -11   3   92.10    9.47
  -3 -11   2   16.73    2.45
  -3 -11   1    3.26    1.67
   3  11   0   56.75    3.73
   3  11   1   12.93    1.72
   3  11   2   45.54    2.49
   3  11   3   80.82    3.52
   3  11   4   16.96    1.73
   3  11   5   37.35    2.59
   3  11   6    1.04    1.17
   3  11   7    0.76    3.36
   3  11   8   45.30    3.62
   3  11   9    4.32    2.35
   3  11  10   25.05    2.91
   3  11  11  142.59    9.22
   3  11  12   29.43    2.87
   3  11  13    0.00    2.39
   3  11  14   30.18    4.19
  -3 -12   9    0.00    2.82
  -3 -12   8    4.75    2.80
  -3 -12   7    1.57    2.40
  -3 -12   6    0.00    2.34
  -3 -12   5    0.00    2.95
  -3 -12   4    0.00    2.43
  -3 -12   3    8.63    2.88
  -3 -12   2  271.13   11.61
  -3 -12   1  116.22    7.32
   3  12   0  131.11    6.69
   3  12   1   25.00    2.33
   3  12   2   57.25    3.12
   3  12   3   49.26    3.35
   3  12   4    0.00    1.15
   3  12   5   67.11    3.64
   3  12   6  160.90    5.86
   3  12   7   24.68    3.18
   3  12   8   58.29    4.36
   3  12   9    0.00    2.27
   3  12  10    6.86    3.06
   3  12  11    6.44    4.24
   3  12  12    0.00    3.19
  -3 -13   7    4.26    3.14
  -3 -13   6    2.39    2.90
  -3 -13   5   34.73    6.48
  -3 -13   4   14.73    3.41
  -3 -13   3   63.27    5.62
  -3 -13   2  118.16    8.61
  -3 -13   1  178.78   13.33
   3  13   0   29.33    2.92
   3  13   1   38.02    3.88
   3  13   2   81.35    3.65
   3  13   3   99.33    7.24
   3  13   4   29.19    2.25
   3  13   5   78.30    4.11
   3  13   6    4.07    1.98
   3  13   7   49.40    5.51
   3  13   8   89.10    6.63
   3  13   9    3.01    3.17
   3  13  10   55.82    5.70
  -3 -14   4    7.82   12.78
  -3 -14   3    0.00    3.66
  -3 -14   2    1.13    3.52
  -3 -14   1    7.36    5.06
   3  14   0   26.04    4.06
   3  14   1  115.26    8.15
   3  14   2   14.37    3.56
   3  14   3   44.17    4.44
   3  14   4    1.65    3.01
   3  14   5   12.49    3.83
   3  14   6    2.08    3.55
   3  14   7   21.66    8.23
  -4  11   1   71.13    8.13
  -4  11   0   59.18    5.64
   4 -11   1    5.22    4.16
   4 -11   2    9.71    3.98
   4 -11   3    7.21    3.71
  -4  10   6    0.00    2.86
  -4  10   5    4.84    2.89
  -4  10   4   57.23    4.77
  -4  10   3    0.21    3.93
  -4  10   2    3.50    3.87
  -4  10   1   10.79    3.47
  -4  10   0    6.67    3.05
   4 -10   1   26.63    4.07
   4 -10   2   87.59    6.67
   4 -10   3    1.42    3.08
   4 -10   4   56.97    4.28
   4 -10   5    0.00    2.80
   4 -10   6   11.82    4.36
   4 -10   7    6.89    3.99
   4 -10   8    0.00    4.05
  -4   9   9   22.99    3.40
  -4   9   8    0.00    3.50
  -4   9   7    6.20    2.77
  -4   9   6    2.92    2.83
  -4   9   5    0.00    2.45
  -4   9   4   38.34    5.59
  -4   9   3    5.63    2.47
  -4   9   2   55.11    5.19
  -4   9   1   25.42    6.84
  -4   9   0    1.91    2.57
   4  -9   1    0.00    2.40
   4  -9   2    5.69    2.84
   4  -9   3    0.00    2.52
   4  -9   4   59.59    4.66
   4  -9   5    1.07    1.53
   4  -9   6   13.45    2.11
   4  -9   7    0.22    2.01
   4  -9   8    2.43    2.14
   4  -9   9    2.30    2.44
   4  -9  10   11.23    3.51
   4  -9  11    3.77    5.89
  -4   8  11   15.94    7.71
  -4   8  10    6.31    2.89
  -4   8   9   22.96    3.36
  -4   8   8    1.47    2.54
  -4   8   7   52.26    4.43
  -4   8   6   17.13    2.81
  -4   8   5   98.25    5.88
  -4   8   4   20.10    3.11
  -4   8   3   61.44    4.64
  -4   8   2   63.87    6.12
  -4   8   1    0.00    2.20
  -4   8   0  134.74    7.77
   4  -8   1   35.89    4.09
   4  -8   2   20.86    3.30
   4  -8   3    1.81    2.20
   4  -8   4   11.34    2.37
   4  -8   5   11.28    1.60
   4  -8   6   52.86    3.42
   4  -8   7    0.97    1.72
   4  -8   8    7.27    2.22
   4  -8   9    1.45    2.06
   4  -8  10    3.18    2.57
   4  -8  11    6.38    2.65
   4  -8  12    1.31    4.45
  -4   7  12    0.00    3.36
  -4   7  11    1.37    2.66
  -4   7  10    3.53    3.16
  -4   7   9   10.50    2.38
  -4   7   8    6.79    2.84
  -4   7   7    1.41    1.72
  -4   7   6  218.65    7.83
  -4   7   5  387.05   15.22
  -4   7   4   98.00    5.79
  -4   7   3  226.75    9.05
  -4   7   2   43.80    3.81
  -4   7   1    0.00    2.23
  -4   7   0    0.00    1.90
   4  -7   1   14.81    2.91
   4  -7   2    0.00    2.04
   4  -7   3  371.58   13.01
   4  -7   4    6.13    1.91
   4  -7   5  139.06    5.40
   4  -7   6   32.45    2.62
   4  -7   7   11.44    2.02
   4  -7   8    0.03    1.60
   4  -7   9   64.52    4.62
   4  -7  10    3.09    2.29
   4  -7  11    9.99    2.46
   4  -7  12   32.31    3.62
   4  -7  13    0.00    2.55
   4  -7  14    1.80    3.27
  -4   6  13   24.84    3.71
  -4   6  12    6.84    2.57
  -4   6  11   12.90    2.89
  -4   6  10   43.43    4.12
  -4   6   9   16.32    2.83
  -4   6   8    0.00    1.96
  -4   6   7  144.35    6.02
  -4   6   6    0.64    1.92
  -4   6   5  986.56   27.75
  -4   6   4  470.57   14.60
  -4   6   3  196.57    6.59
  -4   6   2   32.27    2.30
  -4   6   1   39.90    3.43
  -4   6   0   58.09    4.82
   4  -6   1   51.16    4.31
   4  -6   2    3.88    1.53
   4  -6   3   23.39    2.92
   4  -6   4    6.56    1.79
   4  -6   5   90.38    4.03
   4  -6   6   75.06    4.07
   4  -6   7    9.10    1.75
   4  -6   8   78.22    4.81
   4  -6   9  115.44    6.84
   4  -6  10  161.53    7.25
   4  -6  11   21.44    3.06
   4  -6  12   47.27    4.46
   4  -6  13    5.19    2.84
   4  -6  14   21.58    5.03
   4  -6  15   11.34    3.45
  -4   5  14   11.70    3.25
  -4   5  13   78.91    4.42
  -4   5  12   33.51    5.64
  -4   5  11   18.85    3.04
  -4   5  10   10.30    2.60
  -4   5   9   13.75    3.40
  -4   5   8   23.58    2.98
  -4   5   7  134.57    6.23
  -4   5   6   26.57    2.83
  -4   5   5  176.22    8.35
  -4   5   4  125.66    4.74
  -4   5   3   11.41    1.45
  -4   5   2   11.97    1.94
  -4   5   1  111.00    4.56
  -4   5   0  191.92    6.79
   4  -5   1   25.75    2.68
   4  -5   2  147.61    7.66
   4  -5   3   27.09    2.39
   4  -5   4  169.15    6.30
   4  -5   5    2.49    1.26
   4  -5   6   20.36    1.90
   4  -5   7    0.00    1.33
   4  -5   8   28.07    2.91
   4  -5   9    2.39    1.82
   4  -5  10  117.29    5.66
   4  -5  11  370.64   15.29
   4  -5  12   31.63    3.54
   4  -5  13    1.57    2.26
   4  -5  14    1.73    2.47
   4  -5  15   50.33    4.30
   4  -5  16   15.90    3.11
  -4   4  15   57.95    6.33
  -4   4  14    2.83    3.52
  -4   4  13    5.74    2.61
  -4   4  12    0.00    1.21
  -4   4  11    7.58    2.61
  -4   4  10   40.02    3.80
  -4   4   9   47.31    3.98
  -4   4   8    1.98    1.71
  -4   4   7  181.92    7.51
  -4   4   6    3.09    1.50
  -4   4   5  122.26    5.13
  -4   4   4   31.04    2.35
  -4   4   3  141.73    4.74
  -4   4   2 1273.40   31.31
  -4   4   1  255.60    7.80
  -4   4   0  206.86    6.12
   4  -4   1    6.36    1.05
   4  -4   2    7.80    1.12
   4  -4   3   47.05    2.48
   4  -4   4  326.08    9.70
   4  -4   5  103.84    4.15
   4  -4   6  278.48    7.91
   4  -4   7   57.33    2.83
   4  -4   8   75.94    3.59
   4  -4   9    9.68    1.54
   4  -4  10   29.04    2.80
   4  -4  11   44.92    3.55
   4  -4  12   97.62    5.54
   4  -4  13   32.51    3.05
   4  -4  14    1.00    1.70
   4  -4  15    3.15    2.14
   4  -4  16   28.89    3.49
   4  -4  17   14.07    4.27
  -4   3  15    0.00    2.47
  -4   3  14   68.43    5.28
  -4   3  13   18.26    3.05
  -4   3  12    9.45    2.44
  -4   3  11  127.98    5.45
  -4   3  10   64.54    3.76
  -4   3   9   86.43    5.16
  -4   3   8   53.52    3.97
  -4   3   7    9.40    1.97
  -4   3   6  220.38    7.72
  -4   3   5  540.92   16.22
  -4   3   4   20.96    1.94
  -4   3   3  121.47    4.00
  -4   3   2   70.35    2.75
  -4   3   1   23.89    1.51
  -4   3   0  771.56   16.83
   4  -3   1   59.23    2.36
   4  -3   2  232.80    5.76
   4  -3   3    9.58    1.00
   4  -3   4  330.95    8.64
   4  -3   5    0.27    0.70
   4  -3   6   43.87    2.23
   4  -3   7    0.34    0.78
   4  -3   8  110.51    3.69
   4  -3   9   35.11    2.20
   4  -3  10  311.29   10.08
   4  -3  11  176.79    7.08
   4  -3  12   41.91    2.85
   4  -3  13    0.84    1.43
   4  -3  14   14.51    2.19
   4  -3  15   46.19    3.18
   4  -3  16   12.87    3.00
   4  -3  17   36.86    3.34
   4  -3  18    0.00    2.18
  -4   2  16   40.83    4.43
  -4   2  15    3.57    4.18
  -4   2  14    1.36    2.37
  -4   2  13    3.59    2.28
  -4   2  12    7.68    2.24
  -4   2  11   83.02    5.50
  -4   2  10   34.62    3.98
  -4   2   9  268.30    9.00
  -4   2   8   52.35    4.74
  -4   2   7   72.24    4.55
  -4   2   6   38.70    2.54
  -4   2   5   14.25    1.51
  -4   2   4   96.00    3.76
  -4   2   3 2743.13   59.52
  -4   2   2  917.70   19.79
  -4   2   1  417.07    9.52
  -4   2   0    5.61    0.83
   4  -2   1  117.98    3.18
   4  -2   2    2.12    0.60
   4  -2   3   15.13    1.08
   4  -2   4   17.25    1.09
   4  -2   5  102.97    2.71
   4  -2   6  100.46    2.92
   4  -2   7    6.89    0.86
   4  -2   8   54.41    2.24
   4  -2   9    0.96    0.92
   4  -2  10  317.22    9.97
   4  -2  11   26.04    2.05
   4  -2  12  439.29   13.41
   4  -2  13    1.21    1.24
   4  -2  14    2.00    1.57
   4  -2  15    0.28    1.36
   4  -2  16   31.97    2.45
   4  -2  17    3.45    2.05
   4  -2  18    1.95    2.14
  -4   1  16   29.91    3.86
  -4   1  15   13.70    2.82
  -4   1  14   48.86    4.35
  -4   1  13    6.12    2.53
  -4   1  12   41.76    3.97
  -4   1  11   73.88    5.46
  -4   1  10  141.23    6.46
  -4   1   9    0.00    0.93
  -4   1   8   66.22    3.47
  -4   1   7    0.00    0.89
  -4   1   6   36.24    2.05
  -4   1   5  142.61    4.12
  -4   1   4   15.64    1.29
  -4   1   3  273.14    6.58
  -4   1   2   23.61    1.50
  -4   1   1  480.57   10.64
  -4   1   0   37.90    1.67
   4  -1   1   47.90    1.61
   4  -1   2   33.81    1.34
   4  -1   3    9.72    0.82
   4  -1   4    0.00    0.39
   4  -1   5   20.33    1.03
   4  -1   6  307.26    6.73
   4  -1   7   81.41    2.30
   4  -1   8  488.59   11.88
   4  -1   9    7.79    1.02
   4  -1  10   92.83    2.94
   4  -1  11   11.06    1.25
   4  -1  12   37.24    2.18
   4  -1  13   20.26    1.68
   4  -1  14   10.25    1.37
   4  -1  15    6.36    1.29
   4  -1  16    3.65    1.34
   4  -1  17    0.00    1.63
   4  -1  18   13.73    2.72
   4  -1  19    0.00    3.52
  -4   0  16   23.48    3.58
  -4   0  15   68.64    5.18
  -4   0  14    3.53    2.28
  -4   0  13   10.85    2.58
  -4   0  12    0.00    1.90
  -4   0  11   31.83    3.44
  -4   0  10   67.35    4.68
  -4   0   9    7.18    1.89
  -4   0   8  139.66    5.30
  -4   0   7  236.52    7.29
  -4   0   6   21.21    1.48
  -4   0   5  497.33   10.76
  -4   0   4  250.92    5.84
  -4   0   3   39.24    1.67
  -4   0   2  293.73    6.53
  -4   0   1  277.26    6.15
   4   0   0  173.79    4.09
   4   0   1  650.54   13.44
   4   0   2   20.72    0.92
   4   0   3  531.43   10.98
   4   0   4   68.78    1.70
   4   0   5   33.42    1.13
   4   0   6   18.19    0.95
   4   0   7   12.71    0.78
   4   0   8    9.77    0.70
   4   0   9  688.00   15.33
   4   0  10   10.47    1.01
   4   0  11 1028.20   23.79
   4   0  12    7.52    1.21
   4   0  13   27.64    2.30
   4   0  14   38.26    2.70
   4   0  15   63.17    3.84
   4   0  16   62.37    3.95
   4   0  17   35.67    3.08
   4   0  18    0.00    2.15
   4   0  19    7.90    2.61
  -4  -1  17    8.49    3.24
  -4  -1  16    0.00    3.10
  -4  -1  15    0.69    2.56
  -4  -1  14    2.86    2.54
  -4  -1  13   85.66    6.23
  -4  -1  12    4.47    2.10
  -4  -1  11   14.00    2.38
  -4  -1  10  352.48   12.56
  -4  -1   9  357.75   12.57
  -4  -1   8    4.88    1.58
  -4  -1   7    7.86    1.26
  -4  -1   6   72.92    2.81
  -4  -1   5   30.33    1.55
  -4  -1   4  109.35    2.98
  -4  -1   3  324.34    7.18
  -4  -1   2 2675.50   52.95
  -4  -1   1  300.68    6.58
   4   1   0 1503.39   28.84
   4   1   1   36.96    1.47
   4   1   2   91.97    2.29
   4   1   3  820.91   14.92
   4   1   4  144.59    3.26
   4   1   5   25.91    1.07
   4   1   6  823.98   16.11
   4   1   7  183.97    4.86
   4   1   8   65.88    2.16
   4   1   9    1.48    0.59
   4   1  10   27.51    1.54
   4   1  11  373.64    9.89
   4   1  12   35.36    2.10
   4   1  13  116.06    4.19
   4   1  14    1.63    1.21
   4   1  15    0.00    1.38
   4   1  16   11.24    2.22
   4   1  17    0.00    1.79
   4   1  18   13.25    2.33
   4   1  19   31.93    4.45
  -4  -2  17    0.00    2.61
  -4  -2  16    0.00    2.66
  -4  -2  15    0.00    2.49
  -4  -2  14    0.00    2.28
  -4  -2  13    0.39    2.28
  -4  -2  12   13.51    4.23
  -4  -2  11  211.44    9.53
  -4  -2  10    0.59    1.76
  -4  -2   9  507.60   16.85
  -4  -2   8  321.84   11.25
  -4  -2   7  888.09   23.66
  -4  -2   6  191.09    5.13
  -4  -2   5  300.47    6.58
  -4  -2   4  364.88    7.72
  -4  -2   3    8.43    0.78
  -4  -2   2  139.87    3.34
  -4  -2   1  238.82    5.33
   4   2   0   23.14    1.04
   4   2   1  179.75    4.06
   4   2   2  633.75   11.58
   4   2   3  318.92    6.57
   4   2   4 1892.57   37.51
   4   2   5   99.74    2.37
   4   2   6    2.59    0.35
   4   2   7   35.56    1.23
   4   2   8  150.05    4.68
   4   2   9  105.69    3.72
   4   2  10  429.70   10.99
   4   2  11   69.59    2.76
   4   2  12   48.62    2.39
   4   2  13   83.39    3.29
   4   2  14    0.28    1.41
   4   2  15   14.63    1.80
   4   2  16    6.17    1.66
   4   2  17   20.34    2.33
   4   2  18    1.96    1.84
   4   2  19    0.00    2.22
  -4  -3  16   68.72    5.25
  -4  -3  15    8.28    2.95
  -4  -3  14   78.99    6.50
  -4  -3  13    4.44    2.20
  -4  -3  12   14.78    2.63
  -4  -3  11  164.65    7.24
  -4  -3  10    0.42    1.02
  -4  -3   9  719.57   21.03
  -4  -3   8   57.52    3.26
  -4  -3   7 1650.58   45.57
  -4  -3   6  303.91    8.48
  -4  -3   5  192.55    4.76
  -4  -3   4   29.12    1.44
  -4  -3   3   41.32    1.65
  -4  -3   2  318.33    6.74
  -4  -3   1  509.50   10.27
   4   3   0  115.70    2.75
   4   3   1   43.16    1.34
   4   3   2  332.35    7.75
   4   3   3  190.74    4.44
   4   3   4  338.48    9.11
   4   3   5 1238.48   30.03
   4   3   6 1688.89   40.49
   4   3   7  512.63   12.29
   4   3   8   92.19    2.58
   4   3   9    0.76    0.36
   4   3  10  203.62    5.60
   4   3  11   34.99    1.74
   4   3  12   23.56    1.54
   4   3  13    9.70    1.18
   4   3  14   98.14    4.44
   4   3  15    2.50    1.38
   4   3  16    0.06    1.41
   4   3  17   12.44    2.01
   4   3  18    0.00    1.99
   4   3  19    0.00    2.11
  -4  -4  16    9.05    2.87
  -4  -4  15    7.95    3.00
  -4  -4  14  283.00   19.94
  -4  -4  13  217.10   10.92
  -4  -4  12  267.34   11.60
  -4  -4  11   18.64    2.07
  -4  -4  10  380.01   13.05
  -4  -4   9   37.97    2.72
  -4  -4   8  366.99   11.54
  -4  -4   7    9.46    1.50
  -4  -4   6  348.39    9.58
  -4  -4   5    3.19    0.72
  -4  -4   4    1.71    0.64
  -4  -4   3  560.22   11.85
  -4  -4   2   90.11    2.49
  -4  -4   1  755.01   14.84
   4   4   0   66.31    1.82
   4   4   1  224.92    4.64
   4   4   2    1.05    0.34
   4   4   3  287.36    6.19
   4   4   4  264.30    7.05
   4   4   5    2.79    0.84
   4   4   6  585.01   16.81
   4   4   7   37.85    1.60
   4   4   8  234.63    6.46
   4   4   9   46.83    1.77
   4   4  10   17.77    1.09
   4   4  11   10.56    0.75
   4   4  12  121.34    3.91
   4   4  13   90.88    3.35
   4   4  14  368.31   10.35
   4   4  15  106.01    5.55
   4   4  16    4.61    1.44
   4   4  17    3.15    1.84
   4   4  18   12.60    2.53
   4   4  19   10.81    3.34
  -4  -5  16   48.97    4.68
  -4  -5  15   35.29    4.02
  -4  -5  14   94.60    8.05
  -4  -5  13  225.52    9.14
  -4  -5  12   71.85    5.46
  -4  -5  11  297.18   11.32
  -4  -5  10  127.35    6.01
  -4  -5   9   35.49    2.90
  -4  -5   8   64.57    3.71
  -4  -5   7  124.88    6.79
  -4  -5   6   82.05    3.58
  -4  -5   5  265.52    7.16
  -4  -5   4  181.70    4.92
  -4  -5   3  354.61    7.86
  -4  -5   2  751.08   16.14
  -4  -5   1  523.74   11.04
   4   5   0  536.94   10.77
   4   5   1   53.80    1.53
   4   5   2   24.91    1.14
   4   5   3   65.06    1.98
   4   5   4    8.13    0.52
   4   5   5  740.38   19.58
   4   5   6    8.43    0.75
   4   5   7  195.47    5.51
   4   5   8   79.39    2.73
   4   5   9   27.79    1.26
   4   5  10   50.00    1.92
   4   5  11   25.22    1.47
   4   5  12   52.70    2.36
   4   5  13   19.10    1.48
   4   5  14    1.87    0.97
   4   5  15    3.29    1.26
   4   5  16   96.44    5.98
   4   5  17    6.16    1.96
   4   5  18   21.88    2.55
   4   5  19    3.45    2.28
  -4  -6  15    0.73    2.47
  -4  -6  14    0.00    2.01
  -4  -6  13   30.71    3.48
  -4  -6  12   31.52    3.06
  -4  -6  11  177.63    7.75
  -4  -6  10   77.48    4.35
  -4  -6   9    0.51    1.29
  -4  -6   8  102.53    4.72
  -4  -6   7   19.12    2.03
  -4  -6   6  344.84   10.19
  -4  -6   5   39.48    2.47
  -4  -6   4    0.00    0.62
  -4  -6   3   44.81    2.05
  -4  -6   2   48.18    1.95
  -4  -6   1  203.07    4.87
   4   6   0   19.17    1.09
   4   6   1  278.19    5.95
   4   6   2  202.43    4.88
   4   6   3  152.70    4.31
   4   6   4   98.33    2.72
   4   6   5  366.24    8.50
   4   6   6  478.22   10.98
   4   6   7  301.47    7.19
   4   6   8   63.56    2.19
   4   6   9   13.73    1.41
   4   6  10    0.77    0.65
   4   6  11  464.93   11.49
   4   6  12  153.75    6.46
   4   6  13  462.77   14.53
   4   6  14   41.49    2.78
   4   6  15   95.60    4.25
   4   6  16    2.35    1.40
   4   6  17    8.45    1.76
   4   6  18    7.38    2.03
  -4  -7  15    1.08    2.79
  -4  -7  14    4.13    2.62
  -4  -7  13   50.65    4.89
  -4  -7  12    0.64    2.31
  -4  -7  11    8.33    3.09
  -4  -7  10    3.02    2.61
  -4  -7   9   47.17    3.98
  -4  -7   8    2.86    1.66
  -4  -7   7  380.72   13.21
  -4  -7   6   15.35    2.20
  -4  -7   5   62.03    3.50
  -4  -7   4   31.53    2.48
  -4  -7   3   29.37    1.87
  -4  -7   2   36.63    2.19
  -4  -7   1   43.02    1.94
   4   7   0    9.59    0.89
   4   7   1  138.37    3.50
   4   7   2   86.58    2.35
   4   7   3   41.87    1.69
   4   7   4  525.00   12.48
   4   7   5   10.80    0.92
   4   7   6  105.44    3.22
   4   7   7   19.51    1.20
   4   7   8  653.08   14.58
   4   7   9   10.61    0.98
   4   7  10  135.09    4.39
   4   7  11  141.17    5.33
   4   7  12   90.45    3.18
   4   7  13    7.87    0.88
   4   7  14   67.86    2.94
   4   7  15    6.27    2.87
   4   7  16   21.53    2.37
   4   7  17   12.66    3.07
   4   7  18    0.00    3.65
  -4  -8  14   33.56    4.11
  -4  -8  13    0.00    2.15
  -4  -8  12   21.28    3.30
  -4  -8  11    4.00    2.23
  -4  -8  10    9.30    2.34
  -4  -8   9  175.87    8.46
  -4  -8   8  180.10    7.66
  -4  -8   7  272.74   12.98
  -4  -8   6  228.90    9.37
  -4  -8   5  462.15   14.27
  -4  -8   4   38.06    2.77
  -4  -8   3   36.94    2.27
  -4  -8   2   10.08    1.23
  -4  -8   1  116.95    5.55
   4   8   0   48.44    2.22
   4   8   1  212.97    5.74
   4   8   2   36.85    1.61
   4   8   3   79.70    2.84
   4   8   4  133.48    4.28
   4   8   5  405.84   10.55
   4   8   6  579.53   14.54
   4   8   7   41.67    1.76
   4   8   8   25.90    1.31
   4   8   9    0.00    0.58
   4   8  10  125.84    3.87
   4   8  11    5.50    0.83
   4   8  12    0.58    1.02
   4   8  13    9.99    1.14
   4   8  14    1.38    0.99
   4   8  15    6.46    1.17
   4   8  16   11.92    1.81
   4   8  17    0.00    1.45
  -4  -9  13   17.17    3.54
  -4  -9  12  143.94    7.84
  -4  -9  11   19.16    3.19
  -4  -9  10   40.80    3.93
  -4  -9   9    0.93    1.97
  -4  -9   8    5.35    1.93
  -4  -9   7  166.62    7.42
  -4  -9   6   31.80    2.99
  -4  -9   5  633.29   22.25
  -4  -9   4  716.09   22.05
  -4  -9   3   59.20    3.49
  -4  -9   2   10.96    1.65
  -4  -9   1    0.26    0.87
   4   9   0    6.06    1.08
   4   9   1  329.85    8.93
   4   9   2   12.92    1.13
   4   9   3  387.50    9.13
   4   9   4   22.52    1.50
   4   9   5    9.93    1.34
   4   9   6  156.04    5.43
   4   9   7  317.67    9.79
   4   9   8  108.68    3.74
   4   9   9   61.10    2.95
   4   9  10   10.61    1.77
   4   9  11    2.81    1.08
   4   9  12   31.04    1.65
   4   9  13    0.00    0.96
   4   9  14   35.13    2.98
   4   9  15    0.00    1.27
   4   9  16   13.61    1.88
  -4 -10  12   11.20    4.93
  -4 -10  11    2.59    3.24
  -4 -10  10   51.17    4.36
  -4 -10   9    0.00    3.15
  -4 -10   8   47.64    4.13
  -4 -10   7    1.63    1.81
  -4 -10   6   11.22    2.32
  -4 -10   5    1.95    1.90
  -4 -10   4  128.72    6.00
  -4 -10   3  850.39   30.34
  -4 -10   2  422.08   15.61
  -4 -10   1  125.37    5.74
   4  10   0  239.10    8.40
   4  10   1   64.77    2.70
   4  10   2   25.39    1.65
   4  10   3  146.70    4.42
   4  10   4   75.29    3.34
   4  10   5  295.83   11.33
   4  10   6    5.91    1.52
   4  10   7   30.65    2.42
   4  10   8   17.95    2.07
   4  10   9   17.73    1.86
   4  10  10   88.07    4.08
   4  10  11  100.04    4.42
   4  10  12    4.19    1.48
   4  10  13    2.61    1.51
   4  10  14    3.94    2.20
   4  10  15    0.58    2.68
  -4 -11  11   10.38    3.04
  -4 -11  10    9.49    2.91
  -4 -11   9    4.66    2.53
  -4 -11   8    7.49    2.58
  -4 -11   7    0.00    1.79
  -4 -11   6   42.44    4.49
  -4 -11   5    0.00    1.91
  -4 -11   4    0.00    1.91
  -4 -11   3  199.75    8.11
  -4 -11   2  270.02    9.32
  -4 -11   1   47.71    3.74
   4  11   0   96.90    3.93
   4  11   1  171.66    6.73
   4  11   2   35.27    2.91
   4  11   3   26.53    2.67
   4  11   4    0.00    1.67
   4  11   5   48.73    3.24
   4  11   6   16.20    2.14
   4  11   7   44.03    3.10
   4  11   8   12.33    1.85
   4  11   9   85.58    5.32
   4  11  10   10.55    2.05
   4  11  11   40.32    2.91
   4  11  12   24.71    2.40
   4  11  13   88.10    4.67
   4  11  14    0.00    2.64
  -4 -12   9    1.82    3.47
  -4 -12   8    1.09    2.96
  -4 -12   7    0.00    2.49
  -4 -12   6    0.00    1.99
  -4 -12   5    9.08    2.25
  -4 -12   4    0.00    1.95
  -4 -12   3   35.96    3.45
  -4 -12   2   91.62    7.19
  -4 -12   1   30.64    4.43
   4  12   0   11.18    2.09
   4  12   1  119.36    6.04
   4  12   2   63.07    3.25
   4  12   3   67.50    2.96
   4  12   4   13.56    2.22
   4  12   5    2.78    1.64
   4  12   6    5.52    1.86
   4  12   7    0.00    1.62
   4  12   8  117.12    5.91
   4  12   9    0.00    1.94
   4  12  10   47.42    3.76
   4  12  11    0.00    2.53
   4  12  12   22.55    4.61
   4  12  13   16.56    8.67
  -4 -13   7   15.71    4.46
  -4 -13   6    7.09    3.35
  -4 -13   5    9.53    3.31
  -4 -13   4    0.00    2.81
  -4 -13   3   15.55    3.47
  -4 -13   2   24.37    3.74
  -4 -13   1  189.20   15.44
   4  13   0   17.64    3.11
   4  13   1  106.57    5.12
   4  13   2   18.16    1.94
   4  13   3   22.75    2.21
   4  13   4  225.38    7.66
   4  13   5    1.91    1.95
   4  13   6   97.87    5.16
   4  13   7    0.00    2.83
   4  13   8   12.47    3.25
   4  13   9   11.81    3.23
   4  13  10   44.08    5.55
  -4 -14   4    0.00    3.44
  -4 -14   3    0.00    3.11
  -4 -14   2    0.00    2.86
  -4 -14   1    3.60    3.45
   4  14   0    9.97    3.59
   4  14   1   59.45    5.31
   4  14   2   30.97    4.02
   4  14   3  171.17    8.69
   4  14   4   84.54    7.21
   4  14   5   41.45    5.64
   4  14   6    0.21    3.28
   4  14   7   49.80    5.86
  -5  10   2   37.25    4.37
  -5  10   1    0.00    3.10
  -5  10   0    0.78    3.39
   5 -10   1    0.00    3.08
   5 -10   2    8.63    3.48
   5 -10   3   18.19    4.17
   5 -10   4   17.93    4.38
  -5   9   6   33.63    4.16
  -5   9   5    0.00    2.76
  -5   9   4    3.70    2.85
  -5   9   3    0.00    2.63
  -5   9   2    7.20    2.88
  -5   9   1    0.00    2.71
  -5   9   0   53.23    5.55
   5  -9   1    8.86    3.71
   5  -9   2    8.52    3.21
   5  -9   3   21.28    3.81
   5  -9   4    0.00    2.85
   5  -9   5   18.12    3.12
   5  -9   6   31.32    5.40
   5  -9   7   22.26    3.28
   5  -9   8   28.08    4.85
  -5   8   8    0.00    3.01
  -5   8   7    3.59    2.54
  -5   8   6    2.07    2.67
  -5   8   5    3.49    2.81
  -5   8   4   19.09    2.90
  -5   8   3   62.91    4.90
  -5   8   2    0.00    3.77
  -5   8   1   27.20    3.33
  -5   8   0    0.00    2.56
   5  -8   1   17.74    3.45
   5  -8   2  103.59    7.01
   5  -8   3   11.56    3.15
   5  -8   4   77.29    5.18
   5  -8   5    3.97    2.92
   5  -8   6    3.51    2.37
   5  -8   7    6.87    2.78
   5  -8   8    1.53    2.47
   5  -8   9   34.70    3.77
   5  -8  10    1.22    3.07
   5  -8  11   18.05    3.55
  -5   7  10    0.00    2.70
  -5   7   9   12.03    3.21
  -5   7   8   22.53    3.34
  -5   7   7   12.95    2.43
  -5   7   6   26.14    2.65
  -5   7   5   12.85    2.03
  -5   7   4   32.67    2.98
  -5   7   3   39.94    3.50
  -5   7   2  113.58    6.02
  -5   7   1   87.99    5.95
  -5   7   0   39.05    4.05
   5  -7   1   26.37    3.53
   5  -7   2   13.46    3.82
   5  -7   3    1.17    1.84
   5  -7   4    3.62    1.98
   5  -7   5   61.37    4.42
   5  -7   6   13.95    2.66
   5  -7   7    2.15    2.21
   5  -7   8    0.00    2.32
   5  -7   9   33.51    3.09
   5  -7  10    0.00    2.05
   5  -7  11    0.90    2.42
   5  -7  12    0.00    2.69
   5  -7  13    3.34    4.03
  -5   6  12    0.00    9.40
  -5   6  11    0.00    2.73
  -5   6  10    0.00    2.65
  -5   6   9    1.93    2.43
  -5   6   8   28.42    2.98
  -5   6   7   42.34    3.52
  -5   6   6  109.77    5.43
  -5   6   5   52.90    3.77
  -5   6   4    6.84    1.84
  -5   6   3   89.19    5.76
  -5   6   2   23.69    2.12
  -5   6   1   55.78    3.80
  -5   6   0   37.67    3.89
   5  -6   1   24.19    4.00
   5  -6   2   38.90    4.00
   5  -6   3    5.23    1.86
   5  -6   4   29.04    3.02
   5  -6   5   17.74    2.51
   5  -6   6   13.97    2.41
   5  -6   7   49.33    3.96
   5  -6   8    2.43    2.47
   5  -6   9   16.43    2.44
   5  -6  10   31.11    2.83
   5  -6  11    5.86    2.27
   5  -6  12    8.34    2.72
   5  -6  13    0.88    2.98
   5  -6  14   16.63    3.81
  -5   5  13   12.37    3.28
  -5   5  12    3.19    4.54
  -5   5  11    3.11    2.62
  -5   5  10   14.11    2.87
  -5   5   9    0.00    2.19
  -5   5   8   30.77    3.64
  -5   5   7   16.63    2.35
  -5   5   6   70.86    4.30
  -5   5   5  464.70   14.52
  -5   5   4  522.95   16.11
  -5   5   3    5.57    1.62
  -5   5   2  199.02    6.70
  -5   5   1   28.76    2.17
  -5   5   0    1.38    1.32
   5  -5   1   16.29    2.01
   5  -5   2  218.06    7.93
   5  -5   3   77.87    4.30
   5  -5   4  449.69   14.04
   5  -5   5  156.42    6.20
   5  -5   6   89.91    5.07
   5  -5   7   50.42    3.96
   5  -5   8    7.13    1.56
   5  -5   9   35.69    3.14
   5  -5  10    0.00    1.78
   5  -5  11   46.11    4.32
   5  -5  12    0.01    2.13
   5  -5  13   36.16    3.73
   5  -5  14    0.00    2.35
   5  -5  15    0.00    3.58
  -5   4  13   46.78    4.58
  -5   4  12   39.12    3.19
  -5   4  11    1.47    1.99
  -5   4  10   24.32    3.50
  -5   4   9   18.40    2.75
  -5   4   8    7.61    2.38
  -5   4   7    1.21    2.66
  -5   4   6    9.49    2.50
  -5   4   5   57.65    3.87
  -5   4   4  949.46   27.35
  -5   4   3  310.06    9.47
  -5   4   2    1.22    1.41
  -5   4   1    0.69    1.05
  -5   4   0  290.23    8.86
   5  -4   1    3.53    1.31
   5  -4   2  123.05    4.59
   5  -4   3    2.58    1.14
   5  -4   4   27.64    2.08
   5  -4   5  110.67    4.51
   5  -4   6    5.95    1.48
   5  -4   7  276.36    7.52
   5  -4   8   36.43    2.44
   5  -4   9  210.15    6.96
   5  -4  10  163.38    5.86
   5  -4  11    0.00    1.75
   5  -4  12    0.96    1.96
   5  -4  13    5.40    2.05
   5  -4  14    0.00    2.20
   5  -4  15   26.73    3.39
   5  -4  16   16.00    3.09
  -5   3  14    7.64    3.06
  -5   3  13   25.13    3.47
  -5   3  12   59.32    3.44
  -5   3  11    3.87    2.21
  -5   3  10    3.35    3.05
  -5   3   9   69.56    5.74
  -5   3   8    0.00    1.84
  -5   3   7   30.47    3.26
  -5   3   6    5.13    1.94
  -5   3   5  362.19   12.75
  -5   3   4  102.02    4.62
  -5   3   3  103.21    4.19
  -5   3   2  223.20    8.46
  -5   3   1  168.17    5.50
  -5   3   0   15.31    1.33
   5  -3   1   62.22    3.19
   5  -3   2    0.56    0.81
   5  -3   3   18.72    1.54
   5  -3   4   43.49    2.39
   5  -3   5   11.17    1.31
   5  -3   6   92.80    3.41
   5  -3   7    9.73    1.46
   5  -3   8    4.61    1.14
   5  -3   9   17.68    1.65
   5  -3  10    9.26    1.50
   5  -3  11  216.47    7.24
   5  -3  12   32.67    3.02
   5  -3  13    1.80    1.61
   5  -3  14    0.96    1.69
   5  -3  15   34.09    3.04
   5  -3  16    0.48    2.70
   5  -3  17   53.31    4.15
  -5   2  15    2.66    2.91
  -5   2  14   49.29    5.69
  -5   2  13    0.00    2.38
  -5   2  12   72.15    5.25
  -5   2  11   29.71    2.39
  -5   2  10    5.74    1.61
  -5   2   9    1.22    1.43
  -5   2   8    0.00    1.61
  -5   2   7  198.42    7.20
  -5   2   6    4.39    1.56
  -5   2   5   93.17    4.94
  -5   2   4   12.30    1.80
  -5   2   3   93.52    4.20
  -5   2   2    0.00    0.86
  -5   2   1  136.83    4.55
  -5   2   0   87.67    3.18
   5  -2   1   42.57    1.81
   5  -2   2    8.76    1.04
   5  -2   3    0.00    0.68
   5  -2   4    5.90    0.90
   5  -2   5    8.25    0.99
   5  -2   6   43.71    1.98
   5  -2   7   19.44    1.49
   5  -2   8   84.38    3.07
   5  -2   9   28.30    1.87
   5  -2  10    0.00    1.07
   5  -2  11   41.38    2.64
   5  -2  12  116.95    4.26
   5  -2  13  100.99    4.78
   5  -2  14    0.00    1.32
   5  -2  15   37.56    2.98
   5  -2  16    3.46    1.75
   5  -2  17    0.00    2.73
   5  -2  18    2.53    2.92
  -5   1  15    0.00    2.93
  -5   1  14   50.73    4.58
  -5   1  13   35.70    3.74
  -5   1  12   72.21    5.39
  -5   1  11  105.93    8.85
  -5   1  10  296.59    9.98
  -5   1   9   17.14    1.89
  -5   1   8   46.99    3.14
  -5   1   7    7.87    1.62
  -5   1   6    0.00    1.00
  -5   1   5   55.26    3.02
  -5   1   4    6.07    1.13
  -5   1   3  157.17    5.09
  -5   1   2   59.32    3.02
  -5   1   1   61.03    2.46
  -5   1   0   92.48    2.86
   5  -1   1   53.12    1.98
   5  -1   2   11.06    0.82
   5  -1   3  157.10    3.90
   5  -1   4  216.40    5.56
   5  -1   5   90.88    2.79
   5  -1   6   97.04    2.71
   5  -1   7  195.09    4.88
   5  -1   8  115.00    3.38
   5  -1   9  121.83    3.60
   5  -1  10  118.41    3.72
   5  -1  11    0.00    0.95
   5  -1  12   45.90    2.40
   5  -1  13   40.92    2.27
   5  -1  14    5.90    1.19
   5  -1  15   19.99    2.68
   5  -1  16   42.59    3.79
   5  -1  17    2.30    2.18
   5  -1  18    5.16    2.43
  -5   0  15    0.00    3.43
  -5   0  14    0.00    2.46
  -5   0  13   44.55    4.31
  -5   0  12   22.78    3.25
  -5   0  11    0.16    1.87
  -5   0  10   58.91    4.50
  -5   0   9   43.60    2.86
  -5   0   8  323.60   10.52
  -5   0   7   36.62    2.73
  -5   0   6   38.27    2.50
  -5   0   5   38.01    2.29
  -5   0   4   65.49    2.89
  -5   0   3   26.81    1.65
  -5   0   2   70.77    2.33
  -5   0   1  106.24    3.00
   5   0   0    2.03    0.59
   5   0   1    0.00    0.44
   5   0   2  384.85    8.07
   5   0   3  377.02    7.91
   5   0   4    1.55    0.49
   5   0   5 1331.94   24.84
   5   0   6   72.61    1.99
   5   0   7   81.12    2.33
   5   0   8   48.28    1.72
   5   0   9    5.60    0.97
   5   0  10   19.52    1.54
   5   0  11  240.24    6.92
   5   0  12   13.92    1.98
   5   0  13  213.99    8.08
   5   0  14    0.00    1.62
   5   0  15   26.72    3.78
   5   0  16   12.79    2.13
   5   0  17    4.42    1.93
   5   0  18   22.58    3.02
   5   0  19    0.00    2.56
  -5  -1  16   14.63    3.86
  -5  -1  15   93.63   10.28
  -5  -1  14   30.10    3.77
  -5  -1  13  103.95    7.98
  -5  -1  12   88.63    6.13
  -5  -1  11    0.86    1.96
  -5  -1  10   11.63    2.37
  -5  -1   9   42.84    3.67
  -5  -1   8   30.10    2.39
  -5  -1   7    0.00    0.99
  -5  -1   6    7.43    1.25
  -5  -1   5  119.77    4.08
  -5  -1   4   38.90    2.04
  -5  -1   3  180.36    4.49
  -5  -1   2  172.85    4.29
  -5  -1   1  189.98    4.40
   5   1   0  923.79   18.12
   5   1   1  153.09    3.98
   5   1   2  971.56   19.76
   5   1   3  482.63    9.82
   5   1   4   71.52    1.93
   5   1   5 1108.85   21.56
   5   1   6  518.63   10.50
   5   1   7  233.33    5.72
   5   1   8   27.68    1.45
   5   1   9  239.76    6.21
   5   1  10   28.54    1.72
   5   1  11    0.20    0.88
   5   1  12   74.14    3.48
   5   1  13   13.46    1.80
   5   1  14   61.33    3.89
   5   1  15   11.95    2.06
   5   1  16    3.11    1.70
   5   1  17   31.33    2.77
   5   1  18    1.10    2.03
   5   1  19    5.97    2.71
  -5  -2  16   16.17    3.53
  -5  -2  15  162.45    9.11
  -5  -2  14   41.60    6.09
  -5  -2  13   96.96   10.23
  -5  -2  12    9.86    2.76
  -5  -2  11    3.65    2.40
  -5  -2  10    6.19    2.13
  -5  -2   9  153.68    6.87
  -5  -2   8   21.86    2.62
  -5  -2   7  277.02    9.09
  -5  -2   6   54.20    2.75
  -5  -2   5    1.09    0.84
  -5  -2   4  553.36   12.87
  -5  -2   3   29.60    1.48
  -5  -2   2 1760.23   34.01
  -5  -2   1  382.13    8.01
   5   2   0  259.02    5.40
   5   2   1  139.42    3.43
   5   2   2    4.53    0.61
   5   2   3    0.27    0.26
   5   2   4   91.43    2.28
   5   2   5   12.93    0.82
   5   2   6  132.40    3.26
   5   2   7   56.53    1.86
   5   2   8  102.13    3.19
   5   2   9   44.80    2.03
   5   2  10   82.03    2.77
   5   2  11   65.77    2.55
   5   2  12   72.31    2.99
   5   2  13  216.65    7.19
   5   2  14    4.50    1.38
   5   2  15    5.93    1.75
   5   2  16    0.15    1.36
   5   2  17   36.14    2.86
   5   2  18    9.15    2.14
   5   2  19    8.10    2.64
  -5  -3  16   14.73    3.48
  -5  -3  15    6.58    2.95
  -5  -3  14    0.00    2.70
  -5  -3  13   14.74    2.96
  -5  -3  12  146.16    7.50
  -5  -3  11   75.12    5.28
  -5  -3  10   82.58    5.42
  -5  -3   9  112.36    5.90
  -5  -3   8   18.59    2.15
  -5  -3   7  376.82   12.74
  -5  -3   6   10.43    1.25
  -5  -3   5  635.95   16.21
  -5  -3   4  141.24    4.03
  -5  -3   3   13.44    1.02
  -5  -3   2 1062.34   20.85
  -5  -3   1    3.12    0.59
   5   3   0  310.87    6.39
   5   3   1 1089.58   21.16
   5   3   2   36.07    1.45
   5   3   3  152.79    3.68
   5   3   4   14.18    0.83
   5   3   5   21.30    0.87
   5   3   6   48.91    1.94
   5   3   7   95.09    2.77
   5   3   8   11.78    0.88
   5   3   9    0.42    0.59
   5   3  10  173.96    5.61
   5   3  11   10.69    0.84
   5   3  12  180.35    8.07
   5   3  13   98.21    4.13
   5   3  14   13.38    1.58
   5   3  15   16.61    2.14
   5   3  16    2.17    1.84
   5   3  17    1.10    1.56
   5   3  18    3.33    1.70
   5   3  19    0.00    2.29
  -5  -4  15    8.88    3.87
  -5  -4  14    0.15    2.59
  -5  -4  13    0.98    4.12
  -5  -4  12   52.84    4.53
  -5  -4  11   61.10    3.74
  -5  -4  10  280.47    9.61
  -5  -4   9   14.94    1.95
  -5  -4   8  136.05    5.47
  -5  -4   7   67.78    3.77
  -5  -4   6   22.16    1.86
  -5  -4   5  259.78    7.51
  -5  -4   4    0.00    0.66
  -5  -4   3   33.37    1.65
  -5  -4   2   44.77    1.83
  -5  -4   1  163.30    3.87
   5   4   0   95.28    2.43
   5   4   1  156.24    3.63
   5   4   2  781.04   16.72
   5   4   3  362.79    7.83
   5   4   4  828.66   16.87
   5   4   5   29.07    1.50
   5   4   6  122.41    4.17
   5   4   7   21.54    2.05
   5   4   8   41.46    4.31
   5   4   9    0.49    0.63
   5   4  10  406.64   10.46
   5   4  11   79.03    4.64
   5   4  12  580.46   16.59
   5   4  13    0.00    1.68
   5   4  14  248.18    9.60
   5   4  15    5.80    1.44
   5   4  16   28.38    2.69
   5   4  17    1.21    1.72
   5   4  18    4.37    2.14
   5   4  19    3.79    2.20
  -5  -5  15   27.51    3.80
  -5  -5  14  196.08    9.17
  -5  -5  13   15.60    3.11
  -5  -5  12   62.94    5.33
  -5  -5  11  137.48    7.78
  -5  -5  10   25.04    2.64
  -5  -5   9   73.29    4.40
  -5  -5   8  452.88   14.11
  -5  -5   7   18.07    2.39
  -5  -5   6  319.32   10.67
  -5  -5   5   44.86    2.62
  -5  -5   4   80.14    3.01
  -5  -5   3   38.07    1.99
  -5  -5   2   25.43    1.42
  -5  -5   1  146.48    3.72
   5   5   0  402.51    8.34
   5   5   1   12.28    0.79
   5   5   2   70.05    2.10
   5   5   3   65.57    2.05
   5   5   4  520.92   10.86
   5   5   5  367.71    9.17
   5   5   6   89.35    3.74
   5   5   7  211.34    8.55
   5   5   8   68.85    4.06
   5   5   9   28.53    2.78
   5   5  10    9.35    1.44
   5   5  11   26.86    1.88
   5   5  12    1.56    1.02
   5   5  13    9.01    1.85
   5   5  14   10.95    1.65
   5   5  15   59.90    3.61
   5   5  16   11.87    2.80
   5   5  17    2.99    2.67
   5   5  18   40.63    5.09
   5   5  19    0.00    5.11
  -5  -6  15   34.85    4.35
  -5  -6  14    0.00    2.94
  -5  -6  13    3.32    2.17
  -5  -6  12    3.45    2.03
  -5  -6  11    6.85    2.11
  -5  -6  10   52.91    3.97
  -5  -6   9   10.21    1.94
  -5  -6   8  175.70    8.70
  -5  -6   7   48.33    3.32
  -5  -6   6  774.71   22.56
  -5  -6   5   29.30    2.84
  -5  -6   4   94.75    3.68
  -5  -6   3   22.11    1.57
  -5  -6   2    0.00    0.65
  -5  -6   1   24.36    1.45
   5   6   0   53.82    1.87
   5   6   1   54.96    1.76
   5   6   2  371.28    8.14
   5   6   3   57.14    1.99
   5   6   4  126.87    3.25
   5   6   5   15.83    1.00
   5   6   6    1.02    0.75
   5   6   7   52.57    2.74
   5   6   8    3.31    1.87
   5   6   9   29.63    2.99
   5   6  10    3.98    0.55
   5   6  11    1.85    0.67
   5   6  12    8.36    0.99
   5   6  13  132.54    4.67
   5   6  14   13.40    1.72
   5   6  15  265.20    9.35
   5   6  16   16.08    2.82
   5   6  17   26.98    3.94
   5   6  18    0.00    4.11
  -5  -7  14   10.16    2.95
  -5  -7  13    7.08    2.76
  -5  -7  12    0.00    2.44
  -5  -7  11   18.06    3.02
  -5  -7  10    8.21    2.30
  -5  -7   9    4.95    2.11
  -5  -7   8   42.71    3.71
  -5  -7   7   11.85    2.29
  -5  -7   6  487.96   16.32
  -5  -7   5  245.31    8.41
  -5  -7   4  159.06    5.95
  -5  -7   3   85.15    4.58
  -5  -7   2   46.02    2.48
  -5  -7   1   42.63    2.06
   5   7   0   57.55    2.24
   5   7   1    0.39    0.55
   5   7   2    5.91    0.80
   5   7   3    5.22    0.77
   5   7   4  187.13    5.08
   5   7   5  116.24    3.15
   5   7   6  188.14    5.34
   5   7   7  309.32    8.17
   5   7   8   82.96    3.22
   5   7   9  136.09    5.84
   5   7  10  228.14    6.34
   5   7  11  101.75    3.27
   5   7  12    3.95    1.03
   5   7  13  107.74    4.41
   5   7  14    5.21    1.63
   5   7  15   10.05    1.99
   5   7  16   13.11    2.63
   5   7  17   21.10    4.02
   5   7  18    0.00    5.19
  -5  -8  13   44.75    4.40
  -5  -8  12   22.74    3.50
  -5  -8  11   31.65    3.90
  -5  -8  10    3.15    2.27
  -5  -8   9    0.00    2.48
  -5  -8   8    0.00    1.80
  -5  -8   7   96.29    6.60
  -5  -8   6    9.64    2.13
  -5  -8   5    0.00    1.38
  -5  -8   4  215.86    7.61
  -5  -8   3   17.11    1.79
  -5  -8   2   23.11    1.91
  -5  -8   1    4.64    1.03
   5   8   0   86.40    3.02
   5   8   1  125.49    3.67
   5   8   2  267.32    7.49
   5   8   3   84.45    3.04
   5   8   4   27.95    1.59
   5   8   5  207.25    5.78
   5   8   6  252.15    7.19
   5   8   7   29.93    1.76
   5   8   8  189.59    5.80
   5   8   9  234.04    6.96
   5   8  10  377.75   14.54
   5   8  11  121.38    4.59
   5   8  12   19.25    1.65
   5   8  13   14.30    2.37
   5   8  14   17.47    1.94
   5   8  15   30.82    2.63
   5   8  16   43.95    4.53
   5   8  17    0.00    3.54
  -5  -9  13    0.00    2.73
  -5  -9  12    5.92    2.62
  -5  -9  11    0.00    2.16
  -5  -9  10   41.31    5.25
  -5  -9   9    0.02    2.28
  -5  -9   8    8.73    2.31
  -5  -9   7    4.60    2.49
  -5  -9   6    6.68    1.96
  -5  -9   5  155.01    6.70
  -5  -9   4  188.79    7.02
  -5  -9   3   51.94    4.44
  -5  -9   2    1.62    1.13
  -5  -9   1   12.49    1.39
   5   9   0   51.63    2.61
   5   9   1   25.77    1.67
   5   9   2    0.02    0.83
   5   9   3  399.84   10.65
   5   9   4   34.53    1.93
   5   9   5  186.69    6.12
   5   9   6   38.03    2.08
   5   9   7   10.26    1.18
   5   9   8    0.00    1.12
   5   9   9   63.34    3.02
   5   9  10   45.53    2.32
   5   9  11  118.36    4.24
   5   9  12  124.43    6.68
   5   9  13    9.47    1.87
   5   9  14   13.69    2.78
   5   9  15   12.45    2.78
   5   9  16    0.44    2.85
  -5 -10  12   42.68    5.98
  -5 -10  11   10.96    2.97
  -5 -10  10    0.00    2.95
  -5 -10   9   23.83    3.84
  -5 -10   8   42.94    3.94
  -5 -10   7   52.92    4.22
  -5 -10   6  121.64    6.46
  -5 -10   5   16.81    2.55
  -5 -10   4    8.96    2.09
  -5 -10   3   73.18    3.91
  -5 -10   2   26.58    2.83
  -5 -10   1  275.88    8.50
   5  10   0  271.14    9.33
   5  10   1  559.27   14.50
   5  10   2  384.18   10.20
   5  10   3  319.87   10.06
   5  10   4    5.30    1.40
   5  10   5   21.30    1.72
   5  10   6   26.93    1.85
   5  10   7   81.05    3.24
   5  10   8  119.96    4.62
   5  10   9   61.30    2.88
   5  10  10  142.25    7.41
   5  10  11   47.39    3.44
   5  10  12    2.93    2.17
   5  10  13   13.86    2.71
   5  10  14   20.10    2.38
   5  10  15    0.00    2.68
  -5 -11  10   60.35    5.02
  -5 -11   9   12.01    2.95
  -5 -11   8   52.08    4.43
  -5 -11   7    0.10    2.30
  -5 -11   6    0.00    1.91
  -5 -11   5    3.36    2.05
  -5 -11   4  256.87    9.34
  -5 -11   3   24.21    2.95
  -5 -11   2  108.25    7.30
  -5 -11   1    5.94    1.53
   5  11   0   86.27    3.76
   5  11   1    0.03    1.08
   5  11   2   88.13    3.34
   5  11   3   22.50    1.97
   5  11   4  158.73    6.07
   5  11   5   40.51    2.53
   5  11   6  138.54    6.34
   5  11   7   20.26    2.34
   5  11   8   16.41    2.02
   5  11   9   70.59    3.84
   5  11  10   53.41    3.15
   5  11  11  186.31   14.70
   5  11  12    7.92    3.00
   5  11  13   21.78    3.78
   5  11  14    8.92    4.09
  -5 -12   9    0.57    3.34
  -5 -12   8   35.90    3.81
  -5 -12   7    7.40    2.56
  -5 -12   6   19.37    2.92
  -5 -12   5   23.77    3.06
  -5 -12   4   22.36    2.93
  -5 -12   3   36.87    3.55
  -5 -12   2  107.97    8.00
  -5 -12   1   12.76    2.14
   5  12   0    5.26    1.92
   5  12   1    0.00    1.22
   5  12   2    4.54    1.38
   5  12   3   53.11    6.15
   5  12   4  102.35    5.98
   5  12   5    4.07    1.97
   5  12   6  214.54    9.15
   5  12   7   15.29    2.46
   5  12   8    7.64    2.13
   5  12   9    1.67    1.77
   5  12  10   30.57    3.05
   5  12  11   43.94    5.21
   5  12  12   23.16    8.26
   5  12  13   30.63   10.35
  -5 -13   7    0.00    2.46
  -5 -13   6    1.83    2.34
  -5 -13   5    3.95    2.44
  -5 -13   4   10.02    2.70
  -5 -13   3    3.02    3.44
  -5 -13   2    0.00    1.96
  -5 -13   1   34.37    3.43
   5  13   0   17.16    2.63
   5  13   1   10.03    1.97
   5  13   2  177.67    7.27
   5  13   3    0.00    1.95
   5  13   4    8.87    2.92
   5  13   5    0.00    2.27
   5  13   6    2.25    2.39
   5  13   7   35.31    4.86
   5  13   8  123.86    6.42
   5  13   9   13.82    3.30
   5  13  10  150.37    9.70
   5  13  11    0.00    2.68
  -5 -14   4    5.19    3.44
  -5 -14   3   20.73    3.86
  -5 -14   2    1.92    2.96
  -5 -14   1   22.35    4.05
   5  14   0    0.00    2.40
   5  14   1    0.00    2.92
   5  14   2    9.93    3.03
   5  14   3   35.22    5.03
   5  14   4    0.07    3.92
   5  14   5  194.94   10.70
   5  14   6   19.44    6.75
   5  14   7    0.00    3.63
   5  14   8   20.68    4.15
  -6   9   1    0.00    3.45
  -6   9   0   17.08    4.92
   6  -9   1    0.64    3.91
   6  -9   2   16.68    3.97
   6  -9   3    9.11    4.35
   6  -9   4   35.09    5.05
   6  -9   5    2.15   10.11
  -6   8   5   33.85    4.08
  -6   8   4   16.41    3.84
  -6   8   3    0.00    2.61
  -6   8   2    5.18    2.76
  -6   8   1   15.02    3.20
  -6   8   0   14.80    3.10
   6  -8   1   18.46    3.83
   6  -8   2   68.22    5.93
   6  -8   3    7.88    3.28
   6  -8   4  118.95    7.69
   6  -8   5    6.88    3.26
   6  -8   6   79.95    6.94
   6  -8   7    6.11    3.10
   6  -8   8    0.00    3.34
   6  -8   9    7.39    3.02
  -6   7   8    2.18    3.76
  -6   7   7   13.93    3.33
  -6   7   6  170.87   13.27
  -6   7   5   58.86    4.88
  -6   7   4   33.57    3.84
  -6   7   3    0.00    1.95
  -6   7   2    0.00    2.33
  -6   7   1    2.30    2.45
  -6   7   0   88.06    5.80
   6  -7   1   16.97    3.63
   6  -7   2   82.62    6.43
   6  -7   3   36.33    4.29
   6  -7   4   58.19    4.57
   6  -7   5   23.51    3.07
   6  -7   6   12.74    2.76
   6  -7   7   23.83    3.20
   6  -7   8  131.83    8.81
   6  -7   9   26.40    3.39
   6  -7  10    0.92    2.63
   6  -7  11    0.00    2.99
  -6   6  10    4.79    8.58
  -6   6   9    0.00    2.71
  -6   6   8    0.00    2.72
  -6   6   7    5.12    2.66
  -6   6   6  157.34    7.99
  -6   6   5    3.28    2.22
  -6   6   4   20.17    2.75
  -6   6   3    3.91    2.00
  -6   6   2    0.00    1.63
  -6   6   1   88.30    4.72
  -6   6   0    1.30    1.68
   6  -6   1    1.24    1.82
   6  -6   2   23.91    3.43
   6  -6   3   45.51    4.45
   6  -6   4    0.00    1.91
   6  -6   5    3.55    2.33
   6  -6   6   39.82    3.83
   6  -6   7    9.64    2.51
   6  -6   8   66.36    4.93
   6  -6   9   26.61    3.20
   6  -6  10   81.40    6.91
   6  -6  11   10.41    2.65
   6  -6  12    0.00    2.97
   6  -6  13    0.00    2.89
  -6   5  11    0.00    2.36
  -6   5  10    0.00    2.16
  -6   5   9    3.42    3.10
  -6   5   8  144.61    7.47
  -6   5   7    7.15    3.05
  -6   5   6  280.92    9.96
  -6   5   5    4.01    2.03
  -6   5   4    1.99    1.82
  -6   5   3    7.25    1.87
  -6   5   2   24.61    2.33
  -6   5   1    0.00    1.87
  -6   5   0   68.43    3.83
   6  -5   1    0.20    1.41
   6  -5   2   42.56    3.29
   6  -5   3   17.63    2.04
   6  -5   4    0.98    1.53
   6  -5   5   55.12    3.78
   6  -5   6    9.82    2.26
   6  -5   7  124.88    6.41
   6  -5   8   54.06    4.18
   6  -5   9   83.43    5.09
   6  -5  10   43.43    3.62
   6  -5  11    0.00    1.71
   6  -5  12    0.00    3.07
   6  -5  13   19.62    3.14
   6  -5  14    0.00    2.62
  -6   4  12   31.23    4.20
  -6   4  11   64.32    4.55
  -6   4  10   35.85    3.28
  -6   4   9    5.47    2.09
  -6   4   8   55.23    5.34
  -6   4   7    0.00    2.33
  -6   4   6   89.91    5.51
  -6   4   5   30.54    2.92
  -6   4   4   59.01    3.91
  -6   4   3   58.22    3.47
  -6   4   2  138.23    5.24
  -6   4   1   23.20    2.52
  -6   4   0    3.96    1.48
   6  -4   1    1.40    1.29
   6  -4   2  285.52    9.64
   6  -4   3    0.00    1.38
   6  -4   4   83.05    4.89
   6  -4   5   13.07    2.04
   6  -4   6   26.09    2.48
   6  -4   7   35.34    2.85
   6  -4   8    2.19    1.51
   6  -4   9  202.41    6.42
   6  -4  10  376.42   10.72
   6  -4  11   26.25    2.58
   6  -4  12   12.52    2.48
   6  -4  13    1.78    2.29
   6  -4  14    4.86    2.65
   6  -4  15   14.01    3.10
  -6   3  13  106.68    6.87
  -6   3  12    0.00    2.63
  -6   3  11   10.91    2.85
  -6   3  10    2.84    2.08
  -6   3   9    0.08    1.92
  -6   3   8   17.09    2.42
  -6   3   7   63.23    3.98
  -6   3   6    3.65    2.06
  -6   3   5   36.38    3.52
  -6   3   4  120.66    5.50
  -6   3   3  115.87    6.74
  -6   3   2   35.86    2.61
  -6   3   1   12.08    1.59
  -6   3   0  383.88   10.41
   6  -3   1   54.08    3.09
   6  -3   2  143.25    5.22
   6  -3   3  129.50    4.59
   6  -3   4  245.14    7.79
   6  -3   5    4.16    1.32
   6  -3   6  367.61   10.95
   6  -3   7   36.18    2.67
   6  -3   8  160.57    4.90
   6  -3   9   11.68    1.46
   6  -3  10   53.33    2.94
   6  -3  11  209.29    6.67
   6  -3  12    2.43    1.79
   6  -3  13   20.93    2.25
   6  -3  14    0.00    1.72
   6  -3  15    0.00    2.03
   6  -3  16    7.27    2.53
  -6   2  13    0.88    2.88
  -6   2  12   38.38    4.36
  -6   2  11    5.26    3.30
  -6   2  10   10.78    2.15
  -6   2   9    0.00    1.56
  -6   2   8    0.00    1.53
  -6   2   7   82.58    5.48
  -6   2   6    3.26    1.46
  -6   2   5  205.48    7.51
  -6   2   4    2.28    1.29
  -6   2   3   13.16    1.81
  -6   2   2    0.22    1.14
  -6   2   1    7.43    1.47
  -6   2   0   59.41    3.20
   6  -2   1    5.72    0.81
   6  -2   2  133.37    4.42
   6  -2   3    8.92    1.27
   6  -2   4  297.53    8.44
   6  -2   5   44.34    2.53
   6  -2   6    1.22    1.04
   6  -2   7    2.54    1.02
   6  -2   8   61.02    2.65
   6  -2   9    2.52    1.08
   6  -2  10   10.83    1.43
   6  -2  11    6.13    1.47
   6  -2  12   21.90    1.88
   6  -2  13    6.58    1.52
   6  -2  14    0.00    1.63
   6  -2  15    3.09    1.47
   6  -2  16   13.09    2.92
   6  -2  17   23.53    3.28
  -6   1  14   34.72    4.20
  -6   1  13    2.86    2.78
  -6   1  12   72.26    5.55
  -6   1  11    6.57    2.13
  -6   1  10   65.77    4.05
  -6   1   9   45.59    3.35
  -6   1   8  200.26    7.54
  -6   1   7   60.02    3.78
  -6   1   6  165.31    6.39
  -6   1   5   12.71    1.77
  -6   1   4    0.00    1.21
  -6   1   3   46.88    2.87
  -6   1   2   56.13    2.88
  -6   1   1  165.99    5.28
  -6   1   0   44.97    2.29
   6  -1   1  262.79    6.36
   6  -1   2    6.52    1.02
   6  -1   3   44.16    1.77
   6  -1   4  220.54    6.44
   6  -1   5   13.82    1.22
   6  -1   6  106.57    3.31
   6  -1   7   48.46    2.05
   6  -1   8   14.71    1.24
   6  -1   9  147.95    4.59
   6  -1  10  308.84    7.78
   6  -1  11    5.84    1.10
   6  -1  12    4.46    1.60
   6  -1  13   15.70    2.22
   6  -1  14    2.68    1.90
   6  -1  15    0.00    1.89
   6  -1  16    1.09    1.89
   6  -1  17   12.37    4.13
   6  -1  18    0.93    2.92
  -6   0  14    1.58    2.91
  -6   0  13   49.79    4.73
  -6   0  12   54.00    4.86
  -6   0  11  207.87    9.54
  -6   0  10    0.68    2.18
  -6   0   9   13.78    2.06
  -6   0   8    6.22    1.70
  -6   0   7   30.80    2.64
  -6   0   6   83.12    3.91
  -6   0   5   54.86    3.04
  -6   0   4  127.74    4.73
  -6   0   3   33.30    2.09
  -6   0   2    0.00    0.88
  -6   0   1  200.48    5.77
   6   0   0   28.65    2.08
   6   0   1  345.75    7.63
   6   0   2   49.43    2.35
   6   0   3    0.89    0.70
   6   0   4    0.00    0.61
   6   0   5  604.46   13.21
   6   0   6   32.49    1.48
   6   0   7  278.70    6.30
   6   0   8    1.87    0.66
   6   0   9  161.75    4.82
   6   0  10   17.26    1.41
   6   0  11   46.44    2.81
   6   0  12    1.53    1.48
   6   0  13    0.00    1.70
   6   0  14   11.99    1.93
   6   0  15   44.19    3.26
   6   0  16    0.00    2.34
   6   0  17    2.82    2.12
   6   0  18   23.14    4.62
  -6  -1  14    0.24    2.71
  -6  -1  13    8.82    2.83
  -6  -1  12  176.27   11.21
  -6  -1  11   30.97    3.81
  -6  -1  10  156.41    7.40
  -6  -1   9   72.78    4.24
  -6  -1   8    0.33    1.72
  -6  -1   7   27.54    2.54
  -6  -1   6    0.00    1.07
  -6  -1   5    2.22    1.31
  -6  -1   4   94.01    3.63
  -6  -1   3  182.05    7.19
  -6  -1   2    3.64    1.09
  -6  -1   1  277.74    6.71
   6   1   0  288.42    7.18
   6   1   1   41.91    2.11
   6   1   2   79.29    2.58
   6   1   3   46.53    1.92
   6   1   4  653.54   14.25
   6   1   5   62.29    2.08
   6   1   6  106.70    2.98
   6   1   7    1.57    0.63
   6   1   8   11.72    1.12
   6   1   9  409.04   10.18
   6   1  10   13.84    1.32
   6   1  11   31.19    1.85
   6   1  12   94.02    3.72
   6   1  13   13.53    1.84
   6   1  14    9.32    1.67
   6   1  15    3.29    1.57
   6   1  16   23.55    2.53
   6   1  17   51.36    3.67
   6   1  18   15.96    3.15
  -6  -2  15   19.51    3.82
  -6  -2  14    1.59    3.01
  -6  -2  13   61.25    5.62
  -6  -2  12   45.23    4.84
  -6  -2  11   42.42    4.51
  -6  -2  10    2.63    2.00
  -6  -2   9    0.00    2.43
  -6  -2   8   57.13    4.38
  -6  -2   7   32.38    2.72
  -6  -2   6  228.75    7.35
  -6  -2   5   13.49    1.53
  -6  -2   4   21.53    1.78
  -6  -2   3  406.13   10.37
  -6  -2   2  365.26    9.32
  -6  -2   1  396.77    9.46
   6   2   0  338.80    7.53
   6   2   1   41.49    1.68
   6   2   2   55.87    2.19
   6   2   3   19.38    1.19
   6   2   4  425.95   10.53
   6   2   5   55.20    2.19
   6   2   6   78.44    2.43
   6   2   7   15.46    1.07
   6   2   8    5.17    0.94
   6   2   9    1.01    0.63
   6   2  10   44.43    2.11
   6   2  11   51.29    2.24
   6   2  12  230.45    6.90
   6   2  13  161.81    5.30
   6   2  14    0.00    1.27
   6   2  15   75.73    3.82
   6   2  16    4.50    1.75
   6   2  17    3.80    1.88
   6   2  18    0.00    2.23
  -6  -3  15    0.00    3.31
  -6  -3  14   33.16    4.04
  -6  -3  13   29.57    3.87
  -6  -3  12   15.70    3.25
  -6  -3  11  144.21    7.50
  -6  -3  10   14.87    3.76
  -6  -3   9   15.12    2.64
  -6  -3   8   17.07    2.84
  -6  -3   7   23.47    2.40
  -6  -3   6   95.03    4.15
  -6  -3   5  248.67    7.26
  -6  -3   4  168.16    5.27
  -6  -3   3  329.92    8.58
  -6  -3   2    5.38    1.05
  -6  -3   1   32.14    1.62
   6   3   0   67.39    2.12
   6   3   1   23.39    1.27
   6   3   2  999.52   19.00
   6   3   3  462.61    9.83
   6   3   4  196.92    4.60
   6   3   5  237.10    6.12
   6   3   6   17.24    1.02
   6   3   7    0.00    0.57
   6   3   8   53.69    2.37
   6   3   9   25.81    1.53
   6   3  10  263.27    7.92
   6   3  11   23.33    1.54
   6   3  12   33.60    2.32
   6   3  13   84.74    4.16
   6   3  14    6.21    1.43
   6   3  15   19.33    1.65
   6   3  16    0.00    1.57
   6   3  17    9.17    1.71
   6   3  18   11.80    2.00
   6   3  19    0.00    2.17
  -6  -4  14   77.05    7.18
  -6  -4  13    2.57    2.83
  -6  -4  12   19.62    3.18
  -6  -4  11   14.15    2.74
  -6  -4  10  142.09    6.99
  -6  -4   9    0.17    1.39
  -6  -4   8  249.41    8.72
  -6  -4   7  305.50   10.16
  -6  -4   6  371.63   10.96
  -6  -4   5  143.48    4.57
  -6  -4   4   11.83    1.41
  -6  -4   3   86.33    2.98
  -6  -4   2   25.57    1.63
  -6  -4   1  186.98    4.75
   6   4   0   20.69    1.18
   6   4   1  128.75    3.22
   6   4   2   15.10    1.07
   6   4   3   56.63    2.05
   6   4   4   65.86    2.09
   6   4   5  103.02    3.19
   6   4   6    8.40    0.96
   6   4   7    2.05    0.61
   6   4   8    4.42    0.52
   6   4   9    0.00    0.48
   6   4  10    1.08    0.65
   6   4  11    0.00    0.86
   6   4  12   20.26    1.63
   6   4  13   48.02    2.71
   6   4  14  131.39    5.38
   6   4  15    4.72    1.63
   6   4  16    3.54    2.04
   6   4  17   12.91    3.18
   6   4  18    8.20    3.23
  -6  -5  14   12.72    3.24
  -6  -5  13    0.00    2.22
  -6  -5  12  183.33    8.81
  -6  -5  11    0.00    1.82
  -6  -5  10    2.99    1.80
  -6  -5   9    3.30    1.84
  -6  -5   8    0.00    1.42
  -6  -5   7    5.66    1.74
  -6  -5   6    0.51    1.34
  -6  -5   5  159.13    5.67
  -6  -5   4  233.26    6.56
  -6  -5   3  122.70    3.77
  -6  -5   2   25.05    1.50
  -6  -5   1    6.27    0.83
   6   5   0   96.72    2.90
   6   5   1  434.30    9.38
   6   5   2   70.88    2.59
   6   5   3   55.01    2.15
   6   5   4   78.53    2.54
   6   5   5   47.85    1.88
   6   5   6  105.33    3.86
   6   5   7   89.30    4.90
   6   5   8  103.55    5.31
   6   5   9  114.45    5.76
   6   5  10    7.30    1.89
   6   5  11    9.69    1.03
   6   5  12   52.30    2.56
   6   5  13   27.33    1.69
   6   5  14   52.93    2.82
   6   5  15    5.18    1.56
   6   5  16   79.59    4.74
   6   5  17    0.18    3.25
   6   5  18    2.54    2.97
  -6  -6  14    0.00    2.77
  -6  -6  13   36.49    4.11
  -6  -6  12    0.00    2.08
  -6  -6  11    0.04    2.53
  -6  -6  10    7.05    2.00
  -6  -6   9   14.87    2.31
  -6  -6   8   28.36    2.75
  -6  -6   7   61.31    3.94
  -6  -6   6   39.90    3.38
  -6  -6   5    6.09    1.64
  -6  -6   4   61.47    3.74
  -6  -6   3   46.05    2.62
  -6  -6   2    4.46    0.98
  -6  -6   1   37.06    2.03
   6   6   0    1.34    0.70
   6   6   1  114.38    3.84
   6   6   2    1.61    0.69
   6   6   3   58.04    2.14
   6   6   4  323.78    8.17
   6   6   5  196.86    5.61
   6   6   6   14.51    0.87
   6   6   7    0.00    2.19
   6   6   8  214.41    9.01
   6   6   9   72.57    4.60
   6   6  10  194.81    8.48
   6   6  11  136.86    5.55
   6   6  12   71.12    5.73
   6   6  13   51.75    3.03
   6   6  14   66.30    3.82
   6   6  15    2.78    2.08
   6   6  16    0.74    1.90
   6   6  17   18.58    2.91
   6   6  18    8.29    3.41
  -6  -7  13   21.91    3.34
  -6  -7  12    0.00    2.49
  -6  -7  11   51.54    4.66
  -6  -7  10   14.49    2.99
  -6  -7   9    2.47    2.11
  -6  -7   8   32.12    3.43
  -6  -7   7  172.19    7.33
  -6  -7   6    0.00    2.16
  -6  -7   5    9.86    1.89
  -6  -7   4   70.24    4.15
  -6  -7   3    3.12    1.21
  -6  -7   2  161.42    6.23
  -6  -7   1   31.49    2.03
   6   7   0  310.87    7.80
   6   7   1    8.51    0.91
   6   7   2   42.84    2.15
   6   7   3   51.13    2.05
   6   7   4  300.25    7.64
   6   7   5    1.89    0.71
   6   7   6  230.84    6.93
   6   7   7   63.54    2.66
   6   7   8   90.12    5.19
   6   7   9   40.00    3.67
   6   7  10   86.64    7.40
   6   7  11   15.23    1.37
   6   7  12   63.58    3.80
   6   7  13    1.20    1.17
   6   7  14   12.06    1.45
   6   7  15   42.82    2.67
   6   7  16   14.51    2.32
   6   7  17    3.36    3.11
   6   7  18    0.97    3.04
  -6  -8  13    4.56    3.47
  -6  -8  12    0.46    2.57
  -6  -8  11   21.46    3.40
  -6  -8  10    0.00    2.10
  -6  -8   9    0.30    2.17
  -6  -8   8   22.93    3.11
  -6  -8   7    8.12    2.14
  -6  -8   6  141.22    7.67
  -6  -8   5  546.76   18.14
  -6  -8   4    0.79    1.38
  -6  -8   3  156.41    5.51
  -6  -8   2   77.19    4.12
  -6  -8   1   23.24    1.77
   6   8   0  139.08    4.74
   6   8   1   27.88    1.53
   6   8   2    3.28    1.05
   6   8   3  289.19    8.46
   6   8   4   58.15    3.54
   6   8   5   17.05    1.27
   6   8   6   29.19    2.04
   6   8   7   52.72    2.56
   6   8   8   22.34    1.32
   6   8   9   24.40    1.44
   6   8  10  153.42    7.48
   6   8  11   23.79    1.82
   6   8  12    8.95    2.33
   6   8  13    0.00    1.50
   6   8  14    0.00    1.22
   6   8  15   15.33    3.25
   6   8  16    0.00    2.48
   6   8  17   35.04    4.19
  -6  -9  12   30.07    4.36
  -6  -9  11    5.46    2.70
  -6  -9  10    5.05    2.56
  -6  -9   9    0.00    2.38
  -6  -9   8   34.93    3.64
  -6  -9   7   13.43    2.40
  -6  -9   6    0.28    1.77
  -6  -9   5  681.27   22.05
  -6  -9   4  235.76    8.38
  -6  -9   3  125.52    5.25
  -6  -9   2   17.96    1.79
  -6  -9   1  367.06   11.59
   6   9   0    2.01    1.14
   6   9   1   31.69    1.81
   6   9   2  111.54    4.21
   6   9   3  139.12    4.79
   6   9   4  601.23   16.22
   6   9   5  252.96    8.00
   6   9   6  232.80    9.22
   6   9   7   18.83    1.76
   6   9   8   81.77    3.57
   6   9   9   63.63    2.71
   6   9  10    4.09    1.22
   6   9  11   33.54    1.87
   6   9  12   54.01    2.68
   6   9  13    0.00    1.18
   6   9  14   77.33    4.45
   6   9  15    0.00    2.33
   6   9  16   11.71    6.16
  -6 -10  11   19.70    3.90
  -6 -10  10   26.44    3.44
  -6 -10   9    1.22    2.44
  -6 -10   8    0.00    2.10
  -6 -10   7    0.00    2.01
  -6 -10   6    8.04    2.25
  -6 -10   5   20.05    3.43
  -6 -10   4   18.60    2.59
  -6 -10   3  418.73   15.88
  -6 -10   2   23.08    2.21
  -6 -10   1    4.65    1.33
   6  10   0   26.68    2.22
   6  10   1   62.33    3.03
   6  10   2    0.00    1.23
   6  10   3  260.29    8.79
   6  10   4    0.00    1.10
   6  10   5  137.61    4.97
   6  10   6   38.02    2.22
   6  10   7   36.59    3.48
   6  10   8   62.11    3.33
   6  10   9   22.74    2.09
   6  10  10  283.28    9.61
   6  10  11   60.16    4.67
   6  10  12    1.65    1.21
   6  10  13   16.80    1.74
   6  10  14   17.36    2.62
   6  10  15    4.60    2.50
  -6 -11  10    8.36    9.19
  -6 -11   9    3.01    2.47
  -6 -11   8   11.72    2.78
  -6 -11   7    1.93    2.23
  -6 -11   6   30.53    3.45
  -6 -11   5    1.81    1.97
  -6 -11   4   65.93    4.37
  -6 -11   3   15.37    2.25
  -6 -11   2  142.84    5.99
  -6 -11   1    0.99    1.40
   6  11   0    5.75    1.51
   6  11   1    0.00    1.06
   6  11   2   57.29    3.69
   6  11   3    6.28    1.41
   6  11   4    4.17    1.30
   6  11   5    0.00    1.20
   6  11   6  137.54    5.40
   6  11   7    0.74    1.05
   6  11   8  162.25    7.16
   6  11   9   30.78    4.22
   6  11  10    6.46    2.30
   6  11  11    1.23    1.99
   6  11  12    0.00    2.52
   6  11  13    8.97    3.01
   6  11  14    8.20    3.24
  -6 -12   8    2.08    2.88
  -6 -12   7    0.00    2.48
  -6 -12   6   51.69    4.36
  -6 -12   5    0.00    2.09
  -6 -12   4   41.17    3.88
  -6 -12   3   17.44    2.80
  -6 -12   2   48.29    3.68
  -6 -12   1   18.38    2.24
   6  12   0  122.41    5.27
   6  12   1    3.57    1.57
   6  12   2  124.31    5.23
   6  12   3    0.00    1.36
   6  12   4   23.25    2.22
   6  12   5   42.85    3.21
   6  12   6   38.29    2.54
   6  12   7    0.59    1.80
   6  12   8   21.70    2.20
   6  12   9   24.02    4.32
   6  12  10    5.77    3.06
   6  12  11   32.68    4.56
   6  12  12    4.27    4.40
   6  12  13   38.52   12.20
  -6 -13   6    2.18    3.05
  -6 -13   5    0.00    2.37
  -6 -13   4    0.65    2.46
  -6 -13   3   21.28    3.09
  -6 -13   2    1.48    2.15
  -6 -13   1    0.00    1.95
   6  13   0    1.13    1.75
   6  13   1    5.59    1.66
   6  13   2    0.07    2.53
   6  13   3    7.35    3.33
   6  13   4   54.42    3.17
   6  13   5    0.00    2.40
   6  13   6    9.10    2.54
   6  13   7    1.81    2.11
   6  13   8   31.42    3.02
   6  13   9   17.52    3.74
   6  13  10  109.06   13.89
   6  13  11    7.32    4.00
  -6 -14   3   27.06    3.74
  -6 -14   2    0.00    3.09
  -6 -14   1   65.26    4.60
   6  14   0    0.00    2.15
   6  14   1   14.92    2.59
   6  14   2   32.22    5.35
   6  14   3    0.00    3.14
   6  14   4   26.92    5.26
   6  14   5    1.11    3.23
   6  14   6   46.82    5.72
   6  14   7   23.60    4.48
   6  14   8   43.93    6.50
  -7   8   0    8.13    3.60
   7  -8   1    0.00    3.04
   7  -8   2   10.08    4.16
   7  -8   3    0.00    3.40
   7  -8   4    0.00    3.48
  -7   7   5    6.51    4.15
  -7   7   4   31.37    4.26
  -7   7   3   28.26    3.82
  -7   7   2   14.97    5.38
  -7   7   1    3.98    2.90
  -7   7   0    0.13    2.62
   7  -7   1    0.07    2.59
   7  -7   2   15.46    3.18
   7  -7   3    6.03    3.31
   7  -7   4   49.29    5.85
   7  -7   5    3.71    4.77
   7  -7   6   40.85    4.11
   7  -7   7   38.42    4.03
   7  -7   8   37.69    4.20
  -7   6   7  155.12   16.79
  -7   6   6   93.02    6.34
  -7   6   5    1.28    3.62
  -7   6   4    3.67    3.55
  -7   6   3    1.52    2.44
  -7   6   2    0.00    2.15
  -7   6   1   32.45    3.24
  -7   6   0    0.00    2.11
   7  -6   1   33.76    3.14
   7  -6   2    0.00    2.31
   7  -6   3    1.03    2.53
   7  -6   4    0.00    2.58
   7  -6   5    0.00    2.26
   7  -6   6   14.76    2.96
   7  -6   7    8.29    2.63
   7  -6   8   31.86    3.80
   7  -6   9   63.68    5.18
   7  -6  10    2.81    2.82
   7  -6  11    3.12    3.03
  -7   5   9    0.00    3.27
  -7   5   8    0.00    2.20
  -7   5   7    0.84    3.77
  -7   5   6    0.00    2.61
  -7   5   5  106.91    6.58
  -7   5   4  124.58    6.80
  -7   5   3    6.57    2.19
  -7   5   2    0.00    1.73
  -7   5   1    2.02    1.93
  -7   5   0    0.00    1.83
   7  -5   1    1.60    1.95
   7  -5   2    0.44    2.04
   7  -5   3   34.03    3.53
   7  -5   4    0.00    1.89
   7  -5   5   52.08    3.74
   7  -5   6    2.72    2.10
   7  -5   7    0.37    2.24
   7  -5   8    2.97    2.41
   7  -5   9   40.15    3.91
   7  -5  10    0.00    2.34
   7  -5  11    1.52    2.81
   7  -5  12    0.00    2.30
   7  -5  13    1.50    3.86
  -7   4  10   16.71    3.30
  -7   4   9   23.18    3.02
  -7   4   8  136.80   11.59
  -7   4   7   24.31    2.98
  -7   4   6   14.06    3.08
  -7   4   5   11.71    2.73
  -7   4   4   48.04    4.22
  -7   4   3    3.73    2.61
  -7   4   2   71.04    4.31
  -7   4   1    8.48    1.60
  -7   4   0   22.52    2.55
   7  -4   1    8.29    1.96
   7  -4   2   30.32    2.85
   7  -4   3    5.89    3.12
   7  -4   4   47.78    3.56
   7  -4   5  101.19    5.03
   7  -4   6   66.76    4.22
   7  -4   7   47.20    3.52
   7  -4   8   99.46    5.24
   7  -4   9    0.00    1.90
   7  -4  10   16.19    2.57
   7  -4  11   39.63    3.38
   7  -4  12    9.67    2.53
   7  -4  13   29.04    3.25
   7  -4  14    7.01    2.35
  -7   3  11   52.98    4.15
  -7   3  10    9.92    2.51
  -7   3   9   12.59    2.64
  -7   3   8    0.00    1.90
  -7   3   7    4.33    2.09
  -7   3   6   41.30    3.49
  -7   3   5  120.78    5.76
  -7   3   4    1.32    1.84
  -7   3   3   21.92    2.78
  -7   3   2    1.21    1.66
  -7   3   1    8.14    1.75
  -7   3   0    0.00    1.44
   7  -3   1    2.95    1.62
   7  -3   2   76.54    4.03
   7  -3   3   39.39    2.85
   7  -3   4   41.76    3.00
   7  -3   5   31.30    2.52
   7  -3   6    6.36    2.28
   7  -3   7  114.12    4.84
   7  -3   8   88.42    4.40
   7  -3   9   67.66    3.60
   7  -3  10   14.81    1.77
   7  -3  11    3.11    1.47
   7  -3  12    5.17    1.83
   7  -3  13    5.60    1.91
   7  -3  14    0.00    2.02
   7  -3  15    7.15    3.49
  -7   2  12   84.43    6.17
  -7   2  11   70.82    6.00
  -7   2  10   26.09    3.04
  -7   2   9   73.09    4.68
  -7   2   8    0.00    1.88
  -7   2   7   19.43    2.90
  -7   2   6    0.00    1.62
  -7   2   5  101.01    5.43
  -7   2   4    0.00    1.40
  -7   2   3  113.25    5.16
  -7   2   2   75.75    4.73
  -7   2   1   96.78    5.42
  -7   2   0  210.28    8.57
   7  -2   1  102.38    4.23
   7  -2   2   36.80    2.54
   7  -2   3   19.86    1.87
   7  -2   4  160.26    5.70
   7  -2   5    0.00    1.14
   7  -2   6  136.82    5.53
   7  -2   7   42.78    2.60
   7  -2   8   28.98    2.11
   7  -2   9   25.32    1.71
   7  -2  10    7.51    1.38
   7  -2  11    0.00    1.31
   7  -2  12    0.42    1.53
   7  -2  13    0.00    1.35
   7  -2  14    0.00    2.00
   7  -2  15    1.53    2.97
   7  -2  16    0.00    2.88
  -7   1  12   41.47    4.45
  -7   1  11   69.91    4.27
  -7   1  10   22.96    2.83
  -7   1   9   62.76    4.24
  -7   1   8    0.00    1.75
  -7   1   7   37.56    3.19
  -7   1   6   55.72    3.88
  -7   1   5    5.18    1.84
  -7   1   4   27.99    2.56
  -7   1   3    6.56    2.04
  -7   1   2   18.09    2.11
  -7   1   1   16.03    1.75
  -7   1   0    1.71    0.98
   7  -1   1  175.39    5.08
   7  -1   2    0.00    0.61
   7  -1   3  457.48   12.29
   7  -1   4  154.64    5.21
   7  -1   5    0.00    1.04
   7  -1   6   75.88    3.01
   7  -1   7    0.92    0.97
   7  -1   8   51.80    2.57
   7  -1   9    1.36    1.00
   7  -1  10   94.36    3.45
   7  -1  11   44.89    2.86
   7  -1  12   46.09    3.26
   7  -1  13    1.46    1.77
   7  -1  14    8.43    2.29
   7  -1  15    2.32    2.23
   7  -1  16    0.33    2.54
   7  -1  17    0.00    3.03
  -7   0  13   12.97    3.61
  -7   0  12   20.04    3.67
  -7   0  11   34.67    4.22
  -7   0  10   31.42    2.96
  -7   0   9   16.88    2.29
  -7   0   8    8.07    1.94
  -7   0   7   13.28    2.20
  -7   0   6   21.66    2.33
  -7   0   5  121.69    4.90
  -7   0   4  251.60    8.04
  -7   0   3   20.32    2.15
  -7   0   2    7.42    1.43
  -7   0   1    4.75    1.24
   7   0   0   84.74    3.65
   7   0   1   65.91    3.33
   7   0   2   71.16    3.24
   7   0   3  162.28    5.21
   7   0   4  317.78    8.40
   7   0   5  129.53    4.46
   7   0   6    0.23    0.87
   7   0   7  133.43    4.05
   7   0   8   52.79    2.70
   7   0   9  329.96    8.73
   7   0  10    3.87    1.40
   7   0  11  431.62   11.79
   7   0  12   16.94    1.98
   7   0  13   22.18    2.36
   7   0  14    8.09    2.15
   7   0  15    2.75    2.08
   7   0  16    8.30    2.53
   7   0  17    7.32    3.67
  -7  -1  13   41.32    4.35
  -7  -1  12   57.27    5.43
  -7  -1  11    5.22    2.97
  -7  -1  10  141.22    6.33
  -7  -1   9    2.05    1.58
  -7  -1   8  148.45    6.31
  -7  -1   7    6.56    1.74
  -7  -1   6  242.39    8.60
  -7  -1   5   35.17    2.60
  -7  -1   4  106.35    4.79
  -7  -1   3  160.01    5.21
  -7  -1   2   68.02    3.12
  -7  -1   1  107.30    3.93
   7   1   0    2.66    0.86
   7   1   1  369.21   10.14
   7   1   2   51.07    2.77
   7   1   3    7.95    1.14
   7   1   4   95.07    3.14
   7   1   5   31.39    1.69
   7   1   6    4.50    1.12
   7   1   7  322.57    8.38
   7   1   8    0.00    0.74
   7   1   9    9.78    1.16
   7   1  10    0.00    0.93
   7   1  11    4.52    1.34
   7   1  12   47.84    2.68
   7   1  13    9.01    1.79
   7   1  14    0.00    1.38
   7   1  15    7.47    1.80
   7   1  16    0.00    1.86
   7   1  17    2.87    2.50
   7   1  18    0.00    2.51
  -7  -2  13   11.43    5.12
  -7  -2  12    1.79    3.08
  -7  -2  11   50.45    6.18
  -7  -2  10    9.08    2.86
  -7  -2   9   15.18    2.19
  -7  -2   8    0.00    2.64
  -7  -2   7    0.56    1.46
  -7  -2   6   52.59    3.51
  -7  -2   5    0.00    1.12
  -7  -2   4   51.94    2.94
  -7  -2   3  228.05    6.86
  -7  -2   2   41.93    2.30
  -7  -2   1    1.86    0.78
   7   2   0  158.41    4.60
   7   2   1    2.05    0.94
   7   2   2  725.03   18.40
   7   2   3    5.46    1.10
   7   2   4  340.03    8.70
   7   2   5   44.95    2.46
   7   2   6   18.94    1.55
   7   2   7   75.77    2.75
   7   2   8  158.15    4.60
   7   2   9    0.00    0.74
   7   2  10  185.57    5.19
   7   2  11   24.96    1.60
   7   2  12   47.32    2.53
   7   2  13   19.54    1.66
   7   2  14    3.20    1.38
   7   2  15    7.91    1.62
   7   2  16    0.00    1.52
   7   2  17   12.00    2.09
   7   2  18    2.40    2.46
  -7  -3  13    0.00    2.80
  -7  -3  12   16.83    3.37
  -7  -3  11  139.53    9.01
  -7  -3  10   82.89    6.38
  -7  -3   9   44.68    4.64
  -7  -3   8    3.80    1.87
  -7  -3   7    1.46    2.34
  -7  -3   6   15.45    2.22
  -7  -3   5    0.00    1.42
  -7  -3   4   91.24    3.91
  -7  -3   3  217.55    6.99
  -7  -3   2   82.49    3.35
  -7  -3   1    0.31    0.83
   7   3   0  528.08   12.34
   7   3   1  179.29    4.83
   7   3   2   36.06    1.95
   7   3   3   56.99    2.87
   7   3   4  101.20    3.60
   7   3   5   89.98    3.09
   7   3   6   32.92    1.66
   7   3   7   10.41    1.01
   7   3   8   27.67    1.41
   7   3   9   97.36    3.08
   7   3  10   11.77    1.70
   7   3  11  181.29    5.83
   7   3  12    0.00    1.13
   7   3  13  129.53    5.01
   7   3  14    2.61    1.71
   7   3  15    0.00    3.64
   7   3  16    0.00    2.09
   7   3  17   14.81    4.12
   7   3  18    2.77    3.83
  -7  -4  13   23.02    3.73
  -7  -4  12  203.26    9.32
  -7  -4  11    7.37    2.77
  -7  -4  10   70.75    5.24
  -7  -4   9  336.21   12.64
  -7  -4   8  345.22   12.84
  -7  -4   7   64.07    3.50
  -7  -4   6   49.08    3.07
  -7  -4   5  215.34    6.61
  -7  -4   4   92.57    3.89
  -7  -4   3   27.17    1.98
  -7  -4   2   89.26    3.25
  -7  -4   1  222.83    6.16
   7   4   0    4.00    0.85
   7   4   1  184.88    4.98
   7   4   2    0.68    0.81
   7   4   3  195.05    5.69
   7   4   4  128.96    3.61
   7   4   5   17.22    1.12
   7   4   6  114.33    3.20
   7   4   7   63.42    3.01
   7   4   8    0.00    0.66
   7   4   9   26.49    1.72
   7   4  10    0.00    0.76
   7   4  11   63.46    2.62
   7   4  12    1.06    0.97
   7   4  13   38.14    2.44
   7   4  14    6.47    1.39
   7   4  15    0.28    1.85
   7   4  16   52.66    5.26
   7   4  17    0.00    3.77
   7   4  18    2.10    2.67
  -7  -5  13    0.00    2.75
  -7  -5  12    0.00    2.47
  -7  -5  11    2.65    2.50
  -7  -5  10  112.63    5.61
  -7  -5   9   29.97    2.97
  -7  -5   8  417.09   14.84
  -7  -5   7  364.54   11.90
  -7  -5   6   23.74    2.97
  -7  -5   5    2.11    1.60
  -7  -5   4   11.12    1.79
  -7  -5   3  193.44    6.07
  -7  -5   2    5.49    1.13
  -7  -5   1  216.75    6.07
   7   5   0   18.53    1.34
   7   5   1  273.34    6.86
   7   5   2   69.26    2.83
   7   5   3  937.52   22.06
   7   5   4    1.39    0.70
   7   5   5  430.51    9.63
   7   5   6   14.29    1.58
   7   5   7   10.61    0.95
   7   5   8    0.00    0.49
   7   5   9  105.72    4.03
   7   5  10   41.11    2.16
   7   5  11  185.56    6.36
   7   5  12   16.97    1.58
   7   5  13   59.68    2.57
   7   5  14    0.17    1.45
   7   5  15   19.79    1.92
   7   5  16    0.93    1.96
   7   5  17    0.00    2.34
   7   5  18   22.54    3.44
  -7  -6  13   29.88    3.87
  -7  -6  12   28.03    5.11
  -7  -6  11   10.39    2.68
  -7  -6  10    0.00    1.94
  -7  -6   9    5.30    2.22
  -7  -6   8    9.03    2.47
  -7  -6   7  507.56   17.39
  -7  -6   6  593.41   19.70
  -7  -6   5    8.15    1.95
  -7  -6   4  143.23    5.81
  -7  -6   3    0.00    1.03
  -7  -6   2   23.15    1.74
  -7  -6   1   24.43    1.73
   7   6   0  129.22    3.89
   7   6   1   70.24    2.66
   7   6   2  277.38    7.81
   7   6   3   19.54    1.61
   7   6   4   31.36    1.85
   7   6   5   45.93    2.45
   7   6   6    9.86    0.94
   7   6   7  332.85   10.20
   7   6   8   17.11    2.61
   7   6   9    1.16    1.88
   7   6  10   13.01    2.52
   7   6  11    4.20    1.96
   7   6  12   43.90    3.84
   7   6  13    1.22    2.23
   7   6  14   19.78    1.98
   7   6  15   11.73    2.24
   7   6  16    2.20    1.83
   7   6  17    2.43    2.92
   7   6  18    4.89    3.05
  -7  -7  12   10.54    3.31
  -7  -7  11    0.00    2.40
  -7  -7  10   12.79    2.86
  -7  -7   9    0.00    2.17
  -7  -7   8    1.03    2.08
  -7  -7   7  149.75    7.00
  -7  -7   6  316.70   11.77
  -7  -7   5   70.25    4.88
  -7  -7   4  184.54    7.59
  -7  -7   3    2.47    1.35
  -7  -7   2  331.10   10.81
  -7  -7   1    0.00    0.93
   7   7   0    0.00    0.85
   7   7   1   63.36    3.15
   7   7   2   90.95    3.47
   7   7   3  212.05    6.18
   7   7   4    0.00    0.88
   7   7   5   43.40    2.14
   7   7   6   35.78    1.75
   7   7   7   47.74    1.95
   7   7   8  200.73    8.91
   7   7   9  194.32    8.70
   7   7  10   15.48    2.83
   7   7  11    9.93    2.49
   7   7  12    0.80    1.98
   7   7  13   12.14    1.72
   7   7  14    0.09    1.51
   7   7  15   12.18    1.94
   7   7  16    0.00    2.05
   7   7  17   82.76    5.69
  -7  -8  12    6.54    3.15
  -7  -8  11    3.36    3.14
  -7  -8  10   11.31    3.01
  -7  -8   9   47.20    4.34
  -7  -8   8    2.19    2.25
  -7  -8   7   18.82    3.37
  -7  -8   6   28.68    3.19
  -7  -8   5  159.62    8.91
  -7  -8   4   35.50    2.95
  -7  -8   3  121.47    4.83
  -7  -8   2    4.89    1.77
  -7  -8   1   92.34    4.01
   7   8   0    4.24    1.11
   7   8   1    7.76    1.67
   7   8   2   21.71    1.79
   7   8   3   37.06    2.18
   7   8   4  202.21    6.08
   7   8   5  115.09    4.52
   7   8   6   30.65    1.86
   7   8   7   22.79    1.65
   7   8   8  208.74    7.10
   7   8   9  221.03    9.40
   7   8  10    5.94    2.24
   7   8  11    0.00    1.91
   7   8  12   31.09    2.91
   7   8  13   12.66    2.66
   7   8  14   19.35    2.15
   7   8  15    5.82    2.13
   7   8  16    4.50    2.49
   7   8  17    9.85    5.38
  -7  -9  11    0.00    3.06
  -7  -9  10   51.38    4.73
  -7  -9   9    0.00    2.20
  -7  -9   8   11.38    2.81
  -7  -9   7   12.93    2.77
  -7  -9   6    0.40    1.95
  -7  -9   5  222.45    8.91
  -7  -9   4   72.67    4.42
  -7  -9   3  180.89    6.98
  -7  -9   2  137.45    5.72
  -7  -9   1  127.21    5.29
   7   9   0  411.36   11.81
   7   9   1  505.38   16.64
   7   9   2  478.31   15.66
   7   9   3   26.20    2.10
   7   9   4    1.47    1.06
   7   9   5   30.64    1.96
   7   9   6  252.11    8.78
   7   9   7   74.04    3.91
   7   9   8  122.86    4.14
   7   9   9  460.00   14.84
   7   9  10    0.08    1.04
   7   9  11   28.94    2.16
   7   9  12   55.44    3.24
   7   9  13    0.00    1.33
   7   9  14    9.13    2.15
   7   9  15    4.49    2.44
   7   9  16   40.39    4.26
  -7 -10  10   61.91    5.99
  -7 -10   9   12.28    2.78
  -7 -10   8   16.32    2.95
  -7 -10   7    7.62    2.52
  -7 -10   6    2.49    2.20
  -7 -10   5    8.38    2.33
  -7 -10   4    2.00    2.04
  -7 -10   3  273.94    9.06
  -7 -10   2    1.58    1.46
  -7 -10   1  407.77   11.89
   7  10   0    9.95    1.47
   7  10   1  155.11    6.48
   7  10   2    0.00    1.35
   7  10   3    8.98    1.61
   7  10   4  112.80    4.53
   7  10   5   59.42    3.04
   7  10   6    8.56    2.78
   7  10   7  152.51    6.47
   7  10   8    1.29    2.21
   7  10   9  150.56    5.94
   7  10  10  116.50    4.52
   7  10  11    6.01    1.55
   7  10  12   55.12    6.75
   7  10  13    1.77    2.50
   7  10  14    0.00    2.06
   7  10  15    0.00    3.86
  -7 -11   8    0.00    2.53
  -7 -11   7    0.99    2.43
  -7 -11   6   89.58    9.05
  -7 -11   5    0.00    2.09
  -7 -11   4  144.62    7.88
  -7 -11   3    3.73    1.87
  -7 -11   2    7.23    1.87
  -7 -11   1    7.08    1.76
   7  11   0  127.40    5.06
   7  11   1    0.72    1.56
   7  11   2    0.00    1.88
   7  11   3    0.59    1.47
   7  11   4   39.85    2.71
   7  11   5  130.86    5.08
   7  11   6   12.67    2.42
   7  11   7   17.16    2.24
   7  11   8   40.49    3.18
   7  11   9   30.29    2.56
   7  11  10    5.57    1.80
   7  11  11   11.43    1.58
   7  11  12    0.00    1.92
   7  11  13    9.10    2.53
   7  11  14   15.21    3.85
  -7 -12   7    0.00    3.16
  -7 -12   6    3.81    2.61
  -7 -12   5    2.68    2.47
  -7 -12   4  105.24    8.21
  -7 -12   3    3.12    2.85
  -7 -12   2   28.13    3.95
  -7 -12   1    7.47    3.02
   7  12   0    0.64    1.55
   7  12   1   19.75    2.57
   7  12   2    3.17    1.83
   7  12   3   22.02    2.31
   7  12   4    2.86    1.89
   7  12   5   51.43    3.62
   7  12   6   11.53    2.10
   7  12   7    1.30    1.04
   7  12   8    4.31    1.79
   7  12   9   45.09    3.65
   7  12  10    0.00    2.84
   7  12  11   15.90    3.78
   7  12  12    6.13    9.39
  -7 -13   5    0.00    2.62
  -7 -13   4    0.00    2.57
  -7 -13   3   32.12    3.74
  -7 -13   2  128.16    6.80
  -7 -13   1   31.54    3.26
   7  13   0   25.18    2.82
   7  13   1    0.00    1.89
   7  13   2    1.75    2.05
   7  13   3    2.13    1.70
   7  13   4   71.41    4.59
   7  13   5    6.85    3.58
   7  13   6   19.62    2.18
   7  13   7   35.82    3.14
   7  13   8    0.00    5.41
   7  13   9    6.95    4.36
   7  13  10    3.37    6.38
  -7 -14   1    0.00    4.37
   7  14   0    5.67    5.49
   7  14   1   46.16    4.95
   7  14   2   21.08    4.10
   7  14   3   27.04    4.69
   7  14   4   21.85    3.07
   7  14   5    0.00    2.76
   7  14   6    2.12    4.84
   7  14   7   25.63    4.03
  -8   6   3    1.18    3.14
  -8   6   2    0.00    2.82
  -8   6   1    1.27    2.88
  -8   6   0    3.00    2.95
   8  -6   1    6.69    2.97
   8  -6   2    3.11    2.82
   8  -6   3   15.46    3.22
   8  -6   4   13.50    3.80
   8  -6   5    2.11    3.15
   8  -6   6    1.76    3.05
   8  -6   7    0.00    3.29
   8  -6   8   32.82    4.14
  -8   5   6    0.00    2.51
  -8   5   5    1.55    2.99
  -8   5   4    6.14    3.07
  -8   5   3   26.33    4.28
  -8   5   2   20.28    3.49
  -8   5   1    5.65    2.59
  -8   5   0    8.36    2.58
   8  -5   1    5.78    3.17
   8  -5   2    4.87    2.29
   8  -5   3    0.00    2.17
   8  -5   4    1.28    2.19
   8  -5   5   13.97    3.09
   8  -5   6    2.32    2.61
   8  -5   7   18.49    3.21
   8  -5   8   12.71    3.06
   8  -5   9   61.06    4.83
   8  -5  10    0.00    3.96
  -8   4   7   11.67    2.90
  -8   4   6   70.24    4.69
  -8   4   5    1.37    2.18
  -8   4   4   30.87    3.26
  -8   4   3    2.31    2.43
  -8   4   2    6.68    2.17
  -8   4   1    0.00    1.97
  -8   4   0    3.86    2.18
   8  -4   1   52.12    3.80
   8  -4   2   36.80    3.33
   8  -4   3    0.18    1.84
   8  -4   4    2.19    2.18
   8  -4   5    0.00    2.00
   8  -4   6    0.00    2.53
   8  -4   7    3.61    2.18
   8  -4   8   16.91    2.72
   8  -4   9   38.65    3.54
   8  -4  10   62.93    4.75
   8  -4  11    5.76    2.72
   8  -4  12    4.83    2.49
  -8   3   9   32.61    3.67
  -8   3   8    0.90    2.36
  -8   3   7   35.23    3.55
  -8   3   6   23.92    3.63
  -8   3   5   17.00    2.66
  -8   3   4   45.45    3.50
  -8   3   3   22.92    2.68
  -8   3   2   48.73    3.31
  -8   3   1    4.66    1.52
  -8   3   0   36.55    3.09
   8  -3   1    7.05    1.90
   8  -3   2  140.37    6.77
   8  -3   3   62.84    4.25
   8  -3   4   70.51    3.79
   8  -3   5    7.90    2.31
   8  -3   6   86.03    4.68
   8  -3   7    0.00    1.75
   8  -3   8    5.22    1.70
   8  -3   9   36.59    2.91
   8  -3  10    0.00    1.85
   8  -3  11   65.61    3.85
   8  -3  12    0.00    2.05
   8  -3  13    9.14    2.53
   8  -3  14    1.53   10.42
  -8   2  10   28.88    3.50
  -8   2   9    8.54    2.54
  -8   2   8   16.19    2.82
  -8   2   7   70.66    4.82
  -8   2   6   70.78    4.80
  -8   2   5   68.20    4.55
  -8   2   4    3.04    2.92
  -8   2   3   29.47    2.86
  -8   2   2   18.39    2.36
  -8   2   1   11.81    1.99
  -8   2   0   62.73    2.80
   8  -2   1    0.00    1.42
   8  -2   2    0.23    1.07
   8  -2   3   72.50    3.93
   8  -2   4    6.06    1.76
   8  -2   5   19.14    2.43
   8  -2   6   40.37    2.56
   8  -2   7    0.00    1.28
   8  -2   8   64.91    3.23
   8  -2   9   20.67    2.25
   8  -2  10   86.47    3.82
   8  -2  11    7.74    1.75
   8  -2  12   16.37    1.85
   8  -2  13    2.44    2.19
   8  -2  14    0.00    2.13
   8  -2  15    1.89    2.51
  -8   1  10   16.46    3.39
  -8   1   9   36.42    3.47
  -8   1   8    0.23    2.17
  -8   1   7    0.00    2.52
  -8   1   6    8.61    2.25
  -8   1   5   36.99    4.01
  -8   1   4    2.18    1.70
  -8   1   3   83.53    4.65
  -8   1   2   36.98    2.99
  -8   1   1   23.82    2.33
  -8   1   0   10.56    1.39
   8  -1   1    1.82    1.16
   8  -1   2   11.75    1.70
   8  -1   3   47.61    2.86
   8  -1   4    8.93    1.84
   8  -1   5    0.00    1.32
   8  -1   6    4.90    1.38
   8  -1   7    0.00    1.32
   8  -1   8   62.26    2.88
   8  -1   9    0.00    1.33
   8  -1  10  116.77    4.11
   8  -1  11    8.06    2.30
   8  -1  12    4.43    1.88
   8  -1  13   14.92    2.41
   8  -1  14   21.18    2.85
   8  -1  15    3.42    2.56
  -8   0  11    2.52    3.48
  -8   0  10   25.23    4.57
  -8   0   9    2.21    2.06
  -8   0   8  119.36    6.83
  -8   0   7    7.23    2.22
  -8   0   6   14.02    2.38
  -8   0   5    3.62    1.53
  -8   0   4   63.06    4.13
  -8   0   3    5.43    1.66
  -8   0   2    6.58    1.65
  -8   0   1  225.54    7.86
   8   0   0   12.30    1.58
   8   0   1  153.73    5.73
   8   0   2    0.47    1.24
   8   0   3    4.97    1.34
   8   0   4  195.64    6.15
   8   0   5   65.77    4.27
   8   0   6  229.50    7.22
   8   0   7   86.82    4.48
   8   0   8   14.35    1.51
   8   0   9   68.05    3.16
   8   0  10   12.86    1.64
   8   0  11   28.44    2.28
   8   0  12   11.47    1.87
   8   0  13   19.58    2.37
   8   0  14    7.77    1.96
   8   0  15    6.81    2.37
   8   0  16    3.94    2.71
  -8  -1  11   39.90    4.36
  -8  -1  10   39.69    3.52
  -8  -1   9   27.79    3.13
  -8  -1   8    5.53    2.39
  -8  -1   7   43.51    3.55
  -8  -1   6   18.94    2.65
  -8  -1   5    1.44    1.51
  -8  -1   4   84.91    5.28
  -8  -1   3   44.43    3.41
  -8  -1   2   46.00    3.00
  -8  -1   1    0.00    1.51
   8   1   0   51.11    3.54
   8   1   1   30.56    2.33
   8   1   2    3.54    1.31
   8   1   3   38.71    2.46
   8   1   4    4.51    1.22
   8   1   5   28.64    1.87
   8   1   6    0.03    1.23
   8   1   7    0.00    1.15
   8   1   8   27.97    2.33
   8   1   9    0.48    1.16
   8   1  10    4.91    1.29
   8   1  11   33.76    2.23
   8   1  12   33.36    2.35
   8   1  13    0.00    1.50
   8   1  14   17.62    2.21
   8   1  15    8.16    2.02
   8   1  16    4.92    2.56
   8   1  17    0.00    2.72
  -8  -2  12    5.66    3.96
  -8  -2  11   42.45    5.32
  -8  -2  10   78.91    6.44
  -8  -2   9   94.59    5.32
  -8  -2   8   19.01    2.47
  -8  -2   7    0.41    1.70
  -8  -2   6    2.62    1.63
  -8  -2   5    0.00    1.61
  -8  -2   4   11.91    1.74
  -8  -2   3   61.09    3.18
  -8  -2   2  193.82    6.23
  -8  -2   1   13.53    2.25
   8   2   0  111.82    4.55
   8   2   1    0.88    1.10
   8   2   2   10.18    1.66
   8   2   3   30.04    2.26
   8   2   4  138.42    4.48
   8   2   5   48.65    2.76
   8   2   6   63.16    3.41
   8   2   7    1.60    1.08
   8   2   8    0.30    0.81
   8   2   9  132.43    4.20
   8   2  10   29.38    1.93
   8   2  11  153.24    4.94
   8   2  12   81.21    3.43
   8   2  13   19.76    1.82
   8   2  14    0.00    1.67
   8   2  15    0.12    1.48
   8   2  16    0.00    1.50
   8   2  17    7.58    2.56
  -8  -3  12    0.00    4.51
  -8  -3  11   13.96    3.16
  -8  -3  10   34.83    4.37
  -8  -3   9   23.54    3.79
  -8  -3   8  106.56    5.94
  -8  -3   7   74.43    4.76
  -8  -3   6   30.23    2.99
  -8  -3   5    0.00    2.46
  -8  -3   4   43.06    3.06
  -8  -3   3    9.53    1.51
  -8  -3   2    1.96    1.17
  -8  -3   1    8.80    1.76
   8   3   0  213.60    6.44
   8   3   1    2.33    1.21
   8   3   2  352.26    9.77
   8   3   3    2.43    0.81
   8   3   4  163.01    5.60
   8   3   5  157.42    5.13
   8   3   6  139.32    4.61
   8   3   7    0.28    0.98
   8   3   8   78.15    2.83
   8   3   9   20.47    1.45
   8   3  10   32.38    1.72
   8   3  11   10.35    1.56
   8   3  12   37.33    2.66
   8   3  13   30.58    3.41
   8   3  14   12.58    2.46
   8   3  15    8.30    2.20
   8   3  16   18.64    3.71
   8   3  17    3.17    2.85
  -8  -4  12   13.67    3.42
  -8  -4  11   22.15    3.79
  -8  -4  10   39.18    4.54
  -8  -4   9    9.22    2.73
  -8  -4   8   98.33    6.36
  -8  -4   7    3.87    1.87
  -8  -4   6   20.49    2.44
  -8  -4   5   14.07    2.10
  -8  -4   4    0.52    1.37
  -8  -4   3   57.96    3.11
  -8  -4   2   16.18    1.55
  -8  -4   1  187.50    5.52
   8   4   0   29.82    2.65
   8   4   1    5.26    0.97
   8   4   2    0.11    0.61
   8   4   3   96.35    3.97
   8   4   4    4.77    1.23
   8   4   5    1.09    1.00
   8   4   6  337.70    8.14
   8   4   7   95.06    3.01
   8   4   8  121.99    4.36
   8   4   9    8.39    1.28
   8   4  10   65.16    3.07
   8   4  11    0.00    1.06
   8   4  12   30.33    2.22
   8   4  13    3.22    1.37
   8   4  14   16.49    2.00
   8   4  15   19.38    3.56
   8   4  16   11.50    2.99
   8   4  17    1.82    3.00
  -8  -5  12    7.24    3.64
  -8  -5  11    0.00    2.82
  -8  -5  10   29.94    3.74
  -8  -5   9    0.00    2.43
  -8  -5   8  194.62    8.68
  -8  -5   7    9.69    2.61
  -8  -5   6   31.48    2.94
  -8  -5   5    1.32    1.79
  -8  -5   4   10.98    1.70
  -8  -5   3   40.01    2.81
  -8  -5   2    0.00    1.29
  -8  -5   1  133.43    4.29
   8   5   0    5.51    1.10
   8   5   1  170.17    5.65
   8   5   2    3.82    1.09
   8   5   3   26.85    1.83
   8   5   4   18.04    1.34
   8   5   5  123.80    3.93
   8   5   6   22.96    1.23
   8   5   7   87.42    3.62
   8   5   8  228.95    7.06
   8   5   9   70.60    2.73
   8   5  10    0.86    0.85
   8   5  11   32.93    2.30
   8   5  12   16.97    1.80
   8   5  13    1.80    1.47
   8   5  14   21.32    2.27
   8   5  15    3.58    1.37
   8   5  16    6.62    3.03
   8   5  17    0.00    2.51
  -8  -6  11    5.19    2.93
  -8  -6  10  131.63   11.44
  -8  -6   9   23.70    3.48
  -8  -6   8   15.07    3.06
  -8  -6   7   62.02    4.70
  -8  -6   6   84.83    5.56
  -8  -6   5  117.84    5.47
  -8  -6   4  241.23    8.01
  -8  -6   3    8.54    1.61
  -8  -6   2  397.57   10.40
  -8  -6   1   25.72    1.90
   8   6   0  126.35    4.16
   8   6   1   85.87    3.82
   8   6   2    4.50    1.18
   8   6   3  117.59    4.06
   8   6   4   95.61    4.23
   8   6   5  103.33    3.52
   8   6   6  184.97    5.55
   8   6   7  268.89    7.16
   8   6   8   59.15    2.59
   8   6   9    2.06    1.00
   8   6  10   26.87    1.85
   8   6  11    0.00    1.05
   8   6  12    0.97    1.21
   8   6  13    0.00    1.22
   8   6  14   24.69    2.14
   8   6  15    8.23    1.85
   8   6  16   24.14    3.29
   8   6  17    0.00    2.68
  -8  -7  11   27.96    3.92
  -8  -7  10    0.00    2.64
  -8  -7   9   21.73    3.34
  -8  -7   8   45.40    4.21
  -8  -7   7   38.33    3.81
  -8  -7   6    0.00    2.06
  -8  -7   5    1.82    2.12
  -8  -7   4   79.09    4.55
  -8  -7   3   52.55    3.29
  -8  -7   2    9.53    1.65
  -8  -7   1  320.96    8.30
   8   7   0    3.35    1.12
   8   7   1  285.72    8.82
   8   7   2  224.10    6.75
   8   7   3    2.65    1.08
   8   7   4   86.41    3.52
   8   7   5  188.47    7.20
   8   7   6    6.27    1.29
   8   7   7  224.39    6.58
   8   7   8  171.22    6.89
   8   7   9   41.97    2.36
   8   7  10   19.82    2.79
   8   7  11    0.00    2.12
   8   7  12    2.29    2.34
   8   7  13   16.57    2.28
   8   7  14    0.37    1.59
   8   7  15    9.55    3.02
   8   7  16    6.17    3.00
  -8  -8  10   25.02    3.69
  -8  -8   9    0.00    2.44
  -8  -8   8    0.00    2.31
  -8  -8   7    0.00    2.27
  -8  -8   6  171.10    7.72
  -8  -8   5   68.99    4.91
  -8  -8   4   14.57    2.36
  -8  -8   3   11.21    2.14
  -8  -8   2    0.81    1.42
  -8  -8   1   50.30    3.07
   8   8   0   19.30    1.68
   8   8   1   99.41    4.35
   8   8   2   52.10    3.05
   8   8   3  203.01    6.63
   8   8   4   10.01    1.72
   8   8   5   38.31    2.63
   8   8   6    5.82    1.28
   8   8   7    3.59    1.06
   8   8   8   39.80    2.49
   8   8   9   20.32    2.02
   8   8  10   15.89    2.97
   8   8  11    0.00    2.32
   8   8  12    5.79    2.54
   8   8  13   21.11    3.42
   8   8  14   20.35    3.47
   8   8  15   41.12    4.22
   8   8  16   22.38    4.15
  -8  -9   9   10.75    6.10
  -8  -9   8    0.00    2.63
  -8  -9   7    4.13    2.48
  -8  -9   6    5.09    2.45
  -8  -9   5    0.00    1.99
  -8  -9   4    2.16    1.91
  -8  -9   3  104.58    5.28
  -8  -9   2   27.87    2.32
  -8  -9   1  248.66    7.93
   8   9   0    3.55    1.19
   8   9   1    1.98    1.63
   8   9   2  120.01    6.22
   8   9   3    1.41    1.25
   8   9   4  347.95   12.29
   8   9   5    0.54    1.42
   8   9   6   91.32    4.28
   8   9   7   32.48    2.20
   8   9   8    9.94    1.61
   8   9   9    0.00    1.38
   8   9  10   23.25    1.81
   8   9  11    2.77    1.19
   8   9  12   81.50    4.41
   8   9  13    0.00    1.42
   8   9  14   27.07    4.30
   8   9  15    2.64    5.22
  -8 -10   8   25.89    3.70
  -8 -10   7   18.92    3.18
  -8 -10   6   12.82    3.39
  -8 -10   5   12.90    2.58
  -8 -10   4    0.00    1.95
  -8 -10   3    7.16    2.18
  -8 -10   2    2.08    1.81
  -8 -10   1   48.85    2.99
   8  10   0    1.95    1.86
   8  10   1   68.96    4.25
   8  10   2   33.26    2.90
   8  10   3    0.76    1.45
   8  10   4    2.88    1.40
   8  10   5   14.49    1.57
   8  10   6    2.70    1.55
   8  10   7    0.94    1.60
   8  10   8   33.27    3.78
   8  10   9   22.40    2.90
   8  10  10    6.08    2.34
   8  10  11    2.46    1.67
   8  10  12   19.56    2.56
   8  10  13    0.00    2.77
   8  10  14   40.32    7.40
  -8 -11   7    7.91    2.95
  -8 -11   6    2.91    3.43
  -8 -11   5    3.62    2.44
  -8 -11   4    0.57    2.14
  -8 -11   3   71.13    4.58
  -8 -11   2  134.58    5.99
  -8 -11   1    7.92    1.85
   8  11   0   23.85    2.81
   8  11   1   55.88    3.97
   8  11   2    4.47    1.75
   8  11   3   77.48    5.28
   8  11   4    0.62    1.44
   8  11   5    1.26    1.40
   8  11   6    0.00    2.32
   8  11   7    0.00    1.65
   8  11   8    2.30    1.60
   8  11   9   24.50    2.64
   8  11  10   12.31    2.04
   8  11  11   56.60    7.19
   8  11  12    8.55    2.30
   8  11  13    6.03    3.54
  -8 -12   6   33.37    6.36
  -8 -12   5    0.44    2.56
  -8 -12   4   11.44    2.72
  -8 -12   3   13.42    2.88
  -8 -12   2   13.50    2.68
  -8 -12   1   11.66    2.10
   8  12   0   59.41    4.45
   8  12   1    5.94    2.17
   8  12   2   30.00    2.95
   8  12   3    8.11    2.09
   8  12   4    2.02    2.24
   8  12   5   27.66    2.44
   8  12   6    9.19    2.84
   8  12   7   58.14    6.01
   8  12   8   11.07    3.01
   8  12   9    5.14    3.36
   8  12  10   16.81    2.78
   8  12  11    2.42    2.76
  -8 -13   3   29.94    3.63
  -8 -13   2    0.00    3.06
  -8 -13   1    7.60    3.14
   8  13   0    6.33    2.61
   8  13   1    4.55    2.57
   8  13   2   23.45    3.54
   8  13   3   28.34    3.34
   8  13   4   20.99    3.47
   8  13   5    0.00    1.77
   8  13   6    4.21    1.66
   8  13   7   22.71    3.45
   8  13   8   35.24    5.15
   8  13   9    4.15    4.70
   8  14   1    1.83    3.57
   8  14   2    9.07    3.23
   8  14   3   18.60    4.45
   8  14   4   26.67    3.71
   8  14   5    0.00    3.45
  -9   5   1    0.00    3.39
  -9   5   0    9.16    4.69
   9  -5   1    5.07    4.26
   9  -5   2    1.26    2.83
   9  -5   3    0.00    2.70
   9  -5   4    0.00    3.30
   9  -5   5    0.90    3.35
   9  -5   6    0.00    3.72
  -9   4   4   33.72    3.71
  -9   4   3    1.62    2.52
  -9   4   2   51.08    4.08
  -9   4   1    0.00    2.25
  -9   4   0    0.00    2.30
   9  -4   1    8.09    2.61
   9  -4   2   41.09    3.46
   9  -4   3   12.35    2.96
   9  -4   4    4.38    2.91
   9  -4   5   11.24    2.68
   9  -4   6   14.18    2.59
   9  -4   7    0.00    2.46
   9  -4   8    6.74    2.78
   9  -4   9    0.00    2.47
  -9   3   6    3.62    3.10
  -9   3   5    0.00    2.37
  -9   3   4    9.01    2.41
  -9   3   3    6.19    2.74
  -9   3   2    7.64    2.81
  -9   3   1    0.00    1.98
  -9   3   0   23.21    2.49
   9  -3   1    0.00    2.01
   9  -3   2    2.76    2.52
   9  -3   3    8.70    2.10
   9  -3   4    0.00    1.27
   9  -3   5   30.80    2.24
   9  -3   6   19.03    1.87
   9  -3   7   17.59    2.54
   9  -3   8    0.00    2.18
   9  -3   9   34.48    3.41
   9  -3  10    0.00    2.33
   9  -3  11    0.46    2.58
  -9   2   7    8.61    2.92
  -9   2   6    1.80    2.41
  -9   2   5   61.52    4.53
  -9   2   4    0.64    2.29
  -9   2   3    6.37    2.40
  -9   2   2    1.78    2.46
  -9   2   1    1.85    1.53
  -9   2   0    0.00    1.26
   9  -2   1    5.98    1.33
   9  -2   2   23.32    3.34
   9  -2   3    0.00    2.30
   9  -2   4    5.14    2.32
   9  -2   5    0.07    2.13
   9  -2   6    0.00    1.91
   9  -2   7   11.23    2.28
   9  -2   8    1.53    1.46
   9  -2   9   89.96    4.58
   9  -2  10    3.81    2.23
   9  -2  11    0.00    2.44
   9  -2  12   12.54    3.19
   9  -2  13    0.00    2.50
  -9   1   8   10.47    3.95
  -9   1   7   14.05    2.84
  -9   1   6    5.07    2.46
  -9   1   5    2.91    2.21
  -9   1   4    0.00    1.99
  -9   1   3   56.31    4.13
  -9   1   2   12.11    2.10
  -9   1   1  255.90    8.35
  -9   1   0    0.00    1.16
   9  -1   1   38.91    3.16
   9  -1   2    0.00    1.61
   9  -1   3   11.99    2.27
   9  -1   4    8.94    2.23
   9  -1   5   19.95    2.61
   9  -1   6    0.04    1.72
   9  -1   7   70.78    3.79
   9  -1   8    0.60    1.68
   9  -1   9   57.31    3.63
   9  -1  10   82.82    4.65
   9  -1  11    1.08    2.22
   9  -1  12    5.91    2.46
   9  -1  13   15.19    2.79
   9  -1  14    1.46    2.68
  -9   0   9    4.82    2.56
  -9   0   8    0.00    3.17
  -9   0   7   38.54    3.57
  -9   0   6   12.67    2.62
  -9   0   5   38.77    3.47
  -9   0   4   10.14    2.78
  -9   0   3    3.48    1.85
  -9   0   2   13.82    2.14
  -9   0   1    2.37    1.45
   9   0   0    6.62    1.96
   9   0   1   23.42    2.43
   9   0   2    0.00    1.56
   9   0   3    0.00    1.67
   9   0   4    0.54    1.48
   9   0   5    1.67    1.64
   9   0   6   31.64    2.39
   9   0   7    0.00    1.32
   9   0   8   30.37    2.94
   9   0   9    0.00    1.87
   9   0  10   93.41    5.23
   9   0  11   27.81    2.24
   9   0  12    3.99    2.86
   9   0  13    5.49    2.25
   9   0  14   11.48    2.66
   9   0  15    0.00    5.21
  -9  -1   9    0.42    2.33
  -9  -1   8   53.09    4.22
  -9  -1   7    5.99    2.33
  -9  -1   6    5.33    2.23
  -9  -1   5    3.67    2.04
  -9  -1   4   13.26    2.42
  -9  -1   3   40.25    3.25
  -9  -1   2   65.30    4.27
  -9  -1   1    5.28    1.74
   9   1   0    3.34    1.81
   9   1   1   17.42    2.30
   9   1   2   11.15    1.78
   9   1   3    4.11    1.91
   9   1   4   87.04    3.79
   9   1   5   64.37    3.47
   9   1   6    1.23    1.62
   9   1   7    0.00    1.51
   9   1   8   18.53    2.39
   9   1   9   32.21    2.83
   9   1  10   25.30    2.95
   9   1  11   33.42    2.55
   9   1  12   44.23    3.38
   9   1  13   22.61    2.32
   9   1  14    0.00    2.19
   9   1  15    0.00    3.47
  -9  -2  10   18.03    2.95
  -9  -2   9    2.50    2.76
  -9  -2   8   20.94    2.94
  -9  -2   7    0.90    2.17
  -9  -2   6   22.12    2.75
  -9  -2   5    5.41    1.75
  -9  -2   4    0.06    1.55
  -9  -2   3    7.73    1.60
  -9  -2   2    2.35    1.55
  -9  -2   1   66.87    3.44
   9   2   0   63.41    3.83
   9   2   1   18.77    2.32
   9   2   2   12.02    1.86
   9   2   3    9.17    1.75
   9   2   4   21.43    1.77
   9   2   5   54.93    3.55
   9   2   6   16.23    1.99
   9   2   7   71.64    5.54
   9   2   8   32.60    2.55
   9   2   9   66.37    4.26
   9   2  10    3.40    1.24
   9   2  11   24.09    2.97
   9   2  12    0.59    2.04
   9   2  13    8.23    1.95
   9   2  14    2.87    1.57
   9   2  15    6.88    1.91
   9   2  16    0.01    2.76
  -9  -3  10   13.57    3.65
  -9  -3   9    2.04    2.34
  -9  -3   8    3.64    2.63
  -9  -3   7    0.83    2.10
  -9  -3   6   45.66    4.07
  -9  -3   5   60.59    5.68
  -9  -3   4   25.20    2.59
  -9  -3   3   24.31    2.34
  -9  -3   2   48.09    4.25
  -9  -3   1   33.75    2.37
   9   3   0    0.00    1.53
   9   3   1  155.54    6.48
   9   3   2   64.19    3.85
   9   3   3   69.85    3.19
   9   3   4   50.16    3.44
   9   3   5   85.50    4.39
   9   3   6   20.14    1.98
   9   3   7   44.70    2.92
   9   3   8    0.00    1.33
   9   3   9   46.79    2.54
   9   3  10    0.61    1.08
   9   3  11    0.00    1.09
   9   3  12    3.69    2.00
   9   3  13    1.37    2.11
   9   3  14    0.36    2.40
   9   3  15   16.48    3.11
   9   3  16    4.35    2.91
  -9  -4  10    3.06    3.82
  -9  -4   9  242.67   10.46
  -9  -4   8   79.37    5.27
  -9  -4   7  130.86    7.86
  -9  -4   6   21.90    2.77
  -9  -4   5   27.78    2.83
  -9  -4   4   46.05    3.84
  -9  -4   3   23.94    2.24
  -9  -4   2    8.98    1.91
  -9  -4   1   12.35    1.49
   9   4   0   63.13    2.95
   9   4   1   81.97    3.77
   9   4   2   28.37    2.00
   9   4   3    3.35    1.71
   9   4   4    3.07    1.49
   9   4   5    1.12    1.31
   9   4   6  138.43    6.22
   9   4   7   38.30    2.24
   9   4   8    0.00    0.96
   9   4   9    0.00    1.10
   9   4  10   52.07    2.88
   9   4  11    9.87    1.59
   9   4  12   40.13    2.72
   9   4  13   31.06    2.62
   9   4  14   24.99    2.62
   9   4  15    0.00    4.92
   9   4  16    0.00    2.63
  -9  -5  10    0.18    3.09
  -9  -5   9   96.05    6.40
  -9  -5   8  232.16    9.92
  -9  -5   7  110.34    5.85
  -9  -5   6   38.06    3.43
  -9  -5   5    6.09    2.03
  -9  -5   4   46.07    3.19
  -9  -5   3    6.83    2.06
  -9  -5   2   25.20    2.82
  -9  -5   1  100.72    4.23
   9   5   0   17.71    2.32
   9   5   1  568.85   14.89
   9   5   2   31.00    2.22
   9   5   3  162.23    6.07
   9   5   4   81.18    3.73
   9   5   5   67.08    4.46
   9   5   6   24.21    1.32
   9   5   7    0.64    0.94
   9   5   8   78.39    3.20
   9   5   9   43.06    2.48
   9   5  10   30.61    2.19
   9   5  11   60.85    3.28
   9   5  12    5.54    1.42
   9   5  13   11.36    1.85
   9   5  14   10.70    2.10
   9   5  15    8.13    2.61
   9   5  16    7.05    2.68
  -9  -6  10   10.51    3.15
  -9  -6   9   12.78    3.93
  -9  -6   8    2.71    2.75
  -9  -6   7   94.82    6.21
  -9  -6   6   48.64    4.24
  -9  -6   5   36.15    3.29
  -9  -6   4    0.69    1.75
  -9  -6   3  116.49    4.66
  -9  -6   2    0.89    1.32
  -9  -6   1   91.75    4.70
   9   6   0   77.57    3.31
   9   6   1   45.98    2.99
   9   6   2   19.26    1.97
   9   6   3   23.61    2.07
   9   6   4   19.12    1.52
   9   6   5   10.22    1.77
   9   6   6  200.04    6.41
   9   6   7  334.93    9.71
   9   6   8    6.49    1.84
   9   6   9    0.00    0.84
   9   6  10   11.84    2.17
   9   6  11    0.26    1.29
   9   6  12   49.65    2.93
   9   6  13    6.07    1.57
   9   6  14    6.82    3.23
   9   6  15    0.00    3.21
   9   6  16   13.12    3.73
  -9  -7   9    6.09    3.18
  -9  -7   8   53.85    4.64
  -9  -7   7   26.45    3.54
  -9  -7   6    0.07    2.31
  -9  -7   5    2.79    2.15
  -9  -7   4    1.58    2.23
  -9  -7   3   53.47    3.58
  -9  -7   2    2.19    1.52
  -9  -7   1   46.95    2.77
   9   7   0   21.23    2.04
   9   7   1   24.85    2.32
   9   7   2   18.92    1.93
   9   7   3  103.00    4.63
   9   7   4   72.81    3.14
   9   7   5   38.26    2.08
   9   7   6    0.00    1.21
   9   7   7   53.85    2.84
   9   7   8   41.82    2.53
   9   7   9    9.45    1.46
   9   7  10    1.24    1.50
   9   7  11    0.00    1.08
   9   7  12    0.00    1.31
   9   7  13    4.92    1.32
   9   7  14    0.00    1.84
   9   7  15   14.98    4.16
  -9  -8   9   25.31    8.09
  -9  -8   8   38.81    4.83
  -9  -8   7   14.18    3.10
  -9  -8   6   32.50    3.82
  -9  -8   5   46.68    4.20
  -9  -8   4  105.95    5.93
  -9  -8   3   94.24    5.18
  -9  -8   2   43.18    3.52
  -9  -8   1  104.32    4.30
   9   8   0    0.00    1.56
   9   8   1   32.53    2.62
   9   8   2    0.00    1.32
   9   8   3   22.52    2.05
   9   8   4    2.20    1.22
   9   8   5   39.51    3.16
   9   8   6   15.73    1.71
   9   8   7   52.36    3.04
   9   8   8  159.13    9.26
   9   8   9    1.81    1.90
   9   8  10   64.53    3.96
   9   8  11   35.90    2.72
   9   8  12    0.39    2.53
   9   8  13    5.10    4.34
   9   8  14    0.00    2.76
   9   8  15    3.53    6.17
  -9  -9   8    0.00    3.28
  -9  -9   7    1.60    2.58
  -9  -9   6    0.00    2.70
  -9  -9   5    0.50    2.42
  -9  -9   4    0.00    2.11
  -9  -9   3    2.10    2.19
  -9  -9   2    0.00    1.91
  -9  -9   1    8.35    1.69
   9   9   0  100.34    7.62
   9   9   1    5.65    1.81
   9   9   2    0.00    1.51
   9   9   3   57.13    4.12
   9   9   4   39.89    2.68
   9   9   5    1.98    2.18
   9   9   6  219.72    8.91
   9   9   7    1.66    1.55
   9   9   8  232.09    8.86
   9   9   9    5.71    2.21
   9   9  10    9.61    1.85
   9   9  11    0.64    1.37
   9   9  12    8.25    3.03
   9   9  13    0.42    2.82
   9   9  14   10.57    3.31
  -9 -10   7   11.80    3.19
  -9 -10   6    5.53    2.58
  -9 -10   5   45.03    4.15
  -9 -10   4    3.44    2.49
  -9 -10   3    7.60    2.47
  -9 -10   2    3.88    1.93
  -9 -10   1    2.18    1.66
   9  10   0    2.74    1.96
   9  10   1    0.00    2.05
   9  10   2   31.19    2.95
   9  10   3  140.93    8.45
   9  10   4    4.80    2.24
   9  10   5   60.48    5.02
   9  10   6   47.69    3.40
   9  10   7   16.82    1.94
   9  10   8   38.48    2.53
   9  10   9   34.71    2.77
   9  10  10   34.69    3.66
   9  10  11    2.20    1.44
   9  10  12    4.02    3.20
   9  10  13   17.42    4.03
  -9 -11   5   25.76    4.17
  -9 -11   4   13.41    2.99
  -9 -11   3    4.42    2.52
  -9 -11   2   26.80    3.06
  -9 -11   1   28.40    3.40
   9  11   0   56.57    4.38
   9  11   1   18.21    2.55
   9  11   2   15.25    2.56
   9  11   3   37.99    3.09
   9  11   4    2.12    1.75
   9  11   5   20.12    3.71
   9  11   6   12.30    2.66
   9  11   7   70.40    6.44
   9  11   8    0.25    2.54
   9  11   9   20.36    4.84
   9  11  10   24.13    4.87
   9  11  11    8.65    2.86
   9  11  12    5.74    4.40
  -9 -12   4   82.39    6.51
  -9 -12   3    4.51    2.68
  -9 -12   2    0.56    2.57
  -9 -12   1    1.85    3.46
   9  12   0    0.00    3.04
   9  12   1   19.27    3.12
   9  12   2   12.39    2.90
   9  12   3    0.00    2.01
   9  12   4    0.00    1.79
   9  12   5   10.27    1.63
   9  12   6   15.40    4.27
   9  12   7   28.89    4.12
   9  12   8    4.53    2.18
   9  12   9   24.83    3.91
   9  12  10    3.26    2.44
  -9 -13   1    0.00    3.42
   9  13   0   19.72    3.36
   9  13   1    0.00    2.43
   9  13   2    4.59    2.78
   9  13   3    5.92    2.76
   9  13   4   15.67    2.87
   9  13   5    4.60    2.14
   9  13   6    1.21    3.20
   9  13   7    0.00    2.61
 -10   3   1    8.04    3.58
 -10   3   0    0.00    2.92
  10  -3   1    4.84    3.33
  10  -3   2    8.42    3.33
  10  -3   3   16.30    3.24
  10  -3   4   18.77    3.61
  10  -3   5    2.18    4.24
  10  -3   6    6.03    4.01
  10  -3   7    2.85    2.94
 -10   2   3   11.77    3.47
 -10   2   2   31.71    3.69
 -10   2   1   35.76    4.12
 -10   2   0   26.27    3.63
  10  -2   1    9.14    2.85
  10  -2   2   19.33    3.80
  10  -2   3    3.49    3.01
  10  -2   4   44.70    4.10
  10  -2   5    0.00    3.24
  10  -2   6   10.32    2.95
  10  -2   7   11.56    3.45
  10  -2   8    0.00    2.58
  10  -2   9    0.00    2.95
  10  -2  10    5.41    2.85
 -10   1   5    2.58    2.56
 -10   1   4   12.77    2.62
 -10   1   3   31.09    3.29
 -10   1   2    1.34    2.14
 -10   1   1    1.22    2.54
 -10   1   0   26.03    3.15
  10  -1   1   34.59    3.28
  10  -1   2    2.05    2.46
  10  -1   3   14.23    2.92
  10  -1   4    0.00    2.36
  10  -1   5   11.39    2.72
  10  -1   6   14.63    2.42
  10  -1   7    1.49    2.17
  10  -1   8    9.15    2.56
  10  -1   9    2.90    2.86
  10  -1  10   12.67    3.05
  10  -1  11    0.00    2.82
 -10   0   6    2.37    2.59
 -10   0   5   34.70    3.55
 -10   0   4   21.54    3.11
 -10   0   3    7.61    2.18
 -10   0   2   23.42    3.51
 -10   0   1   10.96    2.72
  10   0   0   64.65    4.58
  10   0   1    8.57    2.47
  10   0   2    0.00    2.06
  10   0   3   15.95    2.35
  10   0   4    0.00    1.81
  10   0   5    0.00    2.29
  10   0   6    0.00    1.82
  10   0   7   23.77    2.51
  10   0   8    0.00    2.09
  10   0   9   24.78    3.23
  10   0  10    0.01    2.36
  10   0  11    0.00    2.59
  10   0  12   27.10    4.57
 -10  -1   7   25.20    3.40
 -10  -1   6   40.96    3.69
 -10  -1   5   18.05    2.91
 -10  -1   4   37.37    3.79
 -10  -1   3   29.73    3.07
 -10  -1   2   10.75    2.07
 -10  -1   1  161.30    7.03
  10   1   0  123.92    9.15
  10   1   1   72.99    4.40
  10   1   2   64.09    4.13
  10   1   3   17.49    2.38
  10   1   4    4.14    1.74
  10   1   5   53.21    3.27
  10   1   6    0.00    2.65
  10   1   7   59.44    4.16
  10   1   8   23.69    2.81
  10   1   9   26.76    2.90
  10   1  10    5.83    2.20
  10   1  11    0.00    2.30
  10   1  12    0.67    2.35
  10   1  13    0.00    2.71
 -10  -2   7   10.67    4.66
 -10  -2   6    4.36    2.47
 -10  -2   5    0.00    2.36
 -10  -2   4    4.80    2.24
 -10  -2   3    0.00    2.54
 -10  -2   2   22.23    2.43
 -10  -2   1   39.14    4.26
  10   2   0   11.85    2.54
  10   2   1   42.11    4.04
  10   2   2    2.34    1.94
  10   2   3  103.55    4.90
  10   2   4   79.16    3.64
  10   2   5    2.34    1.90
  10   2   6    0.00    2.37
  10   2   7    0.00    1.77
  10   2   8    3.76    1.81
  10   2   9   15.72    2.30
  10   2  10    3.11    2.18
  10   2  11   44.59    3.33
  10   2  12    0.00    1.60
  10   2  13    1.49    1.99
  10   2  14    0.00    2.30
 -10  -3   8   10.55    2.88
 -10  -3   7    6.02    2.69
 -10  -3   6   10.03    2.80
 -10  -3   5   13.68    2.61
 -10  -3   4    0.57    2.39
 -10  -3   3    0.00    1.72
 -10  -3   2  108.15    5.67
 -10  -3   1    2.86    2.24
  10   3   0  140.06    5.84
  10   3   1   54.06    3.39
  10   3   2    3.44    1.58
  10   3   3  140.04    4.96
  10   3   4   37.94    3.30
  10   3   5   59.53    3.98
  10   3   6   32.40    2.83
  10   3   7    3.06    2.09
  10   3   8    0.00    1.60
  10   3   9    2.12    1.69
  10   3  10    0.00    1.53
  10   3  11    4.74    1.43
  10   3  12    3.68    2.08
  10   3  13   39.42    3.88
  10   3  14   13.27    2.86
 -10  -4   8   35.59    4.37
 -10  -4   7   20.03    3.16
 -10  -4   6    7.46    3.19
 -10  -4   5   31.40    3.55
 -10  -4   4    0.00    1.77
 -10  -4   3    0.00    1.63
 -10  -4   2    3.12    1.56
 -10  -4   1    5.65    2.43
  10   4   0    0.55    1.73
  10   4   1   82.20    4.02
  10   4   2   74.52    3.45
  10   4   3   60.49    4.11
  10   4   4  175.96    7.01
  10   4   5  195.09    7.44
  10   4   6   77.88    4.36
  10   4   7    3.79    1.73
  10   4   8   38.82    2.59
  10   4   9    0.00    1.28
  10   4  10   24.45    3.35
  10   4  11    2.47    1.57
  10   4  12    1.70    1.88
  10   4  13   10.31    2.77
  10   4  14   23.11    5.46
 -10  -5   8   83.09    6.05
 -10  -5   7    3.92    2.42
 -10  -5   6   92.96    5.99
 -10  -5   5   67.40    4.52
 -10  -5   4    4.87    1.95
 -10  -5   3  234.80    7.95
 -10  -5   2   43.50    2.80
 -10  -5   1  119.57    4.77
  10   5   0   21.39    1.86
  10   5   1   43.56    2.64
  10   5   2   14.12    2.37
  10   5   3  302.13   10.33
  10   5   4   24.47    2.53
  10   5   5  344.33   11.25
  10   5   6  142.78    5.67
  10   5   7    0.00    1.18
  10   5   8    0.00    1.80
  10   5   9    4.10    1.91
  10   5  10   24.78    1.85
  10   5  11    1.71    1.82
  10   5  12   54.23    4.35
  10   5  13   19.09    2.85
  10   5  14    1.25    2.42
 -10  -6   8    5.20    2.97
 -10  -6   7   11.49    3.18
 -10  -6   6   58.44    4.29
 -10  -6   5  109.70    5.78
 -10  -6   4   43.60    3.64
 -10  -6   3    9.02    2.06
 -10  -6   2   42.29    2.95
 -10  -6   1    3.64    1.67
  10   6   0    0.00    1.33
  10   6   1    0.53    2.03
  10   6   2   27.04    2.22
  10   6   3   11.59    1.26
  10   6   4   47.87    3.35
  10   6   5   50.16    3.24
  10   6   6  291.81    9.67
  10   6   7  158.96    7.25
  10   6   8   15.38    1.47
  10   6   9   39.56    2.29
  10   6  10    5.33    1.37
  10   6  11    2.75    1.67
  10   6  12    3.97    2.14
  10   6  13    2.07    2.17
  10   6  14   14.94    3.72
 -10  -7   7   47.71    4.50
 -10  -7   6   19.42    3.47
 -10  -7   5    2.52    2.43
 -10  -7   4   31.68    3.78
 -10  -7   3   13.60    2.33
 -10  -7   2    0.00    1.71
 -10  -7   1    0.08    1.50
  10   7   0    1.56    1.24
  10   7   1   35.36    2.77
  10   7   2   99.45    4.42
  10   7   3   52.27    3.12
  10   7   4    0.41    1.35
  10   7   5   67.81    2.94
  10   7   6    1.67    1.50
  10   7   7   55.02    2.99
  10   7   8    6.73    2.49
  10   7   9    1.12    1.22
  10   7  10    1.61    1.46
  10   7  11   20.65    2.06
  10   7  12    0.45    2.14
  10   7  13    1.68    3.40
  10   7  14   12.77    3.79
 -10  -8   7   20.04    4.70
 -10  -8   6   18.70    3.41
 -10  -8   5   11.90    3.04
 -10  -8   4   10.95    2.79
 -10  -8   3    4.63    2.05
 -10  -8   2   54.72    3.38
 -10  -8   1    2.85    1.64
  10   8   0    0.00    1.71
  10   8   1   22.43    2.37
  10   8   2   12.71    2.04
  10   8   3    1.38    1.70
  10   8   4    1.54    1.43
  10   8   5    1.99    1.41
  10   8   6   24.52    2.15
  10   8   7   13.95    1.81
  10   8   8    2.18    1.80
  10   8   9    4.06    1.73
  10   8  10   23.21    2.34
  10   8  11    0.00    2.30
  10   8  12    6.99    2.66
  10   8  13    0.78    3.34
  10   8  14    0.06    3.23
 -10  -9   6   21.16    3.76
 -10  -9   5   57.92    4.72
 -10  -9   4    0.00    2.96
 -10  -9   3    5.32    2.33
 -10  -9   2    0.00    2.03
 -10  -9   1    0.00    1.62
  10   9   0    1.61    2.03
  10   9   1   55.78    3.87
  10   9   2    0.00    1.74
  10   9   3    0.00    1.67
  10   9   4   19.47    2.14
  10   9   5   11.28    2.79
  10   9   6    1.55    1.69
  10   9   7    0.00    1.86
  10   9   8   64.08    7.48
  10   9   9    0.00    2.24
  10   9  10   61.12    4.44
  10   9  11   11.32    2.67
  10   9  12    0.76    2.99
  10   9  13   19.70    3.92
 -10 -10   5   13.05    3.38
 -10 -10   4    0.00    2.48
 -10 -10   3   55.69    4.58
 -10 -10   2    1.86    2.38
 -10 -10   1   31.02    4.06
  10  10   0    0.00    2.27
  10  10   1    0.75    2.19
  10  10   2    4.01    2.22
  10  10   3   40.73    3.24
  10  10   4    0.00    1.56
  10  10   5   59.92    5.56
  10  10   6   35.45    3.15
  10  10   7    6.95    2.39
  10  10   8   34.61    3.57
  10  10   9   11.87    2.59
  10  10  10   36.95    7.24
  10  10  11    0.00    3.51
  10  10  12   19.47    6.94
 -10 -11   3    7.77    2.86
 -10 -11   2    2.53    3.02
 -10 -11   1    0.00    2.80
  10  11   0    7.30    3.15
  10  11   1   20.48    3.12
  10  11   2   10.19    2.70
  10  11   3   45.04    4.43
  10  11   4    2.90    1.97
  10  11   5   18.80    3.72
  10  11   6   12.08    3.44
  10  11   7    7.98    3.60
  10  11   8    1.81    2.71
  10  11   9    2.17    2.71
  10  11  10    0.00    5.67
 -10 -12   1   13.07    3.69
  10  12   0    6.68    2.99
  10  12   1    9.37    3.00
  10  12   2    0.52    3.67
  10  12   3    4.41    2.61
  10  12   4    2.18    2.28
  10  12   5   24.11    4.27
  10  12   6    1.13    2.64
  10  12   7    0.00    3.09
  10  12   8    0.00    3.60
 -11   1   0   13.80    3.91
  11  -1   1   12.64    3.50
  11  -1   2   23.75    3.96
  11  -1   3   11.06    3.19
  11  -1   4   24.64    3.57
  11  -1   5    6.26    2.82
  11  -1   6    7.18    3.19
  11  -1   7    0.00    8.53
 -11   0   2    2.19    2.91
 -11   0   1    4.99    3.06
  11   0   0    0.00    3.24
  11   0   1    0.79    2.55
  11   0   2    4.65    3.36
  11   0   3   33.39    3.90
  11   0   4   29.31    3.98
  11   0   5   10.67    3.98
  11   0   6    1.13    3.15
  11   0   7    3.49    3.29
  11   0   8    0.00    3.03
  11   0   9    0.00    2.68
 -11  -1   3   29.05    3.87
 -11  -1   2   22.53    4.26
 -11  -1   1    2.01    2.61
  11   1   0    0.00    2.66
  11   1   1   42.45    4.15
  11   1   2   31.09    4.11
  11   1   3    0.00    2.63
  11   1   4   21.49    3.15
  11   1   5   19.47    3.11
  11   1   6   15.57    2.97
  11   1   7    4.82    3.31
  11   1   8   18.41    4.40
  11   1   9    5.06    2.92
  11   1  10   11.06    3.34
 -11  -2   4    0.00    5.25
 -11  -2   3   41.52    4.97
 -11  -2   2    5.59    2.99
 -11  -2   1    8.94    2.82
  11   2   0   21.71    4.39
  11   2   1   12.49    2.99
  11   2   2   21.88    2.97
  11   2   3  184.05    7.38
  11   2   4  130.58    6.39
  11   2   5    4.52    2.40
  11   2   6    2.63    2.42
  11   2   7   18.47    3.10
  11   2   8    7.06    2.60
  11   2   9    2.35    2.39
  11   2  10    0.00    2.35
  11   2  11    8.97    3.09
 -11  -3   5   24.66    3.45
 -11  -3   4   64.18    4.69
 -11  -3   3   13.66    3.36
 -11  -3   2    1.18    2.66
 -11  -3   1   24.85    3.25
  11   3   0   68.13    4.38
  11   3   1    0.00    2.74
  11   3   2  171.42    7.16
  11   3   3   27.49    2.56
  11   3   4  126.97    6.76
  11   3   5   22.34    3.06
  11   3   6    9.32    2.43
  11   3   7    1.66    2.10
  11   3   8    1.02    2.13
  11   3   9    0.55    1.93
  11   3  10    6.19    2.01
  11   3  11    0.00    1.79
  11   3  12    8.77    3.60
 -11  -4   5   14.42    3.07
 -11  -4   4    0.00    2.49
 -11  -4   3   64.11    4.39
 -11  -4   2    1.10    2.50
 -11  -4   1   57.31    4.17
  11   4   0   18.51    2.94
  11   4   1   13.52    2.32
  11   4   2    1.24    1.74
  11   4   3    2.77    2.14
  11   4   4    0.00    2.14
  11   4   5    0.00    2.10
  11   4   6    4.77    2.20
  11   4   7    0.00    2.63
  11   4   8    0.00    1.89
  11   4   9    2.69    1.59
  11   4  10   45.50    4.56
  11   4  11    5.01    2.98
  11   4  12   30.12    4.53
 -11  -5   5   85.42    5.43
 -11  -5   4   44.81    3.93
 -11  -5   3    5.98    2.32
 -11  -5   2   10.74    2.83
 -11  -5   1   37.30    3.38
  11   5   0   26.32    2.62
  11   5   1   68.21    3.47
  11   5   2    1.91    2.38
  11   5   3    1.28    2.92
  11   5   4   12.33    2.38
  11   5   5    0.00    2.22
  11   5   6   34.62    3.01
  11   5   7    4.21    1.80
  11   5   8    8.27    1.43
  11   5   9   19.61    3.07
  11   5  10    5.91    2.83
  11   5  11   19.22    3.20
  11   5  12    7.15    3.16
 -11  -6   5    6.15    2.73
 -11  -6   4    8.99    2.80
 -11  -6   3   12.52    2.66
 -11  -6   2    2.53    2.54
 -11  -6   1   15.40    2.62
  11   6   0    0.00    1.47
  11   6   1    4.51    2.76
  11   6   2    4.87    2.46
  11   6   3    4.82    2.29
  11   6   4    0.68    2.00
  11   6   5   17.77    2.41
  11   6   6    3.47    1.79
  11   6   7    7.68    3.27
  11   6   8    3.50    2.61
  11   6   9   26.81    5.38
  11   6  10   36.68    4.16
  11   6  11   18.54    3.34
  11   6  12    0.00    2.90
 -11  -7   5   23.25    3.69
 -11  -7   4    0.00    2.30
 -11  -7   3   53.62    4.06
 -11  -7   2   82.62    5.20
 -11  -7   1   13.03    2.63
  11   7   0   23.69    2.64
  11   7   1    2.73    1.80
  11   7   2    0.00    1.94
  11   7   3    2.44    1.18
  11   7   4    4.03    2.00
  11   7   5   27.33    2.60
  11   7   6    4.05    1.76
  11   7   7   29.48    4.18
  11   7   8    5.66    1.54
  11   7   9   27.08    6.86
  11   7  10   10.61    2.47
  11   7  11    0.19    2.33
  11   7  12   41.26    5.81
 -11  -8   4   65.89    5.27
 -11  -8   3    0.00    2.43
 -11  -8   2   24.30    3.82
 -11  -8   1    6.97    2.53
  11   8   0   21.70    3.29
  11   8   1    0.00    2.61
  11   8   2   14.47    2.58
  11   8   3    0.00    1.78
  11   8   4   35.46    2.43
  11   8   5    0.84    1.33
  11   8   6    0.00    1.85
  11   8   7    0.23    2.05
  11   8   8    0.61    2.14
  11   8   9   16.62    2.75
  11   8  10    0.00    2.40
  11   8  11    1.48    2.72
 -11  -9   3   10.35    3.12
 -11  -9   2    0.96    3.01
 -11  -9   1    0.00    2.56
  11   9   0   28.39    3.60
  11   9   1   10.87    4.39
  11   9   2    0.00    2.23
  11   9   3    0.00    1.99
  11   9   4   17.92    2.47
  11   9   5    0.73    2.43
  11   9   6   24.69    4.26
  11   9   7   17.00    3.00
  11   9   8   20.50    4.59
  11   9   9    0.00    2.38
  11   9  10   12.04    3.79
  11   9  11    9.77    5.04
 -11 -10   2    0.00    4.29
 -11 -10   1   59.43    6.39
  11  10   0    0.00    2.87
  11  10   1    5.69    4.59
  11  10   2   20.66    3.09
  11  10   3    0.31    2.34
  11  10   4    0.00    1.89
  11  10   5   10.28    2.86
  11  10   6   36.88    4.37
  11  10   7    1.88    5.09
  11  10   8  180.42    8.64
  11  10   9   31.95    4.80
  11  11   1    2.12    3.31
  11  11   2    0.00    3.93
  11  11   3    3.20    2.87
  11  11   4    1.75    2.33
  11  11   5   30.67    8.21
  11  11   6    0.00    2.91
  11  11   7   10.35    2.97
  12   2   2   20.67    3.33
  12   2   3   65.59    5.25
  12   2   4   25.62    4.17
  12   2   5    3.70    3.16
  12   2   6    4.61    4.32
  12   3   0    4.78    2.87
  12   3   1   32.99    3.63
  12   3   2   18.94    3.81
  12   3   3    7.63    3.55
  12   3   4    4.07    2.85
  12   3   5   39.22    4.21
  12   3   6    0.00    2.89
  12   3   7    0.00    3.23
  12   3   8    0.00    3.25
 -12  -4   1    6.82    3.28
  12   4   0    0.00    2.62
  12   4   1   14.50    3.63
  12   4   2    0.74    2.71
  12   4   3   20.37    3.52
  12   4   4   68.54    5.17
  12   4   5   40.61    4.31
  12   4   6    0.00    2.94
  12   4   7    0.00    2.59
  12   4   8    0.65    2.42
  12   4   9    0.41    3.58
 -12  -5   1    0.58    2.57
  12   5   0    0.00    3.03
  12   5   1   11.97    3.20
  12   5   2   21.00    3.51
  12   5   3   16.77    3.38
  12   5   4   51.93    4.54
  12   5   5   54.84    4.58
  12   5   6    5.93    2.90
  12   5   7    0.90    3.14
  12   5   8    1.57    2.22
  12   5   9    0.00    3.24
 -12  -6   1   44.02    5.79
  12   6   0    7.64    3.12
  12   6   1    0.00    2.71
  12   6   2    4.58    2.86
  12   6   3    0.00    3.40
  12   6   4    8.61    2.94
  12   6   5   15.91    3.04
  12   6   6    5.00    2.67
  12   6   7   17.89    2.67
  12   6   8    0.00    3.41
  12   6   9    6.12    3.53
  12   7   0    0.00    2.71
  12   7   1   22.17    3.74
  12   7   2    0.00    3.41
  12   7   3   24.66    3.57
  12   7   4   14.08    3.20
  12   7   5    0.00    2.89
  12   7   6   12.51    3.29
  12   7   7    6.56    3.76
  12   7   8    0.00    3.29
  12   7   9    4.29    4.85
  12   8   1    8.34    3.13
  12   8   2    0.00    2.88
  12   8   3    9.75    5.43
  12   8   4    5.04    3.10
  12   8   5   33.07    3.49
  12   8   6   11.56    4.43
  12   8   7   10.98    3.54
  12   8   8    0.00    3.50
  12   9   3    0.00    3.69
  12   9   4    0.00    2.57
  12   9   5    4.61    2.36
  12   9   6   12.05    4.83
   0   0   0    0.00    0.00

_computing_structure_solution     'SHELXT 2018/2 (Sheldrick, 2018)'
;

_shelx_hkl_checksum    7860

#==============================================================================
#     End of CIF
#==============================================================================
