# Supplementary material for: Taming m‐Quionodimethanes by Dispersion Force: Cyclodimerization of (Trialkylsilyl)Ethynyl‐Substituted Indeno[2,1‐b]Fluorenes and Fluoreno[2,3‐b]Fluorenes
Source: Chemistry. 2025 Aug 19;31(54):e02053. doi: 10.1002/chem.202502053 (PMC12462229; doi:10.1002/chem.202502053)
Supplement: Supplementary file 3 — Supporting Information [file CHEM-31-e02053-s003.zip › TTTT-IF.cif]

data_240214lt
_audit_creation_date               2024-03-01
_audit_creation_method
;
Olex2 1.5
(compiled 2024.02.16 svn.r378c4104 for OlexSys, GUI svn.r6928)
;
_shelx_SHELXL_version_number       '2018/3'
_audit_contact_author_address      ?
_audit_contact_author_email        ?
_audit_contact_author_name         ''
_audit_contact_author_phone        ?
_publ_contact_author_id_orcid      ?
_publ_section_references
;
Dolomanov, O.V., Bourhis, L.J., Gildea, R.J, Howard, J.A.K. & Puschmann, H.
 (2009), J. Appl. Cryst. 42, 339-341.

Sheldrick, G.M. (2015). Acta Cryst. A71, 3-8.

Sheldrick, G.M. (2015). Acta Cryst. C71, 3-8.
;
_chemical_name_common              ?
_chemical_name_systematic          ?
_chemical_formula_moiety           '2(C50 H68 Si2)'
_chemical_formula_sum              'C100 H136 Si4'
_chemical_formula_weight           1450.44
_chemical_melting_point            ?
_chemical_oxdiff_formula           'C H O Si'
loop_
  _atom_type_symbol
  _atom_type_description
  _atom_type_scat_dispersion_real
  _atom_type_scat_dispersion_imag
  _atom_type_scat_source
 'C' 'C' 0.0181 0.0091 'International Tables Vol C Tables 4.2.6.8 and 6.1.1.4'
 'H' 'H' 0.0000 0.0000 'International Tables Vol C Tables 4.2.6.8 and 6.1.1.4'
 'Si' 'Si' 0.2541 0.3302 'International Tables Vol C Tables 4.2.6.8 and 6.1.1.4'

_shelx_space_group_comment
;
The symmetry employed for this shelxl refinement is uniquely defined
by the following loop, which should always be used as a source of
symmetry information in preference to the above space-group names.
They are only intended as comments.
;
_space_group_crystal_system        'triclinic'
_space_group_IT_number             2
_space_group_name_H-M_alt          'P -1'
_space_group_name_Hall             '-P 1'
loop_
  _space_group_symop_operation_xyz
 'x, y, z'
 '-x, -y, -z'

_cell_length_a                     12.5027(2)
_cell_length_b                     16.2353(3)
_cell_length_c                     22.1077(3)
_cell_angle_alpha                  87.2710(10)
_cell_angle_beta                   83.6070(10)
_cell_angle_gamma                  78.6930(10)
_cell_volume                       4371.54(12)
_cell_formula_units_Z              2
_cell_measurement_reflns_used      15377
_cell_measurement_temperature      115(20)
_cell_measurement_theta_max        71.9550
_cell_measurement_theta_min        3.5680
_shelx_estimated_absorpt_T_max     0.972
_shelx_estimated_absorpt_T_min     0.945
_exptl_absorpt_coefficient_mu      0.959
_exptl_absorpt_correction_T_max    1.00000
_exptl_absorpt_correction_T_min    0.82835
_exptl_absorpt_correction_type     multi-scan
_exptl_absorpt_process_details
;
CrysAlisPro 1.171.42.96a (Rigaku Oxford Diffraction, 2023)
Empirical absorption correction using spherical harmonics,
implemented in SCALE3 ABSPACK scaling algorithm.
;
_exptl_absorpt_special_details     ?
_exptl_crystal_colour              colourless
_exptl_crystal_colour_primary      colourless
_exptl_crystal_density_diffrn      1.102
_exptl_crystal_density_meas        ?
_exptl_crystal_density_method      ?
_exptl_crystal_description         block
_exptl_crystal_F_000               1584
_exptl_crystal_size_max            0.06
_exptl_crystal_size_mid            0.04
_exptl_crystal_size_min            0.03
_exptl_transmission_factor_max     ?
_exptl_transmission_factor_min     ?
_diffrn_reflns_av_R_equivalents    0.0859
_diffrn_reflns_av_unetI/netI       0.0729
_diffrn_reflns_Laue_measured_fraction_full  0.989
_diffrn_reflns_Laue_measured_fraction_max  0.989
_diffrn_reflns_limit_h_max         10
_diffrn_reflns_limit_h_min         -14
_diffrn_reflns_limit_k_max         19
_diffrn_reflns_limit_k_min         -19
_diffrn_reflns_limit_l_max         26
_diffrn_reflns_limit_l_min         -26
_diffrn_reflns_number              56512
_diffrn_reflns_point_group_measured_fraction_full  0.989
_diffrn_reflns_point_group_measured_fraction_max  0.989
_diffrn_reflns_theta_full          67.080
_diffrn_reflns_theta_max           67.080
_diffrn_reflns_theta_min           3.386
_diffrn_ambient_environment        N~2~
_diffrn_ambient_temperature        115(20)
_diffrn_detector                   'Hybrid Pixel Array Detector'
_diffrn_detector_area_resol_mean   10.0000
_diffrn_detector_type              'HyPix-Arc 150'
_diffrn_measured_fraction_theta_full  0.989
_diffrn_measured_fraction_theta_max  0.989
_diffrn_measurement_details
;
List of Runs (angles in degrees, time in seconds):

  # Type    Start    End  Width  t~exp~   \w     \q     \k     \f   Frames
--------------------------------------------------------------------------
  1  \w     20.00  46.00   0.50    4.09    --   56.15-106.00  92.00   52
  2  \w    -52.00 -27.00   0.50    4.09    --  -59.22 106.00-167.00   50
  3  \w     26.00  53.00   0.50    4.09    --   69.38-106.00  92.00   54
  4  \w    -86.00 -61.00   0.50    4.09    --  -76.67 106.00-167.00   50
  5  \w     68.00  93.00   0.50    4.09    --   80.61-106.00  92.00   50
  6  \w     38.00  63.00   0.50    4.09    --   80.61-106.00  92.00   50
  7  \w     51.00 104.00   0.50    4.09    --   56.15  15.00 -90.00  106
  8  \w     19.00  57.00   0.50    4.09    --   56.15-125.00-150.00   76
  9  \w     70.00 107.00   0.50    4.09    --   56.15  15.00 120.00   74
 10  \w     14.00  62.00   0.50    4.09    --   56.15 -95.00 -60.00   96
 11  \w     16.00  45.00   0.50    4.09    --   56.15 -95.00 150.00   58
 12  \w    -93.00 -50.00   0.50    4.09    --  -59.22 -15.00 120.00   86
 13  \w     67.00  94.00   0.50    4.09    --   69.38-125.00  60.00   54
 14  \w     27.00  72.00   0.50    4.09    --   69.38 -95.00   0.00   90
 15  \w     24.00  64.00   0.50    4.09    --   69.38-125.00  60.00   80
 16  \w    -95.00 -25.00   0.50    4.09    --  -71.82 125.00  60.00  140
 17  \w    -57.00 -32.00   0.50    4.09    --  -71.82 106.00-167.00   50
 18  \w   -126.00 -45.00   0.50    4.09    --  -76.67 -15.00   0.00  162
 19  \w    -59.00 -34.00   0.50    4.09    --  -76.67 111.00 150.00   50
 20  \w   -122.00 -41.00   0.50    4.09    --  -76.67 -15.00 -90.00  162
 21  \w    -78.00 -31.00   0.50    4.09    --  -76.67 111.00-120.00   94
 22  \w   -124.00 -50.00   0.50    4.09    --  -76.67 -15.00-150.00  148
 23  \w     45.00  92.00   0.50    4.09    --   80.00-101.00  13.32   94
 24  \w     45.00 114.00   0.50    4.09    --   80.61  15.00-180.00  138
 25  \w     44.00 125.00   0.50    4.09    --   80.61  15.00 -30.00  162
 26  \w     53.00 131.00   0.50    4.09    --   80.61  15.00-120.00  156
 27  \w     40.00  66.00   0.50    4.09    --   80.61 -95.00 -30.00   52
 28  \w     38.00  63.00   0.50    4.09    --   80.61 -95.00  90.00   50
 29  \w    104.00 130.00   0.50    4.09    --   80.61  15.00  60.00   52
 30  \w     44.00  79.00   0.50    4.09    --   80.61  15.00  60.00   70
 31  \w     40.00  88.00   0.50    4.09    --   80.61 -95.00 120.00   96
 32  \w    -92.00 -40.00   0.50    4.09    --  -81.00 101.00  27.18  104
 33  \w    -97.00 -40.00   0.50    4.09    --  -81.00 115.00-100.91  114
 34  \w    -92.00 -38.00   0.50    4.09    --  -81.00 101.00 175.88  108
 35  \w    -97.00 -46.00   0.50    4.09    --  -81.00 115.00  90.97  102
 36  \w    -81.00 -38.00   0.50    4.09    --  -81.00 115.00-153.61   86
 37  \w    -62.00 -37.00   0.50    4.09    --  -81.00 100.00  -0.63   50
 38  \w    -60.00 -35.00   0.50    4.09    --  -81.00 114.00 -56.40   50
 39  \w    -97.00 -44.00   0.50    4.09    --  -81.00 114.00-176.07  106
 40  \w    -97.00 -71.00   0.50    4.09    --  -81.00 115.00  66.91   52
 41  \w    -97.00 -71.00   0.50    4.09    --  -81.00 114.00 -56.40   52
 42  \w    -92.00 -67.00   0.50    4.09    --  -81.00 100.00 -26.29   50
 43  \w     68.00  93.00   0.50    4.09    --   83.87-100.00-105.06   50
 44  \w     43.00  92.00   0.50    4.09    --   83.87-102.00-178.51   98
;
_diffrn_measurement_device         'four-circle diffractometer'
_diffrn_measurement_device_type    'XtaLAB Synergy R, DW system, HyPix-Arc 150'
_diffrn_measurement_method         '\w scans'
_diffrn_orient_matrix_type        
 'CrysAlisPro convention (1999,Acta A55,543-557)'
_diffrn_orient_matrix_UB_11        0.0647859000
_diffrn_orient_matrix_UB_12        -0.0493443000
_diffrn_orient_matrix_UB_13        -0.0545710000
_diffrn_orient_matrix_UB_21        0.0159184000
_diffrn_orient_matrix_UB_22        -0.0808717000
_diffrn_orient_matrix_UB_23        0.0400437000
_diffrn_orient_matrix_UB_31        -0.1072954000
_diffrn_orient_matrix_UB_32        -0.0198862000
_diffrn_orient_matrix_UB_33        -0.0184068000
_diffrn_radiation_monochromator    mirror
_diffrn_radiation_probe            x-ray
_diffrn_radiation_type             'Cu K\a'
_diffrn_radiation_wavelength       1.54184
_diffrn_source                     'Rotating-anode X-ray tube'
_diffrn_source_type                'Rigaku (Cu) X-ray Source'
_reflns_Friedel_coverage           0.000
_reflns_Friedel_fraction_full      .
_reflns_Friedel_fraction_max       .
_reflns_number_gt                  10239
_reflns_number_total               15439
_reflns_special_details
;
 Reflections were merged by SHELXL according to the crystal
 class for the calculation of statistics and refinement.
 
 _reflns_Friedel_fraction is defined as the number of unique
 Friedel pairs measured divided by the number that would be
 possible theoretically, ignoring centric projections and
 systematic absences.
;
_reflns_threshold_expression       'I > 2\s(I)'
_computing_cell_refinement         'CrysAlisPro 1.171.42.96a (Rigaku OD, 2023)'
_computing_data_collection         'CrysAlisPro 1.171.42.96a (Rigaku OD, 2023)'
_computing_data_reduction          'CrysAlisPro 1.171.42.96a (Rigaku OD, 2023)'
_computing_molecular_graphics      'Olex2 1.5 (Dolomanov et al., 2009)'
_computing_publication_material    'Olex2 1.5 (Dolomanov et al., 2009)'
_computing_structure_refinement    'SHELXL 2018/3 (Sheldrick, 2015)'
_computing_structure_solution      'SHELXT  (Sheldrick, 2015)'
_refine_diff_density_max           1.243
_refine_diff_density_min           -0.758
_refine_diff_density_rms           0.149
_refine_ls_extinction_coef         .
_refine_ls_extinction_method       none
_refine_ls_goodness_of_fit_ref     1.074
_refine_ls_hydrogen_treatment      constr
_refine_ls_matrix_type             full
_refine_ls_number_parameters       1004
_refine_ls_number_reflns           15439
_refine_ls_number_restraints       39
_refine_ls_R_factor_all            0.1166
_refine_ls_R_factor_gt             0.0696
_refine_ls_restrained_S_all        1.076
_refine_ls_shift/su_max            0.001
_refine_ls_shift/su_mean           0.000
_refine_ls_structure_factor_coef   Fsqd
_refine_ls_weighting_details      
 'w=1/[\s^2^(Fo^2^)+(0.2000P)^2^] where P=(Fo^2^+2Fc^2^)/3'
_refine_ls_weighting_scheme        calc
_refine_ls_wR_factor_gt            0.2003
_refine_ls_wR_factor_ref           0.2854
_refine_special_details            ?
_olex2_refinement_description
;
1. Fixed Uiso
 At 1.2 times of:
  All C(H) groups
 At 1.5 times of:
  All C(H,H,H) groups
2. Restrained distances
 C20-C24 \\sim C20-C24A
 with sigma of 0.02
 C20-C21 \\sim C20-C21A
 with sigma of 0.02
 C20-C23 \\sim C20-C23A
 with sigma of 0.02
3. Uiso/Uaniso restraints and constraints
C21 \\sim C23 \\sim C24 \\sim C21A \\sim C23A \\sim C24A: within 2A with sigma
of 0.01 and sigma for terminal atoms of 0.02 within 2A
4. Others
 Sof(C21A)=Sof(H21D)=Sof(H21E)=Sof(H21F)=Sof(C23A)=Sof(H23D)=Sof(H23E)=
 Sof(H23F)=Sof(C24A)=Sof(H24D)=Sof(H24E)=Sof(H24F)=1-FVAR(1)
 Sof(C21)=Sof(H21A)=Sof(H21B)=Sof(H21C)=Sof(C23)=Sof(H23A)=Sof(H23B)=Sof(H23C)=
 Sof(C24)=Sof(H24A)=Sof(H24B)=Sof(H24C)=FVAR(1)
5.a Ternary CH refined with riding coordinates:
 C35(H35), C37(H37), C41(H41), C45(H45), C47(H47), C51(H51), C87(H87),
 C89(H89), C93(H93), C97(H97), C99(H99), C103(H103)
5.b Aromatic/amide H refined with riding coordinates:
 C13(H13), C17(H17), C18(H18), C19(H19), C25(H25), C26(H26), C28(H28),
 C33(H33), C64(H64), C68(H68), C70(H70), C71(H71), C73(H73), C78(H78), C79(H79),
  C81(H81)
5.c Idealised Me refined as rotating group:
 C30(H30A,H30B,H30C), C31(H31A,H31B,H31C), C32(H32A,H32B,H32C), C36(H36A,H36B,
 H36C), C38(H38A,H38B,H38C), C39(H39A,H39B,H39C), C40(H40A,H40B,H40C), C42(H42A,
 H42B,H42C), C43(H43A,H43B,H43C), C46(H46A,H46B,H46C), C48(H48A,H48B,H48C),
 C49(H49A,H49B,H49C), C50(H50A,H50B,H50C), C52(H52A,H52B,H52C), C53(H53A,H53B,
 H53C), C21(H21A,H21B,H21C), C23(H23A,H23B,H23C), C24(H24A,H24B,H24C),
 C21A(H21D,H21E,H21F), C23A(H23D,H23E,H23F), C24A(H24D,H24E,H24F), C75(H75A,
 H75B,H75C), C76(H76A,H76B,H76C), C77(H77A,H77B,H77C), C83(H83A,H83B,H83C),
 C84(H84A,H84B,H84C), C85(H85A,H85B,H85C), C88(H88A,H88B,H88C), C90(H90A,H90B,
 H90C), C91(H91A,H91B,H91C), C92(H92A,H92B,H92C), C94(H94A,H94B,H94C), C95(H95A,
 H95B,H95C), C98(H98A,H98B,H98C), C100(H10A,H10B,H10C), C101(H10D,H10E,H10F),
 C102(H10G,H10H,H10I), C104(H10J,H10K,H10L), C105(H10M,H10N,H10O)
;
_atom_sites_solution_hydrogens     geom
_atom_sites_solution_primary       dual
_atom_sites_solution_secondary     ?
loop_
  _atom_site_label
  _atom_site_type_symbol
  _atom_site_fract_x
  _atom_site_fract_y
  _atom_site_fract_z
  _atom_site_U_iso_or_equiv
  _atom_site_adp_type
  _atom_site_occupancy
  _atom_site_site_symmetry_order
  _atom_site_calc_flag
  _atom_site_refinement_flags_posn
  _atom_site_refinement_flags_adp
  _atom_site_refinement_flags_occupancy
  _atom_site_disorder_assembly
  _atom_site_disorder_group
 Si34 Si 0.44272(8) -0.11241(7) 0.32094(5) 0.0274(3) Uani 1 1 d . . . . .
 Si44 Si 0.43896(8) 0.28802(6) 0.51029(5) 0.0262(3) Uani 1 1 d . . . . .
 C1 C 0.0820(3) 0.1337(2) 0.64495(17) 0.0289(8) Uani 1 1 d . . . . .
 C2 C 0.1660(3) 0.1796(2) 0.64623(17) 0.0283(8) Uani 1 1 d . . . . .
 C3 C 0.2557(3) 0.1475(2) 0.59835(17) 0.0274(8) Uani 1 1 d . . . . .
 C4 C 0.3506(3) 0.1718(2) 0.58592(17) 0.0280(8) Uani 1 1 d . . . . .
 C5 C 0.4439(3) 0.1960(2) 0.56950(17) 0.0251(8) Uani 1 1 d . . . . .
 C6 C 0.4523(3) -0.1508(2) 0.40377(17) 0.0245(7) Uani 1 1 d . . . . .
 C7 C 0.3601(3) -0.1336(2) 0.43909(16) 0.0249(8) Uani 1 1 d . . . . .
 C8 C 0.2635(3) -0.1135(2) 0.47093(17) 0.0259(8) Uani 1 1 d . . . . .
 C9 C 0.1770(3) -0.1660(2) 0.47812(17) 0.0265(8) Uani 1 1 d . . . . .
 C10 C 0.0892(3) -0.1263(2) 0.51943(17) 0.0281(8) Uani 1 1 d . . . . .
 C11 C 0.1179(3) -0.0496(2) 0.54014(17) 0.0261(8) Uani 1 1 d . . . . .
 C12 C 0.2224(3) -0.0423(2) 0.51148(16) 0.0240(7) Uani 1 1 d . . . . .
 C13 C 0.2747(3) 0.0219(2) 0.52639(17) 0.0257(8) Uani 1 1 d . . . . .
 H13 H 0.344998 0.026863 0.507071 0.031 Uiso 1 1 calc R U . . .
 C14 C 0.2204(3) 0.0775(2) 0.57017(16) 0.0243(7) Uani 1 1 d . . . . .
 C15 C 0.1151(3) 0.0700(2) 0.59888(17) 0.0282(8) Uani 1 1 d . . . . .
 C16 C 0.0607(3) 0.2635(3) 0.72717(19) 0.0363(10) Uani 1 1 d . . . . .
 C17 C -0.0227(3) 0.2172(3) 0.72540(19) 0.0377(10) Uani 1 1 d . . . . .
 H17 H -0.087662 0.230516 0.752606 0.045 Uiso 1 1 calc R U . . .
 C18 C -0.0130(3) 0.1525(3) 0.68500(18) 0.0340(9) Uani 1 1 d . . . . .
 H18 H -0.070086 0.121573 0.684734 0.041 Uiso 1 1 calc R U . . .
 C19 C 0.1556(3) 0.2429(3) 0.68717(18) 0.0340(9) Uani 1 1 d . . . . .
 H19 H 0.213604 0.272647 0.688120 0.041 Uiso 1 1 calc R U . . .
 C20 C 0.0465(4) 0.3342(3) 0.7717(2) 0.0446(11) Uani 1 1 d D . . . .
 C25 C -0.0007(3) -0.1641(3) 0.53365(19) 0.0344(9) Uani 1 1 d . . . . .
 H25 H -0.061410 -0.137873 0.560291 0.041 Uiso 1 1 calc R U . . .
 C26 C -0.0011(3) -0.2405(3) 0.50865(19) 0.0327(9) Uani 1 1 d . . . . .
 H26 H -0.062900 -0.266413 0.518758 0.039 Uiso 1 1 calc R U . . .
 C27 C 0.0870(3) -0.2812(3) 0.46868(17) 0.0299(8) Uani 1 1 d . . . . .
 C28 C 0.1758(3) -0.2415(2) 0.45279(17) 0.0294(8) Uani 1 1 d . . . . .
 H28 H 0.235049 -0.266373 0.424676 0.035 Uiso 1 1 calc R U . . .
 C29 C 0.0893(3) -0.3709(3) 0.44762(18) 0.0309(8) Uani 1 1 d . . . . .
 C30 C 0.1683(3) -0.3923(3) 0.3898(2) 0.0407(10) Uani 1 1 d . . . . .
 H30A H 0.166676 -0.449303 0.377647 0.061 Uiso 1 1 calc R U . . .
 H30B H 0.242884 -0.389235 0.397929 0.061 Uiso 1 1 calc R U . . .
 H30C H 0.145817 -0.352154 0.356980 0.061 Uiso 1 1 calc R U . . .
 C31 C -0.0241(3) -0.3803(3) 0.4339(2) 0.0462(11) Uani 1 1 d . . . . .
 H31A H -0.051957 -0.335801 0.404920 0.069 Uiso 1 1 calc R U . . .
 H31B H -0.073731 -0.375739 0.471673 0.069 Uiso 1 1 calc R U . . .
 H31C H -0.019646 -0.435240 0.416302 0.069 Uiso 1 1 calc R U . . .
 C32 C 0.1266(4) -0.4313(3) 0.4995(2) 0.0508(12) Uani 1 1 d . . . . .
 H32A H 0.124508 -0.488811 0.488867 0.076 Uiso 1 1 calc R U . . .
 H32B H 0.077618 -0.416206 0.536700 0.076 Uiso 1 1 calc R U . . .
 H32C H 0.201669 -0.427562 0.506196 0.076 Uiso 1 1 calc R U . . .
 C33 C 0.0633(3) 0.0061(2) 0.58387(17) 0.0276(8) Uani 1 1 d . . . . .
 H33 H -0.007122 0.001057 0.603044 0.033 Uiso 1 1 calc R U . . .
 C35 C 0.5574(3) -0.0530(3) 0.29868(18) 0.0311(8) Uani 1 1 d . . . . .
 H35 H 0.627293 -0.094980 0.300409 0.037 Uiso 1 1 calc R U . . .
 C36 C 0.5619(3) 0.0160(3) 0.3428(2) 0.0360(9) Uani 1 1 d . . . . .
 H36A H 0.503936 0.064662 0.336154 0.054 Uiso 1 1 calc R U . . .
 H36B H 0.633524 0.032717 0.335633 0.054 Uiso 1 1 calc R U . . .
 H36C H 0.551180 -0.005426 0.384787 0.054 Uiso 1 1 calc R U . . .
 C37 C 0.2993(3) -0.0482(3) 0.31678(18) 0.0360(9) Uani 1 1 d . . . . .
 H37 H 0.248202 -0.081978 0.339462 0.043 Uiso 1 1 calc R U . . .
 C38 C 0.2769(3) 0.0366(3) 0.3481(2) 0.0387(10) Uani 1 1 d . . . . .
 H38A H 0.301481 0.028602 0.388934 0.058 Uiso 1 1 calc R U . . .
 H38B H 0.198154 0.060072 0.351329 0.058 Uiso 1 1 calc R U . . .
 H38C H 0.316933 0.075383 0.324096 0.058 Uiso 1 1 calc R U . . .
 C39 C 0.2646(4) -0.0347(3) 0.2517(2) 0.0473(12) Uani 1 1 d . . . . .
 H39A H 0.306831 0.003407 0.228587 0.071 Uiso 1 1 calc R U . . .
 H39B H 0.186218 -0.010168 0.253580 0.071 Uiso 1 1 calc R U . . .
 H39C H 0.278750 -0.088816 0.231518 0.071 Uiso 1 1 calc R U . . .
 C40 C 0.5584(4) -0.0184(3) 0.2329(2) 0.0454(11) Uani 1 1 d . . . . .
 H40A H 0.553937 -0.063168 0.205657 0.068 Uiso 1 1 calc R U . . .
 H40B H 0.626384 0.002531 0.221279 0.068 Uiso 1 1 calc R U . . .
 H40C H 0.495387 0.027696 0.229781 0.068 Uiso 1 1 calc R U . . .
 C41 C 0.4542(4) -0.2015(3) 0.2677(2) 0.0525(12) Uani 1 1 d . . . . .
 H41 H 0.442338 -0.174095 0.226840 0.063 Uiso 1 1 calc R U . . .
 C42 C 0.3629(4) -0.2530(3) 0.2818(2) 0.0505(12) Uani 1 1 d . . . . .
 H42A H 0.369037 -0.280823 0.321882 0.076 Uiso 1 1 calc R U . . .
 H42B H 0.370348 -0.295439 0.250703 0.076 Uiso 1 1 calc R U . . .
 H42C H 0.291195 -0.215518 0.281642 0.076 Uiso 1 1 calc R U . . .
 C43 C 0.5633(4) -0.2575(3) 0.2591(3) 0.0597(14) Uani 1 1 d . . . . .
 H43A H 0.618486 -0.224689 0.242831 0.090 Uiso 1 1 calc R U . . .
 H43B H 0.561252 -0.301397 0.230582 0.090 Uiso 1 1 calc R U . . .
 H43C H 0.582409 -0.283590 0.298401 0.090 Uiso 1 1 calc R U . . .
 C45 C 0.3150(3) 0.2891(3) 0.46808(18) 0.0310(8) Uani 1 1 d . . . . .
 H45 H 0.250099 0.295134 0.499498 0.037 Uiso 1 1 calc R U . . .
 C46 C 0.3157(3) 0.2090(3) 0.4333(2) 0.0396(10) Uani 1 1 d . . . . .
 H46A H 0.368210 0.206703 0.396765 0.059 Uiso 1 1 calc R U . . .
 H46B H 0.242240 0.209873 0.421487 0.059 Uiso 1 1 calc R U . . .
 H46C H 0.337123 0.159508 0.459566 0.059 Uiso 1 1 calc R U . . .
 C47 C 0.5729(3) 0.2777(3) 0.46084(18) 0.0321(9) Uani 1 1 d . . . . .
 H47 H 0.631411 0.265342 0.489139 0.039 Uiso 1 1 calc R U . . .
 C48 C 0.5889(4) 0.3598(3) 0.4256(2) 0.0427(10) Uani 1 1 d . . . . .
 H48A H 0.532348 0.375579 0.397639 0.064 Uiso 1 1 calc R U . . .
 H48B H 0.661546 0.350978 0.402428 0.064 Uiso 1 1 calc R U . . .
 H48C H 0.583056 0.404796 0.454529 0.064 Uiso 1 1 calc R U . . .
 C49 C 0.5967(3) 0.2049(3) 0.41649(18) 0.0359(9) Uani 1 1 d . . . . .
 H49A H 0.576743 0.154619 0.437433 0.054 Uiso 1 1 calc R U . . .
 H49B H 0.674991 0.193308 0.401905 0.054 Uiso 1 1 calc R U . . .
 H49C H 0.553647 0.220159 0.381823 0.054 Uiso 1 1 calc R U . . .
 C50 C 0.2940(4) 0.3654(3) 0.4242(2) 0.0485(12) Uani 1 1 d . . . . .
 H50A H 0.288812 0.417012 0.446542 0.073 Uiso 1 1 calc R U . . .
 H50B H 0.225208 0.366720 0.406541 0.073 Uiso 1 1 calc R U . . .
 H50C H 0.354615 0.361158 0.391663 0.073 Uiso 1 1 calc R U . . .
 C51 C 0.4169(3) 0.3903(2) 0.55146(17) 0.0294(8) Uani 1 1 d . . . . .
 H51 H 0.411381 0.435925 0.519265 0.035 Uiso 1 1 calc R U . . .
 C52 C 0.5159(3) 0.3979(3) 0.5854(2) 0.0365(9) Uani 1 1 d . . . . .
 H52A H 0.522349 0.356436 0.619123 0.055 Uiso 1 1 calc R U . . .
 H52B H 0.505248 0.454513 0.601359 0.055 Uiso 1 1 calc R U . . .
 H52C H 0.583094 0.387486 0.557144 0.055 Uiso 1 1 calc R U . . .
 C53 C 0.3106(3) 0.4093(3) 0.59413(19) 0.0339(9) Uani 1 1 d . . . . .
 H53A H 0.247838 0.411314 0.570839 0.051 Uiso 1 1 calc R U . . .
 H53B H 0.305051 0.463553 0.612993 0.051 Uiso 1 1 calc R U . . .
 H53C H 0.310856 0.365025 0.625890 0.051 Uiso 1 1 calc R U . . .
 C21 C -0.0726(7) 0.3554(8) 0.8048(5) 0.061(3) Uani 0.527(8) 1 d D U P A 1
 H21A H -0.086636 0.307918 0.831447 0.091 Uiso 0.527(8) 1 calc R U P A 1
 H21B H -0.125485 0.366103 0.774415 0.091 Uiso 0.527(8) 1 calc R U P A 1
 H21C H -0.080175 0.405509 0.829117 0.091 Uiso 0.527(8) 1 calc R U P A 1
 C23 C 0.0483(10) 0.4173(6) 0.7341(5) 0.067(3) Uani 0.527(8) 1 d D U P A 1
 H23A H 0.026558 0.465059 0.761178 0.101 Uiso 0.527(8) 1 calc R U P A 1
 H23B H -0.002992 0.422308 0.703047 0.101 Uiso 0.527(8) 1 calc R U P A 1
 H23C H 0.122515 0.416868 0.714222 0.101 Uiso 0.527(8) 1 calc R U P A 1
 C24 C 0.1255(8) 0.3184(7) 0.8157(5) 0.054(3) Uani 0.527(8) 1 d D U P A 1
 H24A H 0.115693 0.367244 0.841589 0.081 Uiso 0.527(8) 1 calc R U P A 1
 H24B H 0.199791 0.308369 0.794471 0.081 Uiso 0.527(8) 1 calc R U P A 1
 H24C H 0.114744 0.268861 0.840996 0.081 Uiso 0.527(8) 1 calc R U P A 1
 C21A C -0.0483(8) 0.4009(7) 0.7635(6) 0.053(3) Uani 0.473(8) 1 d D U P A 2
 H21D H -0.115568 0.377827 0.770905 0.079 Uiso 0.473(8) 1 calc R U P A 2
 H21E H -0.041887 0.424059 0.721808 0.079 Uiso 0.473(8) 1 calc R U P A 2
 H21F H -0.051145 0.445480 0.792335 0.079 Uiso 0.473(8) 1 calc R U P A 2
 C23A C 0.1539(9) 0.3762(9) 0.7648(7) 0.073(4) Uani 0.473(8) 1 d D U P A 2
 H23D H 0.146770 0.417956 0.796302 0.109 Uiso 0.473(8) 1 calc R U P A 2
 H23E H 0.161139 0.403737 0.724491 0.109 Uiso 0.473(8) 1 calc R U P A 2
 H23F H 0.218995 0.332589 0.769283 0.109 Uiso 0.473(8) 1 calc R U P A 2
 C24A C 0.0502(14) 0.2936(9) 0.8350(5) 0.078(4) Uani 0.473(8) 1 d D U P A 2
 H24D H 0.111015 0.245159 0.834462 0.118 Uiso 0.473(8) 1 calc R U P A 2
 H24E H -0.019019 0.274870 0.847639 0.118 Uiso 0.473(8) 1 calc R U P A 2
 H24F H 0.061038 0.334518 0.863847 0.118 Uiso 0.473(8) 1 calc R U P A 2
 Si86 Si 0.49638(8) 0.62263(7) -0.18830(5) 0.0276(3) Uani 1 1 d . . . . .
 Si96 Si 0.45967(8) 0.22430(7) 0.01519(5) 0.0311(3) Uani 1 1 d . . . . .
 C54 C 0.2460(3) 0.4146(3) 0.07267(17) 0.0292(8) Uani 1 1 d . . . . .
 C55 C 0.3451(3) 0.3676(3) 0.07313(18) 0.0319(9) Uani 1 1 d . . . . .
 C56 C 0.4410(3) 0.3174(3) 0.07013(17) 0.0306(8) Uani 1 1 d . . . . .
 C57 C 0.4712(3) 0.6663(3) -0.10695(18) 0.0314(9) Uani 1 1 d . . . . .
 C58 C 0.3680(3) 0.6779(2) -0.08345(17) 0.0299(8) Uani 1 1 d . . . . .
 C59 C 0.2652(3) 0.6831(3) -0.06148(17) 0.0281(8) Uani 1 1 d . . . . .
 C60 C 0.1706(3) 0.7533(2) -0.06778(17) 0.0275(8) Uani 1 1 d . . . . .
 C61 C 0.0758(3) 0.7288(2) -0.03754(17) 0.0266(8) Uani 1 1 d . . . . .
 C62 C 0.1059(3) 0.6446(3) -0.00962(17) 0.0285(8) Uani 1 1 d . . . . .
 C63 C 0.2208(3) 0.6176(3) -0.02381(17) 0.0298(8) Uani 1 1 d . . . . .
 C64 C 0.2737(3) 0.5404(3) -0.00043(18) 0.0312(9) Uani 1 1 d . . . . .
 H64 H 0.350264 0.521331 -0.010133 0.037 Uiso 1 1 calc R U . . .
 C65 C 0.2127(3) 0.4931(3) 0.03671(18) 0.0291(8) Uani 1 1 d . . . . .
 C66 C 0.0571(3) 0.4611(2) 0.09511(17) 0.0259(8) Uani 1 1 d . . . . .
 C67 C 0.1466(3) 0.3996(3) 0.11090(17) 0.0274(8) Uani 1 1 d . . . . .
 C68 C 0.1335(3) 0.3397(3) 0.15639(17) 0.0295(8) Uani 1 1 d . . . . .
 H68 H 0.195335 0.299539 0.166724 0.035 Uiso 1 1 calc R U . . .
 C69 C 0.0305(3) 0.3379(3) 0.18717(17) 0.0299(8) Uani 1 1 d . . . . .
 C70 C -0.0589(3) 0.3971(3) 0.16869(18) 0.0305(9) Uani 1 1 d . . . . .
 H70 H -0.130126 0.395747 0.188272 0.037 Uiso 1 1 calc R U . . .
 C71 C -0.0471(3) 0.4572(3) 0.12305(17) 0.0296(8) Uani 1 1 d . . . . .
 H71 H -0.109430 0.495280 0.111023 0.036 Uiso 1 1 calc R U . . .
 C72 C 0.0973(3) 0.5195(3) 0.05061(17) 0.0285(8) Uani 1 1 d . . . . .
 C73 C 0.0442(3) 0.5954(3) 0.02656(17) 0.0294(8) Uani 1 1 d . . . . .
 H73 H -0.032920 0.613141 0.034811 0.035 Uiso 1 1 calc R U . . .
 C74 C 0.0162(3) 0.2784(3) 0.24220(19) 0.0386(10) Uani 1 1 d . . . . .
 C75 C 0.0976(3) 0.1949(3) 0.2340(2) 0.0475(12) Uani 1 1 d . . . . .
 H75A H 0.088400 0.169870 0.195839 0.071 Uiso 1 1 calc R U . . .
 H75B H 0.083892 0.156403 0.268193 0.071 Uiso 1 1 calc R U . . .
 H75C H 0.172676 0.204874 0.232551 0.071 Uiso 1 1 calc R U . . .
 C76 C -0.0990(3) 0.2595(3) 0.2518(2) 0.0502(12) Uani 1 1 d . . . . .
 H76A H -0.152145 0.311623 0.260408 0.075 Uiso 1 1 calc R U . . .
 H76B H -0.104099 0.219655 0.286287 0.075 Uiso 1 1 calc R U . . .
 H76C H -0.115121 0.234936 0.215014 0.075 Uiso 1 1 calc R U . . .
 C77 C 0.0392(5) 0.3210(4) 0.2987(2) 0.0590(14) Uani 1 1 d . . . . .
 H77A H 0.114417 0.331197 0.293174 0.088 Uiso 1 1 calc R U . . .
 H77B H 0.030082 0.284468 0.334674 0.088 Uiso 1 1 calc R U . . .
 H77C H -0.012346 0.374669 0.304193 0.088 Uiso 1 1 calc R U . . .
 C78 C -0.0237(3) 0.7849(3) -0.03812(19) 0.0344(9) Uani 1 1 d . . . . .
 H78 H -0.088811 0.769539 -0.018622 0.041 Uiso 1 1 calc R U . . .
 C79 C -0.0286(3) 0.8620(3) -0.0665(2) 0.0365(10) Uani 1 1 d . . . . .
 H79 H -0.097482 0.899243 -0.066151 0.044 Uiso 1 1 calc R U . . .
 C80 C 0.0653(3) 0.8880(2) -0.09621(19) 0.0306(8) Uani 1 1 d . . . . .
 C81 C 0.1654(3) 0.8308(2) -0.09566(18) 0.0289(8) Uani 1 1 d . . . . .
 H81 H 0.230567 0.846226 -0.115014 0.035 Uiso 1 1 calc R U . . .
 C82 C 0.0615(3) 0.9752(3) -0.1269(2) 0.0416(11) Uani 1 1 d . . . . .
 C83 C 0.1040(4) 0.9655(3) -0.1958(2) 0.0540(13) Uani 1 1 d . . . . .
 H83A H 0.178005 0.931085 -0.199947 0.081 Uiso 1 1 calc R U . . .
 H83B H 0.105780 1.021089 -0.214781 0.081 Uiso 1 1 calc R U . . .
 H83C H 0.054816 0.938214 -0.216070 0.081 Uiso 1 1 calc R U . . .
 C84 C -0.0546(4) 1.0274(3) -0.1244(3) 0.0638(16) Uani 1 1 d . . . . .
 H84A H -0.100018 0.999177 -0.146701 0.096 Uiso 1 1 calc R U . . .
 H84B H -0.052161 1.083077 -0.143020 0.096 Uiso 1 1 calc R U . . .
 H84C H -0.086198 1.033409 -0.081879 0.096 Uiso 1 1 calc R U . . .
 C85 C 0.1351(5) 1.0237(4) -0.0976(3) 0.0681(17) Uani 1 1 d . . . . .
 H85A H 0.112133 1.027983 -0.053879 0.102 Uiso 1 1 calc R U . . .
 H85B H 0.128870 1.080197 -0.116307 0.102 Uiso 1 1 calc R U . . .
 H85C H 0.211498 0.993934 -0.104041 0.102 Uiso 1 1 calc R U . . .
 C87 C 0.4991(3) 0.7133(3) -0.24466(17) 0.0305(8) Uani 1 1 d . . . . .
 H87 H 0.503647 0.689651 -0.286011 0.037 Uiso 1 1 calc R U . . .
 C88 C 0.3936(3) 0.7800(3) -0.2377(2) 0.0379(10) Uani 1 1 d . . . . .
 H88A H 0.330444 0.753601 -0.240866 0.057 Uiso 1 1 calc R U . . .
 H88B H 0.396750 0.823277 -0.269994 0.057 Uiso 1 1 calc R U . . .
 H88C H 0.386202 0.805804 -0.197928 0.057 Uiso 1 1 calc R U . . .
 C89 C 0.3731(3) 0.5751(3) -0.19966(19) 0.0349(9) Uani 1 1 d . . . . .
 H89 H 0.307127 0.617623 -0.185084 0.042 Uiso 1 1 calc R U . . .
 C90 C 0.3642(4) 0.4955(3) -0.1626(2) 0.0459(11) Uani 1 1 d . . . . .
 H90A H 0.425094 0.450448 -0.176563 0.069 Uiso 1 1 calc R U . . .
 H90B H 0.294475 0.479058 -0.167703 0.069 Uiso 1 1 calc R U . . .
 H90C H 0.367336 0.505423 -0.119502 0.069 Uiso 1 1 calc R U . . .
 C91 C 0.3622(4) 0.5615(4) -0.2665(2) 0.0525(13) Uani 1 1 d . . . . .
 H91A H 0.364157 0.614113 -0.289892 0.079 Uiso 1 1 calc R U . . .
 H91B H 0.292438 0.544000 -0.269754 0.079 Uiso 1 1 calc R U . . .
 H91C H 0.422974 0.517848 -0.282605 0.079 Uiso 1 1 calc R U . . .
 C92 C 0.5986(3) 0.7539(3) -0.2443(2) 0.0438(11) Uani 1 1 d . . . . .
 H92A H 0.595887 0.780362 -0.205099 0.066 Uiso 1 1 calc R U . . .
 H92B H 0.598592 0.796547 -0.277178 0.066 Uiso 1 1 calc R U . . .
 H92C H 0.665509 0.710875 -0.250384 0.066 Uiso 1 1 calc R U . . .
 C93 C 0.6314(3) 0.5472(3) -0.19928(19) 0.0381(10) Uani 1 1 d . . . . .
 H93 H 0.688462 0.577994 -0.188822 0.046 Uiso 1 1 calc R U . . .
 C94 C 0.6388(4) 0.4691(3) -0.1569(2) 0.0433(11) Uani 1 1 d . . . . .
 H94A H 0.600511 0.484919 -0.116813 0.065 Uiso 1 1 calc R U . . .
 H94B H 0.715968 0.445063 -0.152755 0.065 Uiso 1 1 calc R U . . .
 H94C H 0.604599 0.427372 -0.174135 0.065 Uiso 1 1 calc R U . . .
 C95 C 0.6630(4) 0.5212(4) -0.2658(2) 0.0599(15) Uani 1 1 d . . . . .
 H95A H 0.612340 0.486995 -0.277225 0.090 Uiso 1 1 calc R U . . .
 H95B H 0.737996 0.488382 -0.270219 0.090 Uiso 1 1 calc R U . . .
 H95C H 0.658896 0.571547 -0.292322 0.090 Uiso 1 1 calc R U . . .
 C97 C 0.3350(3) 0.2466(3) -0.0281(2) 0.0441(11) Uani 1 1 d . . . . .
 H97 H 0.270644 0.261672 0.003158 0.053 Uiso 1 1 calc R U . . .
 C98 C 0.3301(4) 0.3214(3) -0.0727(2) 0.0551(13) Uani 1 1 d . . . . .
 H98A H 0.344735 0.369746 -0.052261 0.083 Uiso 1 1 calc R U . . .
 H98B H 0.257117 0.335570 -0.086927 0.083 Uiso 1 1 calc R U . . .
 H98C H 0.385436 0.307134 -0.107508 0.083 Uiso 1 1 calc R U . . .
 C99 C 0.5947(3) 0.2129(3) -0.0328(2) 0.0390(10) Uani 1 1 d . . . . .
 H99 H 0.652010 0.201307 -0.003798 0.047 Uiso 1 1 calc R U . . .
 C100 C 0.6128(4) 0.2936(4) -0.0692(2) 0.0569(14) Uani 1 1 d . . . . .
 H10A H 0.572020 0.300105 -0.105041 0.085 Uiso 1 1 calc R U . . .
 H10B H 0.691169 0.289488 -0.082247 0.085 Uiso 1 1 calc R U . . .
 H10C H 0.586802 0.342392 -0.043343 0.085 Uiso 1 1 calc R U . . .
 C101 C 0.6172(4) 0.1363(4) -0.0746(2) 0.0600(15) Uani 1 1 d . . . . .
 H10D H 0.610711 0.085397 -0.050007 0.090 Uiso 1 1 calc R U . . .
 H10E H 0.691485 0.130221 -0.095704 0.090 Uiso 1 1 calc R U . . .
 H10F H 0.563825 0.144815 -0.104696 0.090 Uiso 1 1 calc R U . . .
 C102 C 0.3154(4) 0.1697(4) -0.0604(3) 0.0634(15) Uani 1 1 d . . . . .
 H10G H 0.372169 0.155701 -0.094589 0.095 Uiso 1 1 calc R U . . .
 H10H H 0.243106 0.182737 -0.075652 0.095 Uiso 1 1 calc R U . . .
 H10I H 0.318326 0.121775 -0.031570 0.095 Uiso 1 1 calc R U . . .
 C103 C 0.4527(4) 0.1215(3) 0.0576(2) 0.0495(12) Uani 1 1 d . . . . .
 H103 H 0.450170 0.081057 0.025248 0.059 Uiso 1 1 calc R U . . .
 C104 C 0.3452(4) 0.1225(3) 0.1002(2) 0.0536(13) Uani 1 1 d . . . . .
 H10J H 0.338684 0.164869 0.131258 0.080 Uiso 1 1 calc R U . . .
 H10K H 0.346748 0.067069 0.120105 0.080 Uiso 1 1 calc R U . . .
 H10L H 0.282318 0.136203 0.076326 0.080 Uiso 1 1 calc R U . . .
 C105 C 0.5491(4) 0.0840(4) 0.0882(3) 0.0673(16) Uani 1 1 d . . . . .
 H10M H 0.615621 0.085887 0.060548 0.101 Uiso 1 1 calc R U . . .
 H10N H 0.545924 0.025415 0.099764 0.101 Uiso 1 1 calc R U . . .
 H10O H 0.550472 0.115454 0.124725 0.101 Uiso 1 1 calc R U . . .

loop_
  _atom_site_aniso_label
  _atom_site_aniso_U_11
  _atom_site_aniso_U_22
  _atom_site_aniso_U_33
  _atom_site_aniso_U_23
  _atom_site_aniso_U_13
  _atom_site_aniso_U_12
 Si34 0.0308(5) 0.0285(6) 0.0227(5) -0.0032(4) -0.0022(4) -0.0048(4)
 Si44 0.0276(5) 0.0242(5) 0.0257(5) -0.0008(4) -0.0061(4) -0.0007(4)
 C1 0.0250(18) 0.033(2) 0.0257(19) -0.0030(16) -0.0056(15) 0.0027(15)
 C2 0.0243(18) 0.031(2) 0.0279(19) -0.0017(16) -0.0064(15) 0.0008(15)
 C3 0.0250(18) 0.0276(19) 0.0284(19) -0.0037(15) -0.0072(15) 0.0011(15)
 C4 0.0309(19) 0.0247(19) 0.0268(19) -0.0034(15) -0.0091(16) 0.0025(15)
 C5 0.0253(18) 0.0210(18) 0.0282(19) -0.0023(14) -0.0066(15) -0.0003(14)
 C6 0.0241(17) 0.0204(17) 0.0284(19) 0.0025(14) -0.0054(15) -0.0019(14)
 C7 0.0265(18) 0.0244(18) 0.0241(18) 0.0011(15) -0.0074(15) -0.0036(14)
 C8 0.0248(17) 0.0254(19) 0.0271(19) -0.0015(15) -0.0059(15) -0.0015(14)
 C9 0.0220(17) 0.0288(19) 0.0272(19) -0.0008(15) -0.0060(15) 0.0007(14)
 C10 0.0231(17) 0.032(2) 0.0286(19) -0.0027(16) -0.0058(15) -0.0001(15)
 C11 0.0236(17) 0.0251(19) 0.0292(19) 0.0008(15) -0.0051(15) -0.0031(14)
 C12 0.0222(16) 0.0253(19) 0.0222(17) 0.0031(14) -0.0011(14) -0.0005(14)
 C13 0.0230(17) 0.0245(19) 0.0293(19) 0.0024(15) -0.0048(15) -0.0037(14)
 C14 0.0231(17) 0.0224(18) 0.0275(19) 0.0002(15) -0.0059(14) -0.0025(14)
 C15 0.0242(17) 0.032(2) 0.0266(19) -0.0021(16) -0.0036(15) 0.0005(15)
 C16 0.036(2) 0.041(2) 0.029(2) -0.0059(18) -0.0085(17) 0.0037(18)
 C17 0.035(2) 0.042(2) 0.030(2) -0.0068(18) -0.0006(17) 0.0049(18)
 C18 0.0243(18) 0.044(2) 0.033(2) -0.0058(18) -0.0041(16) -0.0014(17)
 C19 0.031(2) 0.037(2) 0.031(2) -0.0074(17) -0.0066(16) 0.0013(17)
 C20 0.046(2) 0.048(3) 0.038(2) -0.017(2) -0.006(2) 0.001(2)
 C25 0.0261(19) 0.039(2) 0.037(2) -0.0070(18) -0.0029(17) -0.0030(16)
 C26 0.0255(18) 0.033(2) 0.040(2) -0.0060(18) -0.0035(16) -0.0048(16)
 C27 0.0264(18) 0.034(2) 0.0281(19) -0.0025(16) -0.0070(15) 0.0001(16)
 C28 0.0249(18) 0.034(2) 0.0272(19) -0.0040(16) -0.0049(15) 0.0013(15)
 C29 0.0277(18) 0.030(2) 0.034(2) -0.0041(17) -0.0034(16) -0.0041(15)
 C30 0.042(2) 0.038(2) 0.042(2) -0.013(2) -0.0031(19) -0.0050(19)
 C31 0.035(2) 0.047(3) 0.058(3) -0.016(2) -0.006(2) -0.009(2)
 C32 0.076(3) 0.034(2) 0.042(3) 0.002(2) -0.017(2) -0.004(2)
 C33 0.0205(16) 0.030(2) 0.032(2) -0.0028(16) -0.0013(15) -0.0041(14)
 C35 0.0326(19) 0.031(2) 0.030(2) 0.0051(16) -0.0032(16) -0.0066(16)
 C36 0.037(2) 0.028(2) 0.044(2) 0.0007(18) -0.0096(18) -0.0070(17)
 C37 0.034(2) 0.047(3) 0.028(2) 0.0048(18) -0.0101(17) -0.0083(18)
 C38 0.038(2) 0.037(2) 0.037(2) 0.0027(18) -0.0074(18) 0.0043(18)
 C39 0.052(3) 0.060(3) 0.034(2) 0.009(2) -0.019(2) -0.013(2)
 C40 0.047(2) 0.053(3) 0.035(2) 0.013(2) -0.002(2) -0.013(2)
 C41 0.062(3) 0.052(3) 0.042(3) -0.017(2) 0.004(2) -0.010(2)
 C42 0.061(3) 0.051(3) 0.043(3) -0.014(2) -0.004(2) -0.019(2)
 C43 0.062(3) 0.051(3) 0.063(3) -0.025(3) -0.004(3) 0.000(3)
 C45 0.0285(19) 0.034(2) 0.029(2) -0.0019(16) -0.0051(16) -0.0016(16)
 C46 0.042(2) 0.043(2) 0.036(2) -0.0100(19) -0.0134(19) -0.0044(19)
 C47 0.033(2) 0.030(2) 0.031(2) 0.0032(16) -0.0073(16) -0.0006(16)
 C48 0.043(2) 0.041(3) 0.042(2) 0.005(2) -0.004(2) -0.003(2)
 C49 0.035(2) 0.042(2) 0.028(2) -0.0019(18) -0.0030(17) -0.0009(18)
 C50 0.056(3) 0.040(3) 0.051(3) 0.003(2) -0.031(2) -0.001(2)
 C51 0.035(2) 0.0241(19) 0.0283(19) 0.0005(15) -0.0105(16) -0.0011(15)
 C52 0.043(2) 0.026(2) 0.043(2) -0.0026(18) -0.0165(19) -0.0070(17)
 C53 0.039(2) 0.029(2) 0.033(2) -0.0055(17) -0.0061(17) -0.0034(17)
 C21 0.041(5) 0.074(7) 0.067(7) -0.049(6) -0.005(5) 0.001(5)
 C23 0.096(8) 0.052(6) 0.048(5) -0.018(5) -0.012(5) 0.006(5)
 C24 0.043(5) 0.065(6) 0.052(6) -0.031(5) -0.027(5) 0.011(5)
 C21A 0.039(5) 0.054(6) 0.062(7) -0.028(5) -0.015(5) 0.012(5)
 C23A 0.055(6) 0.080(8) 0.084(8) -0.054(7) -0.001(6) -0.006(6)
 C24A 0.094(9) 0.075(8) 0.062(7) -0.033(6) -0.025(7) 0.009(7)
 Si86 0.0260(5) 0.0329(6) 0.0225(5) 0.0008(4) -0.0020(4) -0.0029(4)
 Si96 0.0273(5) 0.0318(6) 0.0328(6) 0.0031(4) -0.0043(4) -0.0025(4)
 C54 0.0204(17) 0.038(2) 0.0268(19) 0.0014(16) -0.0022(15) -0.0014(15)
 C55 0.0295(19) 0.034(2) 0.031(2) 0.0039(17) -0.0033(16) -0.0049(16)
 C56 0.0240(18) 0.039(2) 0.0259(19) 0.0070(16) -0.0004(15) -0.0023(16)
 C57 0.0256(18) 0.037(2) 0.028(2) 0.0053(17) -0.0001(15) 0.0014(16)
 C58 0.0266(18) 0.034(2) 0.0276(19) 0.0045(16) -0.0054(15) -0.0011(16)
 C59 0.0195(17) 0.036(2) 0.0256(19) -0.0003(16) -0.0020(14) 0.0025(15)
 C60 0.0196(17) 0.034(2) 0.0272(19) -0.0040(16) -0.0061(14) 0.0019(15)
 C61 0.0209(17) 0.032(2) 0.0265(19) -0.0048(15) -0.0050(14) -0.0002(15)
 C62 0.0177(17) 0.042(2) 0.0243(18) -0.0064(16) -0.0052(14) 0.0019(15)
 C63 0.0193(17) 0.043(2) 0.0237(18) -0.0021(16) -0.0017(14) 0.0029(16)
 C64 0.0208(17) 0.039(2) 0.031(2) 0.0007(17) -0.0036(15) 0.0008(16)
 C65 0.0196(17) 0.036(2) 0.0289(19) -0.0004(16) -0.0030(15) 0.0008(15)
 C66 0.0198(16) 0.033(2) 0.0246(18) -0.0016(15) -0.0048(14) -0.0029(15)
 C67 0.0199(17) 0.036(2) 0.0266(19) -0.0040(16) -0.0035(14) -0.0040(15)
 C68 0.0237(18) 0.035(2) 0.031(2) 0.0022(17) -0.0067(15) -0.0083(15)
 C69 0.0265(18) 0.037(2) 0.028(2) -0.0036(17) -0.0055(15) -0.0076(16)
 C70 0.0206(17) 0.042(2) 0.030(2) -0.0054(17) -0.0041(15) -0.0062(16)
 C71 0.0206(17) 0.038(2) 0.030(2) -0.0047(17) -0.0050(15) -0.0036(15)
 C72 0.0192(17) 0.040(2) 0.0247(18) -0.0053(16) -0.0051(14) -0.0003(15)
 C73 0.0162(16) 0.043(2) 0.0258(19) -0.0015(17) -0.0041(14) 0.0025(15)
 C74 0.031(2) 0.052(3) 0.033(2) 0.0038(19) -0.0079(17) -0.0071(19)
 C75 0.032(2) 0.052(3) 0.055(3) 0.022(2) -0.006(2) -0.005(2)
 C76 0.032(2) 0.059(3) 0.057(3) 0.020(2) -0.005(2) -0.009(2)
 C77 0.075(4) 0.077(4) 0.029(2) 0.009(2) -0.007(2) -0.026(3)
 C78 0.0153(16) 0.045(2) 0.040(2) -0.0001(19) -0.0044(16) 0.0002(16)
 C79 0.0242(18) 0.036(2) 0.047(2) 0.0001(19) -0.0098(18) 0.0035(16)
 C80 0.0275(18) 0.027(2) 0.038(2) -0.0033(17) -0.0098(16) -0.0027(15)
 C81 0.0219(17) 0.032(2) 0.033(2) -0.0008(16) -0.0059(15) -0.0040(15)
 C82 0.032(2) 0.035(2) 0.057(3) 0.003(2) -0.017(2) 0.0020(18)
 C83 0.057(3) 0.045(3) 0.060(3) 0.012(2) -0.013(3) -0.010(2)
 C84 0.042(3) 0.052(3) 0.090(4) 0.020(3) -0.018(3) 0.011(2)
 C85 0.075(4) 0.046(3) 0.088(4) -0.001(3) -0.041(3) -0.006(3)
 C87 0.0295(19) 0.036(2) 0.0234(18) 0.0057(16) -0.0019(15) -0.0020(16)
 C88 0.039(2) 0.033(2) 0.040(2) 0.0023(18) -0.0062(18) -0.0018(18)
 C89 0.0295(19) 0.040(2) 0.035(2) -0.0058(18) -0.0008(17) -0.0077(17)
 C90 0.047(2) 0.035(2) 0.056(3) -0.002(2) 0.006(2) -0.015(2)
 C91 0.041(2) 0.076(4) 0.044(3) -0.013(3) -0.002(2) -0.018(2)
 C92 0.041(2) 0.056(3) 0.036(2) 0.014(2) -0.0091(19) -0.014(2)
 C93 0.030(2) 0.045(3) 0.033(2) 0.0041(19) -0.0043(17) 0.0062(18)
 C94 0.043(2) 0.043(3) 0.041(2) 0.003(2) -0.011(2) 0.003(2)
 C95 0.049(3) 0.078(4) 0.034(2) -0.002(2) 0.001(2) 0.031(3)
 C97 0.033(2) 0.043(3) 0.057(3) -0.014(2) -0.008(2) -0.0036(19)
 C98 0.059(3) 0.052(3) 0.053(3) -0.006(2) -0.029(2) 0.007(2)
 C99 0.029(2) 0.052(3) 0.036(2) 0.000(2) -0.0015(17) -0.0099(18)
 C100 0.054(3) 0.078(4) 0.045(3) 0.015(3) -0.010(2) -0.028(3)
 C101 0.045(3) 0.087(4) 0.047(3) -0.022(3) 0.013(2) -0.016(3)
 C102 0.048(3) 0.069(4) 0.078(4) -0.021(3) -0.019(3) -0.012(3)
 C103 0.047(3) 0.035(2) 0.060(3) 0.015(2) 0.004(2) -0.004(2)
 C104 0.052(3) 0.045(3) 0.058(3) 0.009(2) 0.012(2) -0.010(2)
 C105 0.061(3) 0.061(4) 0.072(4) 0.025(3) -0.008(3) 0.003(3)

_geom_special_details
;
 All esds (except the esd in the dihedral angle between two l.s. planes)
 are estimated using the full covariance matrix.  The cell esds are taken
 into account individually in the estimation of esds in distances, angles
 and torsion angles; correlations between esds in cell parameters are only
 used when they are defined by crystal symmetry.  An approximate (isotropic)
 treatment of cell esds is used for estimating esds involving l.s. planes.
;
loop_
  _geom_bond_atom_site_label_1
  _geom_bond_atom_site_label_2
  _geom_bond_distance
  _geom_bond_site_symmetry_2
  _geom_bond_publ_flag
 Si34 C6 1.915(4) . ?
 Si34 C35 1.889(4) . ?
 Si34 C37 1.899(4) . ?
 Si34 C41 1.882(5) . ?
 Si44 C5 1.935(4) . ?
 Si44 C45 1.893(4) . ?
 Si44 C47 1.878(4) . ?
 Si44 C51 1.890(4) . ?
 C1 C2 1.405(5) . ?
 C1 C15 1.456(5) . ?
 C1 C18 1.392(5) . ?
 C2 C3 1.486(5) . ?
 C2 C19 1.378(5) . ?
 C3 C4 1.319(5) . ?
 C3 C14 1.483(5) . ?
 C4 C5 1.311(5) . ?
 C5 C6 1.526(5) 2_656 ?
 C6 C7 1.308(5) . ?
 C7 C8 1.319(5) . ?
 C8 C9 1.494(5) . ?
 C8 C12 1.472(5) . ?
 C9 C10 1.417(5) . ?
 C9 C28 1.375(5) . ?
 C10 C11 1.468(5) . ?
 C10 C25 1.382(5) . ?
 C11 C12 1.411(5) . ?
 C11 C33 1.383(5) . ?
 C12 C13 1.404(5) . ?
 C13 H13 0.9500 . ?
 C13 C14 1.382(5) . ?
 C14 C15 1.421(5) . ?
 C15 C33 1.397(5) . ?
 C16 C17 1.405(6) . ?
 C16 C19 1.393(6) . ?
 C16 C20 1.519(6) . ?
 C17 H17 0.9500 . ?
 C17 C18 1.390(6) . ?
 C18 H18 0.9500 . ?
 C19 H19 0.9500 . ?
 C20 C21 1.565(9) . ?
 C20 C23 1.553(11) . ?
 C20 C24 1.442(8) . ?
 C20 C21A 1.462(9) . ?
 C20 C23A 1.611(12) . ?
 C20 C24A 1.521(13) . ?
 C25 H25 0.9500 . ?
 C25 C26 1.384(6) . ?
 C26 H26 0.9500 . ?
 C26 C27 1.409(5) . ?
 C27 C28 1.395(5) . ?
 C27 C29 1.544(5) . ?
 C28 H28 0.9500 . ?
 C29 C30 1.535(6) . ?
 C29 C31 1.520(5) . ?
 C29 C32 1.524(6) . ?
 C30 H30A 0.9800 . ?
 C30 H30B 0.9800 . ?
 C30 H30C 0.9800 . ?
 C31 H31A 0.9800 . ?
 C31 H31B 0.9800 . ?
 C31 H31C 0.9800 . ?
 C32 H32A 0.9800 . ?
 C32 H32B 0.9800 . ?
 C32 H32C 0.9800 . ?
 C33 H33 0.9500 . ?
 C35 H35 1.0000 . ?
 C35 C36 1.532(6) . ?
 C35 C40 1.533(5) . ?
 C36 H36A 0.9800 . ?
 C36 H36B 0.9800 . ?
 C36 H36C 0.9800 . ?
 C37 H37 1.0000 . ?
 C37 C38 1.533(6) . ?
 C37 C39 1.542(5) . ?
 C38 H38A 0.9800 . ?
 C38 H38B 0.9800 . ?
 C38 H38C 0.9800 . ?
 C39 H39A 0.9800 . ?
 C39 H39B 0.9800 . ?
 C39 H39C 0.9800 . ?
 C40 H40A 0.9800 . ?
 C40 H40B 0.9800 . ?
 C40 H40C 0.9800 . ?
 C41 H41 1.0000 . ?
 C41 C42 1.540(7) . ?
 C41 C43 1.482(7) . ?
 C42 H42A 0.9800 . ?
 C42 H42B 0.9800 . ?
 C42 H42C 0.9800 . ?
 C43 H43A 0.9800 . ?
 C43 H43B 0.9800 . ?
 C43 H43C 0.9800 . ?
 C45 H45 1.0000 . ?
 C45 C46 1.539(5) . ?
 C45 C50 1.535(6) . ?
 C46 H46A 0.9800 . ?
 C46 H46B 0.9800 . ?
 C46 H46C 0.9800 . ?
 C47 H47 1.0000 . ?
 C47 C48 1.547(6) . ?
 C47 C49 1.535(6) . ?
 C48 H48A 0.9800 . ?
 C48 H48B 0.9800 . ?
 C48 H48C 0.9800 . ?
 C49 H49A 0.9800 . ?
 C49 H49B 0.9800 . ?
 C49 H49C 0.9800 . ?
 C50 H50A 0.9800 . ?
 C50 H50B 0.9800 . ?
 C50 H50C 0.9800 . ?
 C51 H51 1.0000 . ?
 C51 C52 1.544(5) . ?
 C51 C53 1.529(6) . ?
 C52 H52A 0.9800 . ?
 C52 H52B 0.9800 . ?
 C52 H52C 0.9800 . ?
 C53 H53A 0.9800 . ?
 C53 H53B 0.9800 . ?
 C53 H53C 0.9800 . ?
 C21 H21A 0.9800 . ?
 C21 H21B 0.9800 . ?
 C21 H21C 0.9800 . ?
 C23 H23A 0.9800 . ?
 C23 H23B 0.9800 . ?
 C23 H23C 0.9800 . ?
 C24 H24A 0.9800 . ?
 C24 H24B 0.9800 . ?
 C24 H24C 0.9800 . ?
 C21A H21D 0.9800 . ?
 C21A H21E 0.9800 . ?
 C21A H21F 0.9800 . ?
 C23A H23D 0.9800 . ?
 C23A H23E 0.9800 . ?
 C23A H23F 0.9800 . ?
 C24A H24D 0.9800 . ?
 C24A H24E 0.9800 . ?
 C24A H24F 0.9800 . ?
 Si86 C57 1.935(4) . ?
 Si86 C87 1.886(4) . ?
 Si86 C89 1.899(4) . ?
 Si86 C93 1.881(4) . ?
 Si96 C56 1.946(4) . ?
 Si96 C97 1.886(4) . ?
 Si96 C99 1.873(4) . ?
 Si96 C103 1.887(5) . ?
 C54 C55 1.322(5) . ?
 C54 C65 1.483(5) . ?
 C54 C67 1.478(5) . ?
 C55 C56 1.308(5) . ?
 C56 C57 1.507(5) 2_665 ?
 C57 C58 1.317(5) . ?
 C58 C59 1.311(5) . ?
 C59 C60 1.486(5) . ?
 C59 C63 1.475(6) . ?
 C60 C61 1.412(5) . ?
 C60 C81 1.368(6) . ?
 C61 C62 1.470(5) . ?
 C61 C78 1.391(5) . ?
 C62 C63 1.421(5) . ?
 C62 C73 1.384(6) . ?
 C63 C64 1.402(5) . ?
 C64 H64 0.9500 . ?
 C64 C65 1.370(6) . ?
 C65 C72 1.426(5) . ?
 C66 C67 1.410(5) . ?
 C66 C71 1.390(5) . ?
 C66 C72 1.452(5) . ?
 C67 C68 1.384(5) . ?
 C68 H68 0.9500 . ?
 C68 C69 1.393(5) . ?
 C69 C70 1.408(5) . ?
 C69 C74 1.534(6) . ?
 C70 H70 0.9500 . ?
 C70 C71 1.387(6) . ?
 C71 H71 0.9500 . ?
 C72 C73 1.392(5) . ?
 C73 H73 0.9500 . ?
 C74 C75 1.533(6) . ?
 C74 C76 1.522(6) . ?
 C74 C77 1.536(6) . ?
 C75 H75A 0.9800 . ?
 C75 H75B 0.9800 . ?
 C75 H75C 0.9800 . ?
 C76 H76A 0.9800 . ?
 C76 H76B 0.9800 . ?
 C76 H76C 0.9800 . ?
 C77 H77A 0.9800 . ?
 C77 H77B 0.9800 . ?
 C77 H77C 0.9800 . ?
 C78 H78 0.9500 . ?
 C78 C79 1.366(6) . ?
 C79 H79 0.9500 . ?
 C79 C80 1.408(6) . ?
 C80 C81 1.405(5) . ?
 C80 C82 1.536(6) . ?
 C81 H81 0.9500 . ?
 C82 C83 1.561(7) . ?
 C82 C84 1.527(6) . ?
 C82 C85 1.535(7) . ?
 C83 H83A 0.9800 . ?
 C83 H83B 0.9800 . ?
 C83 H83C 0.9800 . ?
 C84 H84A 0.9800 . ?
 C84 H84B 0.9800 . ?
 C84 H84C 0.9800 . ?
 C85 H85A 0.9800 . ?
 C85 H85B 0.9800 . ?
 C85 H85C 0.9800 . ?
 C87 H87 1.0000 . ?
 C87 C88 1.531(5) . ?
 C87 C92 1.518(5) . ?
 C88 H88A 0.9800 . ?
 C88 H88B 0.9800 . ?
 C88 H88C 0.9800 . ?
 C89 H89 1.0000 . ?
 C89 C90 1.513(6) . ?
 C89 C91 1.528(6) . ?
 C90 H90A 0.9800 . ?
 C90 H90B 0.9800 . ?
 C90 H90C 0.9800 . ?
 C91 H91A 0.9800 . ?
 C91 H91B 0.9800 . ?
 C91 H91C 0.9800 . ?
 C92 H92A 0.9800 . ?
 C92 H92B 0.9800 . ?
 C92 H92C 0.9800 . ?
 C93 H93 1.0000 . ?
 C93 C94 1.534(6) . ?
 C93 C95 1.536(6) . ?
 C94 H94A 0.9800 . ?
 C94 H94B 0.9800 . ?
 C94 H94C 0.9800 . ?
 C95 H95A 0.9800 . ?
 C95 H95B 0.9800 . ?
 C95 H95C 0.9800 . ?
 C97 H97 1.0000 . ?
 C97 C98 1.524(7) . ?
 C97 C102 1.540(7) . ?
 C98 H98A 0.9800 . ?
 C98 H98B 0.9800 . ?
 C98 H98C 0.9800 . ?
 C99 H99 1.0000 . ?
 C99 C100 1.546(7) . ?
 C99 C101 1.547(7) . ?
 C100 H10A 0.9800 . ?
 C100 H10B 0.9800 . ?
 C100 H10C 0.9800 . ?
 C101 H10D 0.9800 . ?
 C101 H10E 0.9800 . ?
 C101 H10F 0.9800 . ?
 C102 H10G 0.9800 . ?
 C102 H10H 0.9800 . ?
 C102 H10I 0.9800 . ?
 C103 H103 1.0000 . ?
 C103 C104 1.552(6) . ?
 C103 C105 1.461(7) . ?
 C104 H10J 0.9800 . ?
 C104 H10K 0.9800 . ?
 C104 H10L 0.9800 . ?
 C105 H10M 0.9800 . ?
 C105 H10N 0.9800 . ?
 C105 H10O 0.9800 . ?

loop_
  _geom_angle_atom_site_label_1
  _geom_angle_atom_site_label_2
  _geom_angle_atom_site_label_3
  _geom_angle
  _geom_angle_site_symmetry_1
  _geom_angle_site_symmetry_3
  _geom_angle_publ_flag
 C35 Si34 C6 107.68(16) . . ?
 C35 Si34 C37 114.94(19) . . ?
 C37 Si34 C6 106.98(17) . . ?
 C41 Si34 C6 112.3(2) . . ?
 C41 Si34 C35 109.8(2) . . ?
 C41 Si34 C37 105.2(2) . . ?
 C45 Si44 C5 106.72(17) . . ?
 C47 Si44 C5 110.40(16) . . ?
 C47 Si44 C45 114.96(18) . . ?
 C47 Si44 C51 107.55(18) . . ?
 C51 Si44 C5 109.18(16) . . ?
 C51 Si44 C45 107.92(17) . . ?
 C2 C1 C15 109.2(3) . . ?
 C18 C1 C2 119.9(4) . . ?
 C18 C1 C15 130.8(4) . . ?
 C1 C2 C3 108.3(3) . . ?
 C19 C2 C1 120.6(4) . . ?
 C19 C2 C3 131.1(4) . . ?
 C4 C3 C2 127.5(3) . . ?
 C4 C3 C14 126.6(3) . . ?
 C14 C3 C2 105.8(3) . . ?
 C5 C4 C3 176.0(4) . . ?
 C4 C5 Si44 115.9(3) . . ?
 C4 C5 C6 119.7(3) . 2_656 ?
 C6 C5 Si44 124.4(3) 2_656 . ?
 C5 C6 Si34 125.8(3) 2_656 . ?
 C7 C6 Si34 114.6(3) . . ?
 C7 C6 C5 119.6(3) . 2_656 ?
 C6 C7 C8 175.5(4) . . ?
 C7 C8 C9 125.4(3) . . ?
 C7 C8 C12 128.7(3) . . ?
 C12 C8 C9 105.6(3) . . ?
 C10 C9 C8 108.4(3) . . ?
 C28 C9 C8 129.8(3) . . ?
 C28 C9 C10 121.8(4) . . ?
 C9 C10 C11 108.3(3) . . ?
 C25 C10 C9 118.9(4) . . ?
 C25 C10 C11 132.8(4) . . ?
 C12 C11 C10 108.5(3) . . ?
 C33 C11 C10 129.9(3) . . ?
 C33 C11 C12 121.4(3) . . ?
 C11 C12 C8 109.2(3) . . ?
 C13 C12 C8 129.5(3) . . ?
 C13 C12 C11 121.1(3) . . ?
 C12 C13 H13 121.2 . . ?
 C14 C13 C12 117.7(3) . . ?
 C14 C13 H13 121.2 . . ?
 C13 C14 C3 130.7(3) . . ?
 C13 C14 C15 121.0(3) . . ?
 C15 C14 C3 108.2(3) . . ?
 C14 C15 C1 108.5(3) . . ?
 C33 C15 C1 130.3(3) . . ?
 C33 C15 C14 121.1(3) . . ?
 C17 C16 C20 120.3(4) . . ?
 C19 C16 C17 118.3(4) . . ?
 C19 C16 C20 121.4(4) . . ?
 C16 C17 H17 119.0 . . ?
 C18 C17 C16 121.9(4) . . ?
 C18 C17 H17 119.0 . . ?
 C1 C18 H18 120.6 . . ?
 C17 C18 C1 118.7(4) . . ?
 C17 C18 H18 120.6 . . ?
 C2 C19 C16 120.6(4) . . ?
 C2 C19 H19 119.7 . . ?
 C16 C19 H19 119.7 . . ?
 C16 C20 C21 112.5(5) . . ?
 C16 C20 C23 107.8(5) . . ?
 C16 C20 C23A 110.3(5) . . ?
 C16 C20 C24A 106.9(6) . . ?
 C23 C20 C21 99.4(7) . . ?
 C24 C20 C16 112.8(5) . . ?
 C24 C20 C21 110.2(7) . . ?
 C24 C20 C23 113.4(8) . . ?
 C21A C20 C16 113.5(5) . . ?
 C21A C20 C23A 107.8(8) . . ?
 C21A C20 C24A 115.8(8) . . ?
 C24A C20 C23A 102.0(9) . . ?
 C10 C25 H25 120.4 . . ?
 C10 C25 C26 119.2(4) . . ?
 C26 C25 H25 120.4 . . ?
 C25 C26 H26 118.9 . . ?
 C25 C26 C27 122.1(4) . . ?
 C27 C26 H26 118.9 . . ?
 C26 C27 C29 120.5(3) . . ?
 C28 C27 C26 118.4(4) . . ?
 C28 C27 C29 120.9(3) . . ?
 C9 C28 C27 119.5(4) . . ?
 C9 C28 H28 120.2 . . ?
 C27 C28 H28 120.2 . . ?
 C30 C29 C27 112.0(3) . . ?
 C31 C29 C27 110.5(3) . . ?
 C31 C29 C30 107.7(3) . . ?
 C31 C29 C32 110.0(4) . . ?
 C32 C29 C27 107.0(3) . . ?
 C32 C29 C30 109.6(4) . . ?
 C29 C30 H30A 109.5 . . ?
 C29 C30 H30B 109.5 . . ?
 C29 C30 H30C 109.5 . . ?
 H30A C30 H30B 109.5 . . ?
 H30A C30 H30C 109.5 . . ?
 H30B C30 H30C 109.5 . . ?
 C29 C31 H31A 109.5 . . ?
 C29 C31 H31B 109.5 . . ?
 C29 C31 H31C 109.5 . . ?
 H31A C31 H31B 109.5 . . ?
 H31A C31 H31C 109.5 . . ?
 H31B C31 H31C 109.5 . . ?
 C29 C32 H32A 109.5 . . ?
 C29 C32 H32B 109.5 . . ?
 C29 C32 H32C 109.5 . . ?
 H32A C32 H32B 109.5 . . ?
 H32A C32 H32C 109.5 . . ?
 H32B C32 H32C 109.5 . . ?
 C11 C33 C15 117.7(3) . . ?
 C11 C33 H33 121.1 . . ?
 C15 C33 H33 121.1 . . ?
 Si34 C35 H35 106.2 . . ?
 C36 C35 Si34 114.0(3) . . ?
 C36 C35 H35 106.2 . . ?
 C36 C35 C40 110.9(4) . . ?
 C40 C35 Si34 112.8(3) . . ?
 C40 C35 H35 106.2 . . ?
 C35 C36 H36A 109.5 . . ?
 C35 C36 H36B 109.5 . . ?
 C35 C36 H36C 109.5 . . ?
 H36A C36 H36B 109.5 . . ?
 H36A C36 H36C 109.5 . . ?
 H36B C36 H36C 109.5 . . ?
 Si34 C37 H37 106.0 . . ?
 C38 C37 Si34 114.9(3) . . ?
 C38 C37 H37 106.0 . . ?
 C38 C37 C39 109.3(4) . . ?
 C39 C37 Si34 114.0(3) . . ?
 C39 C37 H37 106.0 . . ?
 C37 C38 H38A 109.5 . . ?
 C37 C38 H38B 109.5 . . ?
 C37 C38 H38C 109.5 . . ?
 H38A C38 H38B 109.5 . . ?
 H38A C38 H38C 109.5 . . ?
 H38B C38 H38C 109.5 . . ?
 C37 C39 H39A 109.5 . . ?
 C37 C39 H39B 109.5 . . ?
 C37 C39 H39C 109.5 . . ?
 H39A C39 H39B 109.5 . . ?
 H39A C39 H39C 109.5 . . ?
 H39B C39 H39C 109.5 . . ?
 C35 C40 H40A 109.5 . . ?
 C35 C40 H40B 109.5 . . ?
 C35 C40 H40C 109.5 . . ?
 H40A C40 H40B 109.5 . . ?
 H40A C40 H40C 109.5 . . ?
 H40B C40 H40C 109.5 . . ?
 Si34 C41 H41 105.3 . . ?
 C42 C41 Si34 113.6(3) . . ?
 C42 C41 H41 105.3 . . ?
 C43 C41 Si34 115.6(4) . . ?
 C43 C41 H41 105.3 . . ?
 C43 C41 C42 110.8(5) . . ?
 C41 C42 H42A 109.5 . . ?
 C41 C42 H42B 109.5 . . ?
 C41 C42 H42C 109.5 . . ?
 H42A C42 H42B 109.5 . . ?
 H42A C42 H42C 109.5 . . ?
 H42B C42 H42C 109.5 . . ?
 C41 C43 H43A 109.5 . . ?
 C41 C43 H43B 109.5 . . ?
 C41 C43 H43C 109.5 . . ?
 H43A C43 H43B 109.5 . . ?
 H43A C43 H43C 109.5 . . ?
 H43B C43 H43C 109.5 . . ?
 Si44 C45 H45 106.5 . . ?
 C46 C45 Si44 115.7(3) . . ?
 C46 C45 H45 106.5 . . ?
 C50 C45 Si44 112.1(3) . . ?
 C50 C45 H45 106.5 . . ?
 C50 C45 C46 108.8(3) . . ?
 C45 C46 H46A 109.5 . . ?
 C45 C46 H46B 109.5 . . ?
 C45 C46 H46C 109.5 . . ?
 H46A C46 H46B 109.5 . . ?
 H46A C46 H46C 109.5 . . ?
 H46B C46 H46C 109.5 . . ?
 Si44 C47 H47 106.0 . . ?
 C48 C47 Si44 113.6(3) . . ?
 C48 C47 H47 106.0 . . ?
 C49 C47 Si44 115.1(3) . . ?
 C49 C47 H47 106.0 . . ?
 C49 C47 C48 109.4(3) . . ?
 C47 C48 H48A 109.5 . . ?
 C47 C48 H48B 109.5 . . ?
 C47 C48 H48C 109.5 . . ?
 H48A C48 H48B 109.5 . . ?
 H48A C48 H48C 109.5 . . ?
 H48B C48 H48C 109.5 . . ?
 C47 C49 H49A 109.5 . . ?
 C47 C49 H49B 109.5 . . ?
 C47 C49 H49C 109.5 . . ?
 H49A C49 H49B 109.5 . . ?
 H49A C49 H49C 109.5 . . ?
 H49B C49 H49C 109.5 . . ?
 C45 C50 H50A 109.5 . . ?
 C45 C50 H50B 109.5 . . ?
 C45 C50 H50C 109.5 . . ?
 H50A C50 H50B 109.5 . . ?
 H50A C50 H50C 109.5 . . ?
 H50B C50 H50C 109.5 . . ?
 Si44 C51 H51 106.3 . . ?
 C52 C51 Si44 112.3(3) . . ?
 C52 C51 H51 106.3 . . ?
 C53 C51 Si44 114.7(3) . . ?
 C53 C51 H51 106.3 . . ?
 C53 C51 C52 110.4(3) . . ?
 C51 C52 H52A 109.5 . . ?
 C51 C52 H52B 109.5 . . ?
 C51 C52 H52C 109.5 . . ?
 H52A C52 H52B 109.5 . . ?
 H52A C52 H52C 109.5 . . ?
 H52B C52 H52C 109.5 . . ?
 C51 C53 H53A 109.5 . . ?
 C51 C53 H53B 109.5 . . ?
 C51 C53 H53C 109.5 . . ?
 H53A C53 H53B 109.5 . . ?
 H53A C53 H53C 109.5 . . ?
 H53B C53 H53C 109.5 . . ?
 C20 C21 H21A 109.5 . . ?
 C20 C21 H21B 109.5 . . ?
 C20 C21 H21C 109.5 . . ?
 H21A C21 H21B 109.5 . . ?
 H21A C21 H21C 109.5 . . ?
 H21B C21 H21C 109.5 . . ?
 C20 C23 H23A 109.5 . . ?
 C20 C23 H23B 109.5 . . ?
 C20 C23 H23C 109.5 . . ?
 H23A C23 H23B 109.5 . . ?
 H23A C23 H23C 109.5 . . ?
 H23B C23 H23C 109.5 . . ?
 C20 C24 H24A 109.5 . . ?
 C20 C24 H24B 109.5 . . ?
 C20 C24 H24C 109.5 . . ?
 H24A C24 H24B 109.5 . . ?
 H24A C24 H24C 109.5 . . ?
 H24B C24 H24C 109.5 . . ?
 C20 C21A H21D 109.5 . . ?
 C20 C21A H21E 109.5 . . ?
 C20 C21A H21F 109.5 . . ?
 H21D C21A H21E 109.5 . . ?
 H21D C21A H21F 109.5 . . ?
 H21E C21A H21F 109.5 . . ?
 C20 C23A H23D 109.5 . . ?
 C20 C23A H23E 109.5 . . ?
 C20 C23A H23F 109.5 . . ?
 H23D C23A H23E 109.5 . . ?
 H23D C23A H23F 109.5 . . ?
 H23E C23A H23F 109.5 . . ?
 C20 C24A H24D 109.5 . . ?
 C20 C24A H24E 109.5 . . ?
 C20 C24A H24F 109.5 . . ?
 H24D C24A H24E 109.5 . . ?
 H24D C24A H24F 109.5 . . ?
 H24E C24A H24F 109.5 . . ?
 C87 Si86 C57 108.50(18) . . ?
 C87 Si86 C89 107.63(18) . . ?
 C89 Si86 C57 106.69(17) . . ?
 C93 Si86 C57 110.82(17) . . ?
 C93 Si86 C87 108.83(18) . . ?
 C93 Si86 C89 114.2(2) . . ?
 C97 Si96 C56 105.24(18) . . ?
 C97 Si96 C103 105.0(2) . . ?
 C99 Si96 C56 110.66(18) . . ?
 C99 Si96 C97 115.3(2) . . ?
 C99 Si96 C103 108.5(2) . . ?
 C103 Si96 C56 112.1(2) . . ?
 C55 C54 C65 128.0(4) . . ?
 C55 C54 C67 125.4(4) . . ?
 C67 C54 C65 106.5(3) . . ?
 C56 C55 C54 175.3(4) . . ?
 C55 C56 Si96 115.3(3) . . ?
 C55 C56 C57 120.5(4) . 2_665 ?
 C57 C56 Si96 124.2(3) 2_665 . ?
 C56 C57 Si86 125.3(3) 2_665 . ?
 C58 C57 Si86 114.1(3) . . ?
 C58 C57 C56 120.6(4) . 2_665 ?
 C59 C58 C57 175.2(4) . . ?
 C58 C59 C60 128.9(4) . . ?
 C58 C59 C63 125.3(3) . . ?
 C63 C59 C60 105.8(3) . . ?
 C61 C60 C59 108.1(3) . . ?
 C81 C60 C59 130.9(3) . . ?
 C81 C60 C61 121.0(3) . . ?
 C60 C61 C62 109.4(3) . . ?
 C78 C61 C60 118.2(4) . . ?
 C78 C61 C62 132.4(4) . . ?
 C63 C62 C61 107.3(3) . . ?
 C73 C62 C61 131.4(3) . . ?
 C73 C62 C63 121.2(4) . . ?
 C62 C63 C59 109.3(3) . . ?
 C64 C63 C59 130.7(3) . . ?
 C64 C63 C62 120.0(4) . . ?
 C63 C64 H64 120.7 . . ?
 C65 C64 C63 118.6(3) . . ?
 C65 C64 H64 120.7 . . ?
 C64 C65 C54 131.0(3) . . ?
 C64 C65 C72 121.6(4) . . ?
 C72 C65 C54 107.2(3) . . ?
 C67 C66 C72 108.8(3) . . ?
 C71 C66 C67 118.7(4) . . ?
 C71 C66 C72 132.5(3) . . ?
 C66 C67 C54 108.2(3) . . ?
 C68 C67 C54 130.6(3) . . ?
 C68 C67 C66 121.3(3) . . ?
 C67 C68 H68 119.7 . . ?
 C67 C68 C69 120.6(3) . . ?
 C69 C68 H68 119.7 . . ?
 C68 C69 C70 117.4(4) . . ?
 C68 C69 C74 121.3(3) . . ?
 C70 C69 C74 121.1(3) . . ?
 C69 C70 H70 118.7 . . ?
 C71 C70 C69 122.6(3) . . ?
 C71 C70 H70 118.7 . . ?
 C66 C71 H71 120.4 . . ?
 C70 C71 C66 119.2(3) . . ?
 C70 C71 H71 120.4 . . ?
 C65 C72 C66 109.1(3) . . ?
 C73 C72 C65 119.9(4) . . ?
 C73 C72 C66 130.7(3) . . ?
 C62 C73 C72 118.7(3) . . ?
 C62 C73 H73 120.6 . . ?
 C72 C73 H73 120.6 . . ?
 C69 C74 C77 107.7(4) . . ?
 C75 C74 C69 110.7(4) . . ?
 C75 C74 C77 108.9(4) . . ?
 C76 C74 C69 111.9(3) . . ?
 C76 C74 C75 108.1(4) . . ?
 C76 C74 C77 109.4(4) . . ?
 C74 C75 H75A 109.5 . . ?
 C74 C75 H75B 109.5 . . ?
 C74 C75 H75C 109.5 . . ?
 H75A C75 H75B 109.5 . . ?
 H75A C75 H75C 109.5 . . ?
 H75B C75 H75C 109.5 . . ?
 C74 C76 H76A 109.5 . . ?
 C74 C76 H76B 109.5 . . ?
 C74 C76 H76C 109.5 . . ?
 H76A C76 H76B 109.5 . . ?
 H76A C76 H76C 109.5 . . ?
 H76B C76 H76C 109.5 . . ?
 C74 C77 H77A 109.5 . . ?
 C74 C77 H77B 109.5 . . ?
 C74 C77 H77C 109.5 . . ?
 H77A C77 H77B 109.5 . . ?
 H77A C77 H77C 109.5 . . ?
 H77B C77 H77C 109.5 . . ?
 C61 C78 H78 119.7 . . ?
 C79 C78 C61 120.6(4) . . ?
 C79 C78 H78 119.7 . . ?
 C78 C79 H79 119.0 . . ?
 C78 C79 C80 122.1(3) . . ?
 C80 C79 H79 119.0 . . ?
 C79 C80 C82 122.6(3) . . ?
 C81 C80 C79 117.0(4) . . ?
 C81 C80 C82 120.4(3) . . ?
 C60 C81 C80 121.2(4) . . ?
 C60 C81 H81 119.4 . . ?
 C80 C81 H81 119.4 . . ?
 C80 C82 C83 109.6(4) . . ?
 C84 C82 C80 112.8(4) . . ?
 C84 C82 C83 106.3(4) . . ?
 C84 C82 C85 109.3(4) . . ?
 C85 C82 C80 110.5(4) . . ?
 C85 C82 C83 108.2(4) . . ?
 C82 C83 H83A 109.5 . . ?
 C82 C83 H83B 109.5 . . ?
 C82 C83 H83C 109.5 . . ?
 H83A C83 H83B 109.5 . . ?
 H83A C83 H83C 109.5 . . ?
 H83B C83 H83C 109.5 . . ?
 C82 C84 H84A 109.5 . . ?
 C82 C84 H84B 109.5 . . ?
 C82 C84 H84C 109.5 . . ?
 H84A C84 H84B 109.5 . . ?
 H84A C84 H84C 109.5 . . ?
 H84B C84 H84C 109.5 . . ?
 C82 C85 H85A 109.5 . . ?
 C82 C85 H85B 109.5 . . ?
 C82 C85 H85C 109.5 . . ?
 H85A C85 H85B 109.5 . . ?
 H85A C85 H85C 109.5 . . ?
 H85B C85 H85C 109.5 . . ?
 Si86 C87 H87 106.5 . . ?
 C88 C87 Si86 112.7(3) . . ?
 C88 C87 H87 106.5 . . ?
 C92 C87 Si86 113.7(3) . . ?
 C92 C87 H87 106.5 . . ?
 C92 C87 C88 110.3(4) . . ?
 C87 C88 H88A 109.5 . . ?
 C87 C88 H88B 109.5 . . ?
 C87 C88 H88C 109.5 . . ?
 H88A C88 H88B 109.5 . . ?
 H88A C88 H88C 109.5 . . ?
 H88B C88 H88C 109.5 . . ?
 Si86 C89 H89 105.9 . . ?
 C90 C89 Si86 115.1(3) . . ?
 C90 C89 H89 105.9 . . ?
 C90 C89 C91 109.8(4) . . ?
 C91 C89 Si86 113.4(3) . . ?
 C91 C89 H89 105.9 . . ?
 C89 C90 H90A 109.5 . . ?
 C89 C90 H90B 109.5 . . ?
 C89 C90 H90C 109.5 . . ?
 H90A C90 H90B 109.5 . . ?
 H90A C90 H90C 109.5 . . ?
 H90B C90 H90C 109.5 . . ?
 C89 C91 H91A 109.5 . . ?
 C89 C91 H91B 109.5 . . ?
 C89 C91 H91C 109.5 . . ?
 H91A C91 H91B 109.5 . . ?
 H91A C91 H91C 109.5 . . ?
 H91B C91 H91C 109.5 . . ?
 C87 C92 H92A 109.5 . . ?
 C87 C92 H92B 109.5 . . ?
 C87 C92 H92C 109.5 . . ?
 H92A C92 H92B 109.5 . . ?
 H92A C92 H92C 109.5 . . ?
 H92B C92 H92C 109.5 . . ?
 Si86 C93 H93 106.5 . . ?
 C94 C93 Si86 114.0(3) . . ?
 C94 C93 H93 106.5 . . ?
 C94 C93 C95 110.2(4) . . ?
 C95 C93 Si86 112.6(3) . . ?
 C95 C93 H93 106.5 . . ?
 C93 C94 H94A 109.5 . . ?
 C93 C94 H94B 109.5 . . ?
 C93 C94 H94C 109.5 . . ?
 H94A C94 H94B 109.5 . . ?
 H94A C94 H94C 109.5 . . ?
 H94B C94 H94C 109.5 . . ?
 C93 C95 H95A 109.5 . . ?
 C93 C95 H95B 109.5 . . ?
 C93 C95 H95C 109.5 . . ?
 H95A C95 H95B 109.5 . . ?
 H95A C95 H95C 109.5 . . ?
 H95B C95 H95C 109.5 . . ?
 Si96 C97 H97 105.9 . . ?
 C98 C97 Si96 114.8(3) . . ?
 C98 C97 H97 105.9 . . ?
 C98 C97 C102 109.7(4) . . ?
 C102 C97 Si96 113.8(3) . . ?
 C102 C97 H97 105.9 . . ?
 C97 C98 H98A 109.5 . . ?
 C97 C98 H98B 109.5 . . ?
 C97 C98 H98C 109.5 . . ?
 H98A C98 H98B 109.5 . . ?
 H98A C98 H98C 109.5 . . ?
 H98B C98 H98C 109.5 . . ?
 Si96 C99 H99 106.0 . . ?
 C100 C99 Si96 114.1(3) . . ?
 C100 C99 H99 106.0 . . ?
 C100 C99 C101 111.2(4) . . ?
 C101 C99 Si96 113.0(3) . . ?
 C101 C99 H99 106.0 . . ?
 C99 C100 H10A 109.5 . . ?
 C99 C100 H10B 109.5 . . ?
 C99 C100 H10C 109.5 . . ?
 H10A C100 H10B 109.5 . . ?
 H10A C100 H10C 109.5 . . ?
 H10B C100 H10C 109.5 . . ?
 C99 C101 H10D 109.5 . . ?
 C99 C101 H10E 109.5 . . ?
 C99 C101 H10F 109.5 . . ?
 H10D C101 H10E 109.5 . . ?
 H10D C101 H10F 109.5 . . ?
 H10E C101 H10F 109.5 . . ?
 C97 C102 H10G 109.5 . . ?
 C97 C102 H10H 109.5 . . ?
 C97 C102 H10I 109.5 . . ?
 H10G C102 H10H 109.5 . . ?
 H10G C102 H10I 109.5 . . ?
 H10H C102 H10I 109.5 . . ?
 Si96 C103 H103 104.8 . . ?
 C104 C103 Si96 113.9(3) . . ?
 C104 C103 H103 104.8 . . ?
 C105 C103 Si96 115.8(4) . . ?
 C105 C103 H103 104.8 . . ?
 C105 C103 C104 111.4(4) . . ?
 C103 C104 H10J 109.5 . . ?
 C103 C104 H10K 109.5 . . ?
 C103 C104 H10L 109.5 . . ?
 H10J C104 H10K 109.5 . . ?
 H10J C104 H10L 109.5 . . ?
 H10K C104 H10L 109.5 . . ?
 C103 C105 H10M 109.5 . . ?
 C103 C105 H10N 109.5 . . ?
 C103 C105 H10O 109.5 . . ?
 H10M C105 H10N 109.5 . . ?
 H10M C105 H10O 109.5 . . ?
 H10N C105 H10O 109.5 . . ?

loop_
  _geom_torsion_atom_site_label_1
  _geom_torsion_atom_site_label_2
  _geom_torsion_atom_site_label_3
  _geom_torsion_atom_site_label_4
  _geom_torsion
  _geom_torsion_site_symmetry_1
  _geom_torsion_site_symmetry_2
  _geom_torsion_site_symmetry_3
  _geom_torsion_site_symmetry_4
  _geom_torsion_publ_flag
 C1 C2 C3 C4 -177.7(4) . . . . ?
 C1 C2 C3 C14 -1.9(4) . . . . ?
 C1 C2 C19 C16 -1.3(6) . . . . ?
 C1 C15 C33 C11 -175.8(4) . . . . ?
 C2 C1 C15 C14 -1.2(4) . . . . ?
 C2 C1 C15 C33 175.0(4) . . . . ?
 C2 C1 C18 C17 0.5(6) . . . . ?
 C2 C3 C14 C13 -175.1(4) . . . . ?
 C2 C3 C14 C15 1.1(4) . . . . ?
 C3 C2 C19 C16 178.0(4) . . . . ?
 C3 C14 C15 C1 0.0(4) . . . . ?
 C3 C14 C15 C33 -176.6(3) . . . . ?
 C4 C3 C14 C13 0.7(6) . . . . ?
 C4 C3 C14 C15 177.0(4) . . . . ?
 C5 Si44 C45 C46 -60.6(3) . . . . ?
 C5 Si44 C45 C50 173.7(3) . . . . ?
 C5 Si44 C47 C48 -163.1(3) . . . . ?
 C5 Si44 C47 C49 69.8(3) . . . . ?
 C5 Si44 C51 C52 66.9(3) . . . . ?
 C5 Si44 C51 C53 -60.3(3) . . . . ?
 C6 Si34 C35 C36 -52.1(3) . . . . ?
 C6 Si34 C35 C40 -179.7(3) . . . . ?
 C6 Si34 C37 C38 70.4(3) . . . . ?
 C6 Si34 C37 C39 -162.5(3) . . . . ?
 C6 Si34 C41 C42 61.0(4) . . . . ?
 C6 Si34 C41 C43 -68.6(4) . . . . ?
 C7 C8 C9 C10 175.3(3) . . . . ?
 C7 C8 C9 C28 -2.8(6) . . . . ?
 C7 C8 C12 C11 -174.9(4) . . . . ?
 C7 C8 C12 C13 0.2(6) . . . . ?
 C8 C9 C10 C11 -1.0(4) . . . . ?
 C8 C9 C10 C25 -179.5(3) . . . . ?
 C8 C9 C28 C27 176.9(3) . . . . ?
 C8 C12 C13 C14 -174.5(3) . . . . ?
 C9 C8 C12 C11 -1.3(4) . . . . ?
 C9 C8 C12 C13 173.9(3) . . . . ?
 C9 C10 C11 C12 0.1(4) . . . . ?
 C9 C10 C11 C33 -174.2(4) . . . . ?
 C9 C10 C25 C26 1.9(6) . . . . ?
 C10 C9 C28 C27 -1.0(5) . . . . ?
 C10 C11 C12 C8 0.7(4) . . . . ?
 C10 C11 C12 C13 -174.9(3) . . . . ?
 C10 C11 C33 C15 173.6(4) . . . . ?
 C10 C25 C26 C27 -0.4(6) . . . . ?
 C11 C10 C25 C26 -176.2(4) . . . . ?
 C11 C12 C13 C14 0.1(5) . . . . ?
 C12 C8 C9 C10 1.4(4) . . . . ?
 C12 C8 C9 C28 -176.8(4) . . . . ?
 C12 C11 C33 C15 -0.1(5) . . . . ?
 C12 C13 C14 C3 175.7(3) . . . . ?
 C12 C13 C14 C15 -0.2(5) . . . . ?
 C13 C14 C15 C1 176.7(3) . . . . ?
 C13 C14 C15 C33 0.1(5) . . . . ?
 C14 C15 C33 C11 0.0(5) . . . . ?
 C15 C1 C2 C3 2.0(4) . . . . ?
 C15 C1 C2 C19 -178.6(3) . . . . ?
 C15 C1 C18 C17 179.2(4) . . . . ?
 C16 C17 C18 C1 -0.5(6) . . . . ?
 C17 C16 C19 C2 1.2(6) . . . . ?
 C17 C16 C20 C21 -8.8(8) . . . . ?
 C17 C16 C20 C23 -117.4(6) . . . . ?
 C17 C16 C20 C24 116.7(7) . . . . ?
 C17 C16 C20 C21A -59.5(8) . . . . ?
 C17 C16 C20 C23A 179.5(7) . . . . ?
 C17 C16 C20 C24A 69.4(8) . . . . ?
 C18 C1 C2 C3 -179.0(3) . . . . ?
 C18 C1 C2 C19 0.4(6) . . . . ?
 C18 C1 C15 C14 179.9(4) . . . . ?
 C18 C1 C15 C33 -3.9(7) . . . . ?
 C19 C2 C3 C4 3.0(7) . . . . ?
 C19 C2 C3 C14 178.7(4) . . . . ?
 C19 C16 C17 C18 -0.3(6) . . . . ?
 C19 C16 C20 C21 171.1(6) . . . . ?
 C19 C16 C20 C23 62.5(7) . . . . ?
 C19 C16 C20 C24 -63.5(8) . . . . ?
 C19 C16 C20 C21A 120.4(8) . . . . ?
 C19 C16 C20 C23A -0.6(8) . . . . ?
 C19 C16 C20 C24A -110.7(8) . . . . ?
 C20 C16 C17 C18 179.6(4) . . . . ?
 C20 C16 C19 C2 -178.7(4) . . . . ?
 C25 C10 C11 C12 178.4(4) . . . . ?
 C25 C10 C11 C33 4.1(7) . . . . ?
 C25 C26 C27 C28 -1.8(6) . . . . ?
 C25 C26 C27 C29 172.9(4) . . . . ?
 C26 C27 C28 C9 2.5(5) . . . . ?
 C26 C27 C29 C30 161.0(3) . . . . ?
 C26 C27 C29 C31 41.0(5) . . . . ?
 C26 C27 C29 C32 -78.8(4) . . . . ?
 C28 C9 C10 C11 177.4(3) . . . . ?
 C28 C9 C10 C25 -1.2(5) . . . . ?
 C28 C27 C29 C30 -24.3(5) . . . . ?
 C28 C27 C29 C31 -144.4(4) . . . . ?
 C28 C27 C29 C32 95.8(4) . . . . ?
 C29 C27 C28 C9 -172.2(3) . . . . ?
 C33 C11 C12 C8 175.6(3) . . . . ?
 C33 C11 C12 C13 0.0(5) . . . . ?
 C35 Si34 C37 C38 -49.1(4) . . . . ?
 C35 Si34 C37 C39 78.1(4) . . . . ?
 C35 Si34 C41 C42 -179.2(3) . . . . ?
 C35 Si34 C41 C43 51.2(5) . . . . ?
 C37 Si34 C35 C36 67.0(3) . . . . ?
 C37 Si34 C35 C40 -60.6(4) . . . . ?
 C37 Si34 C41 C42 -55.0(4) . . . . ?
 C37 Si34 C41 C43 175.4(4) . . . . ?
 C41 Si34 C35 C36 -174.6(3) . . . . ?
 C41 Si34 C35 C40 57.8(4) . . . . ?
 C41 Si34 C37 C38 -170.0(3) . . . . ?
 C41 Si34 C37 C39 -42.8(4) . . . . ?
 C45 Si44 C47 C48 76.2(3) . . . . ?
 C45 Si44 C47 C49 -51.0(3) . . . . ?
 C45 Si44 C51 C52 -177.5(3) . . . . ?
 C45 Si44 C51 C53 55.3(3) . . . . ?
 C47 Si44 C45 C46 62.1(4) . . . . ?
 C47 Si44 C45 C50 -63.5(4) . . . . ?
 C47 Si44 C51 C52 -52.9(3) . . . . ?
 C47 Si44 C51 C53 179.9(3) . . . . ?
 C51 Si44 C45 C46 -177.9(3) . . . . ?
 C51 Si44 C45 C50 56.5(3) . . . . ?
 C51 Si44 C47 C48 -44.0(3) . . . . ?
 C51 Si44 C47 C49 -171.2(3) . . . . ?
 C54 C65 C72 C66 1.1(4) . . . . ?
 C54 C65 C72 C73 175.4(3) . . . . ?
 C54 C67 C68 C69 179.4(4) . . . . ?
 C55 C54 C65 C64 -6.0(7) . . . . ?
 C55 C54 C65 C72 178.7(4) . . . . ?
 C55 C54 C67 C66 -177.4(4) . . . . ?
 C55 C54 C67 C68 4.2(7) . . . . ?
 C56 Si96 C97 C98 69.1(4) . . . . ?
 C56 Si96 C97 C102 -163.2(4) . . . . ?
 C56 Si96 C99 C100 -55.3(4) . . . . ?
 C56 Si96 C99 C101 176.4(3) . . . . ?
 C56 Si96 C103 C104 56.6(4) . . . . ?
 C56 Si96 C103 C105 -74.6(5) . . . . ?
 C57 Si86 C87 C88 -57.3(3) . . . . ?
 C57 Si86 C87 C92 69.3(3) . . . . ?
 C57 Si86 C89 C90 -69.8(3) . . . . ?
 C57 Si86 C89 C91 162.6(3) . . . . ?
 C57 Si86 C93 C94 62.1(4) . . . . ?
 C57 Si86 C93 C95 -171.3(4) . . . . ?
 C58 C59 C60 C61 178.5(4) . . . . ?
 C58 C59 C60 C81 -2.4(7) . . . . ?
 C58 C59 C63 C62 -178.7(4) . . . . ?
 C58 C59 C63 C64 3.8(7) . . . . ?
 C59 C60 C61 C62 1.7(4) . . . . ?
 C59 C60 C61 C78 -179.3(3) . . . . ?
 C59 C60 C81 C80 179.7(4) . . . . ?
 C59 C63 C64 C65 176.2(4) . . . . ?
 C60 C59 C63 C62 1.8(4) . . . . ?
 C60 C59 C63 C64 -175.6(4) . . . . ?
 C60 C61 C62 C63 -0.5(4) . . . . ?
 C60 C61 C62 C73 176.8(4) . . . . ?
 C60 C61 C78 C79 -1.0(6) . . . . ?
 C61 C60 C81 C80 -1.3(6) . . . . ?
 C61 C62 C63 C59 -0.9(4) . . . . ?
 C61 C62 C63 C64 176.9(3) . . . . ?
 C61 C62 C73 C72 -175.1(4) . . . . ?
 C61 C78 C79 C80 0.2(6) . . . . ?
 C62 C61 C78 C79 177.8(4) . . . . ?
 C62 C63 C64 C65 -1.0(6) . . . . ?
 C63 C59 C60 C61 -2.2(4) . . . . ?
 C63 C59 C60 C81 176.9(4) . . . . ?
 C63 C62 C73 C72 1.9(6) . . . . ?
 C63 C64 C65 C54 -173.1(4) . . . . ?
 C63 C64 C65 C72 1.6(6) . . . . ?
 C64 C65 C72 C66 -174.7(4) . . . . ?
 C64 C65 C72 C73 -0.5(6) . . . . ?
 C65 C54 C67 C66 4.7(4) . . . . ?
 C65 C54 C67 C68 -173.7(4) . . . . ?
 C65 C72 C73 C62 -1.3(6) . . . . ?
 C66 C67 C68 C69 1.2(6) . . . . ?
 C66 C72 C73 C62 171.5(4) . . . . ?
 C67 C54 C65 C64 171.8(4) . . . . ?
 C67 C54 C65 C72 -3.5(4) . . . . ?
 C67 C66 C71 C70 4.8(5) . . . . ?
 C67 C66 C72 C65 1.8(4) . . . . ?
 C67 C66 C72 C73 -171.6(4) . . . . ?
 C67 C68 C69 C70 2.1(6) . . . . ?
 C67 C68 C69 C74 -173.3(4) . . . . ?
 C68 C69 C70 C71 -1.9(6) . . . . ?
 C68 C69 C74 C75 -35.3(5) . . . . ?
 C68 C69 C74 C76 -156.0(4) . . . . ?
 C68 C69 C74 C77 83.7(5) . . . . ?
 C69 C70 C71 C66 -1.6(6) . . . . ?
 C70 C69 C74 C75 149.4(4) . . . . ?
 C70 C69 C74 C76 28.8(6) . . . . ?
 C70 C69 C74 C77 -91.6(4) . . . . ?
 C71 C66 C67 C54 176.7(3) . . . . ?
 C71 C66 C67 C68 -4.7(6) . . . . ?
 C71 C66 C72 C65 -179.1(4) . . . . ?
 C71 C66 C72 C73 7.5(7) . . . . ?
 C72 C66 C67 C54 -4.1(4) . . . . ?
 C72 C66 C67 C68 174.5(3) . . . . ?
 C72 C66 C71 C70 -174.2(4) . . . . ?
 C73 C62 C63 C59 -178.5(3) . . . . ?
 C73 C62 C63 C64 -0.8(6) . . . . ?
 C74 C69 C70 C71 173.5(4) . . . . ?
 C78 C61 C62 C63 -179.4(4) . . . . ?
 C78 C61 C62 C73 -2.0(7) . . . . ?
 C78 C79 C80 C81 0.1(6) . . . . ?
 C78 C79 C80 C82 -178.5(4) . . . . ?
 C79 C80 C81 C60 0.4(6) . . . . ?
 C79 C80 C82 C83 -121.2(4) . . . . ?
 C79 C80 C82 C84 -3.0(6) . . . . ?
 C79 C80 C82 C85 119.7(5) . . . . ?
 C81 C60 C61 C62 -177.5(3) . . . . ?
 C81 C60 C61 C78 1.5(5) . . . . ?
 C81 C80 C82 C83 60.2(5) . . . . ?
 C81 C80 C82 C84 178.4(4) . . . . ?
 C81 C80 C82 C85 -58.9(6) . . . . ?
 C82 C80 C81 C60 179.1(4) . . . . ?
 C87 Si86 C89 C90 174.0(3) . . . . ?
 C87 Si86 C89 C91 46.3(4) . . . . ?
 C87 Si86 C93 C94 -178.6(3) . . . . ?
 C87 Si86 C93 C95 -52.1(4) . . . . ?
 C89 Si86 C87 C88 57.8(3) . . . . ?
 C89 Si86 C87 C92 -175.6(3) . . . . ?
 C89 Si86 C93 C94 -58.4(4) . . . . ?
 C89 Si86 C93 C95 68.2(4) . . . . ?
 C93 Si86 C87 C88 -178.0(3) . . . . ?
 C93 Si86 C87 C92 -51.4(4) . . . . ?
 C93 Si86 C89 C90 53.0(4) . . . . ?
 C93 Si86 C89 C91 -74.6(4) . . . . ?
 C97 Si96 C99 C100 64.0(4) . . . . ?
 C97 Si96 C99 C101 -64.3(4) . . . . ?
 C97 Si96 C103 C104 -57.2(4) . . . . ?
 C97 Si96 C103 C105 171.6(4) . . . . ?
 C99 Si96 C97 C98 -53.1(4) . . . . ?
 C99 Si96 C97 C102 74.6(4) . . . . ?
 C99 Si96 C103 C104 179.0(4) . . . . ?
 C99 Si96 C103 C105 47.8(5) . . . . ?
 C103 Si96 C97 C98 -172.4(4) . . . . ?
 C103 Si96 C97 C102 -44.7(4) . . . . ?
 C103 Si96 C99 C100 -178.6(3) . . . . ?
 C103 Si96 C99 C101 53.1(4) . . . . ?

_shelx_res_file
;
TITL 240214lt_a.res in P-1
    240214lt.res
    created by SHELXL-2018/3 at 14:24:44 on 01-Mar-2024
REM Old TITL 240214lt in P-1
REM SHELXT solution in P-1: R1 0.201, Rweak 0.016, Alpha 0.056
REM <I/s> 0.000 for 0 systematic absences, Orientation as input
REM Formula found by SHELXT: C98 Si96
CELL 1.54184 12.5027 16.2353 22.1077 87.271 83.607 78.693
ZERR 2 0.0002 0.0003 0.0003 0.001 0.001 0.001
LATT 1
SFAC C H Si
UNIT 200 272 8
SADI C20 C24 C20 C24A
SADI C20 C21 C20 C21A
SADI C20 C23 C20 C23A
SIMU 0.01 0.02 2 C21 > C24A

L.S. 4
PLAN  5
SIZE 0.06 0.04 0.03
TEMP -158(20)
CONF
fmap 2
MORE -1
BOND $H
ACTA
SHEL 99 0.837
REM <olex2.extras>
REM <HklSrc "%.\\240214lt.hkl">
REM </olex2.extras>

WGHT    0.200000
FVAR       1.42187   0.52742
SI34  3    0.442722   -0.112406    0.320936    11.00000    0.03080    0.02849 =
         0.02269   -0.00324   -0.00222   -0.00479
SI44  3    0.438959    0.288020    0.510289    11.00000    0.02757    0.02419 =
         0.02569   -0.00079   -0.00608   -0.00067
C1    1    0.082018    0.133746    0.644950    11.00000    0.02498    0.03341 =
         0.02573   -0.00301   -0.00558    0.00270
C2    1    0.166015    0.179640    0.646234    11.00000    0.02426    0.03108 =
         0.02789   -0.00166   -0.00643    0.00077
C3    1    0.255674    0.147495    0.598347    11.00000    0.02503    0.02755 =
         0.02840   -0.00369   -0.00725    0.00115
C4    1    0.350561    0.171832    0.585923    11.00000    0.03088    0.02466 =
         0.02684   -0.00335   -0.00911    0.00252
C5    1    0.443909    0.195989    0.569500    11.00000    0.02534    0.02102 =
         0.02817   -0.00227   -0.00663   -0.00025
C6    1    0.452279   -0.150806    0.403766    11.00000    0.02413    0.02040 =
         0.02838    0.00252   -0.00536   -0.00191
C7    1    0.360117   -0.133585    0.439087    11.00000    0.02655    0.02442 =
         0.02413    0.00112   -0.00739   -0.00361
C8    1    0.263459   -0.113497    0.470928    11.00000    0.02483    0.02538 =
         0.02711   -0.00154   -0.00592   -0.00154
C9    1    0.176954   -0.165985    0.478122    11.00000    0.02203    0.02880 =
         0.02725   -0.00075   -0.00596    0.00066
C10   1    0.089242   -0.126337    0.519435    11.00000    0.02313    0.03151 =
         0.02861   -0.00271   -0.00578   -0.00014
C11   1    0.117857   -0.049576    0.540145    11.00000    0.02358    0.02515 =
         0.02922    0.00080   -0.00513   -0.00310
C12   1    0.222367   -0.042342    0.511483    11.00000    0.02222    0.02532 =
         0.02218    0.00309   -0.00113   -0.00055
C13   1    0.274709    0.021852    0.526392    11.00000    0.02304    0.02450 =
         0.02928    0.00240   -0.00483   -0.00367
AFIX  43
H13   2    0.344998    0.026863    0.507071    11.00000   -1.20000
AFIX   0
C14   1    0.220379    0.077502    0.570167    11.00000    0.02308    0.02238 =
         0.02746    0.00016   -0.00592   -0.00253
C15   1    0.115129    0.069982    0.598882    11.00000    0.02417    0.03178 =
         0.02664   -0.00214   -0.00356    0.00050
C16   1    0.060657    0.263518    0.727168    11.00000    0.03635    0.04059 =
         0.02906   -0.00587   -0.00850    0.00371
C17   1   -0.022722    0.217204    0.725400    11.00000    0.03526    0.04249 =
         0.03026   -0.00684   -0.00065    0.00486
AFIX  43
H17   2   -0.087662    0.230516    0.752606    11.00000   -1.20000
AFIX   0
C18   1   -0.012991    0.152453    0.685000    11.00000    0.02431    0.04350 =
         0.03269   -0.00584   -0.00411   -0.00138
AFIX  43
H18   2   -0.070086    0.121573    0.684734    11.00000   -1.20000
AFIX   0
C19   1    0.155568    0.242873    0.687170    11.00000    0.03144    0.03730 =
         0.03135   -0.00742   -0.00655    0.00129
AFIX  43
H19   2    0.213604    0.272647    0.688120    11.00000   -1.20000
AFIX   0
C20   1    0.046503    0.334208    0.771697    11.00000    0.04639    0.04755 =
         0.03751   -0.01681   -0.00557    0.00084
C25   1   -0.000657   -0.164102    0.533654    11.00000    0.02614    0.03913 =
         0.03707   -0.00704   -0.00287   -0.00303
AFIX  43
H25   2   -0.061410   -0.137873    0.560291    11.00000   -1.20000
AFIX   0
C26   1   -0.001143   -0.240535    0.508649    11.00000    0.02552    0.03318 =
         0.03957   -0.00597   -0.00349   -0.00479
AFIX  43
H26   2   -0.062900   -0.266413    0.518758    11.00000   -1.20000
AFIX   0
C27   1    0.087009   -0.281218    0.468676    11.00000    0.02640    0.03399 =
         0.02814   -0.00245   -0.00700    0.00010
C28   1    0.175800   -0.241471    0.452792    11.00000    0.02485    0.03420 =
         0.02720   -0.00395   -0.00490    0.00130
AFIX  43
H28   2    0.235049   -0.266373    0.424676    11.00000   -1.20000
AFIX   0
C29   1    0.089336   -0.370946    0.447621    11.00000    0.02771    0.03028 =
         0.03439   -0.00411   -0.00337   -0.00409
C30   1    0.168315   -0.392343    0.389821    11.00000    0.04182    0.03767 =
         0.04230   -0.01312   -0.00305   -0.00502
AFIX 137
H30A  2    0.166676   -0.449303    0.377647    11.00000   -1.50000
H30B  2    0.242884   -0.389235    0.397929    11.00000   -1.50000
H30C  2    0.145817   -0.352154    0.356980    11.00000   -1.50000
AFIX   0
C31   1   -0.024066   -0.380258    0.433912    11.00000    0.03541    0.04679 =
         0.05840   -0.01567   -0.00606   -0.00878
AFIX 137
H31A  2   -0.051957   -0.335801    0.404920    11.00000   -1.50000
H31B  2   -0.073731   -0.375739    0.471673    11.00000   -1.50000
H31C  2   -0.019646   -0.435240    0.416302    11.00000   -1.50000
AFIX   0
C32   1    0.126610   -0.431266    0.499475    11.00000    0.07585    0.03439 =
         0.04163    0.00213   -0.01659   -0.00383
AFIX 137
H32A  2    0.124508   -0.488811    0.488867    11.00000   -1.50000
H32B  2    0.077618   -0.416206    0.536700    11.00000   -1.50000
H32C  2    0.201669   -0.427562    0.506196    11.00000   -1.50000
AFIX   0
C33   1    0.063258    0.006088    0.583868    11.00000    0.02053    0.03036 =
         0.03152   -0.00280   -0.00133   -0.00414
AFIX  43
H33   2   -0.007122    0.001057    0.603044    11.00000   -1.20000
AFIX   0
C35   1    0.557443   -0.053014    0.298678    11.00000    0.03263    0.03088 =
         0.02951    0.00506   -0.00318   -0.00663
AFIX  13
H35   2    0.627293   -0.094980    0.300409    11.00000   -1.20000
AFIX   0
C36   1    0.561925    0.015951    0.342789    11.00000    0.03712    0.02840 =
         0.04397    0.00067   -0.00960   -0.00702
AFIX 137
H36A  2    0.503936    0.064662    0.336154    11.00000   -1.50000
H36B  2    0.633524    0.032717    0.335633    11.00000   -1.50000
H36C  2    0.551180   -0.005426    0.384787    11.00000   -1.50000
AFIX   0
C37   1    0.299268   -0.048183    0.316780    11.00000    0.03418    0.04721 =
         0.02790    0.00483   -0.01015   -0.00833
AFIX  13
H37   2    0.248202   -0.081978    0.339462    11.00000   -1.20000
AFIX   0
C38   1    0.276946    0.036616    0.348110    11.00000    0.03751    0.03699 =
         0.03720    0.00267   -0.00738    0.00434
AFIX 137
H38A  2    0.301481    0.028602    0.388934    11.00000   -1.50000
H38B  2    0.198154    0.060072    0.351329    11.00000   -1.50000
H38C  2    0.316933    0.075383    0.324096    11.00000   -1.50000
AFIX   0
C39   1    0.264608   -0.034712    0.251683    11.00000    0.05182    0.05996 =
         0.03353    0.00936   -0.01948   -0.01347
AFIX 137
H39A  2    0.306831    0.003407    0.228587    11.00000   -1.50000
H39B  2    0.186218   -0.010168    0.253580    11.00000   -1.50000
H39C  2    0.278750   -0.088816    0.231518    11.00000   -1.50000
AFIX   0
C40   1    0.558371   -0.018363    0.232915    11.00000    0.04726    0.05316 =
         0.03505    0.01334   -0.00249   -0.01269
AFIX 137
H40A  2    0.553937   -0.063168    0.205657    11.00000   -1.50000
H40B  2    0.626384    0.002531    0.221279    11.00000   -1.50000
H40C  2    0.495387    0.027696    0.229781    11.00000   -1.50000
AFIX   0
C41   1    0.454230   -0.201462    0.267668    11.00000    0.06182    0.05217 =
         0.04235   -0.01665    0.00413   -0.00978
AFIX  13
H41   2    0.442338   -0.174095    0.226840    11.00000   -1.20000
AFIX   0
C42   1    0.362900   -0.252995    0.281754    11.00000    0.06094    0.05149 =
         0.04330   -0.01420   -0.00410   -0.01869
AFIX 137
H42A  2    0.369037   -0.280823    0.321882    11.00000   -1.50000
H42B  2    0.370348   -0.295439    0.250703    11.00000   -1.50000
H42C  2    0.291195   -0.215518    0.281642    11.00000   -1.50000
AFIX   0
C43   1    0.563338   -0.257535    0.259149    11.00000    0.06209    0.05078 =
         0.06342   -0.02464   -0.00369    0.00002
AFIX 137
H43A  2    0.618486   -0.224689    0.242831    11.00000   -1.50000
H43B  2    0.561252   -0.301397    0.230582    11.00000   -1.50000
H43C  2    0.582409   -0.283590    0.298401    11.00000   -1.50000
AFIX   0
C45   1    0.314985    0.289087    0.468079    11.00000    0.02850    0.03381 =
         0.02941   -0.00190   -0.00511   -0.00156
AFIX  13
H45   2    0.250099    0.295134    0.499498    11.00000   -1.20000
AFIX   0
C46   1    0.315705    0.209019    0.433316    11.00000    0.04174    0.04289 =
         0.03577   -0.00999   -0.01340   -0.00441
AFIX 137
H46A  2    0.368210    0.206703    0.396765    11.00000   -1.50000
H46B  2    0.242240    0.209873    0.421487    11.00000   -1.50000
H46C  2    0.337123    0.159508    0.459566    11.00000   -1.50000
AFIX   0
C47   1    0.572860    0.277729    0.460840    11.00000    0.03300    0.03035 =
         0.03119    0.00323   -0.00732   -0.00059
AFIX  13
H47   2    0.631411    0.265342    0.489139    11.00000   -1.20000
AFIX   0
C48   1    0.588924    0.359787    0.425634    11.00000    0.04330    0.04056 =
         0.04187    0.00511   -0.00449   -0.00343
AFIX 137
H48A  2    0.532348    0.375579    0.397639    11.00000   -1.50000
H48B  2    0.661546    0.350978    0.402428    11.00000   -1.50000
H48C  2    0.583056    0.404796    0.454529    11.00000   -1.50000
AFIX   0
C49   1    0.596717    0.204867    0.416491    11.00000    0.03460    0.04222 =
         0.02829   -0.00187   -0.00297   -0.00089
AFIX 137
H49A  2    0.576743    0.154619    0.437433    11.00000   -1.50000
H49B  2    0.674991    0.193308    0.401905    11.00000   -1.50000
H49C  2    0.553647    0.220159    0.381823    11.00000   -1.50000
AFIX   0
C50   1    0.294008    0.365396    0.424241    11.00000    0.05636    0.03985 =
         0.05138    0.00328   -0.03056   -0.00127
AFIX 137
H50A  2    0.288812    0.417012    0.446542    11.00000   -1.50000
H50B  2    0.225208    0.366720    0.406541    11.00000   -1.50000
H50C  2    0.354615    0.361158    0.391663    11.00000   -1.50000
AFIX   0
C51   1    0.416923    0.390331    0.551458    11.00000    0.03535    0.02410 =
         0.02832    0.00052   -0.01055   -0.00113
AFIX  13
H51   2    0.411381    0.435925    0.519265    11.00000   -1.20000
AFIX   0
C52   1    0.515950    0.397881    0.585369    11.00000    0.04323    0.02620 =
         0.04304   -0.00258   -0.01646   -0.00701
AFIX 137
H52A  2    0.522349    0.356436    0.619123    11.00000   -1.50000
H52B  2    0.505248    0.454513    0.601359    11.00000   -1.50000
H52C  2    0.583094    0.387486    0.557144    11.00000   -1.50000
AFIX   0
C53   1    0.310621    0.409255    0.594127    11.00000    0.03869    0.02942 =
         0.03332   -0.00548   -0.00611   -0.00338
AFIX 137
H53A  2    0.247838    0.411314    0.570839    11.00000   -1.50000
H53B  2    0.305051    0.463553    0.612993    11.00000   -1.50000
H53C  2    0.310856    0.365025    0.625890    11.00000   -1.50000
AFIX   0
PART 1
C21   1   -0.072580    0.355417    0.804759    21.00000    0.04090    0.07396 =
         0.06717   -0.04890   -0.00541    0.00081
AFIX 137
H21A  2   -0.086636    0.307918    0.831447    21.00000   -1.50000
H21B  2   -0.125485    0.366103    0.774415    21.00000   -1.50000
H21C  2   -0.080175    0.405509    0.829117    21.00000   -1.50000
AFIX   0
C23   1    0.048313    0.417274    0.734064    21.00000    0.09581    0.05214 =
         0.04781   -0.01808   -0.01195    0.00592
AFIX 137
H23A  2    0.026558    0.465059    0.761178    21.00000   -1.50000
H23B  2   -0.002992    0.422308    0.703047    21.00000   -1.50000
H23C  2    0.122515    0.416868    0.714222    21.00000   -1.50000
AFIX   0
C24   1    0.125512    0.318404    0.815714    21.00000    0.04311    0.06530 =
         0.05204   -0.03127   -0.02739    0.01111
AFIX 137
H24A  2    0.115693    0.367244    0.841589    21.00000   -1.50000
H24B  2    0.199791    0.308369    0.794471    21.00000   -1.50000
H24C  2    0.114744    0.268861    0.840996    21.00000   -1.50000
AFIX   0
PART 2
C21A  1   -0.048337    0.400886    0.763512   -21.00000    0.03916    0.05368 =
         0.06203   -0.02782   -0.01493    0.01229
AFIX 137
H21D  2   -0.115568    0.377827    0.770905   -21.00000   -1.50000
H21E  2   -0.041887    0.424059    0.721808   -21.00000   -1.50000
H21F  2   -0.051145    0.445480    0.792335   -21.00000   -1.50000
AFIX   0
C23A  1    0.153860    0.376236    0.764765   -21.00000    0.05485    0.07977 =
         0.08428   -0.05391   -0.00133   -0.00618
AFIX 137
H23D  2    0.146770    0.417956    0.796302   -21.00000   -1.50000
H23E  2    0.161139    0.403737    0.724491   -21.00000   -1.50000
H23F  2    0.218995    0.332589    0.769283   -21.00000   -1.50000
AFIX   0
C24A  1    0.050214    0.293576    0.835043   -21.00000    0.09425    0.07536 =
         0.06220   -0.03342   -0.02455    0.00851
AFIX 137
H24D  2    0.111015    0.245159    0.834462   -21.00000   -1.50000
H24E  2   -0.019019    0.274870    0.847639   -21.00000   -1.50000
H24F  2    0.061038    0.334518    0.863847   -21.00000   -1.50000
AFIX   0

PART 0
SI86  3    0.496385    0.622630   -0.188298    11.00000    0.02605    0.03294 =
         0.02252    0.00084   -0.00198   -0.00292
SI96  3    0.459671    0.224295    0.015194    11.00000    0.02727    0.03180 =
         0.03285    0.00308   -0.00426   -0.00250
C54   1    0.246033    0.414611    0.072671    11.00000    0.02041    0.03836 =
         0.02681    0.00139   -0.00221   -0.00144
C55   1    0.345083    0.367571    0.073127    11.00000    0.02953    0.03412 =
         0.03127    0.00390   -0.00327   -0.00494
C56   1    0.441004    0.317362    0.070125    11.00000    0.02403    0.03922 =
         0.02585    0.00703   -0.00040   -0.00229
C57   1    0.471205    0.666340   -0.106952    11.00000    0.02557    0.03657 =
         0.02782    0.00534   -0.00012    0.00145
C58   1    0.368041    0.677903   -0.083450    11.00000    0.02659    0.03353 =
         0.02763    0.00447   -0.00539   -0.00110
C59   1    0.265162    0.683097   -0.061481    11.00000    0.01951    0.03592 =
         0.02559   -0.00030   -0.00196    0.00251
C60   1    0.170631    0.753268   -0.067780    11.00000    0.01959    0.03408 =
         0.02720   -0.00398   -0.00614    0.00186
C61   1    0.075783    0.728784   -0.037536    11.00000    0.02089    0.03154 =
         0.02650   -0.00479   -0.00496   -0.00023
C62   1    0.105916    0.644581   -0.009624    11.00000    0.01766    0.04158 =
         0.02429   -0.00636   -0.00525    0.00191
C63   1    0.220787    0.617628   -0.023808    11.00000    0.01927    0.04284 =
         0.02373   -0.00209   -0.00166    0.00286
C64   1    0.273710    0.540424   -0.000428    11.00000    0.02078    0.03943 =
         0.03067    0.00071   -0.00357    0.00081
AFIX  43
H64   2    0.350264    0.521331   -0.010133    11.00000   -1.20000
AFIX   0
C65   1    0.212696    0.493091    0.036711    11.00000    0.01964    0.03632 =
         0.02894   -0.00041   -0.00303    0.00084
C66   1    0.057116    0.461139    0.095114    11.00000    0.01978    0.03317 =
         0.02457   -0.00163   -0.00477   -0.00285
C67   1    0.146610    0.399575    0.110895    11.00000    0.01988    0.03572 =
         0.02665   -0.00400   -0.00352   -0.00395
C68   1    0.133530    0.339733    0.156391    11.00000    0.02365    0.03510 =
         0.03131    0.00225   -0.00666   -0.00825
AFIX  43
H68   2    0.195335    0.299539    0.166724    11.00000   -1.20000
AFIX   0
C69   1    0.030518    0.337926    0.187167    11.00000    0.02652    0.03692 =
         0.02786   -0.00360   -0.00548   -0.00756
C70   1   -0.058863    0.397079    0.168690    11.00000    0.02056    0.04221 =
         0.02973   -0.00541   -0.00413   -0.00621
AFIX  43
H70   2   -0.130126    0.395747    0.188272    11.00000   -1.20000
AFIX   0
C71   1   -0.047051    0.457211    0.123053    11.00000    0.02062    0.03837 =
         0.02986   -0.00466   -0.00503   -0.00362
AFIX  43
H71   2   -0.109430    0.495280    0.111023    11.00000   -1.20000
AFIX   0
C72   1    0.097271    0.519537    0.050608    11.00000    0.01919    0.04041 =
         0.02467   -0.00526   -0.00510   -0.00035
C73   1    0.044186    0.595424    0.026557    11.00000    0.01619    0.04329 =
         0.02582   -0.00150   -0.00413    0.00251
AFIX  43
H73   2   -0.032920    0.613141    0.034811    11.00000   -1.20000
AFIX   0
C74   1    0.016225    0.278416    0.242198    11.00000    0.03078    0.05188 =
         0.03337    0.00381   -0.00788   -0.00707
C75   1    0.097642    0.194853    0.233951    11.00000    0.03228    0.05237 =
         0.05459    0.02211   -0.00588   -0.00516
AFIX 137
H75A  2    0.088400    0.169870    0.195839    11.00000   -1.50000
H75B  2    0.083892    0.156403    0.268193    11.00000   -1.50000
H75C  2    0.172676    0.204874    0.232551    11.00000   -1.50000
AFIX   0
C76   1   -0.099047    0.259471    0.251835    11.00000    0.03198    0.05935 =
         0.05723    0.02006   -0.00516   -0.00894
AFIX 137
H76A  2   -0.152145    0.311623    0.260408    11.00000   -1.50000
H76B  2   -0.104099    0.219655    0.286287    11.00000   -1.50000
H76C  2   -0.115121    0.234936    0.215014    11.00000   -1.50000
AFIX   0
C77   1    0.039172    0.321046    0.298672    11.00000    0.07470    0.07742 =
         0.02860    0.00895   -0.00676   -0.02562
AFIX 137
H77A  2    0.114417    0.331197    0.293174    11.00000   -1.50000
H77B  2    0.030082    0.284468    0.334674    11.00000   -1.50000
H77C  2   -0.012346    0.374669    0.304193    11.00000   -1.50000
AFIX   0
C78   1   -0.023695    0.784934   -0.038123    11.00000    0.01530    0.04513 =
         0.04038   -0.00013   -0.00435    0.00023
AFIX  43
H78   2   -0.088811    0.769539   -0.018622    11.00000   -1.20000
AFIX   0
C79   1   -0.028583    0.861998   -0.066486    11.00000    0.02422    0.03575 =
         0.04693    0.00006   -0.00982    0.00347
AFIX  43
H79   2   -0.097482    0.899243   -0.066151    11.00000   -1.20000
AFIX   0
C80   1    0.065312    0.887969   -0.096208    11.00000    0.02749    0.02714 =
         0.03792   -0.00325   -0.00976   -0.00274
C81   1    0.165378    0.830776   -0.095663    11.00000    0.02192    0.03217 =
         0.03271   -0.00078   -0.00590   -0.00397
AFIX  43
H81   2    0.230567    0.846226   -0.115014    11.00000   -1.20000
AFIX   0
C82   1    0.061453    0.975182   -0.126946    11.00000    0.03175    0.03525 =
         0.05671    0.00342   -0.01742    0.00196
C83   1    0.103971    0.965491   -0.195849    11.00000    0.05739    0.04485 =
         0.06025    0.01218   -0.01276   -0.01024
AFIX 137
H83A  2    0.178005    0.931085   -0.199947    11.00000   -1.50000
H83B  2    0.105780    1.021089   -0.214781    11.00000   -1.50000
H83C  2    0.054816    0.938214   -0.216070    11.00000   -1.50000
AFIX   0
C84   1   -0.054627    1.027387   -0.124410    11.00000    0.04244    0.05166 =
         0.08976    0.01977   -0.01821    0.01058
AFIX 137
H84A  2   -0.100018    0.999177   -0.146701    11.00000   -1.50000
H84B  2   -0.052161    1.083077   -0.143020    11.00000   -1.50000
H84C  2   -0.086198    1.033409   -0.081879    11.00000   -1.50000
AFIX   0
C85   1    0.135148    1.023709   -0.097646    11.00000    0.07500    0.04633 =
         0.08811   -0.00071   -0.04059   -0.00618
AFIX 137
H85A  2    0.112133    1.027983   -0.053879    11.00000   -1.50000
H85B  2    0.128870    1.080197   -0.116307    11.00000   -1.50000
H85C  2    0.211498    0.993934   -0.104041    11.00000   -1.50000
AFIX   0
C87   1    0.499073    0.713346   -0.244665    11.00000    0.02948    0.03608 =
         0.02344    0.00569   -0.00189   -0.00204
AFIX  13
H87   2    0.503647    0.689651   -0.286011    11.00000   -1.20000
AFIX   0
C88   1    0.393630    0.780005   -0.237740    11.00000    0.03874    0.03334 =
         0.03976    0.00232   -0.00617   -0.00175
AFIX 137
H88A  2    0.330444    0.753601   -0.240866    11.00000   -1.50000
H88B  2    0.396750    0.823277   -0.269994    11.00000   -1.50000
H88C  2    0.386202    0.805804   -0.197928    11.00000   -1.50000
AFIX   0
C89   1    0.373104    0.575076   -0.199661    11.00000    0.02950    0.04039 =
         0.03521   -0.00578   -0.00079   -0.00772
AFIX  13
H89   2    0.307127    0.617623   -0.185084    11.00000   -1.20000
AFIX   0
C90   1    0.364220    0.495495   -0.162594    11.00000    0.04667    0.03527 =
         0.05596   -0.00180    0.00584   -0.01463
AFIX 137
H90A  2    0.425094    0.450448   -0.176563    11.00000   -1.50000
H90B  2    0.294475    0.479058   -0.167703    11.00000   -1.50000
H90C  2    0.367336    0.505423   -0.119502    11.00000   -1.50000
AFIX   0
C91   1    0.362189    0.561545   -0.266471    11.00000    0.04088    0.07577 =
         0.04408   -0.01295   -0.00173   -0.01821
AFIX 137
H91A  2    0.364157    0.614113   -0.289892    11.00000   -1.50000
H91B  2    0.292438    0.544000   -0.269754    11.00000   -1.50000
H91C  2    0.422974    0.517848   -0.282605    11.00000   -1.50000
AFIX   0
C92   1    0.598583    0.753874   -0.244299    11.00000    0.04067    0.05593 =
         0.03644    0.01411   -0.00912   -0.01421
AFIX 137
H92A  2    0.595887    0.780362   -0.205099    11.00000   -1.50000
H92B  2    0.598592    0.796547   -0.277178    11.00000   -1.50000
H92C  2    0.665509    0.710875   -0.250384    11.00000   -1.50000
AFIX   0
C93   1    0.631436    0.547167   -0.199283    11.00000    0.03012    0.04537 =
         0.03302    0.00413   -0.00434    0.00618
AFIX  13
H93   2    0.688462    0.577994   -0.188822    11.00000   -1.20000
AFIX   0
C94   1    0.638793    0.469080   -0.156922    11.00000    0.04287    0.04267 =
         0.04088    0.00269   -0.01106    0.00320
AFIX 137
H94A  2    0.600511    0.484919   -0.116813    11.00000   -1.50000
H94B  2    0.715968    0.445063   -0.152755    11.00000   -1.50000
H94C  2    0.604599    0.427372   -0.174135    11.00000   -1.50000
AFIX   0
C95   1    0.663026    0.521170   -0.265781    11.00000    0.04941    0.07770 =
         0.03376   -0.00200    0.00125    0.03061
AFIX 137
H95A  2    0.612340    0.486995   -0.277225    11.00000   -1.50000
H95B  2    0.737996    0.488382   -0.270219    11.00000   -1.50000
H95C  2    0.658896    0.571547   -0.292322    11.00000   -1.50000
AFIX   0
C97   1    0.334995    0.246577   -0.028104    11.00000    0.03256    0.04312 =
         0.05701   -0.01429   -0.00806   -0.00358
AFIX  13
H97   2    0.270644    0.261672    0.003158    11.00000   -1.20000
AFIX   0
C98   1    0.330137    0.321436   -0.072677    11.00000    0.05887    0.05153 =
         0.05349   -0.00635   -0.02895    0.00683
AFIX 137
H98A  2    0.344735    0.369746   -0.052261    11.00000   -1.50000
H98B  2    0.257117    0.335570   -0.086927    11.00000   -1.50000
H98C  2    0.385436    0.307134   -0.107508    11.00000   -1.50000
AFIX   0
C99   1    0.594654    0.212912   -0.032840    11.00000    0.02911    0.05187 =
         0.03647    0.00030   -0.00152   -0.00995
AFIX  13
H99   2    0.652010    0.201307   -0.003798    11.00000   -1.20000
AFIX   0
C100  1    0.612824    0.293609   -0.069195    11.00000    0.05389    0.07785 =
         0.04469    0.01450   -0.01018   -0.02759
AFIX 137
H10A  2    0.572020    0.300105   -0.105041    11.00000   -1.50000
H10B  2    0.691169    0.289488   -0.082247    11.00000   -1.50000
H10C  2    0.586802    0.342392   -0.043343    11.00000   -1.50000
AFIX   0
C101  1    0.617239    0.136316   -0.074643    11.00000    0.04494    0.08743 =
         0.04702   -0.02215    0.01263   -0.01596
AFIX 137
H10D  2    0.610711    0.085397   -0.050007    11.00000   -1.50000
H10E  2    0.691485    0.130221   -0.095704    11.00000   -1.50000
H10F  2    0.563825    0.144815   -0.104696    11.00000   -1.50000
AFIX   0
C102  1    0.315364    0.169708   -0.060417    11.00000    0.04814    0.06878 =
         0.07840   -0.02091   -0.01945   -0.01205
AFIX 137
H10G  2    0.372169    0.155701   -0.094589    11.00000   -1.50000
H10H  2    0.243106    0.182737   -0.075652    11.00000   -1.50000
H10I  2    0.318326    0.121775   -0.031570    11.00000   -1.50000
AFIX   0
C103  1    0.452736    0.121463    0.057570    11.00000    0.04736    0.03538 =
         0.06047    0.01461    0.00431   -0.00406
AFIX  13
H103  2    0.450170    0.081057    0.025248    11.00000   -1.20000
AFIX   0
C104  1    0.345219    0.122496    0.100246    11.00000    0.05233    0.04530 =
         0.05807    0.00910    0.01189   -0.00950
AFIX 137
H10J  2    0.338684    0.164869    0.131258    11.00000   -1.50000
H10K  2    0.346748    0.067069    0.120105    11.00000   -1.50000
H10L  2    0.282318    0.136203    0.076326    11.00000   -1.50000
AFIX   0
C105  1    0.549124    0.083968    0.088171    11.00000    0.06054    0.06056 =
         0.07230    0.02451   -0.00773    0.00306
AFIX 137
H10M  2    0.615621    0.085887    0.060548    11.00000   -1.50000
H10N  2    0.545924    0.025415    0.099764    11.00000   -1.50000
H10O  2    0.550472    0.115454    0.124725    11.00000   -1.50000
AFIX   0
HKLF 4


REM  240214lt_a.res in P-1
REM wR2 = 0.2854, GooF = S = 1.074, Restrained GooF = 1.076 for all data
REM R1 = 0.0696 for 10239 Fo > 4sig(Fo) and 0.1166 for all 15439 data
REM 1004 parameters refined using 39 restraints

END

WGHT      0.2000      0.0000

REM Highest difference peak  1.243,  deepest hole -0.758,  1-sigma level  0.149
Q1    1   0.5512 -0.2193  0.2179  11.00000  0.05    1.24
Q2    1   0.4234  0.6105 -0.1930  11.00000  0.05    0.97
Q3    1   0.4732  0.1403  0.0909  11.00000  0.05    0.86
Q4    1   0.5294  0.2377  0.0206  11.00000  0.05    0.68
Q5    1   0.5427  0.0526  0.0531  11.00000  0.05    0.68
;
_shelx_res_checksum                66098
_shelx_hkl_file
;
   0   0   3 8378.61 210.906  18
   0   0   4 47082.9 1152.28  18
   0   0   5 5334.38 150.596  18
   0   0  -5 5473.27 153.526  24
   0   0  -6 40244.2 989.600  24
   0   0   6 39996.4 990.888  25
   0   0  -7 440.545 60.1876  24
   0   0   7 506.513 62.0486  25
   0   0  -7 527.404 42.1041  32
   0   0   8 8044.74 223.689  25
   0   0  -8 8293.14 211.232  37
   0   0  -8 7654.54 221.002  24
   0   0   8 7611.96 221.670  20
   0   0  -8 8362.23 211.161  32
   0   0  -9 167.051 39.7877  37
   0   0   9 121.733 57.6749  20
   0   0   9 101.338 59.6721  25
   0   0  -9 137.214 61.6777  24
   0   0 -10 1585.86 64.7108  37
   0   0 -10 1473.89 77.0441  10
   0   0  10 1514.54 85.4830  25
   0   0  10 1481.22 83.9329  20
   0   0 -10 1673.11 82.2432  24
   0   0  11-10.2349 63.5112  25
   0   0 -11 4.69328 58.3587  24
   0   0  11 8.72677 60.2368  20
   0   0 -12 13211.7 340.650  10
   0   0 -12 12564.5 346.444  24
   0   0  12 12172.8 349.488  25
   0   0 -13 1045.16 74.0643  10
   0   0  13 929.227 81.0212  20
   0   0 -13 908.547 81.1725  24
   0   0  13 995.417 84.2261  25
   0   0  14 2189.77 111.337  20
   0   0 -14 1902.71 105.720  24
   0   0  15 284.758 76.5169  20
   0   0  15 207.423 77.4614  25
   0   0  16 487.794 84.0303  20
   0   0 -16 443.908 81.3594  24
   0   0  16 352.878 86.5211  25
   0   0  17 265.876 83.6551  20
   0   0 -17 287.306 78.7427  24
   0   0  17 298.171 85.4144  25
   0   0  18 1480.99 112.548  20
   0   0 -18 1451.65 109.300  24
   0   0  18 1494.93 114.019  25
   0   0  19-28.5316 85.6568  20
   0   0 -19 51.7164 82.7943  24
   0   0  19-18.9593 93.6992  25
   0   0  20 97.8686 84.9585  20
   0   0 -20 258.047 85.7505  24
   0   0  20 146.848 95.1356  25
   0   0  21 153.661 87.7901  20
   0   0 -21 120.084 79.9741  24
   0   0  21 195.612 97.4272  25
   0   0  22 18.5541 87.7243  25
   0   0  22 31.2631 78.1640  20
   0   0  23 827.732 97.0276  20
   0   0  24 1662.01 105.661  20
   0   0 -24 1603.17 95.2681  38
   0   0  25 397.891 79.1640  30
   0   0  25 474.824 73.4316  20
   0   0  26 234.935 63.0857  30
   0   0  26 297.800 62.6355  20
   0   0  27 2.11115 46.5121  30
   0  -1  27 67.3435 45.2912  30
   0  -1  26 591.076 69.8879  30
   0  -1  26 701.727 67.7108  20
   0  -1  25 10.2822 67.1534  20
   0  -1  24 231.988 75.3190  20
   0  -1  23 304.011 91.5896  25
   0  -1  23 122.668 80.8100  20
   0  -1  22 4529.80 184.366  25
   0  -1  22 4137.41 176.831  20
   0   1 -21 1312.89 106.118  24
   0  -1  21 1224.52 118.901  25
   0  -1  21 1155.59 105.611  20
   0   1 -20 236.039 81.9991  24
   0  -1  20 198.684 94.7838  25
   0  -1  20 210.665 89.1215  20
   0   1 -19-49.7924 79.5247  24
   0  -1  19-2.74679 91.2024  25
   0  -1  19-30.6965 81.1219  20
   0   1 -18 1059.79 100.502  24
   0  -1  18 957.721 105.109  25
   0  -1  18 932.190 102.625  20
   0   1 -17 2967.32 139.210  24
   0  -1  17 3057.64 146.295  25
   0  -1  17 3114.52 145.408  20
   0   1 -16 1154.84 92.0226  24
   0  -1  16 972.614 101.216  25
   0  -1  16 1031.49 95.7186  20
   0   1 -15-22.3346 70.7733  24
   0  -1  15 89.1303 76.6659  25
   0  -1  15 14.0649 73.5427  20
   0  -1  14 459.461 76.1472  20
   0   1 -14 373.116 70.8830  24
   0   1 -14 332.182 66.7422  10
   0  -1  13 4084.75 153.054  20
   0   1 -13 4156.42 148.059  24
   0  -1  13 4153.15 152.511  25
   0   1 -13 4201.63 142.870  10
   0   1 -12 3230.54 122.961  24
   0  -1  12 3180.17 129.160  25
   0   1 -11 5412.32 167.884  24
   0  -1  11 5169.23 169.864  20
   0  -1  11 5414.70 171.913  25
   0   1 -10 245.101 63.4680  24
   0  -1  10 272.256 61.3835  20
   0  -1  10 310.939 65.4615  25
   0  -1   9 14134.5 378.547  20
   0   1  -9 14651.8 378.194  24
   0  -1   9 14095.8 379.990  25
   0   1  -9 14660.3 364.153  37
   0  -1   8 1635.67 80.0692  20
   0   1  -8 1522.15 80.4483  24
   0  -1   8 1605.34 81.4500  25
   0   1  -8 1737.55 59.7597  37
   0  -1   7 11056.7 292.739  20
   0   1  -7 11225.7 292.102  24
   0  -1   7 11003.5 294.070  25
   0   1  -7 11183.3 280.777  37
   0  -1   6 4208.85 129.028  25
   0   1  -6 4397.82 126.710  24
   0  -1   6 4000.35 126.488  20
   0  -1   5 8947.94 228.599  20
   0  -1   5 8460.11 229.640  25
   0  -1   4 6314.83 165.280  20
   0  -1   4 6047.40 165.187  25
   0  -1   3 15880.8 394.965  20
   0  -1   2-3.17800 39.9743   7
   0  -1   1-2.10256 29.2679   7
   0   1  -1 2.15909 29.4333   7
   0   1   1 30788.3 751.071  10
   0  -1  -2 75633.2 1810.93  10
   0   1   2 73116.0 1811.04  10
   0  -1  -3 7077.14 185.748  10
   0   1   3 7768.01 188.970  18
   0  -1  -4 5895.84 161.561  10
   0   1   4 6724.09 165.154  18
   0  -1  -5 49159.0 1223.60  24
   0   1   5 50213.1 1224.34  25
   0  -1  -5 50168.7 1220.82  10
   0   1   5 49801.4 1222.66  18
   0  -1  -6 9626.49 259.750  24
   0   1   6 9601.58 257.040  18
   0   1   6 10027.5 260.640  25
   0  -1  -6 10189.5 255.017  10
   0  -1  -7 3079.23 105.012  24
   0   1   7 2895.06 101.167  18
   0  -1  -7 3129.44 92.1422  32
   0   1   7 3031.50 106.208  25
   0  -1  -7 3226.07 97.7684  10
   0  -1  -8 4591.91 149.492  24
   0   1   8 4908.44 145.398  18
   0   1   8 4698.03 151.196  25
   0  -1  -8 4930.96 142.356  10
   0  -1  -9 9928.71 276.069  24
   0   1   9 10086.2 272.821  18
   0  -1  -9 10194.1 270.424  10
   0  -1  -9 10619.1 264.847  32
   0   1   9 10040.9 278.271  25
   0  -1 -10 57.0054 62.1836  24
   0  -1 -10 35.4704 49.9988  10
   0   1  10 26.8438 62.1933  25
   0  -1 -11 6122.38 189.640  24
   0   1  11 6343.14 193.688  25
   0   1  11 6369.36 191.778  20
   0  -1 -12 1230.44 81.7065  24
   0   1  12 1117.28 84.1290  25
   0  -1 -13 7.43322 64.1178  24
   0   1  13-22.7706 69.0493  25
   0   1  13 30.5746 67.8893  20
   0  -1 -14 2329.35 109.204  24
   0   1  14 2227.70 114.501  20
   0   1  15 457.462 84.2757  25
   0   1  15 526.732 81.2356  20
   0  -1 -16 443.144 80.8958  24
   0   1  16 436.856 84.6683  25
   0   1  16 455.321 85.6112  20
   0  -1 -17 431.535 82.3435  24
   0   1  17 396.410 91.2937  25
   0   1  17 476.870 88.4196  20
   0  -1 -18 5263.29 197.474  24
   0   1  18 5460.24 204.920  25
   0   1  18 5615.94 207.517  20
   0  -1 -19 1508.74 107.243  24
   0   1  19 1635.82 124.467  25
   0   1  19 1799.99 123.240  20
   0  -1 -20 58.6606 76.5361  24
   0   1  20 131.827 92.3654  25
   0   1  20 24.2486 88.9436  20
   0  -1 -21 347.425 86.7094  24
   0   1  21 370.818 99.0610  25
   0   1  21 407.993 96.2150  20
   0   1  22 2802.64 141.281  20
   0   1  23 1798.86 112.121  20
   0   1  24 1217.00 99.0075  20
   0   1  24 1237.05 103.508  30
   0  -1 -24 1237.62 90.7027  38
   0   1  25-22.8770 67.9554  20
   0  -1 -25 82.8928 60.8380  38
   0   1  25 88.8099 71.4465  30
   0   1  26 531.246 66.1608  20
   0  -1 -26 511.007 56.6383  38
   0   1  26 517.622 68.5647  30
   0   1  27 441.884 53.4288  30
   0  -2  27 343.468 48.2071  30
   0  -2  26 243.167 61.0365  30
   0  -2  26 183.386 58.1563  20
   0  -2  25 1479.18 92.8118  20
   0  -2  24 743.527 85.7630  20
   0  -2  24 753.729 93.2913  25
   0  -2  23 756.555 95.4419  20
   0  -2  23 817.002 103.662  25
   0  -2  22-77.1484 89.5095  20
   0  -2  22 45.3074 87.6807  25
   0   2 -21 641.516 93.0901  24
   0  -2  21 753.244 103.873  25
   0   2 -20 19.2094 85.1329  24
   0  -2  20 12.8619 82.4313  20
   0  -2  20-93.4437 96.6967  25
   0   2 -19 726.583 93.8686  24
   0  -2  19 735.062 93.6637  20
   0  -2  19 726.526 106.463  25
   0   2 -18 91.1307 81.8123  24
   0  -2  18 82.4406 81.2168  20
   0  -2  18 66.8156 93.2519  25
   0   2 -17 2690.38 133.451  24
   0  -2  17 2600.79 134.495  20
   0  -2  17 2630.68 140.860  25
   0   2 -16 538.859 86.2138  24
   0  -2  16 533.204 83.3208  20
   0  -2  16 581.008 92.1251  25
   0   2 -15 2586.68 124.406  24
   0  -2  15 2734.69 127.773  20
   0  -2  15 2877.23 134.448  25
   0  -2  14 170.920 71.2761  20
   0   2 -13 2915.11 122.913  24
   0  -2  13 2779.09 121.529  20
   0  -2  13 2821.63 124.963  25
   0   2 -12 2286.31 106.392  24
   0  -2  12 2165.97 107.926  25
   0   2 -11-13.7445 63.7434  24
   0  -2  11-22.4780 64.7377  20
   0  -2  11 53.6026 63.9636  25
   0   2 -10 1495.09 82.1817  24
   0  -2  10 1504.99 84.3162  20
   0  -2  10 1331.24 86.4528  25
   0   2  -9 20131.7 508.752  24
   0  -2   9 19806.9 509.639  20
   0  -2   9 19470.4 511.450  25
   0  -2   8 1765.68 83.8382  20
   0  -2   8 1858.92 87.2839  25
   0  -2   7 4042.65 126.586  20
   0  -2   7 3850.19 128.495  25
   0  -2   6 10901.8 288.152  20
   0  -2   6 11072.2 288.945  25
   0  -2   5 6058.96 172.730  20
   0  -2   5 6479.49 174.742  25
   0  -2   4 90790.5 2158.02  20
   0  -2   4 85810.9 2158.36  25
   0  -2   3 1626.31 52.5688  20
   0  -2   3 24.1451 69.2725   7
   0  -2   2 3623.67 70.3741  20
   0  -2   2 5.30726 72.7383   7
   0  -2   1 16278.6 142.751  20
   0  -2   1-2.37563 128.750   7
   0  -2   0 31037.3 120.835  22
   0  -2   0 30360.1 121.295  20
   0  -2  -1 39019.6 953.760  22
   0   2   1 38906.1 953.872  18
   0  -2  -2 11837.2 303.378  22
   0   2   2 12363.3 303.667  18
   0  -2  -3 8046.09 205.858  22
   0   2   3 7844.74 205.751  18
   0   2   4 35557.1 877.749  18
   0  -2  -4 36383.8 874.647  10
   0  -2  -4 34388.0 878.531  24
   0   2   4 35970.4 878.935  25
   0   2   5 2254.53 78.7618  18
   0  -2  -5 2162.19 80.0957  24
   0   2   5 2314.13 80.6181  25
   0   2   6 4078.64 123.542  18
   0   2   6 4425.52 127.344  25
   0  -2  -6 4197.88 125.601  24
   0  -2  -7 5609.01 163.831  24
   0   2   7 5653.93 161.298  18
   0  -2  -7 5958.59 152.709  32
   0   2   7 6004.37 165.087  25
   0   2   8 2141.13 79.0872  25
   0  -2  -8 2162.19 77.8585  24
   0   2   8 1958.48 74.1208  18
   0  -2  -8 2034.68 59.0079  32
   0  -2  -8 1875.00 64.1931  10
   0  -2  -9 4066.10 131.928  24
   0   2   9 3838.34 126.713  18
   0   2   9 4185.72 133.573  25
   0  -2  -9 4233.26 116.821  32
   0  -2 -10 2383.94 88.5235  10
   0  -2 -10 2392.09 100.962  24
   0   2  10 2566.86 103.470  25
   0   2  10 2452.54 96.7482  18
   0  -2 -11 304.122 63.0764  24
   0   2  11 268.422 64.0486  25
   0   2  11 317.249 60.4814  18
   0  -2 -12 156.239 64.2240  24
   0   2  12 95.5985 64.8587  25
   0  -2 -13 68.1824 62.7156  24
   0   2  13 16.4838 69.1378  25
   0   2  13 67.6111 66.8296  20
   0   2  14 1973.60 105.438  20
   0  -2 -15 53.6628 72.9211  24
   0   2  15 101.806 75.6782  25
   0   2  15 179.714 76.3237  20
   0  -2 -16-46.2501 76.5559  24
   0   2  16 2.22631 78.3745  25
   0   2  16 24.3264 77.3694  20
   0  -2 -17 1914.05 110.588  24
   0   2  17 1793.09 120.951  25
   0   2  17 1911.00 121.561  20
   0  -2 -18 511.663 88.9281  24
   0   2  18 517.539 94.3304  25
   0   2  18 572.972 99.3412  20
   0  -2 -19 127.986 82.6917  24
   0   2  19 149.663 91.7791  25
   0   2  19 265.942 90.8539  20
   0  -2 -20 1965.45 122.710  24
   0   2  20 2073.54 129.629  20
   0   2  21 192.532 92.4736  20
   0  -2 -21 90.1860 80.4506  24
   0   2  22 243.430 90.5368  20
   0   2  23 396.434 85.7889  30
   0   2  23 416.637 85.6044  20
   0   2  24-34.2982 78.6666  30
   0  -2 -24-14.6230 70.6299  38
   0   2  24 7.80054 71.9410  20
   0  -2 -25 764.954 75.5213  38
   0   2  25 951.153 82.6705  20
   0   2  25 696.069 82.0152  30
   0   2  26 410.251 63.2419  20
   0  -2 -26 320.692 54.9547  38
   0   2  26 368.678 64.3205  30
   0   2  27 256.040 47.0793  30
   0  -3  26-8.58469 51.9623  20
   0  -3  25 1199.48 85.7941  20
   0  -3  24 100.121 76.1257  25
   0  -3  24 36.4151 71.6043  20
   0  -3  23 112.624 84.9508  25
   0  -3  23 85.4544 76.1003  20
   0  -3  22 1183.32 103.516  20
   0  -3  21-66.9838 93.5086  25
   0   3 -21 2.31785 78.3079  24
   0  -3  20 273.679 99.2796  25
   0   3 -20 217.218 86.9459  24
   0  -3  20 134.268 86.1373  20
   0  -3  19 1460.73 125.945  25
   0   3 -19 1493.47 109.214  24
   0  -3  19 1418.93 116.798  20
   0  -3  18 1088.66 109.659  25
   0   3 -18 1011.69 105.808  24
   0  -3  18 972.049 102.962  20
   0  -3  17 448.128 97.0150  25
   0   3 -17 455.337 87.8958  24
   0  -3  17 378.678 83.7998  20
   0  -3  16 1827.12 118.450  25
   0   3 -16 1856.67 109.757  24
   0  -3  16 1673.05 108.475  20
   0  -3  15 636.350 93.1559  25
   0   3 -15 720.046 87.7253  24
   0  -3  15 606.467 83.1448  20
   0  -3  14 3539.32 145.020  25
   0  -3  14 3161.79 135.227  20
   0   3 -13 351.835 72.5230  24
   0  -3  13 420.065 72.8526  20
   0  -3  12 10131.5 292.039  25
   0   3 -12 9956.65 287.592  24
   0  -3  11 3596.14 134.907  25
   0   3 -11 3538.14 132.438  24
   0  -3  11 3316.45 126.973  20
   0  -3  10 13977.6 368.274  25
   0   3 -10 13833.5 365.507  24
   0  -3  10 13077.8 363.558  20
   0  -3   9 2341.97 98.0981  20
   0  -3   9 2354.69 103.005  25
   0  -3   8 6308.88 187.291  20
   0  -3   8 6634.82 191.680  25
   0  -3   7 698.714 63.4063  20
   0  -3   7 717.004 67.1913  25
   0  -3   6 1112.92 66.6531  20
   0  -3   6 1122.68 70.5030  25
   0  -3   5 4837.82 147.284  20
   0  -3   5 5367.54 151.052  25
   0  -3   4 3151.45 81.3944  20
   0  -3   4-4.55944 91.4164   7
   0  -3   3 20737.9 304.829  20
   0  -3   3 21177.8 305.243  26
   0  -3   2 21629.3 300.218  20
   0   3  -2 21290.6 301.126  29
   0  -3   2 20898.3 301.171  26
   0  -3   1 1359.15 57.9137  26
   0  -3   1 1310.74 55.3250  20
   0  -3   0 9042.26 82.8044  22
   0  -3   0-5.31484 42.7914  14
   0   3   1 88.6710 42.7216  30
   0  -3  -1 16.4093 42.0232  14
   0  -3  -1 114.701 41.9391  22
   0   3   2 68588.4 1677.47  30
   0   3   2 68630.1 1676.67  18
   0  -3  -2 67979.5 1676.54  22
   0  -3  -2 68991.4 1676.62  26
   0  -3  -3 11157.0 114.031  26
   0   3   3 11428.6 114.162  18
   0   3   3 10853.1 117.754  30
   0  -3  -3 10612.5 113.321  22
   0  -3  -4 2984.62 98.8467  24
   0  -3  -4 2805.53 96.9889  22
   0   3   4 3042.30 98.1437  18
   0  -3  -5 10476.1 269.165  24
   0  -3  -5 9780.83 267.868  22
   0   3   5 10405.8 267.942  18
   0  -3  -6 6086.58 163.393  10
   0  -3  -6 6156.12 172.727  24
   0   3   6 5994.86 173.023  25
   0   3   6 5914.40 170.389  18
   0   3   7 8690.55 248.131  25
   0   3   7 8830.87 246.764  18
   0  -3  -7 9490.40 238.742  10
   0  -3  -7 9238.73 249.563  24
   0  -3  -8 884.588 71.0179  24
   0   3   8 796.547 72.2634  25
   0   3   8 826.632 66.6186  18
   0  -3  -8 772.261 52.9087  10
   0  -3  -8 834.717 52.1440  32
   0  -3  -9 3352.63 115.991  24
   0   3   9 3056.37 116.568  25
   0   3   9 3234.98 114.969  18
   0  -3  -9 3156.16 102.226  10
   0  -3  -9 3229.73 100.674  32
   0  -3 -10 20734.6 535.562  24
   0  -3 -10 20792.5 523.521  10
   0   3  10 20570.6 532.393  18
   0   3  10 20709.2 536.446  25
   0  -3 -11 1585.32 86.5024  24
   0   3  11 1450.72 81.0370  18
   0   3  11 1533.45 90.3694  25
   0  -3 -12 8156.56 237.230  24
   0   3  12 7926.49 240.861  25
   0  -3 -13 2861.51 117.033  24
   0   3  13 2619.23 113.792  18
   0   3  13 2640.72 122.390  25
   0  -3 -15 904.691 84.8760  24
   0   3  15 868.519 89.9133  25
   0   3  15 697.382 90.6413  20
   0  -3 -16 1190.80 98.5674  24
   0   3  16 1297.74 102.394  25
   0   3  16 1319.14 102.173  20
   0  -3 -17 1175.71 96.8433  24
   0   3  17 1136.86 108.442  25
   0   3  17 1267.63 106.261  20
   0  -3 -18 99.9954 79.5915  24
   0   3  18 124.126 87.7647  20
   0  -3 -19 3864.76 164.084  24
   0   3  19 4171.78 176.642  20
   0   3  20 320.671 97.6180  20
   0  -3 -20 318.686 83.1932  24
   0  -3 -21 49.0656 76.0920  24
   0   3  22 98.2278 90.1553  30
   0   3  22 83.2773 86.9416  20
   0   3  23 738.147 95.7036  30
   0   3  23 794.734 96.9611  20
   0   3  24-65.9499 77.3063  30
   0   3  24 3.87710 72.2571  20
   0   3  25 29.2396 64.4015  20
   0   3  25 106.755 64.5746  30
   0  -3 -25 47.0664 65.0190  38
   0   3  26 1584.52 80.9746  30
   0  -3 -26 1413.81 75.4882  38
   0   3  26 1432.65 79.2652  20
   0  -4  26 47.8958 47.5637  20
   0  -4  25 112.735 61.1298  20
   0  -4  24 1605.78 105.451  25
   0  -4  24 1557.26 98.8211  20
   0  -4  23-6.97774 85.5458  25
   0  -4  23-54.7906 74.9284  20
   0   4 -22 144.866 77.7435  24
   0  -4  22 215.613 82.3801  20
   0  -4  21-2.77358 93.8954  25
   0   4 -21-6.86623 80.7256  24
   0  -4  20 280.222 99.6855  25
   0   4 -20 227.223 86.4087  24
   0  -4  20 341.831 95.2401  20
   0  -4  19 1031.52 116.114  25
   0   4 -19 811.049 102.151  24
   0  -4  19 1054.18 108.488  20
   0  -4  18 472.797 100.901  25
   0   4 -18 445.135 90.4390  24
   0  -4  18 495.823 93.9350  20
   0  -4  17 738.656 105.821  25
   0   4 -17 767.151 95.1489  24
   0  -4  17 723.449 96.5555  20
   0  -4  16 664.006 95.7073  25
   0   4 -16 672.565 94.1049  24
   0  -4  16 627.170 89.9193  20
   0  -4  15 139.845 84.2500  25
   0   4 -15 112.838 74.6494  24
   0  -4  15 73.9424 74.2404  20
   0  -4  14 27.8143 78.7246  25
   0   4 -14 15.4380 71.0975  24
   0  -4  14 24.8084 67.6607  20
   0  -4  13 1439.16 92.0975  20
   0  -4  12 115.879 71.9212  25
   0   4 -12 76.8837 66.7191  24
   0  -4  12 114.981 63.2699  20
   0  -4  11 6821.27 213.662  25
   0   4 -11 6840.58 210.790  24
   0  -4  10 12260.5 333.046  25
   0  -4  10 11723.8 325.842  20
   0  -4   9 86.7166 65.5339  25
   0  -4   9 173.778 58.6272  20
   0  -4   8 50055.2 1215.41  25
   0  -4   8 47668.2 1212.44  20
   0  -4   7 2017.40 94.1088  25
   0  -4   7 2198.51 91.2004  20
   0  -4   6 3984.65 131.797  25
   0  -4   6 3835.07 126.883  20
   0  -4   5 5607.23 111.819  20
   0  -4   5 1.24077 109.682   7
   0   4  -4 61244.2 1502.66  29
   0  -4   4 61237.5 1502.45  26
   0  -4   4 60740.6 1501.33  20
   0  -4   3 9673.16 191.741  20
   0   4  -3 9870.13 193.991  29
   0  -4   3 9925.42 194.337  26
   0  -4   2 29196.2 389.201  20
   0   4  -2 29825.7 391.425  29
   0  -4   1 1599.22 70.0646  20
   0  -4   1 1674.75 69.7908  22
   0  -4   1 1743.47 72.2488  26
   0  -4   0 105.123 52.9964  26
   0  -4   0 118.694 50.4146  22
   0  -4   0-4.51652 38.0854  14
   0  -4  -1 4041.30 106.664  26
   0   4   1 3928.96 106.718  30
   0  -4  -1 3925.88 105.041  22
   0   4   2 715.715 59.9387  30
   0   4   2 684.889 58.7748  18
   0  -4  -2 796.662 60.0603  22
   0  -4  -2 692.767 61.0213  26
   0   4   3 3297.00 107.813  30
   0   4   3 3124.83 105.340  18
   0  -4  -3 3173.86 105.684  22
   0  -4  -3 3147.11 104.893  26
   0   4   4 45410.6 1108.91  30
   0   4   4 46065.9 1107.21  18
   0  -4  -4 45479.4 1107.20  22
   0  -4  -4 43354.0 1101.91  27
   0  -4  -4 44654.1 1106.97  26
   0   4   5 3069.88 112.706  30
   0  -4  -5 3398.92 109.579  26
   0  -4  -5 3267.61 102.195  27
   0   4   5 3233.80 109.419  18
   0  -4  -5 3206.32 111.203  22
   0   4   6 497.511 59.7976  18
   0  -4  -6 546.081 67.0370  24
   0  -4  -6 522.886 62.5593  22
   0  -4  -7 243.236 59.8425  24
   0   4   7 217.045 60.2800  18
   0  -4  -8 21604.0 557.994  24
   0   4   8 22072.8 557.664  18
   0  -4  -9 4468.77 147.548  24
   0   4   9 4439.34 145.422  18
   0  -4 -10 3147.51 119.804  24
   0   4  10 3187.57 118.222  18
   0   4  11 232.144 61.0182  18
   0  -4 -11 240.443 67.8183  24
   0  -4 -12 254.562 70.6382  24
   0   4  13 17.1932 59.1421  18
   0  -4 -13-56.1144 70.7293  24
   0   4  14 340.963 67.4438  18
   0  -4 -15 300.248 79.2207  24
   0  -4 -16 497.468 80.7834  24
   0   4  16 502.089 88.4303  20
   0   4  17 963.447 101.365  20
   0  -4 -17 887.218 95.6628  24
   0  -4 -18 22.8681 75.8895  24
   0   4  18 33.9990 86.2300  20
   0  -4 -19 1073.47 102.320  24
   0   4  19 1054.32 109.521  20
   0   4  20 24.6062 89.7000  30
   0   4  20-19.2145 87.5544  20
   0   4  21 117.522 89.8589  30
   0   4  22 89.5635 86.7293  20
   0   4  23 271.811 85.8894  30
   0   4  23 234.425 82.7613  20
   0   4  24 1249.36 94.3884  30
   0   4  24 1212.10 93.2969  20
   0   4  25-37.0899 65.0585  30
   0   4  25 10.5516 59.6778  20
   0  -4 -25 28.4530 62.1010  38
   0  -4 -25 39.7528 86.3423  14
   0   4  26 362.636 57.7003  20
   0   4  26 271.374 56.3838  30
   0  -4 -26 347.002 56.2246  38
   0  -5  25 29.8853 62.7965  25
   0  -5  25 45.8245 56.2621  20
   0  -5  24 667.112 83.4733  25
   0  -5  24 491.031 74.0966  20
   0  -5  23 8.87568 80.9323  25
   0  -5  23 57.7759 72.4730  20
   0   5 -22 255.837 76.8791  24
   0  -5  22 230.794 91.6196  25
   0  -5  22 269.663 85.1808  20
   0  -5  21 16.3517 90.0019  25
   0  -5  21 36.6266 82.4521  20
   0  -5  20 119.537 96.3092  25
   0   5 -20 149.302 82.3419  24
   0   5 -19 2022.60 128.268  24
   0  -5  19 2161.53 136.071  25
   0  -5  19 2063.49 128.683  20
   0   5 -18 19.9733 86.4180  24
   0  -5  18 45.6963 92.0996  25
   0  -5  18 33.6262 85.6552  20
   0   5 -17 333.877 90.4345  24
   0  -5  17 328.835 96.9320  25
   0  -5  17 352.122 86.9557  20
   0   5 -16 168.324 85.0051  24
   0  -5  16 136.309 90.1333  25
   0  -5  16 152.442 83.5342  20
   0   5 -15 35.2784 79.6489  24
   0  -5  15 107.905 88.1019  25
   0  -5  15 91.3627 79.9479  20
   0   5 -14 10.2762 74.7928  24
   0  -5  14-38.6226 82.8246  25
   0  -5  14-22.8136 71.9616  20
   0   5 -13 4715.74 168.168  24
   0  -5  13 4258.21 164.440  20
   0  -5  13 4858.55 174.932  25
   0  -5  12 170.819 69.2109  20
   0  -5  11 15.8910 64.7695  20
   0  -5  11 95.9409 73.1940  25
   0  -5  10 5436.67 179.979  25
   0  -5   9 13755.7 374.531  20
   0  -5   9 14134.8 378.589  25
   0  -5   8 3207.20 118.615  20
   0  -5   8 3185.20 123.250  25
   0  -5   7 6299.45 188.170  20
   0  -5   7 6458.67 193.664  25
   0  -5   6 845.668 66.8677  20
   0  -5   6 723.815 72.9628  25
   0   5  -5 52374.1 1317.46  29
   0  -5   5 53744.3 1316.33  20
   0  -5   5 53502.0 1317.61  26
   0   5  -4 515.351 65.6258  29
   0  -5   4 545.416 65.9891  26
   0  -5   4 597.362 61.7837  20
   0  -5   3 36.4626 53.7517  20
   0  -5   3-57.9534 93.1324   7
   0   5  -3 117.564 57.9858  29
   0  -5   3 63.5506 62.5792  26
   0  -5   3 48.1941 30.8194  15
   0  -5   2 6176.42 151.014  20
   0   5  -2 6393.60 154.735  29
   0  -5   2 6154.25 154.279  26
   0  -5   2 6330.53 152.988  22
   0  -5   1 4753.22 124.614  26
   0  -5   1 4817.16 121.984  22
   0  -5   1 4448.37 121.389  20
   0  -5   0 10695.0 147.677  26
   0   5   0 8212.93 106.735   8
   0  -5   0 10832.6 145.777  22
   0  -5  -1 4463.74 93.9971  26
   0  -5  -1 4728.55 93.9964  22
   0  -5  -2 3921.78 97.7130  22
   0   5   2 3713.38 100.423  30
   0   5   2 3567.17 97.4066  18
   0  -5  -2 3888.03 100.631  26
   0   5   3-69.2991 58.2281  30
   0  -5  -3-9.75286 56.3683  22
   0   5   3 100.647 58.3453  18
   0  -5  -3 22.6802 56.9987  26
   0   5   4 1199.85 74.1997  30
   0   5   4 1130.66 71.1082  18
   0  -5  -4 1077.05 70.7494  22
   0  -5  -4 1108.95 71.6758  26
   0  -5  -4 1071.03 56.7166  27
   0  -5  -5 41207.7 1029.46  40
   0  -5  -5 41848.6 1036.52  27
   0  -5  -5 42043.3 1043.26  26
   0   5   5 41975.1 1043.61  18
   0   5   5 43484.8 1045.85  30
   0  -5  -5 43092.4 1043.62  22
   0  -5  -6 20054.2 515.787  26
   0  -5  -6 19955.2 508.369  27
   0   5   6 19975.6 516.133  18
   0   5   6 20608.1 518.066  30
   0  -5  -6 20315.1 516.614  22
   0   5   7 13952.5 349.752  18
   0  -5  -7 13034.2 341.092  27
   0  -5  -7 13350.9 348.536  26
   0  -5  -8 11938.6 327.277  24
   0   5   8 12508.4 327.162  18
   0  -5  -8 11960.2 325.167  26
   0  -5  -8 11960.3 318.298  27
   0   5   8 12129.5 329.013  30
   0   5   9-12.0578 64.8003  30
   0   5   9 68.6197 61.0349  18
   0  -5  -9-16.0811 64.8432  24
   0   5  10 959.073 77.2438  18
   0  -5 -10 1032.28 80.1013  24
   0  -5 -11 1091.94 81.2662  24
   0  -5 -12-1.60994 67.0367  24
   0   5  12-1.55058 64.2125  18
   0   5  13 4728.71 163.809  18
   0  -5 -14 483.591 74.6253  24
   0   5  14 459.361 75.5868  18
   0  -5 -15-18.2896 73.2243  24
   0   5  15-9.70246 69.6341  18
   0  -5 -16 774.285 87.9543  24
   0   5  16 754.131 99.7452  30
   0   5  17 23.0132 83.0621  20
   0   5  17 12.8945 81.7814  30
   0   5  18 1612.07 117.437  20
   0  -5 -18 1461.75 113.220  15
   0   5  18 1311.73 118.438  30
   0   5  19 922.573 109.856  20
   0   5  19 903.468 106.790  30
   0   5  20 178.886 89.7474  20
   0   5  20 56.6343 89.8748  30
   0   5  21 107.385 92.5326  20
   0   5  21 62.1645 88.8762  30
   0   5  22 154.839 91.3936  20
   0   5  23 162.933 81.0195  20
   0   5  23 113.678 77.9504  30
   0   5  24-21.6965 70.6045  20
   0  -5 -24 24.5021 95.1618  14
   0   5  24 29.3206 66.0002  30
   0  -5 -24-14.1141 67.0028  38
   0  -5 -25 896.841 73.1851  38
   0   5  25 810.759 70.3982  20
   0   5  25 767.803 71.2820  30
   0   5  26-51.1606 48.0952  30
   0  -5 -26 42.9208 49.5819  38
   0  -6  25 17.2991 51.9546  22
   0  -6  25 62.6962 50.3668  20
   0  -6  25 76.9311 57.5275  25
   0  -6  24 437.208 69.0886  20
   0  -6  24 409.519 74.5966  25
   0  -6  23 1890.08 107.404  20
   0  -6  23 2093.29 114.814  25
   0   6 -22-44.7082 72.1511  24
   0  -6  22 40.2684 73.0306  20
   0  -6  22-16.7021 83.1929  25
   0  -6  21 601.309 89.9044  20
   0   6 -21 491.645 87.5526  24
   0   6 -20 30.7740 79.9348  24
   0  -6  20 19.6285 92.8537  25
   0   6 -19 3573.68 159.872  24
   0  -6  19 3451.91 159.892  20
   0  -6  19 3416.51 171.577  25
   0   6 -18 134.111 91.2007  24
   0  -6  18 113.983 86.0813  20
   0  -6  18 194.171 99.5254  25
   0   6 -17 8644.25 277.083  24
   0  -6  17 7901.09 273.798  20
   0  -6  17 8811.10 284.762  25
   0   6 -16 590.138 90.7878  24
   0  -6  16 534.680 92.4658  20
   0  -6  16 477.404 99.3826  25
   0   6 -15 1083.28 102.411  24
   0  -6  15 1072.00 98.4360  20
   0  -6  15 997.140 109.173  25
   0   6 -14 208.704 86.4163  24
   0  -6  14 138.441 74.6151  20
   0  -6  14 258.660 86.5182  25
   0   6 -13 3409.40 141.382  24
   0  -6  13 3134.67 143.300  25
   0  -6  12-37.0023 77.1066  25
   0  -6  12 5.56819 71.3783  20
   0  -6  11 17.0943 62.8705  20
   0  -6  10 46.0958 71.3123  25
   0  -6  10 31.4703 62.5607  20
   0  -6   9 393.343 76.3259  25
   0  -6   8 57.2373 69.2402  25
   0  -6   8 108.747 63.2642  20
   0  -6   7 4858.27 159.235  25
   0  -6   7 4600.50 153.153  20
   0  -6   6 932.146 77.5077  25
   0  -6   6 972.412 72.4526  20
   0   6  -5 10168.2 206.128  29
   0  -6   5 10261.3 204.639  26
   0  -6   5 10260.6 201.310  20
   0  -6   4 34033.3 370.906  26
   0  -6   4 34518.8 367.643  20
   0  -6   3 264.147 58.8848  22
   0  -6   3 237.939 59.1736  20
   0  -6   3 265.995 64.8351  26
   0  -6   3 199.920 35.9954  15
   0   6  -3 226.477 62.5853  29
   0  -6   2-42.4393 61.4442  26
   0  -6   2 8.13560 56.0754  20
   0  -6   2 10.7697 57.9818  22
   0   6  -2 123.178 60.6061  29
   0  -6   1 4665.34 150.448  26
   0  -6   1 4784.00 147.457  22
   0  -6   0 7.24370 59.8769  26
   0  -6   0 11.5628 39.8036  14
   0  -6   0-0.86133 55.7937  22
   0  -6  -1 1385.22 73.2422  26
   0  -6  -1 1208.11 71.8571  22
   0  -6  -2 909.356 70.5567  26
   0   6   2 888.650 68.2841  18
   0  -6  -2 954.051 69.7197  22
   0  -6  -3 4176.19 110.811  26
   0   6   3 4201.32 109.158  18
   0  -6  -3 4256.45 109.402  22
   0   6   3 4066.01 110.769  30
   0  -6  -4 7200.20 146.153  26
   0   6   4 7224.09 147.217  18
   0   6   4 7227.79 149.573  30
   0  -6  -4 7042.83 146.516  22
   0  -6  -5 12563.6 330.772  26
   0   6   5 12107.9 331.105  18
   0   6   5 12476.5 333.209  30
   0  -6  -5 12447.0 330.876  22
   0  -6  -6 8012.51 228.342  26
   0  -6  -6 7936.87 217.498  27
   0   6   6 8116.59 228.772  18
   0   6   6 8053.18 232.189  30
   0  -6  -6 8196.22 230.014  22
   0  -6  -7 25441.4 654.841  26
   0  -6  -7 25249.2 645.591  27
   0   6   7 26664.6 656.825  18
   0   6   7 25320.1 657.436  30
   0  -6  -7 26083.4 656.107  22
   0   6   8 1331.54 85.0593  18
   0   6   8 1353.09 85.0600  30
   0  -6  -8 1237.34 81.1658  26
   0   6   9 335.510 69.8309  30
   0  -6  -9 377.061 62.6568  26
   0   6   9 425.334 69.7381  18
   0   6  10 319.160 70.7577  30
   0  -6 -10 412.908 65.5816  26
   0   6  11 149.630 70.6632  30
   0  -6 -11 102.961 63.6669  26
   0   6  11 103.860 68.3357  18
   0  -6 -12 105.975 67.5230  26
   0   6  12 198.904 69.9707  18
   0   6  13 1591.92 108.970  30
   0   6  13 1525.96 99.7798  18
   0   6  14 2275.92 113.665  18
   0   6  14 2160.58 120.220  30
   0  -6 -14 2109.42 109.862  26
   0  -6 -15 651.947 83.0054  26
   0   6  15 676.921 87.0168  18
   0   6  15 578.963 93.1976  30
   0   6  16 191.283 85.3754  30
   0   6  17 49.9262 86.2200  30
   0   6  18 155.567 88.7478  30
   0  -6 -18 65.2428 92.9044  15
   0   6  18 51.1091 89.6736  20
   0   6  19 611.699 94.4574  30
   0   6  19 618.121 97.0788  20
   0   6  20-57.8368 91.4062  30
   0   6  21 91.4470 89.4091  20
   0   6  22-4.54537 76.8591  30
   0   6  22 20.8928 83.4557  20
   0   6  23-19.9289 74.3106  30
   0   6  23 12.1848 75.0138  20
   0  -6 -23-15.5757 102.465  14
   0   6  24 150.978 67.2648  20
   0  -6 -24 171.788 69.5792  38
   0   6  24 163.854 67.2145  30
   0  -6 -24 2.15439 87.0091  14
   0   6  25-11.8060 54.6990  30
   0  -6 -25-40.6984 58.5156  38
   0   6  25-20.5270 53.9665  20
   0  -6 -26 100.738 46.4004  38
   0   6  26 69.4189 41.0607  30
   0  -7  25 206.445 52.9019  25
   0  -7  24-65.7993 56.1430  20
   0  -7  24 45.9712 57.1110  22
   0  -7  24 33.5273 62.5871  25
   0  -7  23-41.6594 66.9845  20
   0  -7  23 24.1000 67.7931  22
   0  -7  23-22.6819 73.2962  25
   0  -7  22 144.300 84.6290  25
   0  -7  22 152.732 71.7598  20
   0  -7  21 1200.31 108.764  25
   0  -7  21 1105.60 97.1865  20
   0   7 -21 1216.49 97.2286  24
   0  -7  20 402.750 85.5960  20
   0  -7  19 42.7314 95.2410  25
   0   7 -19-19.6054 83.0064  24
   0  -7  18 572.922 108.271  25
   0  -7  18 493.020 95.3520  20
   0   7 -18 434.131 92.1715  24
   0  -7  17 387.857 104.055  25
   0  -7  17 332.433 91.8282  20
   0   7 -17 315.575 94.9702  24
   0  -7  16 1258.62 117.869  25
   0  -7  16 1124.26 106.991  20
   0   7 -16 1356.83 111.393  24
   0  -7  15 747.864 108.576  25
   0  -7  15 679.821 92.6788  20
   0   7 -15 745.667 101.408  24
   0  -7  14 156.306 86.5217  25
   0  -7  14 73.4404 80.3387  20
   0   7 -14 119.710 86.5212  24
   0  -7  13 194.177 77.4790  20
   0  -7  13 170.246 88.8745  25
   0  -7  12 1044.24 93.1771  20
   0  -7  12 1060.03 100.089  25
   0  -7  11 142.643 69.7941  20
   0  -7  11 228.265 79.7691  25
   0  -7  10 1052.38 86.7935  20
   0  -7   9 1495.88 91.0087  20
   0  -7   9 1389.97 97.6811  25
   0  -7   8 1300.15 92.1845  25
   0  -7   7 7952.06 240.598  25
   0  -7   6 13.1245 128.842   7
   0  -7   6 6574.60 139.156  20
   0  -7   5 21060.4 336.934  20
   0  -7   5 21037.0 337.338  22
   0   7  -5 21706.9 342.998  29
   0  -7   5 20808.8 341.499  26
   0  -7   4 1.17204 58.3230  20
   0  -7   4 7.00850 60.9128  22
   0   7  -4-37.4463 66.6407  29
   0  -7   4-1.93985 103.823   7
   0  -7   4 27.6675 67.5862  26
   0  -7   3 6421.46 162.136  20
   0   7  -3 6196.26 164.873  29
   0  -7   3 6443.31 166.083  26
   0  -7   3 6336.17 162.566  22
   0   7  -2 5711.78 147.895  29
   0  -7   2 5571.29 149.311  26
   0  -7   2 5457.77 144.291  22
   0  -7   1 2676.36 109.565  26
   0  -7   1 2701.68 106.019  22
   0  -7   0 1595.29 83.5856  26
   0  -7   0 1573.36 80.0236  22
   0   7   1 13561.3 241.589  18
   0  -7  -1 14170.7 244.253  26
   0  -7  -1 13755.4 241.600  22
   0  -7  -2 17773.3 182.028  26
   0   7   2 17547.3 180.459  18
   0  -7  -2 17684.1 180.860  22
   0  -7  -3 5506.90 118.993  26
   0   7   3 5730.11 119.422  18
   0  -7  -3 5659.64 120.299  22
   0  -7  -4 3.15607 61.0245  14
   0  -7  -4 117.578 60.4631  26
   0   7   4 87.4212 63.4535  18
   0  -7  -4 118.309 61.2956  22
   0   7   4 152.935 66.0346  30
   0  -7  -5 20813.0 253.243  26
   0   7   5 21370.7 254.271  18
   0   7   5 20907.2 257.328  30
   0  -7  -5 20721.8 252.563  22
   0  -7  -6 6089.21 184.880  26
   0   7   6 6041.52 187.088  18
   0   7   6 5957.36 187.699  30
   0  -7  -6 6037.38 185.200  22
   0  -7  -7 16168.6 427.882  26
   0   7   7 16481.3 430.834  18
   0   7   7 15596.2 431.768  30
   0  -7  -7 16420.7 430.036  22
   0   7   8 2658.45 117.424  30
   0  -7  -8 2688.06 113.087  26
   0   7   9 1334.36 91.8596  30
   0  -7  -9 1227.98 84.5759  26
   0   7  10 403.511 70.4375  18
   0  -7 -10 438.363 68.7064  26
   0   7  11 1232.81 90.6047  18
   0  -7 -11 1099.02 82.4856  26
   0   7  12-22.6374 72.8599  30
   0   7  12 22.4968 70.8184  18
   0   7  13 1574.50 101.570  18
   0   7  13 1399.03 103.411  30
   0  -7 -13 1456.71 97.4696  26
   0   7  14 245.669 81.3363  30
   0  -7 -14 227.407 72.4437  26
   0   7  14 358.128 77.2097  18
   0  -7 -15 2529.87 121.671  26
   0   7  15 2770.86 139.207  30
   0   7  15 2613.02 129.965  18
   0   7  16 3367.04 160.386  30
   0   7  16 3738.94 153.868  18
   0   7  17 1823.94 122.752  30
   0   7  18 164.965 93.9940  20
   0  -7 -18 39.7327 94.5043  15
   0   7  18 61.4476 84.6968  30
   0   7  19 243.209 94.7444  20
   0  -7 -19 157.803 94.3851  15
   0   7  19 194.866 90.9565  30
   0   7  20 69.2796 89.3411  20
   0   7  20 30.3619 84.6854  30
   0  -7 -20 35.6740 91.4028  15
   0  -7 -21-35.7215 109.769  14
   0   7  21-33.7548 85.8066  20
   0   7  22 37.8414 73.5174  30
   0  -7 -22 5.29050 98.2606  14
   0   7  22 39.2916 79.1202  20
   0   7  23 16.3006 68.7843  30
   0  -7 -23-19.8438 86.6323  14
   0   7  23 5.60191 73.5930  20
   0   7  24 287.607 65.5767  20
   0  -7 -24 277.076 64.4557  38
   0   7  24 194.951 61.4641  30
   0   7  25 57.6195 49.2837  20
   0   7  25 89.1050 48.4781  30
   0  -7 -25 118.819 53.8731  38
   0  -8  24 219.429 51.0510  20
   0  -8  24 190.045 52.6332  22
   0  -8  24 209.597 58.1701  25
   0  -8  23 1220.69 81.7310  20
   0  -8  23 1228.69 83.9469  22
   0  -8  23 1309.96 88.4239  25
   0  -8  22 327.788 72.6533  20
   0  -8  22 253.241 80.0789  25
   0  -8  22 265.950 73.2622  22
   0   8 -21 173.434 74.2053  24
   0  -8  21 241.363 77.0768  20
   0  -8  21 143.275 87.5636  25
   0  -8  21 205.966 80.1761  22
   0  -8  20 307.652 90.7739  25
   0   8 -20 351.050 81.9447  24
   0  -8  20 317.214 83.0130  20
   0  -8  19 413.369 101.003  25
   0   8 -19 297.229 89.0800  10
   0  -8  19 418.710 86.9626  20
   0  -8  18-22.9459 98.1934  25
   0   8 -18 15.0218 86.5275  24
   0  -8  17 2465.34 148.213  25
   0   8 -17 2428.95 136.535  24
   0  -8  17 2353.51 133.152  20
   0  -8  16 730.229 106.453  25
   0   8 -16 584.677 101.995  24
   0  -8  16 615.055 96.9323  20
   0  -8  15 3062.34 159.273  25
   0   8 -15 3020.26 151.319  24
   0  -8  15 2845.35 145.659  20
   0  -8  14 2885.41 149.390  25
   0   8 -14 2871.96 146.855  24
   0  -8  14 2699.53 137.876  20
   0  -8  13 2550.26 130.007  20
   0  -8  13 2715.78 145.443  25
   0  -8  12-4.34835 76.5753  20
   0  -8  12 9.63372 84.7855  25
   0  -8  11 536.604 83.1788  20
   0  -8  11 753.358 94.6653  25
   0  -8  10 2381.27 120.122  20
   0  -8  10 2619.47 126.931  25
   0  -8   9 2356.54 113.634  20
   0  -8   8 3672.43 142.315  20
   0  -8   7 6784.10 212.949  22
   0  -8   7 7065.06 212.657  20
   0  -8   7 6608.03 217.072  25
   0  -8   6 549.710 121.892   7
   0   8  -5 385.774 73.4414  29
   0  -8   5 420.501 75.7898  26
   0  -8   4 18.1233 110.757   7
   0  -8   4 88.6556 67.5304  26
   0   8  -4 126.142 69.3816  29
   0  -8   4 181.229 66.9642  22
   0  -8   4 78.2076 61.7691  20
   0   8  -3 2199.35 99.2357  29
   0  -8   3 2024.38 99.9541  26
   0  -8   3 2010.89 94.7117  22
   0   8  -2 1980.67 94.8385  29
   0  -8   2 1898.02 97.1903  26
   0  -8   2 1946.62 91.5965  22
   0   8  -1 467.041 72.2097  29
   0  -8   1 455.494 73.6755  26
   0  -8   1 502.784 68.7699  22
   0  -8   0 11379.7 203.463  26
   0  -8   0 11137.7 197.315  22
   0   8   1 1607.02 87.3154  18
   0  -8  -1 1578.13 90.6635  26
   0  -8  -1 1641.35 86.8547  22
   0   8   2 8.86989 60.2582  18
   0  -8  -2 22.0556 64.3453  26
   0  -8  -2-4.07939 103.984   7
   0  -8  -2 12.4741 58.9169  22
   0   8   3 9621.70 273.081  18
   0  -8  -3 9569.50 271.314  22
   0  -8  -3 9667.61 272.917  26
   0   8   4 248.395 66.2319  18
   0  -8  -4 265.792 66.1766  26
   0  -8  -4 196.480 65.8391  22
   0   8   5 5396.14 149.871  30
   0   8   5 5135.96 149.057  18
   0  -8  -5 5168.25 146.657  22
   0  -8  -5 5279.52 149.424  26
   0  -8  -6 418.058 70.5165  26
   0   8   6 381.617 69.7361  30
   0  -8  -7 484.720 68.5846  26
   0   8   7 367.507 74.6013  30
   0   8   8 638.877 80.5188  30
   0  -8  -8 706.032 75.7711  26
   0  -8  -8 740.846 78.9992  22
   0   8   8 681.734 76.4003  18
   0   8   9-34.7265 66.8529  18
   0  -8  -9 19.3869 64.5371  26
   0   8  10 157.353 73.2360  18
   0   8  10 130.339 73.4782  30
   0   8  11 1342.61 98.3944  18
   0   8  11 1230.24 96.6522  30
   0   8  12-2.04179 75.1965  18
   0  -8 -12 82.6035 69.2917  26
   0   8  12 24.2787 75.5291  30
   0   8  13 2413.25 122.976  18
   0   8  13 2084.05 121.235  30
   0  -8 -13 2048.85 112.049  26
   0   8  14 2441.19 126.474  18
   0   8  14 2183.26 131.646  30
   0  -8 -14 2319.44 118.934  26
   0   8  15 2647.75 129.629  18
   0   8  15 2379.24 135.500  30
   0   8  16 27.5487 78.9912  18
   0   8  16 26.1944 86.3663  30
   0  -8 -17 533.365 109.462  15
   0   8  17 644.580 96.4084  30
   0   8  18 76.0779 85.5024  30
   0   8  18-50.9850 91.0305  20
   0  -8 -19 21.9113 95.9596  15
   0   8  19-30.4029 88.7228  30
   0  -8 -19-9.35050 110.349  14
   0  -8 -20 40.5743 104.896  14
   0  -8 -20 167.064 93.2644  15
   0   8  20 139.369 80.5387  20
   0   8  21 889.819 91.3184  30
   0   8  21 971.995 96.5524  20
   0   8  22 20.8643 71.9281  30
   0   8  22 91.9859 75.7060  20
   0  -8 -22 53.6192 86.5376  14
   0   8  23 151.387 64.7835  30
   0  -8 -23 303.188 67.3750  38
   0   8  23 238.287 70.7780  20
   0   8  24 175.930 54.7343  30
   0  -8 -24 248.117 59.8083  38
   0   8  24 265.507 58.1660  20
   0  -8 -25 625.472 53.5250  38
   0  -9  23 22.3414 58.9686  25
   0  -9  23 4.97845 52.2124  22
   0  -9  22 33.6829 61.1385  20
   0  -9  22 47.3743 69.7539  25
   0  -9  22-29.7382 62.5938  22
   0  -9  21 551.257 77.6769  20
   0  -9  21 606.630 82.1801  22
   0  -9  21 479.386 85.9663  25
   0  -9  20 1339.56 99.5939  20
   0   9 -20 1099.20 95.5993  24
   0  -9  20 1232.93 99.1793  22
   0  -9  20 1323.04 106.548  25
   0   9 -19 1286.06 105.606  24
   0   9 -19 1234.09 105.664  10
   0  -9  19 1300.16 104.557  22
   0  -9  19 1103.25 98.3105  20
   0  -9  18 385.408 85.4128  20
   0  -9  18 120.946 81.4585  22
   0  -9  18 354.020 96.3684  25
   0   9 -18 234.583 87.7714  24
   0  -9  17 352.023 100.431  25
   0   9 -17 384.835 98.8066  24
   0  -9  16 37.6730 97.7000  25
   0  -9  16 30.7393 85.7318  20
   0   9 -16-28.8016 92.0873  24
   0  -9  15 474.965 102.276  25
   0  -9  15 435.887 93.7486  20
   0   9 -15 460.726 96.4448  24
   0  -9  14 280.562 100.373  25
   0  -9  14 177.374 82.9024  20
   0   9 -14 138.147 95.5179  24
   0  -9  13 1683.92 114.116  20
   0  -9  13 1803.77 125.186  25
   0  -9  12 2157.75 121.926  20
   0  -9  12 2159.05 132.279  25
   0  -9  11 99.7468 75.5217  20
   0  -9  11 22.3442 76.9372  22
   0  -9  11 99.9900 88.7263  25
   0  -9  10 448.530 79.5122  20
   0  -9  10 477.268 82.8529  22
   0  -9  10 491.049 89.9529  25
   0  -9   9 2696.46 127.949  20
   0  -9   9 2701.62 128.165  22
   0  -9   9 2946.74 136.789  25
   0  -9   8 345.707 75.0257  20
   0  -9   8 293.236 74.2044  22
   0  -9   8 387.483 87.0807  25
   0  -9   7 191.603 74.0717  22
   0  -9   7 124.667 69.9442  20
   0  -9   6 989.426 86.0335  22
   0  -9   6 941.018 82.2251  20
   0  -9   5 200.148 68.8976  20
   0   9  -5 216.748 73.9201  29
   0  -9   5 210.955 76.5554  26
   0  -9   5 167.929 65.5474  22
   0   9  -4 1241.75 92.4026  29
   0  -9   4 1131.51 90.3436  26
   0   9  -3 6844.84 173.421  29
   0  -9   3 6395.69 172.455  26
   0   9  -2 287.071 72.2317  29
   0  -9   2 258.253 73.6005  26
   0   9  -1 8330.22 181.832  29
   0  -9   1 8106.66 180.342  26
   0  -9   0 4478.64 164.428   7
   0  -9   0 962.470 92.5887  26
   0  -9  -1-9.55678 139.162   7
   0  -9  -1 11387.3 183.032  26
   0  -9  -2 836.537 133.271   7
   0  -9  -2 2082.97 99.0303  26
   0  -9  -3-16.7230 110.333   7
   0  -9  -3 1613.20 87.4539  26
   0   9   4 40.8531 65.7108  18
   0  -9  -4 85.0833 68.5530  26
   0   9   5-28.9378 66.9665  18
   0  -9  -5-12.6278 68.1881  26
   0   9   6 459.028 73.7439  18
   0  -9  -6 466.267 72.5896  26
   0  -9  -6 503.395 73.7332  22
   0   9   7-40.1503 67.7038  18
   0  -9  -7-35.0948 66.8194  26
   0  -9  -7-72.5821 113.322   7
   0  -9  -7-70.1352 65.5594  22
   0   9   8-9.18126 67.9766  18
   0  -9  -8-44.8354 72.0928  22
   0   9   8-22.9566 74.4182  30
   0   9   9 1948.99 108.516  18
   0   9   9 1810.43 111.853  30
   0  -9 -10 547.702 79.7874  26
   0   9  10 587.114 86.2682  18
   0   9  10 602.628 87.6609  30
   0  -9 -11 27.1020 71.5523  26
   0   9  11 83.1959 79.4215  18
   0   9  11 77.9556 75.9189  30
   0  -9 -12 57.9896 71.6670  26
   0   9  12 44.1189 77.9248  18
   0   9  12 42.1625 78.4437  30
   0  -9 -13 73.8887 69.8967  26
   0   9  13 120.819 77.5878  18
   0   9  13 14.6475 79.0079  30
   0   9  14 5563.09 197.924  18
   0   9  14 5314.63 202.083  30
   0   9  15 344.253 86.6270  18
   0   9  15 382.891 90.8937  30
   0  -9 -16 256.186 107.484  15
   0   9  16 442.618 87.2682  18
   0   9  16 504.565 92.1517  30
   0   9  17 3447.35 149.833  18
   0   9  17 3288.60 155.062  30
   0  -9 -18 2.87390 107.810  14
   0  -9 -18 138.573 97.6477  15
   0   9  18 75.5386 82.2669  30
   0   9  19-37.1100 82.7120  20
   0  -9 -19 56.8498 97.0993  15
   0  -9 -19-16.0829 96.6712  14
   0  -9 -20-7.39501 90.6578  15
   0  -9 -20 20.7513 90.0736  14
   0   9  20 70.1444 78.5153  30
   0   9  20-38.7490 80.4710  20
   0   9  21-4.09470 76.5682  20
   0   9  21-13.6367 71.0827  30
   0  -9 -21 74.0343 83.6823  15
   0   9  22 94.2212 68.8626  20
   0   9  22 168.324 65.4677  30
   0  -9 -22 14.4974 63.2802  38
   0  -9 -23 93.6517 57.7359  38
   0   9  23 83.7617 59.3905  20
   0  -9 -24 140.156 47.3235  38
   0 -10  23 34.5431 47.6734  25
   0 -10  22 143.782 56.1700  22
   0 -10  22 109.115 62.7451  25
   0 -10  21 3516.89 135.811  22
   0 -10  21 3580.81 144.725  25
   0 -10  20 485.696 75.6282  20
   0  10 -20 482.085 75.1604  24
   0 -10  20 484.170 78.2549  22
   0 -10  20 544.673 87.9696  25
   0 -10  19 901.078 88.4802  20
   0  10 -19 835.802 89.5068  24
   0  10 -19 889.903 93.3747  10
   0 -10  19 851.755 101.507  25
   0 -10  19 779.570 90.5716  22
   0 -10  18-15.8078 74.4570  20
   0 -10  18-20.6369 83.2958  22
   0  10 -18-20.2387 81.4690  24
   0 -10  17 21.9499 80.2358  22
   0 -10  17 14.4538 77.8124  20
   0 -10  17-13.7091 94.1491  25
   0  10 -17-19.5673 83.5666  24
   0 -10  16 723.484 106.547  25
   0  10 -16 730.769 101.138  24
   0 -10  15 621.689 96.6050  22
   0 -10  15 540.538 94.8723  20
   0 -10  15 811.288 111.011  25
   0  10 -15 785.580 107.311  24
   0 -10  14 309.013 87.9022  22
   0 -10  14 354.782 88.7515  20
   0 -10  14 271.543 99.8786  25
   0  10 -14 470.687 98.4669  24
   0 -10  13 1014.31 106.481  22
   0 -10  13 1108.10 103.717  20
   0 -10  13 1066.31 113.241  25
   0 -10  12-22.2363 82.3397  22
   0 -10  12 26.9707 80.7076  20
   0 -10  12 16.3049 93.4065  25
   0 -10  11 670.549 94.6492  22
   0 -10  11 546.127 89.9267  20
   0 -10  11 628.064 99.4410  25
   0 -10  10 766.573 95.8162  22
   0 -10  10 766.933 91.7957  20
   0 -10  10 879.095 103.432  25
   0 -10   9-24.1740 74.6664  22
   0 -10   9 24.1294 73.9933  20
   0 -10   9 64.1705 84.3436  25
   0 -10   8 27.3108 75.5599  22
   0 -10   8-21.0506 73.6815  20
   0 -10   8 29.6192 79.4407  25
   0 -10   7 36.3022 74.8496  22
   0 -10   7 40.4575 70.8046  20
   0 -10   7-59.0752 79.8697  25
   0 -10   6 62.5230 78.0880  25
   0 -10   6 62.0084 70.5639  22
   0 -10   5 73.5398 78.1696  26
   0 -10   5 71.6123 122.976   7
   0  10  -5 166.519 79.9931  29
   0 -10   5 130.874 73.7955  22
   0 -10   4 10.8532 68.6127  22
   0 -10   3 83.9164 117.514   7
   0 -10   3 2601.08 109.040  22
   0 -10   2 4485.97 170.142   7
   0 -10   2 473.624 76.3027  22
   0  10  -1 39.5182 67.7833  18
   0 -10   1 118.636 67.5946  22
   0 -10   0 88.3659 117.845   7
   0 -10   0-16.7620 69.4148  22
   0  10   0-10.2213 68.2275  18
   0 -10  -1 53.6579 71.8439  26
   0 -10  -1-16.4708 113.720   7
   0 -10  -1-30.1575 68.5173  22
   0  10   1-6.80457 67.4760  18
   0 -10  -2 420.864 77.3711  26
   0  10   2 455.908 75.7338  18
   0 -10  -2 395.352 75.2214  22
   0  10   3 4976.45 150.595  18
   0 -10  -3 5353.26 149.351  22
   0  10   4 139.846 71.0446  18
   0 -10  -4 31.5009 70.6472  22
   0 -10  -5-55.8810 114.871   7
   0 -10  -5 62.6684 66.3720  22
   0  10   5 38.4222 71.3141  18
   0 -10  -6 347.120 77.6533  22
   0  10   6 242.347 74.9865  18
   0 -10  -7 9.57187 71.8360  22
   0  10   7 50.9756 70.6449  18
   0 -10  -7-32.0032 71.6993  26
   0 -10  -8 685.066 85.3913  22
   0  10   8 740.527 85.5304  18
   0 -10  -8 703.650 82.2616  26
   0 -10  -9 134.440 69.9208  26
   0  10   9 140.439 74.5992  18
   0  10   9 164.630 75.3818  30
   0 -10 -10-107.185 119.086   7
   0 -10 -10 38.5240 73.4888  26
   0  10  10 22.2505 74.5462  18
   0  10  10 25.1357 76.6774  30
   0  10  11 439.811 91.5897  18
   0  10  11 277.222 85.2567  30
   0 -10 -11 345.999 74.7346  26
   0  10  12 1322.84 105.642  18
   0 -10 -12 1338.07 96.4356  26
   0  10  13 19.1361 79.0800  18
   0  10  13-2.52076 83.9637  30
   0 -10 -13 21.2515 74.9917  26
   0  10  14 93.2897 84.2207  18
   0  10  14 23.0890 84.0889  30
   0  10  15 5236.09 192.586  18
   0  10  15 4745.41 193.026  30
   0  10  16 20.8383 76.7535  18
   0  10  16 23.0143 87.0587  30
   0 -10 -17 207.588 105.763  15
   0  10  17 144.337 86.3175  30
   0 -10 -18-5.58166 95.2062  15
   0  10  19 491.108 88.1082  30
   0  10  19 456.356 89.5890  20
   0 -10 -19 583.453 104.492  15
   0  10  20 800.696 87.0151  30
   0  10  20 922.337 92.4290  20
   0 -10 -21 2051.89 102.193  38
   0  10  21 2220.54 108.211  20
   0  10  22-3.03468 60.2982  20
   0 -10 -22 6.46030 55.0496  38
   0  10  23 115.518 50.9108  20
   0 -11  22 63.9022 50.0394  25
   0 -11  21 862.118 68.4462  22
   0 -11  21 779.030 73.9505  25
   0 -11  20 126.848 64.3180  22
   0 -11  20 76.3546 68.4687  25
   0  11 -19-25.9371 68.4062  24
   0 -11  19 45.6014 69.5846  22
   0 -11  19-39.1984 75.4771  25
   0  11 -18 751.585 91.1115  24
   0 -11  18 817.568 99.0670  25
   0 -11  18 713.567 84.6454  22
   0 -11  17-75.6482 78.2144  20
   0  11 -17 117.097 81.4338  24
   0 -11  17 15.6689 79.8074  22
   0 -11  17-30.3009 89.3985  25
   0 -11  16 49.7595 80.7566  20
   0 -11  16 30.9493 77.2532  22
   0 -11  15 11.1535 94.8821  25
   0  11 -15-46.3949 84.7977  24
   0 -11  14 50.6114 80.4436  20
   0  11 -14 58.5996 93.1938  24
   0 -11  14 73.6178 86.4314  22
   0 -11  14 2.83377 92.5198  25
   0 -11  13 618.600 96.2464  20
   0 -11  13 512.697 95.9143  22
   0 -11  13 623.196 108.154  25
   0 -11  12 1452.27 111.238  20
   0 -11  12 1361.99 113.618  22
   0 -11  12 1673.15 125.228  25
   0 -11  11 438.279 93.3594  20
   0 -11  11 530.080 90.2747  22
   0 -11  11 520.037 100.205  25
   0 -11  10 80.3671 79.2300  20
   0 -11  10 104.591 83.2602  22
   0 -11  10 97.3974 91.0946  25
   0 -11   9-23.6319 81.4763  22
   0 -11   9 109.726 88.4564  25
   0 -11   8 1939.79 120.039  22
   0 -11   8 2041.53 125.969  25
   0 -11   7 173.106 79.2777  22
   0 -11   7 110.113 88.3378  25
   0 -11   6 675.355 88.5530  22
   0 -11   6 786.477 94.1795  25
   0 -11   5 62.5249 75.0383  22
   0  11  -5-102.580 84.2049  29
   0 -11   4 36.9994 118.749   7
   0  11  -4 48.8678 76.5034  29
   0 -11   4-53.5419 83.2218  26
   0 -11   4 30.4239 75.6301  22
   0  11  -3 2905.75 135.080  29
   0 -11   3 2760.19 138.212  26
   0 -11   3 2762.56 131.335  22
   0 -11   2 603.642 83.7509  22
   0  11  -2 555.294 86.6670  29
   0  11  -2 524.389 80.6385  18
   0 -11   2 527.745 88.6956  26
   0 -11   1 1192.43 93.4451  22
   0 -11   1 825.591 139.791   7
   0  11  -1 1109.50 95.2088  29
   0  11  -1 1136.33 91.5886  18
   0 -11   1 1064.61 98.7279  26
   0 -11   0 1317.17 97.6079  22
   0  11   0 1322.69 100.556  29
   0  11   0 1415.78 98.0635  18
   0 -11   0 1396.48 103.247  26
   0 -11  -1 2669.42 126.904  22
   0 -11  -1 2320.79 169.687   7
   0  11   1 2722.39 132.332  29
   0 -11  -1 2711.52 132.755  26
   0  11   1 2736.62 125.663  18
   0 -11  -2 267.289 84.2520  26
   0 -11  -2 170.512 69.7129  22
   0  11   2 213.037 77.1267  18
   0 -11  -3 1262.35 97.5375  26
   0 -11  -3 1268.95 96.7912  22
   0  11   3 1190.33 95.3391  18
   0 -11  -4 6.11221 77.3117  26
   0 -11  -4 5.89474 70.4465  22
   0  11   4 38.3510 74.3642  18
   0 -11  -5 500.180 86.1405  26
   0 -11  -5 680.280 82.5301  22
   0  11   5 610.015 84.4980  18
   0 -11  -6 1415.87 100.104  26
   0 -11  -6 1489.71 99.5114  22
   0  11   6 1418.16 101.800  18
   0 -11  -7 560.235 85.6704  22
   0  11   7 720.073 84.7201  18
   0 -11  -7 701.467 88.5862  26
   0  11   8 334.228 83.8411  18
   0 -11  -8 320.884 78.7172  26
   0  11   9 1660.65 109.792  18
   0 -11  -9 1433.99 106.470  26
   0  11  10 165.409 86.5444  18
   0 -11 -10 265.960 79.1495  26
   0  11  11 21.9397 81.0376  18
   0 -11 -11 89.0798 75.1401  26
   0  11  12 654.233 95.3328  18
   0 -11 -12 516.650 84.1788  26
   0  11  13 488.115 88.9336  18
   0 -11 -14 77.9773 106.191  15
   0  11  14 7.22248 83.0442  18
   0  11  15-4.62657 80.0673  18
   0 -11 -16 113.503 105.921  15
   0  11  16 184.602 77.1935  18
   0 -11 -17-5.65436 96.5450  15
   0  11  17 31.1754 73.9986  18
   0 -11 -18 1967.08 109.583  37
   0 -11 -18 1814.48 127.243  15
   0 -11 -19 1310.73 116.633  15
   0  11  19 1795.73 109.220  20
   0 -11 -20 43.3030 82.6168  15
   0  11  20 1.79853 70.3974  20
   0 -11 -21 1199.97 95.0892  15
   0  11  21 1824.43 93.5880  20
   0  11  22 144.448 54.0052  20
   0 -12  21 115.339 48.5476  25
   0 -12  20 101.128 60.1415  25
   0 -12  20 53.8115 52.6600  22
   0 -12  19 746.968 82.2606  25
   0 -12  19 645.500 72.2638  22
   0  12 -18-29.0616 70.7998  24
   0 -12  18 1.98527 77.4106  25
   0 -12  18 138.386 68.9384  22
   0  12 -17 337.218 79.5990  24
   0 -12  17 405.308 89.2531  25
   0 -12  17 342.965 77.0153  22
   0  12 -16 1543.55 110.002  24
   0 -12  16 1634.00 115.834  25
   0 -12  16 1468.54 102.960  22
   0 -12  15 152.145 82.8421  22
   0  12 -14-46.0581 88.3901  24
   0 -12  14-5.40265 94.3239  25
   0 -12  14 70.0550 81.8218  22
   0 -12  13 140.971 94.7389  25
   0 -12  12-41.7361 94.5813  25
   0 -12  12 22.7255 80.4479  22
   0 -12  11 428.871 103.944  25
   0 -12  11 480.521 91.1855  22
   0 -12  10 130.533 91.4693  25
   0 -12  10 55.2441 80.6799  22
   0 -12   9 1985.78 127.202  25
   0 -12   9 1812.84 121.181  22
   0 -12   8 817.105 106.235  25
   0 -12   8 818.673 97.7819  22
   0 -12   7 283.534 93.1431  25
   0 -12   7 299.457 83.6093  22
   0 -12   6 880.549 100.863  25
   0 -12   6 820.237 91.5245  22
   0 -12   5 94.6071 84.5477  25
   0 -12   5 6.82940 79.7660  22
   0 -12   4 4965.78 165.583  22
   0  12  -4 5110.09 178.807  29
   0  12  -4 4701.36 167.797  18
   0 -12   4 5202.92 177.469  26
   0 -12   3 1430.33 108.390  22
   0  12  -3 1522.73 112.825  29
   0  12  -3 1328.58 105.671  18
   0 -12   3 1362.56 114.485  26
   0 -12   2 2716.82 128.836  22
   0  12  -2 2847.80 140.474  29
   0  12  -2 2545.66 130.932  18
   0 -12   2 2960.58 139.602  26
   0 -12   1 1183.09 101.653  22
   0  12  -1 1284.93 106.535  29
   0  12  -1 1127.06 100.388  18
   0 -12   1 1150.02 103.826  26
   0 -12   0 4227.76 161.414  22
   0  12   0 4409.90 167.252  29
   0  12   0 4240.24 160.818  18
   0 -12   0 4218.36 166.981  26
   0 -12  -1 199.525 76.0463  22
   0  12   1 286.342 82.9614  29
   0  12   1 214.373 78.5686  18
   0 -12  -1 253.501 83.8473  26
   0 -12  -2-4.26250 74.7132  22
   0  12   2-16.1942 80.0016  29
   0 -12  -2 34.1179 84.0956  26
   0  12   2 48.5035 77.4361  18
   0 -12  -3 27.2861 125.553   7
   0 -12  -3 34.0508 82.0595  26
   0 -12  -3 19.3006 75.6793  22
   0  12   3 61.9483 76.3176  18
   0 -12  -4-34.2328 124.414   7
   0 -12  -4 2.25916 83.6728  26
   0 -12  -4-51.8941 76.7775  22
   0  12   4-89.1428 80.4178  18
   0 -12  -5 154.381 127.349   7
   0 -12  -5 88.1417 80.5057  26
   0 -12  -5 85.5207 72.2644  22
   0  12   5 122.377 78.0153  18
   0 -12  -6 3328.85 140.136  26
   0 -12  -6 3228.21 136.763  22
   0  12   6 3492.48 139.405  18
   0 -12  -7 1422.42 107.217  22
   0 -12  -7 1453.55 103.837  26
   0  12   7 1395.56 105.879  18
   0 -12  -8 902.271 95.2471  26
   0  12   8 736.732 93.8356  18
   0 -12  -9 99.6620 75.7854  26
   0  12   9 36.8902 80.1294  18
   0 -12 -10 365.543 84.6071  26
   0  12  10 453.624 89.1940  18
   0 -12 -11-4.44266 75.7420  26
   0  12  11-47.7001 83.5353  18
   0  12  12 54.5866 88.1353  18
   0 -12 -12-36.9942 110.119  15
   0  12  13 855.614 96.9284  18
   0 -12 -14-3.03980 103.804  15
   0  12  15 83.6143 74.0125  18
   0 -12 -15 58.7954 101.416  15
   0  12  16 1061.69 92.1471  18
   0 -12 -16 318.381 114.622  15
   0  12  17 1044.87 87.6544  18
   0 -12 -17 469.998 107.881  15
   0 -12 -18 42.3683 67.8476  37
   0 -12 -18 64.7791 89.6691  15
   0  12  18 120.300 75.8850  20
   0 -12 -19 1043.65 76.6289  37
   0  12  19 1146.37 87.2627  20
   0 -12 -20 123.634 72.4582  15
   0  12  20 272.724 65.0770  20
   0  12  21 739.341 63.8571  20
   0 -13  19 318.564 59.4948  25
   0 -13  19 245.671 53.2874  22
   0 -13  18-12.5401 56.8970  16
   0 -13  18 193.607 59.9162  22
   0  13 -18 173.905 62.2070  24
   0 -13  18 162.217 67.5142  25
   0  13 -17 1.46582 58.8144  18
   0 -13  17-39.1437 64.2553  22
   0  13 -17 32.9114 67.2258  24
   0 -13  17 66.7808 74.2941  25
   0 -13  16-35.0579 70.8162  22
   0  13 -16 42.0323 74.2606  24
   0 -13  16 2.08591 80.1205  25
   0 -13  15 83.2112 70.1978  22
   0  13 -15 36.3545 77.2484  24
   0 -13  15 91.4114 83.5870  25
   0 -13  14 126.602 79.7064  22
   0  13 -14 112.023 84.0352  24
   0 -13  14 149.378 89.7621  25
   0 -13  13 32.2527 77.6723  22
   0 -13  12 31.8323 91.6390  25
   0 -13  12 47.8602 82.2184  22
   0 -13  11 320.293 97.7754  25
   0 -13  10 10.7877 87.9488  25
   0 -13  10-44.6932 83.5802  22
   0 -13   9 29.4436 86.6115  25
   0 -13   9 42.3334 85.3847  22
   0 -13   8 869.577 103.448  25
   0 -13   8 864.575 100.444  22
   0 -13   7 223.688 89.7925  25
   0 -13   7 64.1622 83.6103  22
   0 -13   6 1302.58 111.540  25
   0  13  -6 1141.46 104.927  18
   0 -13   6 1166.80 105.702  22
   0 -13   5 304.290 92.5653  25
   0 -13   5 218.652 85.4163  22
   0  13  -5 111.217 84.6940  18
   0 -13   4 182.502 84.8717  22
   0  13  -4 146.092 82.7444  18
   0 -13   3-30.4100 80.4458  22
   0  13  -3-38.0067 80.2508  18
   0 -13   3 38.9835 90.8355  26
   0  13  -3-5.20936 90.1979  29
   0 -13   2 1923.92 120.099  22
   0  13  -2 2027.73 129.295  29
   0  13  -2 1943.58 120.377  18
   0 -13   2 1901.76 126.398  26
   0 -13   1-34.6199 80.2783  22
   0  13  -1 28.0851 87.1450  29
   0  13  -1-49.6297 80.0081  18
   0 -13   1 17.7351 87.7373  26
   0 -13   0-2.30027 77.9943  22
   0 -13   0 22.0910 128.437   7
   0  13   0 75.9039 83.6021  29
   0  13   0 16.6314 80.2690  18
   0 -13   0 10.0023 84.1737  26
   0 -13  -1 1896.49 112.481  22
   0  13   1 1959.25 123.255  29
   0  13   1 1877.04 116.682  18
   0 -13  -1 1802.07 120.952  26
   0 -13  -2 291.764 82.9099  22
   0  13   2 223.338 89.8473  29
   0  13   2 257.164 82.4936  18
   0 -13  -2 238.356 88.7989  26
   0 -13  -3 117.380 84.5409  22
   0 -13  -3 98.3030 128.382   7
   0  13   3 140.964 88.5709  29
   0 -13  -3 153.905 85.3848  26
   0  13   3 42.9096 80.8296  18
   0 -13  -4 1627.72 111.261  26
   0 -13  -4 1871.78 112.166  22
   0  13   4 1758.03 114.245  18
   0  13   5 8651.72 243.148  18
   0 -13  -5 8494.81 237.403  22
   0 -13  -5 8963.32 243.292  26
   0 -13  -6 82.1912 80.2047  22
   0 -13  -6 36.9894 90.1898  15
   0  13   6 49.0828 80.8389  18
   0 -13  -6 67.2963 85.7827  26
   0 -13  -7 1001.83 99.0177  22
   0 -13  -7 704.152 108.849  15
   0 -13  -7 940.719 100.334  26
   0  13   7 934.177 102.687  18
   0 -13  -8 65.4427 97.5312  15
   0 -13  -8 247.735 84.3955  26
   0  13   8 379.414 90.8437  18
   0 -13  -9 78.9145 102.956  15
   0 -13  -9 92.7370 80.0276  26
   0  13   9 48.2457 83.1917  18
   0 -13 -10 3046.61 139.542  26
   0  13  10 3391.61 153.325  18
   0  13  11 211.380 86.6489  18
   0 -13 -12 20.8938 101.100  15
   0  13  13 763.572 93.9724  18
   0 -13 -13 263.314 104.369  15
   0  13  14 19.4078 72.7017  18
   0 -13 -14 5.66440 96.7650  15
   0  13  15 49.8303 72.3423  18
   0 -13 -15-21.7110 99.9861  15
   0  13  16 133.901 65.3326  18
   0 -13 -16 35.4735 90.1197  15
   0 -13 -17 165.452 91.6141  15
   0  13  18 252.298 68.1507  20
   0 -13 -18 246.889 64.5287  37
   0 -13 -18 145.640 83.0553  15
   0  13  19 1697.32 87.5659  20
   0 -13 -19 1464.30 76.5407  37
   0  13  20 513.319 58.0378  20
   0 -14  18 111.347 51.3977  25
   0  14 -17 288.108 60.3025  24
   0 -14  17 364.265 64.1442  25
   0 -14  17 310.298 56.4597  22
   0 -14  16 69.0924 55.8641  16
   0  14 -16 196.353 66.8342  24
   0  14 -16 217.970 59.1823  18
   0 -14  16 182.009 71.3580  25
   0 -14  16 220.533 61.6097  22
   0 -14  15-16.9675 60.5446  16
   0  14 -15 25.0476 72.6812  24
   0  14 -15 69.4546 61.5054  18
   0 -14  15 71.9153 74.0805  25
   0 -14  15 60.5293 67.5929  22
   0  14 -14 332.166 82.3788  24
   0  14 -14 387.669 72.7555  18
   0 -14  14 396.760 85.4026  25
   0 -14  14 389.708 74.1321  22
   0 -14  13 39.4330 67.5054  16
   0  14 -13 139.274 84.3396  24
   0 -14  13 67.6176 78.6292  25
   0 -14  13 113.221 73.7837  22
   0  14 -13 188.912 72.2639  18
   0 -14  12 1435.45 100.106  22
   0 -14  12 1611.97 111.806  25
   0 -14  11 245.876 82.7571  22
   0  14 -11 128.048 79.7122  18
   0 -14  10 133.046 78.8109  22
   0  14 -10 39.1060 78.8679  18
   0 -14  10 129.672 89.1564  25
   0 -14   9 1013.03 108.395  25
   0  14  -8 1565.51 112.933  18
   0 -14   8 1601.33 122.873  25
   0 -14   7 1030.01 100.740  22
   0  14  -7 992.793 103.485  18
   0 -14   7 857.388 106.009  25
   0 -14   6 277.775 85.6740  22
   0  14  -6 260.615 86.6498  18
   0 -14   6 222.934 89.3163  25
   0 -14   5 301.265 85.0726  22
   0  14  -5 411.380 88.8602  18
   0 -14   5 423.598 97.4268  25
   0 -14   4 2902.83 143.424  22
   0  14  -4 2600.08 138.982  18
   0  14  -3 721.277 103.463  29
   0  14  -3 878.927 99.6414  18
   0 -14   3 941.842 97.6793  22
   0 -14   2 1243.06 107.378  22
   0  14  -2 1456.57 114.842  29
   0  14  -2 1251.28 104.681  18
   0 -14   2 1378.99 114.730  26
   0 -14   1 348.103 86.6415  22
   0 -14   1 227.209 142.380   7
   0  14  -1 254.082 86.9854  18
   0 -14   1 155.997 90.4972  26
   0  14  -1 251.442 94.9021  29
   0 -14   0 201.344 83.6649  22
   0  14   0 242.082 95.9687  29
   0  14   0 157.127 85.5129  18
   0 -14   0 177.908 93.4405  26
   0 -14  -1 2378.44 127.384  22
   0  14   1 2558.20 136.576  29
   0  14   1 2443.36 131.097  18
   0 -14  -1 2591.80 133.047  26
   0 -14  -2 1440.91 108.229  22
   0  14   2 1395.66 112.986  29
   0  14   2 1305.25 109.961  18
   0 -14  -2 1479.61 116.198  26
   0 -14  -3 85.5802 81.3986  22
   0  14   3 160.201 90.9330  29
   0  14   3 163.949 86.4886  18
   0 -14  -3 210.026 86.5398  26
   0 -14  -4 230.648 85.0705  22
   0 -14  -4 25.7460 120.624   7
   0  14   4 329.963 94.9794  29
   0  14   4 279.971 87.4092  18
   0 -14  -4 292.720 90.5543  26
   0 -14  -5 2714.48 133.361  22
   0  14   5 2759.51 137.623  29
   0 -14  -5 2852.53 134.735  26
   0  14   5 2847.85 135.055  18
   0 -14  -6 320.272 85.2621  22
   0  14   6 306.321 87.5408  18
   0 -14  -6 299.315 84.4622  26
   0  14   7 27.6629 80.9095  18
   0 -14  -7-16.2132 91.8082  15
   0 -14  -7-42.9817 83.7814  26
   0  14   8 35.1939 84.5752  18
   0 -14  -8-13.9691 82.1167  26
   0  14   9 230.181 87.5812  18
   0 -14  -9 317.847 81.9457  26
   0 -14 -10 8.44017 99.5593  15
   0 -14 -11 112.552 98.7428  15
   0  14  11 486.686 89.4492  18
   0 -14 -12 159.927 97.5978  15
   0  14  12 332.110 82.3618  18
   0 -14 -13 389.551 102.553  15
   0  14  13 390.068 80.5085  18
   0 -14 -14 577.822 102.626  15
   0  14  14 657.524 82.1377  18
   0 -14 -15 66.6899 88.1284  15
   0  14  15 198.474 69.2970  18
   0 -14 -16 797.083 99.0179  15
   0  14  16 909.819 75.9151  18
   0 -14 -17 170.413 62.9867  37
   0 -14 -17 156.352 79.2530  15
   0 -14 -18 123.626 54.3711  37
   0  14  18 184.663 55.7334  20
   0 -14 -18 178.394 70.6255  15
   0 -15  16 44.9485 52.4878  25
   0  15 -16 13.1651 49.0462  24
   0  15 -15 321.295 55.6942  18
   0 -15  15 338.212 65.2980  25
   0 -15  15 355.495 58.6061  22
   0  15 -15 443.228 65.0253  24
   0  15 -14 1086.49 78.1500  18
   0 -15  14 1124.41 85.9495  25
   0 -15  14 1093.11 77.7046  22
   0  15 -14 1161.06 86.7243  24
   0  15 -13-24.1072 65.9367  18
   0 -15  13 126.420 73.1647  25
   0 -15  13-4.91675 62.3723  22
   0  15 -13 31.2237 72.6907  24
   0  15 -12 143.730 69.6548  18
   0 -15  12 189.309 79.9731  25
   0 -15  12 129.324 70.3155  22
   0  15 -12 237.663 81.2784  24
   0 -15  11 121.332 78.8218  25
   0  15 -11 197.778 69.8010  18
   0 -15  11 224.002 74.4545  22
   0 -15  10 589.742 93.5197  25
   0  15 -10 674.715 87.7839  18
   0 -15  10 754.149 86.7041  22
   0 -15   9 48.5696 81.5013  25
   0  15  -9 55.8599 77.8733  18
   0 -15   9-4.26639 72.8863  22
   0  15  -8 33.4159 74.8461  18
   0 -15   8 88.1883 73.5680  22
   0 -15   7 1636.44 116.878  25
   0  15  -7 1643.20 111.605  18
   0 -15   7 1625.07 110.265  22
   0 -15   6 3341.01 154.179  25
   0 -15   5 163.816 85.3428  25
   0  15  -4 109.873 85.3564  18
   0 -15   4 39.3226 83.2190  25
   0 -15   3 9.82780 82.4895  25
   0  15  -3-17.2518 82.3969  18
   0 -15   3-49.7302 78.0363  22
   0 -15   2 2449.46 130.093  25
   0  15  -2 2390.29 135.114  18
   0 -15   2 2474.61 129.060  22
   0 -15   1 151.843 83.1733  22
   0  15  -1 50.6396 89.5739  29
   0  15  -1 176.648 83.1412  18
   0 -15   1 37.7552 127.253   7
   0 -15   0 2.59913 84.0052  26
   0 -15   0 30.7705 74.7533  22
   0  15   0 13.2777 92.6827  29
   0  15   0 91.7851 82.1017  18
   0 -15   0-44.8350 129.829   7
   0 -15  -1 77.0572 90.7352  26
   0 -15  -1 49.4611 76.1782  22
   0  15   1 63.5714 87.4383  29
   0  15   1 89.1546 79.7806  18
   0 -15  -1-22.1403 120.008   7
   0 -15  -2 339.897 85.6239  22
   0  15   2 341.348 90.0642  18
   0  15   2 350.711 93.8857  29
   0 -15  -2 390.660 94.8207  26
   0 -15  -3 559.148 97.2272  26
   0 -15  -3 567.207 88.9994  22
   0  15   3 428.191 93.9902  29
   0  15   3 523.300 94.7490  18
   0 -15  -4 2142.57 122.125  26
   0 -15  -4 2113.60 119.399  22
   0  15   4 1889.78 123.049  29
   0  15   4 2032.82 122.166  18
   0  15   5 745.042 96.4774  29
   0  15   5 786.212 94.0287  18
   0 -15  -5 674.948 95.6796  26
   0  15   6 1488.72 112.558  29
   0 -15  -6 1413.87 108.992  26
   0  15   7 37.2240 86.5298  29
   0 -15  -7 35.9772 79.3514  26
   0  15   8 75.3649 84.3503  29
   0  15   8 128.652 84.3475  18
   0 -15  -8 112.317 93.5463  15
   0  15   9 150.630 84.0192  18
   0 -15  -9 117.963 94.1242  15
   0  15  10 3585.25 144.253  18
   0 -15 -10 2121.56 146.116  15
   0  15  11 325.173 80.9864  18
   0 -15 -11 184.214 92.0947  15
   0  15  12 294.864 76.6785  18
   0 -15 -12 127.454 91.1931  15
   0  15  13 89.3003 66.3982  18
   0 -15 -13 91.2010 87.3583  15
   0  15  14 1034.01 79.2789  18
   0 -15 -14 807.315 98.0949  15
   0  15  15 28.5511 55.6096  18
   0 -15 -15 63.0203 74.0889  15
   0 -15 -16 1437.57 82.7922  37
   0  15  16 1436.62 79.3542  29
   0  15  17 27.5541 45.5329  29
   0  15  17 50.6882 50.2937  20
   0 -15 -17 68.1391 49.2638  37
   0  16 -14 93.9386 54.1413  24
   0  16 -14 73.9010 46.1278  18
   0  16 -13 45.9951 60.3653  24
   0  16 -13 20.9643 52.0666  18
   0  16 -12 566.288 74.1431  24
   0  16 -12 489.541 65.6684  18
   0 -16  12 637.585 72.7157  25
   0  16 -11 189.457 63.6707  18
   0 -16  11 185.101 62.7004  22
   0 -16  11 138.710 67.3813  25
   0  16 -10 139.651 67.1949  18
   0 -16  10 119.925 66.7866  22
   0 -16  10 140.626 70.8850  25
   0  16  -9 261.012 71.5843  18
   0 -16   9 349.324 72.4285  22
   0 -16   9 388.000 76.9975  25
   0  16  -8 3997.50 154.272  18
   0 -16   8 3826.27 152.688  22
   0 -16   8 4091.06 158.932  25
   0  16  -7 240.581 78.1326  18
   0 -16   7 259.073 74.5101  22
   0 -16   7 292.997 77.3362  25
   0  16  -6 394.593 81.7818  18
   0 -16   6 406.150 83.9111  25
   0 -16   6 430.712 79.4436  22
   0 -16   5 990.776 92.3661  22
   0  16  -5 1008.38 95.5267  18
   0 -16   5 870.956 92.2731  25
   0 -16   4 125.392 77.1558  22
   0  16  -4 188.734 81.6676  18
   0 -16   3 83.9077 76.2931  22
   0  16  -3 34.1697 79.6703  18
   0 -16   2 23.8530 76.5584  22
   0  16  -2 34.5052 78.5564  18
   0 -16   1 45.6377 74.9675  22
   0  16  -1 43.9582 80.2035  18
   0 -16   0 236.672 78.7128  22
   0  16   0 341.433 85.7016  18
   0  16   0 217.192 92.1591  29
   0 -16  -1-40.7256 116.754   7
   0  16   1 146.781 78.7330  18
   0  16   1 188.963 85.3490  29
   0 -16  -1 147.351 78.0712  22
   0 -16  -2 1137.09 94.1342  22
   0  16   2 1207.36 106.252  29
   0  16   2 1144.35 101.244  18
   0 -16  -2 1233.81 103.912  26
   0 -16  -3 419.686 81.0866  22
   0  16   3 465.866 83.7856  18
   0  16   3 420.720 94.0266  29
   0 -16  -4 1833.65 105.777  22
   0  16   4 1904.20 112.860  18
   0  16   5 1143.51 98.8390  18
   0  16   6 24.5322 77.5759  18
   0 -16  -6 45.5352 74.3799  26
   0 -16  -7 1389.02 100.337  26
   0  16   7 1636.66 106.795  29
   0  16   7 1601.80 105.818  18
   0  16   8 1431.79 105.414  29
   0  16   8 1569.15 105.449  18
   0  16   9-8.17158 75.1703  29
   0  16   9-56.2137 70.1401  18
   0 -16 -10 294.107 83.5200  15
   0  16  10 241.982 75.5870  18
   0  16  10 133.120 75.8441  29
   0 -16 -11 15.7760 78.9133  15
   0  16  11 53.7649 66.8821  18
   0  16  11 154.001 69.4910  29
   0 -16 -12 124.680 74.3928  15
   0  16  12 196.667 63.7910  18
   0  16  12 228.091 66.9060  29
   0 -16 -13 1.72649 71.2853  15
   0  16  13 72.5015 56.7318  18
   0  16  13 179.644 61.1029  29
   0 -16 -14 460.094 72.9494  15
   0  16  14 536.515 61.5071  29
   0  16  14 557.379 58.7981  18
   0 -16 -15 284.909 57.1219  37
   0  16  15 285.100 51.7933  29
   0 -16 -16 1005.71 62.8254  37
   0  17 -12 481.733 58.5367  24
   0  17 -11 378.235 56.2857  18
   0  17 -11 361.297 63.8011  24
   0  17 -10 13.2360 54.8342  18
   0  17 -10 34.4213 63.3913  24
   0  17  -9 236.948 63.2049  18
   0  17  -8 44.3827 60.7718  18
   0  17  -7-8.43625 64.8859  18
   0  17  -6 1114.83 85.0178  18
   0 -17   6 980.015 81.9057  22
   0  17  -5 853.242 82.0962  18
   0 -17   5 789.956 76.3027  22
   0  17  -4 818.503 84.3958  18
   0 -17   4 679.004 77.7099  22
   0  17  -3 25.4486 67.7225  18
   0 -17   3-52.3124 153.945   1
   0 -17   3-23.2536 66.8395  22
   0  17  -2 147.550 74.2008  18
   0 -17   2 145.422 158.650   1
   0 -17   2 177.840 68.7771  22
   0  17  -1 457.381 80.9685  18
   0 -17   1 417.657 75.0000  22
   0  17   0 38.7555 74.7915  18
   0 -17   0 20.1740 67.2477  22
   0  17   1 110.423 73.5778  18
   0 -17  -1 197.338 71.1777  22
   0  17   2 1070.05 89.8855  18
   0  17   2 1155.03 98.9642  29
   0 -17  -2 1105.05 87.4137  22
   0  17   3 357.733 82.1831  29
   0  17   3 328.770 80.1738  18
   0  17   4 32.9975 76.5073  29
   0  17   4-23.9117 70.3485  18
   0  17   5 336.698 76.5467  29
   0  17   5 380.123 77.2134  18
   0  17   6 249.528 76.4820  29
   0  17   6 363.907 76.0517  18
   0  17   7 125.701 70.4521  29
   0  17   7 87.9384 70.3331  18
   0 -17  -8 16.3641 153.487   1
   0  17   8 175.227 66.7174  29
   0  17   8 131.084 68.9093  18
   0 -17  -9 786.173 69.5870  32
   0  17   9 743.881 74.7308  18
   0  17   9 799.563 77.8608  29
   0  17  10 511.114 67.2115  18
   0  17  10 586.118 70.6696  29
   0  17  11 252.050 57.1728  18
   0  17  11 281.784 59.3432  29
   0  17  12 2363.35 97.6765  18
   0  17  12 2591.64 99.8091  29
   0  17  13 259.356 49.7217  29
   0 -17 -14 444.062 52.1070  37
   0  18 -10 318.783 49.7946  24
   0  18  -9 116.811 52.3951  24
   0  18  -9 122.126 45.7795  18
   0  18  -8 7.97551 49.1868  18
   0  18  -7 282.999 57.3560  18
   0  18  -6 295.500 59.0012  18
   0  18  -5 347.692 63.1973  18
   0  18  -4 1274.34 79.8515  18
   0 -18   4 117.953 79.4262   3
   0  18  -3 243.731 65.4239  18
   0 -18   3 341.735 93.9207   3
   0  18  -2 491.853 69.6274  18
   0  18  -1 135.779 62.8213  18
   0  18   0 551.031 70.7868  18
   0  18   1 64.8878 63.0207  18
   0 -18  -1 7.63263 154.138   1
   0  18   2 56.1178 63.5032  18
   0 -18  -2-97.0160 156.106   1
   0  18   3 206.919 67.7607  18
   0 -18  -3-105.186 157.953   1
   0  18   4-56.1804 65.0355  18
   0 -18  -4-119.737 150.137   1
   0  18   5 80.6972 63.5555  18
   0 -18  -5 113.418 144.116   1
   0  18   5 54.0162 62.4448  29
   0  18   6 2087.42 100.578  18
   0  18   6 2081.30 99.2775  29
   0  18   7 323.726 62.1512  18
   0  18   7 241.077 60.5548  29
   0 -18  -8-31.7215 45.9327  32
   0  18   8 34.3665 53.1100  18
   0  18   8 76.2609 53.5885  29
   0  18   9-9.18117 49.4499  18
   0  18   9 8.04413 49.9228  29
   0  18  10 171.449 47.6640  29
   0  19  -4 51.4766 44.8641  18
   0  19  -3 363.345 53.5620  18
   0  19  -2-21.9917 49.7168  18
   0  19  -1 175.658 52.7557  18
   0  19   0 3.61879 51.2603  18
   0  19   1 42.3760 51.7893  18
   0 -19  -1 172.368 80.5555   3
   0  19   2 749.736 62.5294  18
   0 -19  -2 26.3860 77.3743   3
   0  19   3 1056.72 65.5184  18
   0 -19  -3 57.3698 76.4797   3
   0  19   4-18.0829 48.3103  18
   0 -19  -4-7.98058 78.9328   3
   0  19   5-19.1701 46.4712  18
  -1  19   3 59.7600 46.2707  18
  -1  19   2 295.777 50.5312  18
  -1  19   1-27.8497 48.1684  18
  -1  19   0 13.8389 47.1355  18
  -1  19  -1 416.776 51.6503  18
  -1  18  10 211.676 43.8900  29
  -1  18   9-24.3101 47.3212  29
  -1  18   9-24.5766 44.7400  18
  -1  18   8 114.560 52.7778  29
  -1  18   8 142.701 50.8672  18
  -1  18   7 90.0967 55.1780  29
  -1  18   7-43.9456 54.0000  18
  -1  18   6 17.9074 55.2358  29
  -1  18   6 51.1718 55.4842  18
  -1  18   5-7.27683 60.9334  29
  -1  18   5 63.9663 58.9307  18
  -1  18   4 197.998 63.1788  18
  -1  18   3 658.198 69.5795  18
  -1  18   2 401.991 64.5608  18
  -1  18   1 737.472 72.6185  18
  -1  18   0 28.9434 61.3495  18
  -1  18  -1 109.882 60.8074  18
  -1  18  -2 555.505 68.8375  18
  -1  18  -3 342.658 61.9203  18
  -1  18  -4 154.543 57.4857  18
  -1  18  -5 3.84934 51.8218  18
  -1  18  -6 1178.68 71.5360  18
  -1  18  -7 236.086 49.3396  18
  -1  18  -9 1038.48 61.3672  24
  -1  17  13 129.895 43.4181  29
  -1  17  12-36.4348 49.5727  29
  -1  17  12 19.6247 44.9836  18
  -1  17  11 332.397 57.9335  29
  -1  17  11 326.646 55.1645  18
  -1  17  10 19.8194 59.8240  29
  -1  17  10-16.2345 56.1215  18
  -1  17   9 327.259 65.9765  29
  -1  17   9 393.359 64.1610  18
  -1  17   8 143.294 64.0292  29
  -1  17   8 194.926 63.6952  18
  -1  17   7 505.098 75.2043  18
  -1  17   7 395.572 71.1385  29
   1 -17  -7 367.358 68.0732  26
  -1  17   6 728.705 78.0879  18
  -1  17   6 740.243 83.6089  29
   1 -17  -6 663.643 75.3155  26
  -1  17   5 46.5030 68.3092  18
  -1  17   5 102.219 73.9780  29
   1 -17  -5 49.3277 68.3050  26
  -1  17   4 197.020 76.6588  29
  -1  17   4 206.900 73.3618  18
   1 -17  -4 42.5577 102.465   7
   1 -17  -4 218.008 72.7255  26
  -1  17   3 176.282 72.5389  18
   1 -17  -3-8.26151 103.361   7
  -1  17   3 229.954 78.5359  29
  -1  17   2 180.161 73.6398  18
   1 -17  -2 189.314 67.8676  22
  -1  17   2 86.8534 78.0481  29
  -1  17   1 677.391 80.4968  18
   1 -17  -1 616.081 79.0299  22
  -1  17   0 102.044 70.2080  18
   1 -17   0 43.5075 70.2591  25
   1 -17   0 55.2563 67.8772  22
  -1  17  -1 530.271 79.2762  18
   1 -17   1 608.478 79.4664  25
   1 -17   1 621.306 77.4511  22
  -1  17  -2-24.3583 69.3026  18
   1 -17   2 56.3188 70.0617  25
   1 -17   2 29.1030 69.3911  22
  -1  17  -3 976.339 86.0239  18
   1 -17   3 878.876 84.1074  25
   1 -17   3 1049.22 85.8870  22
  -1  17  -4-1.76834 66.7731  18
   1 -17   4-72.2254 68.3919  25
   1 -17   4 17.4903 65.8800  22
  -1  17  -5 578.469 73.1669  18
   1 -17   5 488.368 74.5645  25
   1 -17   5 415.314 71.8521  22
  -1  17  -6 42.0929 61.2403  18
   1 -17   6 40.0842 66.9226  25
   1 -17   6 40.6628 64.6442  22
  -1  17  -7 423.388 67.2951  18
   1 -17   7 480.872 72.0137  25
   1 -17   7 397.569 67.0125  22
  -1  17  -8 14.1154 56.5998  18
   1 -17   8 84.4297 62.2442  25
   1 -17   8 121.105 60.1590  22
  -1  17  -9 622.639 63.6132  18
   1 -17   9 607.827 70.0846  25
   1 -17   9 609.611 65.0002  22
  -1  17 -10 382.795 62.6801  24
  -1  17 -10 323.281 53.7309  18
   1 -17  10 306.479 54.3650  22
   1 -17  10 348.096 59.4414  25
  -1  17 -11 843.854 63.9883  24
  -1  16  15 13.8424 43.3953  29
   1 -16 -15 5.85863 44.0722  37
  -1  16  14-17.5410 48.2930  18
  -1  16  14-1.19608 52.2049  29
  -1  16  13 683.290 65.3848  18
  -1  16  13 548.837 65.5936  29
   1 -16 -13 481.227 73.3368  15
  -1  16  12 38.1024 57.4301  18
  -1  16  12 51.4067 64.0686  29
   1 -16 -12-13.3115 68.6251  15
  -1  16  11 59.2191 63.6373  18
  -1  16  11-10.2736 62.3660  29
   1 -16 -11-58.9061 73.3600  15
  -1  16  10 305.782 73.5842  18
  -1  16  10 249.680 74.2073  29
   1 -16 -10 227.246 77.1590  15
  -1  16   9 59.2380 68.6671  18
  -1  16   9 139.834 75.2844  29
   1 -16  -9 73.2486 66.2447  26
  -1  16   8 52.6718 72.2018  18
  -1  16   8 27.0393 75.9333  29
   1 -16  -8 46.2088 71.3714  26
  -1  16   7 127.867 79.2888  29
  -1  16   7-31.6941 78.5872  18
   1 -16  -7-29.1125 105.849   7
   1 -16  -7 3.95317 73.8287  26
  -1  16   6 199.974 83.0212  29
  -1  16   6 147.937 79.5176  18
   1 -16  -6 279.049 79.0595  26
  -1  16   5 339.379 83.3889  18
   1 -16  -5 466.832 81.7980  26
   1 -16  -4 262.156 80.6329  22
  -1  16   4 274.770 82.0224  18
   1 -16  -3 281.666 76.3560  22
  -1  16   3 377.178 82.6591  18
   1 -16  -2 251.485 74.2091  22
  -1  16   2 193.801 79.4240  18
   1 -16  -2-6.80006 125.943   7
   1 -16  -1 3001.89 130.096  22
  -1  16   1 2918.09 126.283  18
   1 -16   0-4.41625 72.7635  22
  -1  16   0 24.7094 77.3655  18
   1 -16   0 24.3333 126.951   7
  -1  16  -1 2416.50 125.982  18
   1 -16   1 2300.86 123.853  22
  -1  16  -2 2853.05 134.612  18
   1 -16   2 2814.95 133.699  22
  -1  16  -3 190.473 77.8718  18
   1 -16   3 274.580 82.6770  25
   1 -16   3 167.538 78.1354  22
  -1  16  -4 460.032 79.9059  18
   1 -16   4 409.309 87.5304  25
   1 -16   4 420.280 84.9327  22
  -1  16  -5 18.6000 69.9583  18
   1 -16   5 141.907 79.8272  25
   1 -16   5 109.153 74.7988  22
  -1  16  -6 314.247 75.7979  18
   1 -16   6 376.793 82.8235  25
   1 -16   6 287.507 74.6493  22
  -1  16  -7 34.4985 70.7777  18
   1 -16   7 24.9111 76.5933  25
   1 -16   7 112.234 73.5888  22
  -1  16  -8 2331.66 115.843  18
   1 -16   8 2560.82 125.582  25
   1 -16   8 2438.67 117.284  22
  -1  16  -9 1642.03 96.3112  18
   1 -16   9 1733.29 102.967  25
   1 -16   9 1573.92 98.3446  22
  -1  16 -10 137.865 61.7668  18
   1 -16  10 148.956 69.1819  25
   1 -16  10 134.194 65.0838  22
  -1  16 -11 1079.79 76.9368  18
   1 -16  11 1216.38 87.8974  25
   1 -16  11 1004.81 78.1507  22
  -1  16 -12 582.457 68.8918  24
  -1  16 -12 647.532 62.6977  18
   1 -16  12 628.300 72.2539  25
   1 -16  12 667.547 66.6838  22
  -1  16 -13-45.1349 52.7508  24
   1 -16  13 32.0990 49.7745  22
   1 -16  13 82.5069 55.9455  25
   1 -16  14 232.055 52.6975  25
  -1  15  17-3.85805 43.0897  29
  -1  15  16 38.5250 52.1476  29
   1 -15 -16 47.1221 51.1028  37
  -1  15  15 65.3804 59.9283  29
  -1  15  15 145.118 54.6437  18
   1 -15 -15 132.761 73.0338  15
  -1  15  14-35.9755 59.6360  18
   1 -15 -14 27.0168 77.0603  15
  -1  15  13 405.913 71.0203  18
   1 -15 -13 180.065 85.1772  15
  -1  15  12 601.090 81.3158  18
   1 -15 -12 501.439 90.6150  15
  -1  15  11 204.242 77.2921  18
   1 -15 -11 95.9684 67.8318  26
   1 -15 -11 62.3528 83.2243  15
  -1  15  10 1129.51 98.3351  29
   1 -15 -10 1061.95 108.045  15
  -1  15  10 1009.09 95.0946  18
   1 -15 -10 920.868 89.3008  26
   1 -15  -9 761.895 102.264  15
  -1  15   9 782.497 94.2277  18
   1 -15  -9 658.456 87.7350  26
  -1  15   8-2.34476 80.4745  18
   1 -15  -8-29.9181 119.124   7
   1 -15  -8-7.20939 91.7498  15
  -1  15   7 172.737 87.3000  29
  -1  15   7 228.115 86.1868  18
   1 -15  -7 41.5187 121.174   7
   1 -15  -7 179.792 84.5048  26
  -1  15   6 171.005 91.5145  29
   1 -15  -6 42.5828 128.558   7
   1 -15  -6 200.319 84.5186  26
  -1  15   5-56.3164 91.5951  29
   1 -15  -5 80.8645 84.9326  26
  -1  15   4 2122.56 126.103  29
   1 -15  -4 2187.22 125.503  26
  -1  15   3 5.24381 89.8516  29
   1 -15  -3 14.9478 122.606   7
   1 -15  -3-50.9829 86.6088  26
  -1  15   2 90.1402 92.1131  29
  -1  15   2 107.977 81.1684  18
   1 -15  -2-60.3040 129.121   7
   1 -15  -2 188.920 87.8722  26
   1 -15  -1 371.636 92.2735  26
  -1  15   1 438.225 89.2699  18
  -1  15   1 239.815 96.2241  29
   1 -15   0 2695.88 134.285  22
   1 -15   0 2723.57 141.090  26
  -1  15   0 2761.26 132.928  18
  -1  15   0 2585.76 139.838  29
   1 -15   1 238.708 91.4868  26
   1 -15   1 77.2622 134.819   7
  -1  15  -1 179.510 95.3899  29
  -1  15  -1 351.840 85.4553  18
   1 -15   2 15.5017 126.502   7
  -1  15  -2 224.841 92.7635  29
   1 -15   3 53.2900 88.1869  25
   1 -15   4-45.8669 90.1802  25
   1 -15   5 219.985 90.7684  25
  -1  15  -6 2334.51 126.483  18
   1 -15   6 2621.91 138.578  25
   1 -15   6 2210.44 128.891  22
  -1  15  -7 79.3123 73.1635  18
   1 -15   7 41.1962 78.0505  22
  -1  15  -8 140.172 72.9872  18
   1 -15   8 102.172 73.4094  22
  -1  15  -9 330.892 78.5055  18
   1 -15   9 343.693 88.7004  25
   1 -15   9 222.697 77.9416  22
  -1  15 -10 64.7067 66.2779  18
   1 -15  10 69.3075 81.3744  25
   1 -15  10 59.1926 75.2151  22
  -1  15 -11 279.470 69.1318  18
   1 -15  11 304.824 85.1385  25
   1 -15  11 251.850 74.7068  22
  -1  15 -12 253.354 66.4762  18
  -1  15 -12 320.363 77.8970  24
   1 -15  12 344.074 80.2625  25
   1 -15  12 222.929 67.4556  22
  -1  15 -13-37.5464 59.9056  18
   1 -15  13-8.11973 63.2928  22
   1 -15  13 32.6329 69.6913  25
  -1  15 -13 44.4705 65.0112  24
   1 -15  14 1320.16 81.8476  22
   1 -15  14 1299.81 89.7421  25
  -1  15 -14 1212.02 81.3159  24
   1 -15  15-27.3986 52.6976  22
   1 -15  15 42.0317 58.9319  25
   1 -15  16-3.47326 50.8124  25
  -1  14  18 112.550 53.1167  20
   1 -14 -17 1142.42 73.0310  37
  -1  14  17 1181.07 78.5231  20
   1 -14 -16 272.144 83.7858  15
  -1  14  16 313.423 63.6675  18
   1 -14 -15 212.380 86.1073  15
  -1  14  15 300.723 68.5166  18
   1 -14 -14 64.0146 89.5994  15
  -1  14  14-12.9376 69.6445  18
   1 -14 -13 235.120 94.1016  15
  -1  14  13 224.345 77.9544  18
   1 -14 -12 658.188 105.250  15
   1 -14 -12 705.276 84.2836  26
  -1  14  12 606.381 87.1445  18
   1 -14 -11 735.121 109.760  15
  -1  14  11 1081.35 100.510  18
   1 -14 -10 49.3504 79.6169  26
   1 -14 -10-27.6904 128.302   7
   1 -14 -10 131.057 96.1280  15
  -1  14  10 45.9193 81.4906  18
   1 -14  -9 585.605 93.1066  26
   1 -14  -9 382.874 99.8505  15
   1 -14  -8 1663.18 113.484  26
   1 -14  -8 1373.49 127.331  15
  -1  14   8 1783.50 119.498  18
  -1  14   7 2988.66 136.977  18
   1 -14  -7 2771.67 134.546  26
   1 -14  -6 171.170 86.0067  22
   1 -14  -6 162.428 90.9159  26
  -1  14   6 301.634 94.1161  29
  -1  14   6 170.397 89.1568  18
   1 -14  -6 261.571 136.085   7
   1 -14  -5 744.114 91.5320  22
   1 -14  -5 793.713 102.388  26
  -1  14   5 763.189 102.802  29
  -1  14   5 747.225 97.1263  18
   1 -14  -4-2.49507 80.0297  22
   1 -14  -4 99.0248 92.2871  26
  -1  14   4-24.0154 89.0966  29
  -1  14   4 7.56471 86.2670  18
   1 -14  -3 1976.68 121.021  22
   1 -14  -3 1918.34 129.289  26
  -1  14   3 1932.45 128.445  29
  -1  14   3 2132.63 122.264  18
   1 -14  -2 87.4985 86.4571  22
   1 -14  -2 74.2986 91.0845  26
  -1  14   2 102.217 91.7774  29
  -1  14   2 19.9335 85.8305  18
   1 -14  -2 7.88684 139.425   7
   1 -14  -1 110.323 87.5376  22
   1 -14  -1 80.2869 86.8173  26
  -1  14   1 94.8063 86.6808  29
  -1  14   1 77.0136 85.1234  18
   1 -14  -1 130.597 137.063   7
   1 -14   0 250.988 84.5139  22
   1 -14   0 180.764 91.4648  26
  -1  14   0 168.475 95.6909  29
  -1  14   0 245.654 84.9404  18
  -1  14  -1 2358.59 140.976  29
  -1  14  -1 2420.25 132.467  18
   1 -14   1 2569.29 141.126  26
   1 -14   1 2338.06 135.078  22
   1 -14   2 830.984 96.3715  22
   1 -14   2 710.500 106.140  26
  -1  14  -2 816.092 103.920  29
  -1  14  -2 798.942 99.8983  18
   1 -14   3 148.404 86.5673  22
   1 -14   3 205.683 93.3792  26
  -1  14  -3 140.456 83.2739  18
   1 -14   3-64.8972 145.322   7
  -1  14  -3 156.599 93.9740  29
  -1  14  -4-22.0309 79.9150  18
   1 -14   4 45.4283 93.2633  25
   1 -14   4 10.0471 79.1828  22
  -1  14  -5 299.983 85.0901  18
   1 -14   5 375.644 93.8821  25
   1 -14   5 366.056 91.0950  22
  -1  14  -6-21.4541 81.1578  18
   1 -14   6 59.2188 93.2611  25
   1 -14   6 52.4984 82.3362  22
  -1  14  -7 1227.23 105.990  18
   1 -14   7 1592.18 119.779  25
   1 -14   7 1524.88 115.238  22
   1 -14   8 2148.93 131.745  25
  -1  14  -9 569.505 85.1675  18
   1 -14   9 573.368 99.3744  25
   1 -14   9 491.775 90.1732  22
  -1  14 -10 12.9823 75.9574  18
   1 -14  10 71.8017 86.5922  25
   1 -14  10 25.8189 82.0409  22
  -1  14 -11 59.6951 70.4170  18
   1 -14  11 70.0257 77.4263  22
  -1  14 -12 866.478 84.5274  18
   1 -14  12 837.036 101.663  25
   1 -14  12 751.371 92.9443  22
  -1  14 -13 56.8477 63.4560  18
  -1  14 -13 18.3293 75.4552  24
   1 -14  13-53.6497 81.0577  25
   1 -14  13 2.00986 70.4174  22
  -1  14 -14 870.333 78.1904  18
  -1  14 -14 957.462 87.8028  24
   1 -14  14 1094.12 98.6766  25
   1 -14  14 883.486 85.3907  22
   1 -14  15 610.354 74.7859  22
   1 -14  15 655.160 82.0974  25
  -1  14 -15 646.018 75.6594  24
   1 -14  16 237.726 69.8347  25
   1 -14  16 165.728 61.8421  22
   1 -14  17 1495.75 84.6941  25
   1 -14  17 1265.86 75.6516  22
   1 -14  18 236.300 52.6179  25
  -1  13  19 1902.89 85.0566  20
   1 -13 -19 772.558 85.4744  15
   1 -13 -18 249.736 57.4844  37
   1 -13 -18 140.915 78.4429  15
  -1  13  18 328.854 66.8443  20
   1 -13 -17 114.313 85.1461  15
   1 -13 -16 21.3768 86.7894  15
  -1  13  16 67.6716 70.0084  18
   1 -13 -15 184.179 97.6679  15
  -1  13  15 260.685 76.6376  18
   1 -13 -14 531.181 108.318  15
  -1  13  14 429.260 83.5001  18
   1 -13 -13 48.2654 97.1178  15
  -1  13  13 98.6677 82.0216  18
   1 -13 -12-2.90970 95.9566  15
   1 -13 -12 142.738 78.2859  26
   1 -13 -11-97.0922 102.293  15
   1 -13 -11-25.3096 79.5690  26
  -1  13  10 798.310 97.7887  18
   1 -13 -10 613.693 94.6557  26
  -1  13   9 1820.82 121.131  18
   1 -13  -9 1708.23 115.122  26
  -1  13   8 1606.54 113.785  18
   1 -13  -8 1464.32 113.957  26
  -1  13   7 542.553 93.4342  18
   1 -13  -7 475.693 91.4035  26
   1 -13  -7 639.975 96.8496  22
  -1  13   6 196.396 86.8237  18
   1 -13  -6 203.210 91.4581  26
   1 -13  -6 224.217 84.8803  22
  -1  13   5 797.999 100.136  18
   1 -13  -5 882.197 99.4309  26
   1 -13  -5 937.730 102.607  22
  -1  13   4-14.7917 81.1047  18
   1 -13  -4 30.7681 84.9025  26
   1 -13  -4-4.91675 79.9457  22
  -1  13   3 197.930 92.2238  29
  -1  13   3 201.977 86.3545  18
   1 -13  -3 208.844 88.8222  26
   1 -13  -3 252.235 87.1440  22
  -1  13   2 46.7618 86.6704  29
  -1  13   2-26.5905 81.2008  18
   1 -13  -2-12.9352 91.7652  26
   1 -13  -2 53.8095 83.8616  22
  -1  13   1 5706.48 213.779  29
  -1  13   1 5892.54 207.990  18
   1 -13  -1 5547.06 213.834  26
   1 -13  -1 5765.32 207.985  22
  -1  13   0-7.85357 83.5561  29
  -1  13   0-21.6966 82.7863  18
   1 -13   0-60.0860 89.7120  26
   1 -13   0-82.9009 84.8968  22
  -1  13  -1 176.797 91.3963  29
  -1  13  -1 204.224 84.6589  18
   1 -13   1 179.392 91.4194  26
   1 -13   1 173.426 81.6552  22
  -1  13  -2 291.938 92.1138  29
  -1  13  -2 290.072 87.3603  18
   1 -13   2 404.307 97.1231  26
   1 -13   2 256.890 85.0885  22
  -1  13  -3 578.563 99.4335  29
  -1  13  -3 537.067 86.4731  18
   1 -13   3 688.986 102.334  26
   1 -13   3 595.165 94.2058  22
   1 -13   4 1107.76 105.023  22
   1 -13   4 1120.22 112.362  26
  -1  13  -4 1015.45 101.384  18
  -1  13  -4 1207.94 112.798  29
   1 -13   5 1272.07 104.636  22
   1 -13   5 1204.73 119.200  25
  -1  13  -5 1274.62 107.234  18
   1 -13   6 37.9082 80.6103  22
   1 -13   6-71.0600 90.5497  25
  -1  13  -6 40.6924 77.7549  18
   1 -13   7 727.307 96.6377  22
   1 -13   7 907.566 107.842  25
  -1  13  -7 875.098 95.6384  18
   1 -13   8 10.2246 82.0662  22
   1 -13   8 99.1053 91.2204  25
  -1  13  -8 90.6454 83.7491  18
   1 -13   9 86.6588 86.0074  22
   1 -13   9 71.3855 95.8532  25
  -1  13  -9 130.251 81.5582  18
   1 -13  10 2.52853 83.3681  22
   1 -13  10-74.1291 97.2962  25
  -1  13 -10-11.6386 76.4973  18
   1 -13  11 2763.37 150.753  25
   1 -13  12 19.2540 81.4767  22
   1 -13  12 2.66375 89.0555  25
  -1  13 -12-19.5356 73.0274  18
   1 -13  13-2.30694 76.8412  22
  -1  13 -13 16.4143 73.5600  18
   1 -13  14 52.2540 75.6296  22
  -1  13 -14 71.4185 79.0475  24
   1 -13  14 43.8375 85.8679  25
  -1  13 -14 47.5591 68.6209  18
   1 -13  15 587.122 82.1793  22
  -1  13 -15 611.994 82.6943  24
   1 -13  15 684.255 93.6150  25
  -1  13 -15 560.169 73.1759  18
   1 -13  16 56.7126 72.0285  22
   1 -13  16 37.0351 78.0527  25
  -1  13 -16 53.1371 67.5658  24
   1 -13  17 71.0455 69.6602  25
   1 -13  17 148.768 65.2238  22
   1 -13  18 868.532 79.4084  25
   1 -13  18 746.752 71.1803  22
   1 -13  19 542.019 64.4183  25
   1 -13  19 539.368 57.1802  22
  -1  12  20 485.729 64.6983  20
   1 -12 -20 158.577 68.5950  15
  -1  12  19 204.866 69.5322  20
   1 -12 -19 205.382 78.7784  15
   1 -12 -18 76.5503 61.9615  37
   1 -12 -18 33.3476 86.8298  15
  -1  12  18 69.1416 72.8375  20
   1 -12 -17 359.982 98.4928  15
   1 -12 -16-34.9408 94.6666  15
  -1  12  16-26.6874 77.0041  18
   1 -12 -15 88.5084 99.5968  15
  -1  12  15-42.0303 78.8331  18
   1 -12 -14 92.0692 102.245  15
  -1  12  14 82.1762 82.0306  18
   1 -12 -14 2.11478 76.0008  26
   1 -12 -13 516.420 87.1226  26
  -1  12  12 289.390 90.0664  18
   1 -12 -12 249.573 83.2158  26
  -1  12  11-64.3511 85.6924  18
   1 -12 -11 73.3477 81.0015  26
  -1  12  10 996.630 105.129  18
   1 -12 -10 847.260 97.0415  26
  -1  12   9 25.6107 86.3879  18
   1 -12  -9-12.0994 84.4962  26
  -1  12   8 1059.79 103.583  18
   1 -12  -8 1042.82 103.684  26
   1 -12  -7 714.744 96.0924  22
   1 -12  -7 685.542 95.5785  26
  -1  12   7 680.891 93.9920  18
  -1  12   6-4.79741 81.9559  18
   1 -12  -6 16.9425 86.0556  26
   1 -12  -6 119.651 85.9139  22
   1 -12  -6-86.5831 139.053   7
  -1  12   5 82.6400 81.8897  18
   1 -12  -5-7.24700 82.1199  26
   1 -12  -5 18.8700 83.2389  22
   1 -12  -5 89.8739 134.134   7
  -1  12   4 53.2510 78.2945  18
   1 -12  -4 164.103 87.1854  26
   1 -12  -4-16.2902 82.8131  22
  -1  12   3 744.724 90.8571  18
   1 -12  -3 718.742 94.0414  26
   1 -12  -3 844.563 92.1588  22
   1 -12  -2 9.16422 79.2827  22
   1 -12  -2-103.854 84.6245  26
  -1  12   2-16.9449 86.1106  29
  -1  12   2 13.5710 79.3107  18
   1 -12  -1 5927.34 202.232  22
   1 -12  -1 5698.33 207.197  26
  -1  12   1 6227.60 209.670  29
  -1  12   1 5777.99 202.210  18
   1 -12   0 2862.61 131.941  22
   1 -12   0 2919.65 138.906  26
  -1  12   0 2750.74 138.900  29
  -1  12   0 2555.31 129.925  18
   1 -12   1 553.308 89.0490  22
   1 -12   1 704.189 98.4162  26
  -1  12  -1 601.052 96.6702  29
  -1  12  -1 495.143 87.4323  18
   1 -12   2 125.893 77.5480  22
   1 -12   2 47.1206 87.4061  26
  -1  12  -2 2.47291 86.0300  29
  -1  12  -2 22.1155 74.6565  18
   1 -12   2 299.177 136.101   7
   1 -12   3 291.930 82.1358  22
   1 -12   3 367.322 95.3082  26
  -1  12  -3 378.237 92.8071  29
  -1  12  -3 316.104 81.4024  18
   1 -12   4 5465.86 187.460  22
   1 -12   4 5763.87 197.411  26
  -1  12  -4 5427.62 193.651  29
  -1  12  -4 5718.44 182.740  18
   1 -12   5 388.197 92.7312  22
  -1  12  -5 486.239 87.5314  18
   1 -12   6 4213.62 176.440  25
   1 -12   6 4067.15 168.455  22
  -1  12  -6 4043.62 165.935  18
   1 -12   7 504.463 88.9833  22
   1 -12   7 511.377 98.5868  25
   1 -12   8 754.113 99.0544  22
   1 -12   8 671.046 108.625  25
   1 -12   9 1603.43 119.278  22
   1 -12   9 1672.59 124.817  25
   1 -12  10 1722.51 120.408  22
   1 -12  10 1586.06 123.140  25
   1 -12  11 1095.79 107.311  22
   1 -12  11 1139.98 116.277  25
   1 -12  12 404.598 92.3634  22
   1 -12  12 396.617 98.8896  25
   1 -12  13 861.413 112.594  25
   1 -12  14 785.431 98.6615  22
   1 -12  14 1036.26 110.097  25
  -1  12 -15 389.847 89.1999  24
   1 -12  15 384.729 83.5031  22
   1 -12  16 2821.70 134.176  22
  -1  12 -16 2886.27 135.959  24
   1 -12  16 3079.94 145.134  25
   1 -12  17 723.353 86.1609  22
  -1  12 -17 722.045 82.1564  24
   1 -12  17 845.581 96.6338  25
   1 -12  18 189.223 75.3026  25
   1 -12  18 95.3636 68.5461  22
   1 -12  19 25.0728 69.6804  25
   1 -12  19 57.8883 59.9140  22
   1 -12  20 9.55599 56.9016  25
   1 -12  20-3.63067 51.5293  22
   1 -12  21 35.8741 45.3639  25
  -1  11  21 125.688 60.3139  20
   1 -11 -20-34.3605 76.5093  15
  -1  11  20 58.1154 68.4070  20
   1 -11 -19 814.979 101.398  15
  -1  11  19 1001.69 91.8175  20
   1 -11 -18 1615.14 131.491  15
  -1  11  17 4.19300 76.8351  18
   1 -11 -17 8.20366 99.6895  15
  -1  11  16 99.2189 77.2900  18
   1 -11 -16-5.82567 104.535  15
   1 -11 -14 20.1582 76.6799  26
  -1  11  14 9.83872 80.5229  18
   1 -11 -13 6.91973 76.6245  26
  -1  11  13-22.8027 84.3021  18
   1 -11 -12-53.8293 80.3248  26
  -1  11  12 78.9092 88.1901  18
   1 -11 -11 756.146 95.2924  26
  -1  11  11 842.119 104.644  18
   1 -11 -10 2806.43 134.167  26
  -1  11  10 2448.43 138.319  18
   1 -11  -9 796.934 92.1020  26
  -1  11   9 781.573 99.3801  18
   1 -11  -8 1177.74 104.384  22
   1 -11  -8 1172.41 104.809  26
  -1  11   8 1221.72 107.797  18
   1 -11  -7 287.409 81.2939  22
   1 -11  -7 178.564 83.9316  26
  -1  11   7 225.243 82.5924  18
  -1  11   6 111.127 80.6571  18
   1 -11  -6 91.2784 77.8056  26
   1 -11  -6 88.9496 79.7546  22
   1 -11  -6 41.8775 128.478   7
  -1  11   5 125.494 77.7944  18
   1 -11  -5 62.0048 76.9918  26
   1 -11  -5 141.295 80.0940  22
   1 -11  -4 1543.84 103.450  22
   1 -11  -4 1529.84 108.657  26
  -1  11   4 1481.63 102.175  18
  -1  11   3 2.07333 76.7042  18
   1 -11  -3 67.7857 78.2733  26
   1 -11  -3 75.8045 78.0255  22
  -1  11   2 3357.96 134.293  18
   1 -11  -2 3366.89 141.303  26
   1 -11  -2 3499.11 137.921  22
   1 -11  -1 24.7750 75.0081  22
   1 -11  -1 54.8218 79.0955  26
  -1  11   1 82.8457 80.8874  29
  -1  11   1 24.3694 72.7172  18
   1 -11  -1 128.802 127.196   7
   1 -11   0 63.7583 71.8897  22
   1 -11   0 79.3736 82.5167  26
  -1  11   0 71.9741 79.6794  29
  -1  11   0 74.5814 72.6391  18
   1 -11   1 849.347 88.7893  22
   1 -11   1 879.135 95.2127  26
  -1  11  -1 1009.58 93.8446  29
  -1  11  -1 749.324 83.8920  18
   1 -11   2 342.058 77.7858  22
   1 -11   2 267.254 83.3645  26
  -1  11  -2 135.789 80.4828  29
  -1  11  -2 255.026 75.2576  18
   1 -11   2 284.839 133.947   7
   1 -11   3 99.5658 77.7711  22
   1 -11   3 200.772 84.3658  26
  -1  11  -3 74.8211 82.0158  29
  -1  11  -3 79.1162 73.6512  18
  -1  11  -4 3053.90 147.866  29
  -1  11  -4 3268.17 140.147  18
   1 -11   4 3215.10 144.890  22
   1 -11   4 3425.18 150.858  26
   1 -11   5 211.626 78.8938  22
  -1  11  -5 217.912 86.1829  29
   1 -11   5 178.407 88.1886  26
   1 -11   6-165.018 141.959   7
   1 -11   6 4595.94 145.482  22
   1 -11   7-68.0530 87.2897  25
   1 -11   7-32.5565 79.0170  22
   1 -11   8 382.251 97.7900  25
   1 -11   8 260.383 84.8360  22
   1 -11   9 3025.80 154.024  25
   1 -11   9 2904.74 142.282  22
   1 -11  10 3031.55 152.479  25
   1 -11  10 2750.28 145.143  22
   1 -11  11 345.952 101.755  25
   1 -11  11 227.322 91.0233  22
   1 -11  12 82.5394 91.8936  25
   1 -11  12 33.5962 86.7753  22
   1 -11  13 1004.24 113.280  25
   1 -11  13 1043.80 107.235  22
  -1  11 -14 1238.44 110.690  24
   1 -11  14 1264.30 120.540  25
   1 -11  14 1087.40 105.971  22
  -1  11 -15 172.816 86.4354  24
   1 -11  15 306.743 99.4393  25
   1 -11  16 426.442 89.0968  22
  -1  11 -17 126.193 77.2582  24
   1 -11  17 20.0050 85.1957  25
   1 -11  17 69.1033 76.2206  22
  -1  11 -18 904.084 85.4600  24
   1 -11  18 737.092 87.6162  22
  -1  11 -18 805.816 98.0246  10
   1 -11  18 911.980 101.027  25
   1 -11  19 336.496 75.0854  22
   1 -11  19 610.319 86.3346  25
   1 -11  20 68.2225 62.3062  22
   1 -11  20-27.7492 70.6783  25
  -1  11 -21 15.8154 42.3373  33
   1 -11  21 72.0163 60.5950  25
   1 -11  21 3.78996 53.0530  22
   1 -11  22 529.687 55.7344  25
  -1  10  22 597.789 67.4640  20
   1 -10 -21 233.047 76.9638  15
  -1  10  21 287.962 73.5256  20
   1 -10 -20 835.552 98.7723  15
  -1  10  20 1020.01 91.6792  20
  -1  10  19 86.7278 75.1260  30
   1 -10 -19 2.46186 95.7072  15
  -1  10  19 127.452 82.6147  20
   1 -10 -18-10.8391 93.6523  15
  -1  10  17 207.015 88.8249  30
   1 -10 -17 23.2271 98.9680  15
  -1  10  17 36.2908 77.7574  18
  -1  10  16 1695.50 117.767  30
  -1  10  15 36.6837 80.2425  18
  -1  10  15 117.199 87.5359  30
   1 -10 -15-11.2157 77.4539  26
  -1  10  14 59.4861 87.7113  18
  -1  10  14-65.2784 86.0900  30
   1 -10 -14 13.7624 77.5705  26
  -1  10  13 1089.62 105.479  18
  -1  10  13 1103.79 107.020  30
   1 -10 -13 926.083 95.3486  26
  -1  10  12 625.715 93.1735  18
  -1  10  12 631.051 94.2991  30
   1 -10 -12 608.664 86.4232  26
  -1  10  11 2723.87 142.536  30
   1 -10 -11 2859.55 137.074  26
  -1  10  10 843.995 98.0918  18
  -1  10  10 756.250 95.0743  30
   1 -10 -10 730.451 92.4097  26
   1 -10  -9 1556.40 105.491  26
  -1  10   9 1746.50 111.541  18
  -1  10   9 1484.84 105.826  30
   1 -10  -8 969.184 94.0768  22
  -1  10   8 1104.79 95.4791  18
   1 -10  -8 991.780 92.6793  26
   1 -10  -7 108.569 75.8053  22
  -1  10   7 248.085 78.3237  18
   1 -10  -7 272.382 80.9535  26
   1 -10  -6 2.02098 72.7208  22
  -1  10   6-20.0937 75.9044  18
   1 -10  -6 22.1964 74.6319  26
   1 -10  -5 6719.20 215.020  22
  -1  10   5 6462.02 213.959  18
   1 -10  -5 6404.80 213.578  26
   1 -10  -4 1578.13 100.079  26
  -1  10   4 1369.06 94.3138  18
   1 -10  -4 1424.86 95.9204  22
  -1  10   3 2216.16 108.898  18
   1 -10  -3 2354.92 110.869  22
  -1  10   2 51.0817 70.2176  18
   1 -10  -2 40.6393 73.3751  22
  -1  10   1 4888.67 177.262  18
   1 -10  -1 5075.31 180.545  22
  -1  10   0 6059.19 217.755  18
   1 -10   0 6108.99 219.970  22
  -1  10  -1 7684.73 196.272  18
   1 -10   1 7637.26 199.629  22
  -1  10  -2 859.994 85.7452  18
   1 -10   2 785.361 134.219   7
   1 -10   2 979.111 86.6300  22
   1 -10   3 830.985 87.5612  22
  -1  10  -3 819.783 92.0963  29
   1 -10   4 8035.33 208.932  26
   1 -10   4 8285.97 204.992  22
  -1  10  -4 8395.07 209.894  29
   1 -10   5 149.090 83.7442  26
   1 -10   5 260.598 79.2726  22
  -1  10  -5 221.006 80.5360  29
   1 -10   6 881.552 100.385  26
   1 -10   6 804.418 93.1573  22
   1 -10   7 6234.30 215.757  25
   1 -10   7 5857.72 207.093  22
   1 -10   8 134.937 83.2744  25
   1 -10   8 162.907 77.3629  22
   1 -10   9 2353.65 131.248  25
   1 -10   9 2195.82 119.603  20
   1 -10   9 1983.13 123.669  22
   1 -10  10 590.839 100.483  25
   1 -10  10 658.822 93.2853  20
   1 -10  10 554.976 88.9978  22
   1 -10  11-5.33854 92.7990  25
   1 -10  11-69.2786 79.7426  20
   1 -10  11 12.2610 80.7641  22
   1 -10  12 1062.77 114.542  25
   1 -10  12 1003.89 100.197  20
   1 -10  12 943.422 103.359  22
   1 -10  13 25.6003 94.5508  25
   1 -10  13 25.0279 82.2565  20
   1 -10  13 92.8461 87.7659  22
   1 -10  14 805.653 96.8887  20
   1 -10  14 742.572 99.0438  22
   1 -10  14 669.879 110.043  25
  -1  10 -14 758.882 102.779  24
   1 -10  15 2255.61 128.823  20
   1 -10  15 1935.01 129.991  22
   1 -10  15 2342.27 145.868  25
  -1  10 -15 2200.36 130.792  24
   1 -10  16 1918.38 134.863  25
  -1  10 -16 1948.41 124.378  24
   1 -10  17 793.584 108.597  25
   1 -10  17 653.827 93.1140  20
   1 -10  17 513.212 93.3359  22
   1 -10  18 90.1376 78.5026  20
   1 -10  18 43.3060 80.1693  22
   1 -10  18 270.442 94.8487  25
  -1  10 -18 90.7591 77.2867  24
   1 -10  19 454.685 81.7060  22
  -1  10 -19 339.809 87.1783  10
   1 -10  19 314.325 77.1507  20
   1 -10  19 232.525 85.5733  25
   1 -10  20 279.287 82.1830  25
   1 -10  20 213.540 71.2607  22
   1 -10  21 1.74695 70.7678  25
   1 -10  21 81.6332 63.5504  22
   1 -10  22 213.883 63.2224  25
   1 -10  22 169.076 55.5848  22
  -1  10 -22 114.690 51.5551  21
   1 -10  23 111.102 47.2291  25
   1  -9 -23 674.165 63.3987  38
  -1   9  23 624.777 67.0912  20
  -1   9  22 373.861 67.5722  30
  -1   9  22 382.053 75.7667  20
   1  -9 -21 49.7726 78.5441  15
  -1   9  21 69.0109 72.0352  30
  -1   9  21 100.641 73.5721  20
   1  -9 -20 107.166 89.9388  15
  -1   9  20 241.764 79.6433  30
  -1   9  20 378.030 81.3282  20
   1  -9 -19 274.326 93.2635  15
  -1   9  19 280.772 89.1427  20
  -1   9  18 852.649 99.6321  30
   1  -9 -18 776.723 114.730  15
  -1   9  17 135.010 86.5891  30
  -1   9  16 596.222 95.3849  30
   1  -9 -16 652.436 87.9202  26
  -1   9  16 637.439 95.5436  18
  -1   9  15 160.653 91.1324  30
   1  -9 -15 336.634 77.1997  26
  -1   9  15 215.104 83.5641  18
  -1   9  14 132.174 86.0955  30
   1  -9 -14 120.674 75.5290  26
  -1   9  14 97.2507 85.6775  18
  -1   9  13 1614.10 116.849  30
   1  -9 -13 1503.79 111.201  26
  -1   9  13 1886.30 119.099  18
  -1   9  12 834.981 98.8815  30
  -1   9  12 939.190 96.5476  18
   1  -9 -12 804.043 90.7567  26
  -1   9  11 95.4632 81.0982  30
   1  -9 -11 83.1581 74.5259  26
  -1   9  11 113.578 82.4752  18
   1  -9 -10 3479.72 146.589  26
  -1   9  10 3754.44 151.028  18
  -1   9   9 7080.81 236.295  30
   1  -9  -9 7040.12 235.059  26
  -1   9   8 370.272 82.6490  30
   1  -9  -8 468.487 81.0573  22
   1  -9  -8 319.124 78.6909  26
  -1   9   8 369.636 76.5918  18
   1  -9  -7 129.899 71.7408  22
  -1   9   7 156.725 74.3839  30
  -1   9   7 177.875 73.9437  18
  -1   9   6 59.1085 68.0022  18
   1  -9  -6 32.5491 70.9195  22
   1  -9  -6-14.1257 115.661   7
   1  -9  -5 437.455 74.0826  22
  -1   9   5 427.917 76.1310  18
   1  -9  -5 432.803 79.2405  26
   1  -9  -4 2753.13 120.896  22
  -1   9   4 2701.99 121.994  18
   1  -9  -4 2828.48 122.411  26
   1  -9  -3 2153.82 107.957  22
  -1   9   3 2127.83 109.049  18
   1  -9  -3 2030.39 107.988  26
  -1   9   2 4871.32 148.340  18
   1  -9  -2 4925.40 150.401  26
   1  -9  -2 4726.98 146.707  22
  -1   9   1 4.66259 64.0775  18
   1  -9  -1 38.3968 70.3872  26
   1  -9  -1 87.3105 120.863   7
   1  -9   0 3395.01 119.757  26
   1  -9   0 215.192 133.998   7
  -1   9  -1 1270.43 90.2272  29
  -1   9  -1 1263.92 84.9979  18
   1  -9   1 1298.41 92.3440  26
  -1   9  -2 90.1155 72.4512  29
   1  -9   2 34.1311 65.5387  22
   1  -9   2 69.1861 71.9541  26
  -1   9  -3 3350.81 124.389  29
   1  -9   3 3055.50 120.574  22
   1  -9   3 2984.59 124.563  26
  -1   9  -4 131.554 72.2648  29
   1  -9   4 115.906 73.7324  26
   1  -9   4 189.244 70.6684  22
   1  -9   4-30.8878 111.211   7
   1  -9   5-56.2762 68.5557  22
   1  -9   6 60.2438 70.3698  22
   1  -9   6 46.3734 68.2609  20
   1  -9   7 6190.33 209.491  22
   1  -9   7 6513.02 207.931  20
   1  -9   8 73.8624 70.7469  22
   1  -9   8 65.5372 78.7121  25
   1  -9   8 137.840 71.0312  20
   1  -9   9 2817.46 134.821  22
   1  -9   9 3042.30 143.275  25
   1  -9   9 2746.49 132.454  20
   1  -9  10 290.010 80.8472  22
   1  -9  10 207.756 86.9009  25
   1  -9  10 335.661 77.7927  20
   1  -9  11-2.30217 76.4372  22
   1  -9  11 27.5209 88.3272  25
   1  -9  11-20.1338 78.9034  20
   1  -9  12 994.872 102.327  22
   1  -9  12 1034.13 109.541  25
   1  -9  12 943.456 95.3412  20
   1  -9  13 775.508 100.271  22
   1  -9  13 983.806 111.120  25
   1  -9  13 973.230 100.291  20
  -1   9 -14 170.687 89.9566  24
   1  -9  14 156.472 87.6867  22
   1  -9  14 127.774 98.5534  25
   1  -9  14 196.553 85.5704  20
  -1   9 -15 37.7689 90.2319  24
   1  -9  15 18.2551 87.0049  22
   1  -9  15 43.4340 95.7293  25
   1  -9  15 2.52687 83.7197  20
  -1   9 -16 39.6930 87.6280  24
   1  -9  16 28.7313 87.8327  22
   1  -9  16 29.0476 100.046  25
   1  -9  16 32.8628 82.7139  20
  -1   9 -17 47.8569 83.0762  24
   1  -9  17 65.6176 98.4626  25
   1  -9  18 115.552 82.3530  22
   1  -9  18 134.473 96.1734  25
   1  -9  18 28.4495 80.7407  20
   1  -9  19 260.948 91.4693  25
   1  -9  19 196.694 79.8297  20
  -1   9 -19 240.899 91.1846  10
  -1   9 -19 266.503 77.9061  24
   1  -9  19 188.618 85.1501  22
   1  -9  20 430.474 85.3901  22
   1  -9  20 537.859 95.1726  25
  -1   9 -20 652.949 89.2676  10
   1  -9  20 639.896 85.1455  20
   1  -9  21 62.4124 69.0868  22
   1  -9  21 57.8063 65.5996  20
   1  -9  21 162.606 80.8003  25
   1  -9  22 252.089 63.7253  22
   1  -9  22 314.698 63.8559  20
   1  -9  22 361.897 72.2090  25
   1  -9  23 187.258 58.2076  25
   1  -9  23 205.880 55.7680  22
   1  -8 -24 84.0715 50.6674  38
  -1   8  24 175.500 55.1864  20
  -1   8  23 42.0837 59.0266  30
  -1   8  23 79.6084 64.6213  20
   1  -8 -22 44.1560 75.9118  14
  -1   8  22 34.6429 73.9856  20
  -1   8  22-10.8671 67.2492  30
  -1   8  21 1272.42 101.964  20
  -1   8  21 1173.16 95.9284  30
   1  -8 -20-12.8327 96.0274  14
   1  -8 -20-7.34002 88.8405  15
  -1   8  20 53.0351 82.0325  20
  -1   8  20 74.5710 79.0155  30
   1  -8 -19-22.5628 105.254  14
   1  -8 -19-21.5796 97.4163  15
  -1   8  19 87.6479 82.2965  30
  -1   8  19-2.59098 86.7150  20
  -1   8  18 96.8691 90.8921  30
   1  -8 -18-8.62893 100.295  15
  -1   8  17 109.166 90.2508  30
   1  -8 -17 57.9878 77.5222  26
  -1   8  16 10.6685 85.2722  30
   1  -8 -16 11.3612 76.4095  26
  -1   8  16 67.8880 85.3565  18
  -1   8  15 588.378 96.0055  30
   1  -8 -15 521.469 88.6362  26
  -1   8  15 724.606 93.0702  18
  -1   8  14 1533.65 110.572  30
  -1   8  14 1380.07 107.032  18
   1  -8 -14 1200.07 103.092  26
  -1   8  13 451.150 91.9684  30
   1  -8 -13 425.667 79.7787  26
  -1   8  13 389.060 87.0552  18
  -1   8  12 438.714 87.2805  30
   1  -8 -12 507.452 82.1604  26
  -1   8  12 588.128 86.1661  18
  -1   8  11 755.847 88.4752  30
  -1   8  11 809.448 90.2795  18
   1  -8 -11 870.173 85.5130  26
  -1   8  10 255.972 77.6642  18
   1  -8 -10 173.020 73.0449  26
  -1   8  10 228.767 77.1916  30
  -1   8   9 1709.72 101.535  18
  -1   8   9 1438.97 99.8155  30
   1  -8  -8 47.7962 72.9574  22
  -1   8   8 72.2023 67.0473  18
   1  -8  -8 129.262 70.5873  26
  -1   8   7 13.8177 70.0925  30
   1  -8  -7 67.1570 68.1822  22
   1  -8  -7 34.5164 63.7690  26
  -1   8   7 53.2265 69.9243  18
  -1   8   6 4081.27 146.377  18
  -1   8   6 3826.40 146.367  30
   1  -8  -6 3969.88 145.828  26
  -1   8   5 4389.15 154.273  30
   1  -8  -5 4264.79 154.085  26
   1  -8  -4 721.359 80.0832  26
   1  -8  -3 2147.20 105.633  22
  -1   8   3 2338.49 105.283  18
   1  -8  -3 2309.96 107.973  26
   1  -8  -2 4018.84 141.896  22
  -1   8   2 3711.34 141.032  18
   1  -8  -2 4092.77 143.466  26
  -1   8   1 47.5914 63.0641  18
   1  -8  -1-9.96274 66.9014  26
   1  -8  -1 21.9166 65.8845  22
   1  -8  -1-13.6870 111.330   7
  -1   8   0 213.482 66.2957  18
   1  -8   0 217.759 71.0253  26
   1  -8   0 253.403 64.9062  22
   1  -8   0 13.7670 114.858   7
  -1   8  -1 106.765 61.3001  18
   1  -8   1 104.760 66.8088  22
   1  -8   1-25.5178 114.104   7
   1  -8   1 107.414 69.5669  26
  -1   8  -2 7174.31 177.451  29
   1  -8   2 7017.34 174.316  22
   1  -8   2 7185.13 179.155  26
  -1   8  -3 29.8638 70.5874  29
   1  -8   3 51.5463 65.6369  22
   1  -8   3 19.1611 113.696   7
   1  -8   3 48.4970 71.5107  26
   1  -8   4 1271.18 87.9477  26
  -1   8  -4 1225.97 85.8631  29
   1  -8   5 455.650 77.7041  26
  -1   8  -5 517.094 78.0536  29
   1  -8   6 114.358 66.0074  20
  -1   8  -6 137.433 71.6026  29
   1  -8   6 38.8641 70.2138  26
   1  -8   6 131.963 67.6708  22
   1  -8   6 87.3475 111.029   7
   1  -8   7 1050.45 87.2213  22
   1  -8   7 1061.21 84.4961  20
   1  -8   8 1781.18 102.062  22
   1  -8   8 1818.30 99.9597  20
   1  -8   9 31.2106 68.0491  20
   1  -8   9-41.1988 79.0596  25
   1  -8  10 87.6844 73.1180  20
   1  -8  10 87.0719 80.6080  25
   1  -8  11 53.6411 74.6106  20
   1  -8  11-11.5307 84.7795  25
   1  -8  12-21.8724 73.8171  20
   1  -8  12 2.45597 82.2396  25
   1  -8  13 639.646 90.6977  20
   1  -8  13 655.457 101.409  25
   1  -8  14 2295.02 129.538  20
  -1   8 -14 2502.49 132.564  24
   1  -8  14 2675.14 145.574  25
   1  -8  15 1085.69 106.079  20
  -1   8 -15 1329.06 106.753  24
   1  -8  15 1195.13 121.348  25
   1  -8  16 1070.70 106.362  20
  -1   8 -16 1262.17 106.600  24
   1  -8  16 1247.61 118.737  25
   1  -8  17 1850.55 121.952  20
   1  -8  17 2160.84 138.600  25
  -1   8 -17 2110.57 124.571  24
   1  -8  18 809.139 110.638  25
  -1   8 -18 865.877 98.2934  24
   1  -8  19 1631.20 123.618  25
  -1   8 -19 1632.22 117.641  10
   1  -8  19 1382.61 109.926  20
   1  -8  20 189.842 81.4099  22
   1  -8  20 217.125 90.7527  25
  -1   8 -20 259.042 83.9026  10
   1  -8  20 100.835 75.7834  20
   1  -8  21 28.8592 73.0920  22
   1  -8  21 72.8691 70.1599  20
   1  -8  21 22.6843 83.8701  25
   1  -8  22 66.2645 69.7261  22
   1  -8  22 22.1379 65.5471  20
   1  -8  22 31.3863 70.4953  25
   1  -8  23 377.339 66.5483  22
   1  -8  23 337.414 63.2620  20
   1  -8  23 364.952 70.8879  25
   1  -8  24 39.4047 53.1940  25
   1  -8  24-12.6480 49.9831  22
   1  -7 -25 75.2302 45.6302  38
  -1   7  25 49.0336 45.2963  30
   1  -7 -24 382.497 65.6943  38
  -1   7  24 322.751 62.4001  30
  -1   7  24 453.699 66.4659  20
  -1   7  23 214.998 72.9586  20
  -1   7  23 204.971 69.3685  30
  -1   7  22 364.885 82.3068  20
  -1   7  22 348.095 76.1988  30
  -1   7  21 9.13047 82.2524  30
  -1   7  21-80.6181 85.7126  20
  -1   7  20 214.403 85.7000  20
   1  -7 -20 190.444 90.2595  15
  -1   7  19 404.563 95.1091  30
   1  -7 -19 392.892 98.2442  15
  -1   7  18 1875.95 129.650  30
  -1   7  18 2114.37 131.258  20
   1  -7 -18 1990.88 118.983  26
  -1   7  17 64.5164 89.2064  30
   1  -7 -17-65.7775 77.6127  26
  -1   7  16 689.012 94.2659  18
  -1   7  16 718.614 99.0007  30
   1  -7 -16 552.337 87.5189  26
  -1   7  15 189.443 76.5448  18
  -1   7  15 160.613 84.9408  30
   1  -7 -15 189.111 77.9604  26
  -1   7  14-46.2646 75.9166  18
  -1   7  14 36.4699 82.8605  30
   1  -7 -14-55.8695 78.0254  26
  -1   7  13 8.51695 75.5272  18
  -1   7  13 41.3836 81.6283  30
   1  -7 -13 10.2723 70.9702  26
  -1   7  12 2522.92 122.533  18
   1  -7 -12 2384.01 119.857  26
  -1   7  12 2503.35 128.222  30
  -1   7  11 1.91470 72.9570  18
  -1   7  11 54.5441 71.1879  30
  -1   7  10-1.80975 67.2232  18
  -1   7   9 438.725 75.5235  18
  -1   7   9 455.825 74.4871  30
   1  -7  -9 435.180 71.7075  26
   1  -7  -8 5894.93 186.497  26
  -1   7   8 5526.86 188.799  30
   1  -7  -7 267.847 70.1799  26
  -1   7   7 169.038 69.8020  30
  -1   7   6 30.3642 66.3199  30
   1  -7  -6 5.59004 63.1948  22
   1  -7  -6 85.8953 66.5577  26
  -1   7   6 56.3641 64.7489  18
  -1   7   5 301.278 68.8640  30
   1  -7  -5 277.084 67.4082  22
   1  -7  -5 295.895 66.6746  26
  -1   7   5 319.497 67.2467  18
  -1   7   4 382.308 71.1583  30
  -1   7   4 303.260 65.3185  18
   1  -7  -4 384.654 69.0568  22
   1  -7  -4 432.048 70.6930  26
   1  -7  -3 2425.54 99.6959  26
   1  -7  -3 2372.73 98.1051  22
  -1   7   3 2456.22 96.9470  18
   1  -7  -2 680.926 73.6099  26
   1  -7  -2 679.388 70.6555  22
  -1   7   2 680.898 68.2159  18
   1  -7  -1 1047.68 81.4991  26
  -1   7   1 1029.49 76.1117  18
   1  -7  -1 1067.45 77.2450  22
   1  -7   0 2066.27 96.3682  26
  -1   7   0 2153.76 91.9236  18
   1  -7   0 2127.82 95.0259  22
   1  -7   1 1685.33 89.7662  26
   1  -7   1 1724.85 87.6886  22
  -1   7  -2 104.445 66.6768  29
   1  -7   2 2.00954 106.843   7
   1  -7   2 106.362 66.5245  26
   1  -7   2 96.4598 63.9716  22
   1  -7   3 9.02019 66.3906  26
  -1   7  -3 26.6556 64.9740  29
   1  -7   3 4.11760 104.815   7
   1  -7   3 20.2003 58.8188  20
   1  -7   3-32.9686 64.5265  22
   1  -7   4 6718.95 174.593  26
  -1   7  -4 6670.26 173.843  29
   1  -7   4 6456.82 169.055  20
   1  -7   4 6445.62 170.386  22
   1  -7   5 2543.07 106.666  26
  -1   7  -5 2476.26 108.567  29
   1  -7   5 2636.70 102.059  20
   1  -7   5 2562.33 103.445  22
   1  -7   6 604.420 76.7552  26
   1  -7   6 597.632 72.5633  20
   1  -7   6 577.607 71.8659  22
  -1   7  -6 706.533 78.4375  29
   1  -7   7 4.87315 109.688   7
   1  -7   8 451.516 72.7083  20
   1  -7   8 499.866 80.4717  25
   1  -7   9 1304.46 88.9229  20
   1  -7  10 234.868 70.1728  20
   1  -7  11 4672.98 172.246  20
   1  -7  11 5099.97 181.914  25
   1  -7  12 632.651 84.4652  20
   1  -7  12 654.791 92.3052  25
   1  -7  13 138.242 74.3764  20
   1  -7  13 174.899 87.5275  25
  -1   7 -14 122.112 78.8805  24
   1  -7  14 125.858 79.0429  20
   1  -7  14 28.4269 87.3373  25
  -1   7 -15 129.211 82.3042  24
   1  -7  15 55.1106 81.9001  20
   1  -7  15 114.313 92.4085  25
  -1   7 -16 443.092 94.1302  24
   1  -7  16 526.938 93.2804  20
   1  -7  16 497.770 103.557  25
  -1   7 -17 385.538 92.3146  24
   1  -7  17 373.065 89.0823  20
   1  -7  17 426.968 106.065  25
  -1   7 -18 419.794 96.0912  10
  -1   7 -18 400.082 90.4298  24
   1  -7  18 321.942 89.5455  20
   1  -7  18 378.336 100.483  25
   1  -7  19 623.259 104.014  25
  -1   7 -19 621.863 89.9463  24
  -1   7 -19 589.469 97.6501  10
  -1   7 -20 2730.40 138.496  10
   1  -7  20 2477.26 134.781  20
   1  -7  21 73.5729 89.0673  25
   1  -7  21 255.342 79.9854  20
   1  -7  22 236.613 86.0265  25
   1  -7  22 227.981 72.3181  20
   1  -7  22 287.118 78.9044  22
   1  -7  23 220.749 76.1580  25
   1  -7  23 232.175 66.9440  20
   1  -7  23 248.761 68.4267  22
   1  -7  24-16.1682 61.7718  25
   1  -7  24 68.2866 54.7441  20
   1  -7  24 68.9466 58.7604  22
   1  -7  25 312.044 51.4590  25
  -1   7 -25 194.848 50.7569  33
   1  -6 -25 40.5845 54.1939  38
  -1   6  25 48.0843 51.6222  20
  -1   6  25 17.0836 51.9636  30
  -1   6  24 887.375 77.1767  20
  -1   6  24 756.397 74.6455  30
  -1   6  23 746.323 84.2834  30
  -1   6  23 835.402 88.3811  20
  -1   6  22 123.563 76.7207  30
  -1   6  22-18.1927 83.3548  20
  -1   6  21 1472.48 112.520  20
  -1   6  20 1278.07 113.101  30
  -1   6  19 2060.81 131.057  30
  -1   6  19 2318.86 139.638  20
  -1   6  18 1587.97 121.248  30
  -1   6  18 1727.76 125.679  20
   1  -6 -18 1463.89 108.699  26
  -1   6  17 4916.83 193.413  30
   1  -6 -17 4872.47 183.458  26
  -1   6  16 726.866 97.0785  30
   1  -6 -16 806.833 91.6751  26
  -1   6  15 168.301 83.0094  30
   1  -6 -15 191.417 76.6453  26
  -1   6  15 218.491 80.9134  18
  -1   6  14-25.6337 78.2785  30
   1  -6 -14 10.3545 74.3812  26
  -1   6  14 39.6900 76.7601  18
  -1   6  13 5267.47 192.163  30
   1  -6 -13 5249.89 185.060  26
  -1   6  13 5672.51 189.133  18
  -1   6  12 20.2479 73.8146  30
  -1   6  12-13.0966 71.0830  18
   1  -6 -11 83.6342 68.7407  26
  -1   6  11 87.3682 68.6877  18
  -1   6  10 456.452 75.8855  30
   1  -6 -10 443.628 70.6075  26
  -1   6  10 479.814 76.7244  18
  -1   6   9 2088.61 104.815  30
   1  -6  -9 2037.88 99.5611  26
  -1   6   8 92.3555 68.2476  30
   1  -6  -8 172.491 65.7048  26
  -1   6   8 139.620 68.0679  18
  -1   6   7 888.401 80.0031  30
  -1   6   7 1008.71 79.1644  18
   1  -6  -7 1090.38 80.9072  26
   1  -6  -7 952.204 78.9743  22
  -1   6   6 1527.15 87.3301  30
  -1   6   6 1488.08 84.7705  18
   1  -6  -6 1396.53 87.1979  26
   1  -6  -6 1464.59 86.4094  22
   1  -6  -5 582.734 70.2504  26
   1  -6  -5 505.678 70.2158  22
  -1   6   5 504.519 66.4391  18
  -1   6   5 530.797 69.9968  30
   1  -6  -4 158.359 65.0214  26
  -1   6   4 181.695 64.8354  30
  -1   6   4 249.950 61.0341  18
   1  -6  -4 280.248 63.5209  22
   1  -6  -3 944.420 72.0272  26
  -1   6   3 940.885 70.5328  18
  -1   6   3 800.576 71.1330  30
   1  -6  -3 885.608 70.3877  22
   1  -6  -2 48.0450 61.7863  26
  -1   6   2 60.8407 59.2159  18
   1  -6  -2 99.8409 63.3064  22
   1  -6  -1 2408.14 104.970  26
  -1   6   1 2643.59 100.801  18
   1  -6  -1 2572.46 104.790  22
   1  -6   0 1862.70 89.1879  22
   1  -6   0 1886.42 91.1741  26
   1  -6   1 1548.54 84.0510  22
   1  -6   1 1442.60 84.4064  26
  -1   6  -2 414.496 66.6338  29
   1  -6   2 279.800 65.6706  26
   1  -6   2 365.822 65.9730  22
  -1   6  -3 269.784 66.3995  29
   1  -6   3 287.063 65.0562  22
   1  -6   3 333.893 68.2299  26
   1  -6   3 309.008 61.6747  20
  -1   6  -4 210.636 67.2283  29
   1  -6   4 185.353 63.0423  22
   1  -6   4 248.808 65.5075  26
   1  -6   4 199.050 58.6297  20
   1  -6   5 48.2605 66.2599  26
   1  -6   5 65.9783 61.1358  20
   1  -6   5-27.9317 101.520   7
  -1   6  -5 47.4616 65.5868  29
   1  -6   6 964.759 72.8696  20
   1  -6   6 1031.14 77.9782  26
   1  -6   7 8.79875 61.6331  20
   1  -6   8 6388.58 194.631  20
   1  -6   8 6345.90 203.121  25
   1  -6   9 6707.51 212.157  25
   1  -6  10 600.441 74.4540  20
   1  -6  10 714.382 82.7425  25
   1  -6  11-15.5076 63.3991  20
   1  -6  12 152.745 70.4108  20
   1  -6  12 162.724 77.6522  25
   1  -6  13 106.438 73.0798  20
   1  -6  13 108.359 81.1394  25
  -1   6 -13 158.673 75.8471  24
   1  -6  14 781.985 91.8781  20
   1  -6  14 879.250 99.4931  25
  -1   6 -14 953.890 90.4288  24
   1  -6  15 94.0081 80.6835  20
   1  -6  15-5.18407 87.3002  25
  -1   6 -15 11.1256 75.9123  24
   1  -6  16 33.7934 81.2940  20
   1  -6  16-95.4283 95.2035  25
  -1   6 -16 25.4878 82.6883  24
   1  -6  17 440.010 93.1894  20
   1  -6  17 296.676 97.1283  25
  -1   6 -17 287.099 87.4234  24
   1  -6  18 106.390 96.3849  25
   1  -6  18 145.144 82.6354  20
  -1   6 -18 116.457 83.7259  24
  -1   6 -18 142.027 87.9247  10
   1  -6  19-5.71073 95.7299  25
   1  -6  19 15.1936 82.4138  20
  -1   6 -19 167.160 82.6404  24
  -1   6 -19 95.2971 88.8051  10
   1  -6  20 610.098 93.4108  20
   1  -6  20 818.264 105.124  25
   1  -6  21 82.1707 80.1480  20
   1  -6  22 278.702 76.4219  20
   1  -6  22 310.331 89.0061  25
   1  -6  23 266.968 71.8097  20
   1  -6  23 339.781 81.0289  25
   1  -6  24 87.9299 65.2519  22
   1  -6  24 155.318 62.4779  20
   1  -6  24 61.6220 67.5784  25
   1  -6  25 11.0066 52.2691  22
   1  -6  25 54.4170 48.9696  20
   1  -6  25 73.3936 55.6502  25
  -1   5  26 96.6458 45.1354  30
  -1   5  25 501.276 63.2283  20
  -1   5  25 542.226 66.2684  30
   1  -5 -25 580.638 67.0334  38
  -1   5  24-34.9439 66.0006  30
  -1   5  24 38.2920 67.6259  20
  -1   5  23 171.887 75.1602  30
  -1   5  23 198.510 76.8138  20
  -1   5  22 114.711 84.5389  30
  -1   5  22 81.0981 83.5619  20
  -1   5  21 61.3431 84.6110  30
  -1   5  21 93.9918 89.2223  20
  -1   5  20-40.2817 91.4769  30
   1  -5 -19 1750.50 115.950  26
  -1   5  19 2003.03 126.984  30
  -1   5  19 1861.51 131.121  20
   1  -5 -18 534.432 90.7719  26
  -1   5  18 831.175 102.009  30
  -1   5  18 778.757 101.169  20
  -1   5  17 2379.66 133.335  20
  -1   5  17 2028.48 132.279  30
   1  -5 -17 1815.48 119.200  26
   1  -5 -17 2324.77 126.060  24
   1  -5 -16 2126.23 121.936  24
  -1   5  16 1697.57 119.510  30
  -1   5  15 109.476 72.5219  18
   1  -5 -15 107.402 78.6270  24
  -1   5  15 111.829 85.6570  30
  -1   5  14-9.85423 70.2031  18
   1  -5 -14-24.6389 77.1121  24
  -1   5  14-13.2856 76.8673  30
   1  -5 -13 757.828 84.8364  24
  -1   5  13 796.542 82.9219  18
  -1   5  13 739.120 88.7773  30
  -1   5  12 299.530 70.3926  18
   1  -5 -11 860.190 81.3092  24
  -1   5  11 809.789 80.8696  18
  -1   5  11 752.463 82.8429  30
   1  -5 -10 398.927 71.5253  24
  -1   5  10 434.993 71.6893  30
  -1   5   9 204.834 66.0316  18
   1  -5  -9 166.919 68.5108  24
  -1   5   9 158.679 68.3400  30
  -1   5   8 4360.66 146.749  18
  -1   5   8 4029.29 148.667  30
   1  -5  -8 4297.57 146.951  24
   1  -5  -7 3594.60 127.763  26
  -1   5   7 3596.66 128.198  18
   1  -5  -7 3700.55 129.359  22
  -1   5   7 3625.12 131.317  30
   1  -5  -6 1258.69 81.5821  26
  -1   5   6 1207.30 77.3458  18
   1  -5  -6 1260.55 77.9907  22
  -1   5   6 1376.67 81.6461  30
   1  -5  -5 15480.6 398.031  26
  -1   5   5 14696.1 398.241  30
   1  -5  -5 15203.4 398.132  22
  -1   5   5 15340.0 397.408  18
   1  -5  -4 23.0093 59.8470  22
   1  -5  -4 32.4285 59.0755  26
  -1   5   4-2.85679 60.9713  30
  -1   5   4 47.1259 57.0301  18
   1  -5  -3 148.848 61.6380  22
  -1   5   3 157.875 56.6762  18
  -1   5   3 125.487 61.2629  30
   1  -5  -3 176.473 60.9372  26
  -1   5   2 881.452 69.7568  30
   1  -5  -2 901.218 68.1505  22
  -1   5   2 1099.44 66.8318  18
   1  -5  -2-17.6488 46.5698  14
   1  -5  -2 1048.24 68.6565  26
   1  -5  -2 306.029 26.1772  16
   1  -5  -1-9.42957 98.2107   7
  -1   5   1 1229.77 66.9090  18
   1  -5  -1-7.75212 32.6958  14
   1  -5  -1 1260.34 71.2225  26
   1  -5  -1 1278.30 68.5865  22
   1  -5   0 22.1784 59.6148  26
  -1   5   0 31.8999 43.0167   8
   1  -5   0 30.5168 57.7059  22
   1  -5   1 1833.05 81.8755  26
   1  -5   1 1673.38 78.1369  22
   1  -5   2 5769.24 142.211  26
   1  -5   2 5437.69 139.968  22
   1  -5   2 5466.96 138.250  20
   1  -5   3 15.1644 59.1258  26
   1  -5   3 88.5845 59.7003  22
   1  -5   3 70.2624 56.2817  20
  -1   5  -3 69.4162 59.9538  29
  -1   5  -4 92.6503 60.9967  29
   1  -5   4 63.8196 55.4110  20
   1  -5   4 69.8469 60.4795  26
   1  -5   5 23050.7 320.009  20
  -1   5  -5 23507.6 324.332  29
   1  -5   6 502.683 63.0750  20
   1  -5   6 512.391 67.2638  26
   1  -5   7 312.627 68.3400  25
   1  -5   7 362.728 62.0233  20
   1  -5   8 159.301 67.5490  25
   1  -5   8 148.929 61.2656  20
   1  -5   9 373.527 73.2519  25
   1  -5   9 424.252 65.8100  20
   1  -5  10 1134.25 87.4390  25
   1  -5  11-3.47292 70.7884  25
   1  -5  11-14.2156 64.0003  20
   1  -5  12 20.7058 67.6427  20
   1  -5  13 79.5228 75.7636  25
   1  -5  13 146.643 72.1222  20
   1  -5  14 2092.03 119.782  25
  -1   5 -14 1981.84 114.110  24
   1  -5  14 1957.39 110.284  20
   1  -5  15 1352.75 112.397  25
  -1   5 -15 1352.77 102.194  24
   1  -5  15 1240.53 99.1410  20
   1  -5  16 2078.44 128.218  25
  -1   5 -16 1880.65 115.778  24
   1  -5  16 1987.22 118.516  20
   1  -5  17 1759.34 130.022  25
  -1   5 -17 1731.37 116.621  24
   1  -5  17 1779.41 116.594  20
  -1   5 -18 22.5478 88.4505  10
   1  -5  18-48.0809 91.3082  25
  -1   5 -18 56.2551 80.2076  24
   1  -5  18 70.5867 85.3018  20
   1  -5  19 136.885 98.9272  25
  -1   5 -19 146.624 84.7268  24
   1  -5  19 12.7513 84.9331  20
   1  -5  20 1584.29 124.028  25
   1  -5  21 942.665 101.840  20
   1  -5  21 1101.59 108.080  25
   1  -5  22 76.6813 80.5997  20
   1  -5  22 267.347 91.6167  25
   1  -5  23 9.69958 70.3502  20
   1  -5  23 84.4123 77.6756  25
   1  -5  24 188.244 66.1991  20
   1  -5  24 191.170 73.9412  25
   1  -5  25-14.3155 55.4661  20
   1  -5  25-1.39110 56.9702  22
   1  -5  25 27.2228 60.2459  25
  -1   5 -26 603.012 57.6764  33
   1  -4 -26 239.766 50.1875  38
  -1   4  26 270.843 53.1042  30
  -1   4  25 224.715 61.6429  20
   1  -4 -25 157.571 62.7766  38
  -1   4  25 144.951 64.6423  30
  -1   4  24 494.171 80.1555  30
  -1   4  24 539.419 79.8981  20
  -1   4  23 221.707 79.6239  30
  -1   4  23 290.435 81.0903  20
  -1   4  22 1232.49 109.666  20
  -1   4  21 26.4197 89.5785  30
  -1   4  21 2.66971 86.9643  20
   1  -4 -20-15.7734 78.3377  26
  -1   4  20 27.4834 85.9690  30
  -1   4  20 19.4641 90.1208  20
  -1   4  19 620.786 102.428  30
   1  -4 -19 541.051 94.7686  24
  -1   4  19 699.462 106.472  20
   1  -4 -18 455.248 93.4569  24
  -1   4  18 568.703 102.345  20
   1  -4 -17 5356.85 197.391  24
  -1   4  17 5465.36 207.354  20
   1  -4 -16 101.208 77.2333  24
  -1   4  16-41.5438 85.7050  20
   1  -4 -15 731.379 88.8979  24
   1  -4 -14 147.200 74.9742  24
  -1   4  14 124.864 68.4697  18
  -1   4  13 1969.09 104.988  18
  -1   4  12 960.861 83.0875  18
   1  -4 -12 1026.90 86.6068  24
   1  -4 -11 4132.03 148.249  24
  -1   4  10 4543.65 153.260  18
   1  -4 -10 4562.05 155.298  24
  -1   4   9 971.904 73.8286  18
   1  -4  -9 945.948 78.3256  24
  -1   4   8 1061.87 74.1362  18
   1  -4  -8 1033.02 78.2979  24
  -1   4   7 4294.44 139.994  18
   1  -4  -7 4300.92 141.922  24
   1  -4  -6-9.20497 59.6092  22
   1  -4  -6 11.1805 59.9176  24
  -1   4   6 33.9404 60.8402  30
  -1   4   6-0.79974 40.3100  11
  -1   4   6-11.7217 59.4085  18
  -1   4   5 6.16917 58.3127  30
   1  -4  -5 25.6060 59.5432  24
  -1   4   5 31.8446 56.1199  18
   1  -4  -5 10.0697 57.1967  22
   1  -4  -4 17874.5 465.597  26
  -1   4   4 18397.2 464.226  18
   1  -4  -4 18312.1 464.496  22
  -1   4   4 18173.9 465.431  30
   1  -4  -3 3214.56 109.435  26
  -1   4   3 3258.18 107.330  18
   1  -4  -3 3076.24 107.483  22
  -1   4   3 2971.62 108.790  30
   1  -4  -2 3572.95 116.699  26
  -1   4   2 3327.34 112.755  18
   1  -4  -2 3577.15 115.082  22
  -1   4   2 3582.36 116.549  30
   1  -4  -1 444.279 60.9401  22
  -1   4   1 513.746 55.3761  18
   1  -4  -1 475.750 58.6839  26
  -1   4   1 471.200 60.1235  30
   1  -4   0 158.714 55.9627  22
   1  -4   0 196.544 58.1889  26
   1  -4   1 861.012 61.9366  20
   1  -4   1 852.974 65.0107  26
   1  -4   1 814.330 64.1895  22
   1  -4   2 49.7026 51.8999  20
   1  -4   2 41.7821 57.9878  26
   1  -4   2-13.5574 93.9117   7
   1  -4   2-16.7456 55.0821  22
  -1   4  -3 30486.9 394.261  29
   1  -4   3 30676.9 394.709  26
   1  -4   3 30758.3 390.876  20
  -1   4  -4 2874.84 94.8092  29
   1  -4   4 2959.94 95.4587  26
   1  -4   5 4042.90 124.699  26
   1  -4   5 3741.96 123.818  20
  -1   4  -5 3735.98 107.406  42
  -1   4  -5 3732.26 126.243  29
   1  -4   6 1620.00 79.6482  20
  -1   4  -6 1682.29 58.6217  38
  -1   4  -6 1729.92 61.1190  42
   1  -4   7 10598.1 287.724  20
  -1   4  -7 10724.0 272.671  42
   1  -4   7 11095.3 292.604  25
  -1   4  -7 10524.3 272.844  38
   1  -4   8 6413.65 196.332  20
   1  -4   8 7008.41 200.658  25
   1  -4   9 3315.86 125.370  20
   1  -4   9 3638.35 130.602  25
   1  -4  10 798.583 72.9937  20
   1  -4  10 845.395 80.3615  25
   1  -4  11 189.862 70.9176  25
   1  -4  12 3155.97 132.646  20
   1  -4  12 3493.92 139.050  25
  -1   4 -12 3542.91 134.559  24
   1  -4  13 1682.54 97.4525  20
  -1   4 -13 1653.88 98.8010  24
   1  -4  14 640.150 80.1434  20
   1  -4  14 579.713 89.3719  25
  -1   4 -14 681.739 81.1090  24
   1  -4  15 278.899 77.2776  20
   1  -4  15 231.430 84.7148  25
  -1   4 -15 261.221 74.8029  24
   1  -4  16 464.588 84.3517  20
   1  -4  16 408.153 91.0382  25
  -1   4 -16 406.982 83.2489  24
   1  -4  17 2540.78 136.878  20
  -1   4 -17 2564.42 137.708  10
  -1   4 -17 2593.68 134.325  24
   1  -4  17 2881.48 146.672  25
   1  -4  18 559.577 103.901  25
  -1   4 -18 557.019 90.3819  24
   1  -4  18 401.464 92.5700  20
   1  -4  19 1437.26 121.609  25
  -1   4 -19 1506.21 107.998  24
   1  -4  19 1583.14 116.482  20
   1  -4  20 87.0690 93.0781  25
   1  -4  20 86.0815 86.6578  20
   1  -4  21 1871.61 127.561  25
   1  -4  22 856.550 93.1286  20
   1  -4  23 95.1427 84.5814  25
   1  -4  23 121.414 77.0065  20
   1  -4  24-9.69601 73.3533  25
   1  -4  24 93.8894 66.3447  20
   1  -4  25 93.6189 65.9719  25
   1  -4  25 129.699 60.1919  20
  -1   4 -26 46.7168 49.7968  33
   1  -4  26 59.0843 51.1569  22
  -1   3  26 478.701 61.1037  30
   1  -3 -26 556.363 56.6513  38
  -1   3  26 607.035 61.8555  20
  -1   3  25 173.367 61.7980  20
   1  -3 -25 274.601 65.9738  38
  -1   3  25 199.187 66.3822  30
  -1   3  24 29.7542 69.3784  30
  -1   3  24 90.5831 71.3314  20
  -1   3  23 257.319 84.1401  30
  -1   3  23 172.067 83.3808  20
  -1   3  22 843.152 103.827  20
  -1   3  21-45.8542 93.9577  30
   1  -3 -21 93.7556 83.4932  24
  -1   3  20 1529.75 124.203  20
   1  -3 -20 1277.38 110.778  24
   1  -3 -19 638.747 96.9919  24
  -1   3  19 594.631 104.650  20
   1  -3 -18 19.3985 83.8450  24
  -1   3  18-10.6805 89.1271  20
   1  -3 -17 419.549 86.8497  24
  -1   3  17 449.886 90.1431  20
  -1   3  16 3242.65 150.869  20
   1  -3 -16 3302.94 149.391  24
   1  -3 -15 138.880 78.0853  24
  -1   3  15 192.650 82.3216  20
  -1   3  15 184.640 82.2402  25
   1  -3 -14 1274.66 98.8150  24
  -1   3  14 1394.01 100.782  25
  -1   3  13 1129.27 83.1695  18
   1  -3 -12 715.234 79.9612  24
  -1   3  12 765.363 80.4760  25
  -1   3  11 1075.17 82.9029  25
   1  -3 -11 1051.67 84.4495  24
  -1   3  11 1007.82 76.3899  18
  -1   3  10 1003.53 79.6237  25
   1  -3 -10 1090.73 78.9901  24
  -1   3  10 918.003 72.4133  18
  -1   3   9 251.799 64.8416  25
   1  -3  -9 268.045 64.4339  24
  -1   3   9 242.400 61.1533  18
  -1   3   8 62.5436 61.1542  25
   1  -3  -8 108.516 64.1349  24
  -1   3   8 79.9529 57.6142  18
  -1   3   7 4751.53 147.992  25
  -1   3   7 4431.57 142.318  18
   1  -3  -7 4500.43 144.554  24
  -1   3   6 322.899 59.1529  18
   1  -3  -6 320.808 61.5369  24
  -1   3   5 9126.42 137.202  18
   1  -3  -5 8746.97 137.081  22
   1  -3  -4 7130.47 128.755  22
  -1   3   4 7316.19 131.297  30
  -1   3   4 7458.74 128.434  18
   1  -3  -3 1126.46 66.3608  22
  -1   3   3 1236.81 66.2195  30
  -1   3   3 1111.77 63.5933  18
   1  -3  -3 1090.57 66.9846  24
   1  -3  -2 6777.43 185.016  22
  -1   3   2 6495.12 185.697  30
  -1   3   2 6930.95 184.868  18
   1  -3  -2 6994.29 185.932  26
   1  -3  -1 2232.12 82.0327  22
  -1   3   1 2117.94 80.6044  30
   1  -3  -1 2217.32 82.2290  26
  -1   3   1 2164.32 79.5032  18
   1  -3   0 68.7150 47.1055  22
   1  -3   0 60.6080 49.4302  26
   1  -3   1 2401.87 70.3680  20
   1  -3   1 2327.28 72.6047  22
   1  -3   1 2205.18 73.2859  26
   1  -3   2 960.065 54.5543  20
   1  -3   2 925.503 61.0242  26
  -1   3  -2 1049.11 57.5737  29
   1  -3   3 1106.15 59.8063  20
   1  -3   3 1073.35 63.5370  26
  -1   3  -3 1161.59 63.8481  29
  -1   3  -4 19357.5 336.297  42
   1  -3   4 19250.5 346.573  20
   1  -3   4 19530.3 347.697  26
  -1   3  -4 19267.9 349.110  29
  -1   3  -5 39477.6 541.203  42
   1  -3   5 37390.8 554.526  20
   1  -3   5 38770.9 555.021  26
  -1   3  -5 39214.9 540.235  38
   1  -3   6 59130.7 1442.42  20
   1  -3   6 57962.2 1444.81  25
   1  -3   7 49301.0 1243.86  20
   1  -3   7 51551.6 1247.65  25
   1  -3   8 8869.15 247.257  20
   1  -3   8 9374.04 253.927  25
   1  -3   9 224.886 58.2211  20
   1  -3   9 271.165 65.0646  25
   1  -3  10-30.2460 55.7568  20
   1  -3  10-31.0760 64.1605  25
   1  -3  11 1613.15 89.0568  20
  -1   3 -11 1646.17 90.0223  24
   1  -3  11 1697.06 97.3820  25
  -1   3 -12 1601.13 89.7675  24
   1  -3  12 1539.25 95.4399  25
   1  -3  13 854.635 78.8844  20
  -1   3 -13 995.629 82.8965  24
   1  -3  14 4120.14 154.435  20
   1  -3  14 4587.66 166.840  25
   1  -3  15 178.251 70.4884  20
  -1   3 -15 239.538 73.8186  24
   1  -3  15 328.843 82.4380  25
  -1   3 -16-35.9491 76.8165  10
   1  -3  16-2.12476 71.2606  20
  -1   3 -16-8.07897 67.7386  24
   1  -3  16 28.5394 82.2766  25
  -1   3 -17 51.3165 77.5665  10
   1  -3  17-9.26377 76.7299  20
  -1   3 -17-19.3394 77.2508  24
   1  -3  17 17.8243 84.4989  25
   1  -3  18 221.476 86.4539  20
  -1   3 -18 183.336 82.2460  24
   1  -3  18 238.606 90.1095  25
   1  -3  19 1238.64 106.042  20
  -1   3 -19 1087.06 101.682  24
   1  -3  19 1248.54 113.346  25
   1  -3  20 1561.00 120.884  25
   1  -3  20 1236.79 111.354  20
   1  -3  21 1149.03 117.959  25
   1  -3  22 470.185 87.8093  20
   1  -3  23-46.6596 85.0884  25
   1  -3  23 10.7346 74.8209  20
   1  -3  24 321.473 81.8856  25
   1  -3  24 275.278 74.6265  20
   1  -3  25 294.427 64.4601  20
   1  -3  26 375.747 56.1893  20
  -1   2  26 173.694 56.8968  20
   1  -2 -26 261.965 49.2841  38
  -1   2  26 287.061 60.0632  30
  -1   2  25 21.4739 66.2542  20
   1  -2 -25-46.8220 64.8516  38
  -1   2  25-1.71223 67.8145  30
  -1   2  24 130.179 76.7208  30
  -1   2  24 186.724 73.4046  20
  -1   2  23 14.2099 82.0124  30
  -1   2  23-2.25960 82.4481  20
  -1   2  22 1519.43 116.574  20
   1  -2 -21 365.649 83.6992  24
   1  -2 -20 1076.20 104.880  24
  -1   2  20 1159.17 115.570  20
   1  -2 -19 979.203 102.634  24
  -1   2  19 806.236 104.801  20
   1  -2 -18-50.5504 79.8807  24
  -1   2  18-8.04578 86.0893  25
  -1   2  18 34.6295 89.4334  20
   1  -2 -17-22.9835 85.6643  24
  -1   2  17 43.1176 83.4878  25
  -1   2  17-57.3236 85.4966  20
   1  -2 -16 237.514 83.6232  24
  -1   2  16 228.841 83.0858  25
  -1   2  16 230.923 82.9057  20
   1  -2 -15 228.205 78.5297  24
  -1   2  15 169.081 80.2496  25
  -1   2  15 195.129 80.7587  20
  -1   2  14 1313.58 96.0160  20
  -1   2  13 2805.19 129.260  25
   1  -2 -13 2961.79 123.250  24
  -1   2  12 20.7144 69.4384  25
   1  -2 -12-16.4508 67.0493  24
  -1   2  11 2828.19 112.523  18
  -1   2  11 2932.78 119.788  25
   1  -2 -11 2889.28 118.803  24
  -1   2  10 2438.16 98.6671  18
   1  -2 -10 2316.24 102.696  24
  -1   2  10 2314.42 104.974  25
  -1   2   9 2785.01 105.680  18
   1  -2  -9 2838.22 110.552  24
   1  -2  -9 2838.70 86.8490  10
  -1   2   9 2844.93 114.367  25
   1  -2  -8 20739.0 435.388  10
   1  -2  -8 20822.1 453.589  24
  -1   2   8 20946.9 451.695  18
  -1   2   8 20852.4 455.301  25
   1  -2  -7 40.4096 31.1126  10
   1  -2  -7 22.4638 58.4565  24
  -1   2   7 7.13778 55.3156  18
  -1   2   7 6.96531 62.0302  25
   1  -2  -6 381.719 32.4489  10
   1  -2  -6 385.548 59.6896  24
  -1   2   6 400.464 64.1004  25
  -1   2   6 378.590 56.2116  18
   1  -2  -5 753.779 63.8901  24
  -1   2   5 833.818 61.9810  18
  -1   2   5 772.159 65.1733  25
   1  -2  -4 22211.1 529.171  22
   1  -2  -4 23017.1 529.977  24
  -1   2   4 23077.3 529.069  18
  -1   2   4 22324.5 530.929  25
   1  -2  -3 4536.95 103.284  22
  -1   2   3 4573.42 103.869  18
   1  -2  -3 4263.25 106.394  24
  -1   2   2 60937.4 248.369  18
   1  -2  -2 60809.4 252.503  22
  -1   2   1 24.1266 36.8622  18
   1  -2  -1-11.1886 39.6625  22
   1  -2   0 4139.07 115.530  22
   1  -2   1 25702.4 280.599  20
   1  -2   1 26008.9 282.515  22
   1  -2   2-54.5460 99.8213   7
   1  -2   2-10.5766 86.8858   8
   1  -2   3 3951.13 93.7531  20
  -1   2  -3 4132.22 95.5002  29
   1  -2   4 64521.8 1566.00  26
   1  -2   4 63385.3 1565.80  20
   1  -2   5 68726.4 1262.46  20
   1  -2   5 71737.1 1265.53  25
   1  -2   6 22864.9 569.951  25
   1  -2   6 22433.6 567.910  20
   1  -2   7 11440.5 288.542  25
   1  -2   7 11471.2 285.620  20
   1  -2   8 403.104 62.8133  25
  -1   2  -8 377.467 29.6344  15
   1  -2   8 500.855 61.9535  20
   1  -2   9 856.525 68.4036  20
  -1   2  -9 903.750 69.9302  24
   1  -2   9 830.815 71.6483  25
   1  -2  10 371.130 62.2440  20
  -1   2 -10 397.387 64.0068  24
   1  -2  10 440.335 66.4422  25
   1  -2  11 774.292 71.9313  20
  -1   2 -11 682.000 66.6639  24
   1  -2  11 797.040 75.8794  25
  -1   2 -12 447.974 69.0019  24
   1  -2  12 436.673 75.7377  25
   1  -2  13 2780.72 122.642  20
   1  -2  13 2919.25 127.457  25
  -1   2 -13 3058.81 120.083  24
   1  -2  14 920.855 82.8038  20
  -1   2 -14 886.876 81.8747  24
  -1   2 -14 775.285 79.9980  10
   1  -2  15 726.603 82.7170  20
   1  -2  15 629.447 85.7380  25
  -1   2 -15 597.416 79.9135  10
   1  -2  16 2252.19 119.166  20
  -1   2 -16 2325.46 117.085  24
   1  -2  16 2215.09 127.356  25
  -1   2 -16 2349.39 120.860  10
   1  -2  17 355.750 82.8591  20
  -1   2 -17 309.860 76.1637  24
   1  -2  17 412.779 88.1425  25
   1  -2  18 48.6070 79.1750  20
  -1   2 -18 98.0013 79.9342  24
   1  -2  18 31.2897 89.4586  25
   1  -2  19 96.1401 84.8056  20
  -1   2 -19 267.516 79.6052  24
   1  -2  19 160.028 93.5202  25
   1  -2  20 214.964 91.4596  25
   1  -2  20 148.010 83.6997  20
   1  -2  21 1742.17 127.974  25
   1  -2  22 643.344 100.924  25
   1  -2  22 426.625 90.3223  20
   1  -2  23 213.092 87.8881  25
   1  -2  23 124.371 79.3570  20
   1  -2  24-10.3468 78.9466  25
   1  -2  24 70.0210 72.6527  20
   1  -2  25 2216.30 109.065  20
   1  -2  26 99.4352 54.2623  20
   1  -2  27 905.893 60.7020  30
  -1   1  27 26.6923 43.4041  30
  -1   1  26 1673.20 89.9755  30
  -1   1  26 1886.98 91.3893  20
   1  -1 -25 112.086 59.3373  38
  -1   1  25 127.318 70.9383  30
  -1   1  25 143.266 68.6008  20
  -1   1  24 122.793 75.5243  30
  -1   1  24 84.4348 75.0672  20
   1  -1 -23 105.717 74.5539  24
  -1   1  23 28.5879 78.6773  20
  -1   1  22 693.065 98.4271  20
   1  -1 -21 349.419 89.9893  24
  -1   1  20 1752.56 131.223  25
   1  -1 -20 1810.03 120.191  24
  -1   1  20 1807.11 126.732  20
  -1   1  19 22.2742 92.4445  25
   1  -1 -19-29.7103 89.3325  24
  -1   1  19 57.2822 92.3434  20
  -1   1  18 363.701 96.8080  25
   1  -1 -18 386.520 89.5332  24
  -1   1  18 457.891 97.6080  20
  -1   1  17 1742.29 118.523  25
   1  -1 -17 1779.83 115.054  24
  -1   1  17 1817.38 122.767  20
  -1   1  16 3259.12 146.086  25
   1  -1 -16 2837.11 140.183  24
  -1   1  16 3256.29 146.068  20
  -1   1  15 27.7743 75.8899  25
   1  -1 -15 9.85531 71.0540  24
  -1   1  15-14.5510 75.1385  20
  -1   1  14 5787.33 197.474  20
  -1   1  13 2545.89 121.021  25
   1  -1 -13 2725.84 117.124  24
  -1   1  13 2705.28 119.299  20
   1  -1 -12 6633.87 209.748  24
  -1   1  12 7029.54 212.953  25
   1  -1 -11 87.0003 67.3743  24
  -1   1  11 74.3685 65.8616  25
   1  -1 -10 2891.78 115.633  24
  -1   1  10 2893.41 115.569  25
   1  -1  -9 451.182 45.1442  10
   1  -1  -9 519.778 65.7702  24
  -1   1   9 504.699 60.9908  18
  -1   1   9 514.264 66.7801  25
   1  -1  -8 838.301 48.5360  10
   1  -1  -8 893.613 72.1405  24
  -1   1   8 907.134 72.2833  25
  -1   1   8 847.253 65.6986  18
  -1   1   7 29.9893 57.7567  25
  -1   1   7 39.1768 50.6403  18
   1  -1  -7-36.0915 39.4937   1
  -1   1   7 17.8540 20.4050  17
   1  -1  -7 35.8967 35.5487  10
   1  -1  -7 23.3497 58.5967  24
   1  -1  -6 408.113 57.5668  24
  -1   1   6 386.497 54.3600  18
  -1   1   6 408.108 25.4174   2
   1  -1  -6 423.174 36.2498  10
  -1   1   6 430.830 60.7365  25
  -1   1   5 428.612 57.2488  25
   1  -1  -5 359.508 30.5529  10
  -1   1   5 353.972 50.0647  18
   1  -1  -5 346.871 56.4785  24
  -1   1   4 25393.7 639.485  25
   1  -1  -4 26598.3 639.308  24
  -1   1   4 26597.9 638.376  18
   1  -1  -4 25345.8 629.256  10
   1  -1  -3 59395.2 1466.94  22
  -1   1   3 59213.7 1466.85  18
   1  -1  -3 60259.9 1459.13  10
   1  -1  -2 4257.92 115.075  22
  -1   1   2 4218.74 115.071  18
   1  -1  -1 2778.28 55.4710  22
  -1   1   1 6.78028 59.7673  11
   1  -1   1-30.1420 43.8173   8
  -1   1  -1 739.301 50.2524   8
   1  -1   2 587.945 31.1847  20
  -1   1  -2 571.872 28.9474  13
   1  -1   3 151.064 34.4692  20
   1  -1   3 12.3553 51.7975   7
   1  -1   4 4525.38 120.934  20
  -1   1  -4 4717.59 121.419  32
   1  -1   4 4275.71 121.257  25
   1  -1   5 14726.5 351.284  20
  -1   1  -5 15703.7 351.059  32
   1  -1   5 15105.7 351.541  25
   1  -1   6 1475.40 66.1683  20
   1  -1   6 1334.84 69.5622  25
  -1   1  -6 1510.33 64.0407  32
  -1   1  -7 153.468 37.5075  15
  -1   1  -7 224.909 49.9139  24
   1  -1   7 232.038 56.8062  25
   1  -1   7 222.217 56.2116  20
  -1   1  -7 230.068 22.1727  17
  -1   1  -8 203.267 52.8948  24
  -1   1  -8 100.381 19.4292   2
   1  -1   8 273.697 60.2408  25
  -1   1  -8 310.544 41.5842  15
   1  -1   8 275.176 58.5895  20
  -1   1  -9 4594.01 132.815  24
  -1   1  -9 4744.28 127.534  43
   1  -1   9 4386.32 139.756  25
   1  -1   9 4290.05 136.080  20
  -1   1 -10 17.3509 57.5512  24
  -1   1 -10 21.0028 45.6297  43
   1  -1  10-20.1109 59.9589  25
   1  -1  10 28.3782 58.8974  20
  -1   1 -10 15.1158 41.5511  15
   1  -1  11 2542.15 105.358  20
  -1   1 -11 2519.35 102.094  24
   1  -1  11 2416.49 107.314  25
   1  -1  12 2396.94 110.772  20
   1  -1  12 2716.93 112.994  25
  -1   1 -12 2578.94 104.575  24
  -1   1 -13 1608.00 90.2730  24
   1  -1  13 1463.55 91.9675  20
   1  -1  13 1503.88 96.5596  25
  -1   1 -13 1327.63 90.2863  10
   1  -1  14 61.3011 66.8167  20
  -1   1 -14-31.2977 60.5408  24
  -1   1 -14 40.0731 67.8280  10
   1  -1  15 2165.48 117.372  20
  -1   1 -15 2382.54 112.267  10
   1  -1  15 2198.55 117.927  25
   1  -1  16 2225.10 120.142  20
  -1   1 -16 2261.13 115.459  24
  -1   1 -16 2438.95 116.059  10
   1  -1  16 2535.24 126.145  25
  -1   1 -17 129.278 77.0971  24
   1  -1  17 50.0866 79.3970  25
   1  -1  17 121.420 79.8323  20
  -1   1 -18 7416.45 239.793  24
   1  -1  18 7674.42 251.566  25
   1  -1  18 7096.15 244.024  20
  -1   1 -19 13.1972 76.7296  24
   1  -1  19-5.32073 89.3655  25
   1  -1  19 51.3100 81.9464  20
   1  -1  20 149.327 90.0534  25
   1  -1  20 107.803 85.0665  20
   1  -1  21 83.4963 87.0651  25
   1  -1  21 49.8507 83.3469  20
   1  -1  22 1737.39 118.131  25
   1  -1  22 1512.63 114.299  20
   1  -1  23 330.205 90.0357  25
   1  -1  23 309.601 85.4538  20
   1  -1  24 1138.45 95.8922  20
   1  -1  25 158.257 67.2641  20
  -1   1 -26 53.1843 57.8350  27
   1  -1  26 90.6062 56.0111  20
   1  -1  26 45.0603 59.1912  30
   1  -1  27 135.700 47.6824  30
  -1   0  27 364.544 49.6311  30
  -1   0  26 163.331 57.5882  20
  -1   0  26 113.097 60.0852  30
  -1   0  25 164.021 68.4002  20
  -1   0  25 175.557 71.9428  30
  -1   0  24 77.2739 75.8212  20
   1   0 -24 89.8741 64.8097  38
  -1   0  23 72.1305 79.4822  20
   1   0 -23 64.6419 74.6028  24
  -1   0  22 268.924 88.7406  20
  -1   0  21 109.580 92.4008  25
   1   0 -21 172.357 87.8565  24
  -1   0  20 51.3035 87.4676  20
  -1   0  20-17.0540 94.4240  25
   1   0 -20 32.5583 87.5793  24
  -1   0  19 112.936 90.4825  20
  -1   0  19 187.178 90.2018  25
   1   0 -19 119.819 88.8573  24
  -1   0  18-210.391 90.7571  20
  -1   0  18-8.04298 89.3183  25
   1   0 -18 4.83605 84.3278  24
  -1   0  17 59.1587 84.9957  20
  -1   0  17 73.1281 84.3213  25
   1   0 -17 71.0138 82.1817  24
  -1   0  16 178.260 81.8278  20
  -1   0  16 156.574 79.7247  25
   1   0 -16 119.725 78.7137  24
  -1   0  15 4558.31 170.911  20
  -1   0  15 4452.57 171.496  25
   1   0 -15 4553.75 168.770  24
  -1   0  14-9.39495 70.2418  20
  -1   0  13 254.355 71.7842  20
  -1   0  13 186.572 72.1664  25
   1   0 -13 237.106 74.5683  24
  -1   0  12 6418.57 205.680  25
   1   0 -12 6648.57 203.068  24
  -1   0  11 655.648 70.4938  20
   1   0 -11 631.831 73.6936  24
  -1   0  11 632.386 74.3202  25
  -1   0  10 2474.01 99.9117  20
   1   0 -10 2296.11 102.693  24
  -1   0  10 2231.51 102.022  25
   1   0 -10 2121.96 83.9304  10
  -1   0   9 726.022 67.6082  20
  -1   0   9 720.825 71.3580  25
   1   0  -9 737.985 71.6530  24
  -1   0   8 2845.77 108.310  25
   1   0  -8 2906.07 106.308  24
  -1   0   7 1092.93 72.1127  25
   1   0  -7 1140.14 72.4174  24
  -1   0   6 680.928 63.0308  25
   1   0  -6 664.878 59.0783  24
  -1   0   6 595.587 56.0575  18
  -1   0   5 2961.53 82.3855  25
   1   0  -5 2902.34 82.6520  24
  -1   0   4 446.152 43.3448  18
  -1   0   4 500.276 47.9808  25
  -1   0   4 437.969 25.5682  17
  -1   0   4 445.681 24.0548   2
   1   0  -4 468.668 47.4117  24
  -1   0   3 16410.1 314.826  18
  -1   0   3 11075.3 307.074   2
  -1   0   2 27.9718 27.1937  18
  -1   0   2 0.47170 20.7215   2
  -1   0   0 4760.20 121.224  10
   1   0   0 5111.63 134.060  11
   1   0   0 4588.56 121.141  10
  -1   0   0 4683.24 124.203  13
  -1   0   0 5184.25 137.624  11
   1   0   1 77.0498 43.0637   8
  -1   0  -2 37.3622 29.4507   7
  -1   0  -2 61.2987 26.4319  15
   1   0   3 2527.27 74.8426  20
  -1   0  -3 2664.52 76.2580  15
   1   0   4 2957.87 69.8382  20
  -1   0  -4 2936.38 73.0441  32
  -1   0  -4 2768.62 59.2369  17
  -1   0  -5 3622.52 84.9895  32
  -1   0  -5 3223.08 66.1195  17
   1   0   5 3338.35 85.9241  25
   1   0   5 3468.44 83.3703  20
  -1   0  -5 3736.75 80.7973  37
   1   0   6 20093.2 514.553  20
   1   0   6 20272.4 515.177  25
  -1   0  -6 20394.9 512.832  24
  -1   0  -6 21184.6 513.847  32
  -1   0  -6 20786.9 512.115  37
   1   0   7 1161.98 65.6129  20
   1   0   7 1126.21 67.2467  25
  -1   0  -7 1239.67 61.0372  24
  -1   0  -7 1217.39 60.6062  32
  -1   0  -7 1091.85 57.8547  37
  -1   0  -8 8475.24 229.233  24
   1   0   8 8256.97 230.608  20
   1   0   8 8260.02 230.353  25
  -1   0  -8 8430.53 226.030  43
  -1   0  -8 8625.63 227.136  32
  -1   0  -8 8721.90 224.171  37
  -1   0  -9 1836.19 83.2938  24
   1   0   9 1951.18 85.5554  20
   1   0   9 1881.22 85.6461  25
  -1   0  -9 1908.67 79.2716  43
  -1   0  -9 2041.28 79.1876  32
  -1   0  -9 1958.53 75.7153  37
  -1   0 -10 1791.52 73.1527  37
   1   0  10 1605.91 87.2733  25
  -1   0 -10 1736.45 80.3670  24
   1   0  10 1585.53 85.2162  20
  -1   0 -10 1748.34 74.8150  43
  -1   0 -10 1519.53 74.7665  15
  -1   0 -10 1715.02 75.1981  32
   1   0  11 446.488 68.0273  25
  -1   0 -11 569.095 65.6535  24
  -1   0 -11 589.259 52.1252  37
  -1   0 -11 490.052 64.3904  10
  -1   0 -11 499.113 57.1714  43
  -1   0 -11 401.313 55.3973  15
   1   0  11 583.846 66.6179  20
   1   0  12 6711.03 203.900  20
  -1   0 -12 6670.34 201.294  24
  -1   0 -12 6749.88 202.786  10
   1   0  12 6743.17 205.711  25
  -1   0 -13 736.094 69.5419  24
   1   0  13 574.222 73.6058  25
  -1   0 -13 625.214 72.5436  10
   1   0  14 2933.29 125.624  20
  -1   0 -14 2848.01 121.526  24
  -1   0 -14 3041.45 122.654  10
   1   0  14 2777.95 125.884  25
   1   0  15 7.71707 70.7379  20
   1   0  15 23.4615 70.7994  25
  -1   0 -15 11.4737 63.5356  10
   1   0  16 5172.61 182.052  20
   1   0  16 4945.50 185.386  25
  -1   0 -16 4776.53 175.688  24
   1   0  17 1076.10 101.403  20
   1   0  17 1223.62 102.497  25
  -1   0 -17 989.416 91.8644  24
   1   0  18 446.819 91.5153  20
   1   0  18 491.287 92.9641  25
  -1   0 -18 458.168 82.3390  24
   1   0  19-17.5246 85.4482  20
   1   0  19-39.1873 90.3343  25
  -1   0 -19 30.4434 76.0027  24
   1   0  20 116.854 84.6278  20
   1   0  20 144.447 89.6741  25
   1   0  21 12.4637 85.6438  20
   1   0  21 66.5240 90.1801  25
   1   0  22 55.2186 82.7769  20
   1   0  22 40.9975 89.3917  25
   1   0  23 2529.51 131.804  20
  -1   0 -23 2325.90 119.646  38
   1   0  24-10.2163 78.7082  20
  -1   0 -24 76.6308 66.8029  38
   1   0  25 325.195 71.5440  20
   1   0  26 70.9109 61.0702  30
   1   0  26 93.7549 56.3084  20
  -1   0 -26 25.7343 55.3145  27
   1   0  27-28.2067 47.6734  30
  -1  -1  26 61.5256 53.9302  20
  -1  -1  26 55.7090 58.0098  30
  -1  -1  25 738.752 78.8174  20
  -1  -1  25 742.900 82.5647  30
  -1  -1  24 227.876 77.5633  20
  -1  -1  23 204.016 85.0791  20
   1   1 -23 254.690 79.1349  24
  -1  -1  22 984.832 100.614  20
   1   1 -21 34.2428 87.0750  24
  -1  -1  21 174.898 95.4784  25
  -1  -1  20-42.4422 87.2217  20
   1   1 -20-12.5990 86.3530  24
  -1  -1  20 131.508 94.4124  25
  -1  -1  19 676.108 98.0141  20
   1   1 -19 711.331 98.5006  24
  -1  -1  19 573.747 103.223  25
  -1  -1  18 3772.39 167.269  20
   1   1 -18 3953.56 163.957  24
  -1  -1  18 3707.36 170.584  25
  -1  -1  17-21.8595 79.6894  20
   1   1 -17 62.5743 79.0634  24
  -1  -1  17 35.6339 89.4343  25
  -1  -1  16 197.056 80.2886  20
   1   1 -16 272.368 83.0343  24
  -1  -1  16 252.145 85.8371  25
  -1  -1  15 2437.47 123.429  20
   1   1 -15 2410.87 123.983  24
  -1  -1  15 2404.06 125.173  25
  -1  -1  14 174.474 76.6826  20
  -1  -1  13 250.507 74.8074  20
   1   1 -13 297.780 73.7369  24
  -1  -1  13 297.093 76.7704  25
   1   1 -12 7309.13 220.116  24
  -1  -1  12 7200.55 222.236  25
  -1  -1  11 3904.29 136.764  20
   1   1 -11 3702.13 137.041  24
  -1  -1  11 3870.06 139.891  25
  -1  -1  10 1208.98 81.6325  20
   1   1 -10 1398.51 82.6031  24
  -1  -1  10 1259.70 82.9746  25
  -1  -1   9 151.970 61.2711  20
   1   1  -9 158.854 61.1323  24
  -1  -1   9 197.371 64.6671  25
  -1  -1   8 274.260 60.0612  20
   1   1  -8 278.058 60.7427  24
  -1  -1   8 345.134 62.9956  25
  -1  -1   7 743.884 62.6597  20
   1   1  -7 719.928 65.3403  24
  -1  -1   7 714.660 66.3752  25
  -1  -1   6 1428.99 73.1531  20
   1   1  -6 1635.61 75.2972  24
  -1  -1   6 1619.12 76.5641  25
  -1  -1   5 441.180 50.8771  20
   1   1  -5 459.457 57.0509  24
  -1  -1   5 444.590 54.2052  25
  -1  -1   4 13658.2 138.009  20
  -1  -1   4 13660.4 140.330  25
  -1  -1   3 50103.4 178.153   1
  -1  -1   3 50150.4 162.885  20
  -1  -1   2 3729.20 69.8877   1
  -1  -1   2 2920.96 51.2607  20
  -1  -1   1 1907.48 73.4362   3
  -1  -1   1 2484.90 71.7000  13
   1   1   0 525.128 23.2752  10
  -1  -1   0 1011.72 48.5119   1
   1   1   0 307.030 48.3477   8
   1   1   0 3.32500 22.4206   7
  -1  -1   0 574.878 25.7448  16
  -1  -1   0 586.338 28.3403  15
  -1  -1   0 255.719 28.9032  14
  -1  -1  -1 373.930 30.3823  15
  -1  -1  -1 552.020 33.2180   3
  -1  -1  -1 753.129 46.1086   1
  -1  -1  -1 161.367 35.0068  14
  -1  -1  -1 406.840 27.4873  10
  -1  -1  -1 30.2573 40.0775  11
  -1  -1  -2 1654.84 65.5354  15
  -1  -1  -2 1670.54 64.6174  10
  -1  -1  -3 6175.59 178.884  10
  -1  -1  -3 6368.28 174.623   3
  -1  -1  -4 11903.1 290.751   3
  -1  -1  -4 11151.9 295.695  10
  -1  -1  -4 10408.4 292.920  32
  -1  -1  -4 11280.5 293.935  40
   1   1   4 10525.2 290.668  18
   1   1   5 468.547 39.8772  18
  -1  -1  -5 551.988 45.0773  32
   1   1   5 479.598 46.9815  25
  -1  -1  -5 370.112 51.3675  10
   1   1   6 873.273 57.6288  25
  -1  -1  -6 949.843 54.0467  24
   1   1   6 837.478 50.2579  18
  -1  -1  -6 859.800 53.7800  32
  -1  -1  -6 824.919 58.6468  43
   1   1   7 3242.63 106.275  25
  -1  -1  -7 3042.00 106.578  10
  -1  -1  -7 3220.18 103.357  24
   1   1   7 3132.42 97.5474  18
  -1  -1  -7 3402.62 99.9266  32
  -1  -1  -7 2907.10 102.129  43
   1   1   8 561.045 58.6924  25
  -1  -1  -8 553.045 61.4068  10
  -1  -1  -8 623.697 57.1346  24
   1   1   8 546.265 50.7341  18
  -1  -1  -8 611.428 52.6621  32
  -1  -1  -8 607.227 56.9335  43
  -1  -1  -9 4738.78 140.895  24
  -1  -1  -9 4896.01 137.120  32
   1   1   9 4396.08 143.819  25
  -1  -1  -9 4658.88 139.530  43
  -1  -1 -10-22.5578 46.8537  37
  -1  -1 -10-7.43563 54.5181  24
  -1  -1 -10 19.5779 47.5375  32
   1   1  10 17.7270 60.5634  25
   1   1  10-20.9597 59.1714  20
  -1  -1 -10 31.8922 54.8513  43
   1   1  11 9018.72 259.597  25
  -1  -1 -11 8859.77 255.895  24
  -1  -1 -11 9458.46 249.655  37
  -1  -1 -11 9330.13 256.716  10
  -1  -1 -11 9565.20 249.751  32
   1   1  11 8775.87 258.493  20
  -1  -1 -12 490.244 62.2238  10
  -1  -1 -12 487.910 54.9111  37
   1   1  12 514.551 70.7589  25
   1   1  12 473.046 70.1974  20
  -1  -1 -12 456.259 65.9133  24
   1   1  13 1377.16 87.9662  25
  -1  -1 -13 1387.65 83.6458  10
  -1  -1 -13 1419.39 85.0827  24
  -1  -1 -14 32.4262 60.2046  10
   1   1  14 15.5251 68.2948  20
   1   1  14-18.9860 69.1777  25
  -1  -1 -14 9.08912 63.0781  24
   1   1  15 6187.05 205.236  20
   1   1  16 176.444 75.9493  20
   1   1  16 133.316 73.7634  25
  -1  -1 -16 139.404 70.0386  24
   1   1  17-11.5075 77.8364  20
   1   1  17 20.6633 77.7275  25
  -1  -1 -17 65.1459 74.0804  24
   1   1  18 269.797 90.1124  20
   1   1  18 262.587 87.6848  25
  -1  -1 -18 357.742 78.0252  24
   1   1  19 351.281 91.0746  20
   1   1  19 350.246 94.6045  25
  -1  -1 -19 398.332 82.0310  24
   1   1  20 56.7399 83.2098  20
   1   1  20 176.662 92.7735  25
   1   1  21 43.6028 82.1174  20
   1   1  21 118.060 89.1563  25
   1   1  22 1683.20 116.535  20
   1   1  23 155.860 83.2156  20
  -1  -1 -23 89.6177 76.9622  38
   1   1  24 629.663 85.7613  20
  -1  -1 -24 646.202 79.5577  38
  -1  -1 -25 852.267 74.3364  38
   1   1  25 768.380 84.7882  30
   1   1  25 878.319 79.8598  20
  -1  -1 -25 650.779 76.2187  27
   1   1  26 354.054 59.6123  20
   1   1  26 326.263 65.1975  30
  -1  -1 -26 266.778 52.5990  38
   1   1  27 221.306 50.9541  30
  -1  -2  26 593.346 61.9891  20
  -1  -2  26 497.329 64.7811  30
  -1  -2  25 968.111 81.6087  20
  -1  -2  24-5.84561 68.9541  20
   1   2 -23 188.154 76.8236  24
  -1  -2  23 158.740 84.6962  25
  -1  -2  23 119.599 78.3122  20
  -1  -2  22 101.431 87.4981  20
   1   2 -21 1087.57 107.000  24
  -1  -2  21 1101.16 111.491  25
   1   2 -20 1292.29 114.305  24
  -1  -2  20 1352.41 122.045  25
  -1  -2  20 1284.36 113.492  20
   1   2 -19 76.0847 89.9173  24
  -1  -2  19 230.328 98.7983  25
  -1  -2  19 59.1207 86.2074  20
   1   2 -18 1791.50 118.738  24
  -1  -2  18 1727.69 126.375  25
  -1  -2  18 1772.70 118.630  20
   1   2 -17 132.117 86.4483  24
  -1  -2  17 165.420 87.3344  25
  -1  -2  17 103.583 83.8080  20
   1   2 -16 2309.31 122.395  24
  -1  -2  16 2245.83 126.526  25
  -1  -2  16 2042.77 122.331  20
   1   2 -15 1849.92 110.413  24
  -1  -2  15 1918.08 116.981  25
  -1  -2  15 2048.27 112.993  20
  -1  -2  14 690.027 86.1179  25
  -1  -2  14 681.484 83.2779  20
   1   2 -13 35.2688 71.4188  24
  -1  -2  13 20.6104 67.6678  20
   1   2 -12 381.883 71.4616  24
  -1  -2  12 419.950 75.7462  25
   1   2 -11 2863.20 115.560  24
  -1  -2  11 2881.88 117.999  25
  -1  -2  11 2650.79 116.238  20
   1   2 -10 2828.63 114.710  24
  -1  -2  10 2928.08 118.260  25
  -1  -2  10 2949.03 115.479  20
   1   2  -9 1000.44 76.0068  24
  -1  -2   9 996.838 75.1684  25
  -1  -2   9 1133.84 74.3982  20
   1   2  -8-52.8434 61.6361  24
  -1  -2   8 27.8434 60.4446  25
  -1  -2   8 25.9799 55.9160  20
  -1  -2   7 23.1639 58.8803  25
  -1  -2   7 20.3691 48.2893   3
  -1  -2   7 13.0366 45.8397   1
  -1  -2   7 94.6834 54.2155  20
  -1  -2   6 62.1816 56.0839  25
  -1  -2   6 15.9677 32.3501   3
  -1  -2   6 2.25542 56.8452   1
  -1  -2   6 112.710 53.7710  20
  -1  -2   5 169.715 52.5882  25
  -1  -2   5 154.810 51.3556  20
  -1  -2   4 4246.99 123.745  25
  -1  -2   4 4196.98 123.128  20
  -1  -2   3 20428.0 507.170  20
  -1  -2   2 41239.7 519.383  20
  -1  -2   2 14315.7 508.914  13
  -1  -2   1 26276.5 167.313  15
  -1  -2   1 29290.0 170.817  20
  -1  -2   0 169.992 57.1806  14
  -1  -2   0 13.3181 57.8222   7
  -1  -2  -1 1416.07 84.3769  14
  -1  -2  -1 5562.45 100.540  11
   1   2   2 20129.4 154.562  18
  -1  -2  -2 16862.7 163.066  10
  -1  -2  -3 12715.7 154.079  35
   1   2   3 13112.3 147.584  18
  -1  -2  -4 9475.15 247.921  40
   1   2   4 9799.36 246.429  18
  -1  -2  -4 9859.17 243.438  21
  -1  -2  -4 10324.1 250.275  10
   1   2   5 60352.8 1479.24  25
  -1  -2  -5 60748.3 1478.97  24
  -1  -2  -5 60448.0 1479.13  40
   1   2   5 59408.1 1478.37  18
  -1  -2  -5 61348.3 1480.43  10
  -1  -2  -5 60278.5 1482.18  43
   1   2   6 52164.6 618.445  18
  -1  -2  -6 53412.6 620.777  24
   1   2   6 52514.8 621.725  25
  -1  -2  -6 52776.3 619.197  32
  -1  -2  -6 53365.0 622.998  10
   1   2   7 655.387 51.4963  18
  -1  -2  -7 709.706 56.2043  24
  -1  -2  -7 717.715 39.0429   3
  -1  -2  -7 665.628 59.0780  10
  -1  -2  -7 670.416 61.9343  43
   1   2   7 612.771 54.9411  25
  -1  -2  -7 698.633 51.1441  32
   1   2   8 3721.73 117.050  25
  -1  -2  -8 3885.19 112.636  32
  -1  -2  -8 3620.20 115.430  24
  -1  -2  -8 3584.79 117.234  10
   1   2   8 3460.75 111.127  18
  -1  -2  -8 3213.64 118.290  43
  -1  -2  -9 9823.89 274.919  10
   1   2   9 9993.22 273.020  18
  -1  -2  -9 11028.7 273.569  32
   1   2   9 10673.0 278.857  25
  -1  -2  -9 10121.6 277.131  24
   1   2  10 1262.43 69.0897  18
  -1  -2 -10 1397.55 78.9591  24
  -1  -2 -10 1545.18 69.6900  32
   1   2  10 1280.04 79.4526  25
  -1  -2 -11 362.446 52.1557  32
  -1  -2 -11 279.146 58.3180  24
  -1  -2 -11 272.989 58.6852  10
   1   2  11 292.355 61.1592  25
   1   2  12 1695.75 91.5522  25
  -1  -2 -12 1748.08 90.4718  24
  -1  -2 -12 1827.41 81.4529  37
  -1  -2 -12 1813.80 87.8850  10
   1   2  12 1842.51 93.9491  20
   1   2  13 106.414 64.4742  25
  -1  -2 -13 18.2490 51.6044  37
  -1  -2 -13 33.2782 56.4332  10
  -1  -2 -13 113.190 61.4844  24
  -1  -2 -14 300.794 69.2238  24
   1   2  14 411.563 76.6980  25
   1   2  14 408.132 73.6644  20
   1   2  15 3327.60 144.730  25
   1   2  15 3738.41 145.218  20
  -1  -2 -16 9.22434 68.9378  24
   1   2  16 69.5057 76.8528  25
   1   2  16-27.6153 77.0278  20
  -1  -2 -17 855.414 88.7641  24
   1   2  17 984.158 93.5036  25
   1   2  17 962.797 100.005  20
  -1  -2 -18 116.530 75.1922  24
   1   2  18 80.3824 86.9632  25
   1   2  18 111.694 86.8730  20
  -1  -2 -19 141.805 76.9076  24
   1   2  19 165.215 90.7813  20
   1   2  19 160.579 90.9952  25
   1   2  20-5.26565 88.6550  20
   1   2  20 187.284 84.2434  25
   1   2  21 367.068 90.1156  20
   1   2  22 186.618 82.5640  20
  -1  -2 -23 416.244 83.7720  38
   1   2  23 445.688 81.5378  20
  -1  -2 -24 598.508 82.5120  38
   1   2  24 717.699 85.3803  20
   1   2  24 680.524 86.6051  30
   1   2  25 842.654 85.7814  30
  -1  -2 -25 906.067 77.8906  38
   1   2  25 988.638 83.1207  20
   1   2  26 24.0953 55.2264  20
  -1  -2 -26 8.10964 52.6085  38
   1   2  26-1.41363 59.0241  30
  -1  -2 -26 56.7602 83.0781  14
   1   2  27 300.721 50.3755  30
  -1  -3  26 209.915 54.7572  20
  -1  -3  26 193.043 56.1967  30
  -1  -3  25 492.946 70.9032  20
  -1  -3  24 173.298 70.9859  20
  -1  -3  23 45.5428 74.8882  20
  -1  -3  23 47.9053 80.5949  25
   1   3 -23 58.6835 74.5722  24
  -1  -3  22 862.160 96.7643  20
  -1  -3  21 376.566 101.497  25
   1   3 -21 422.295 93.8176  24
  -1  -3  20 2515.70 145.329  20
  -1  -3  20 2758.76 151.958  25
   1   3 -20 2672.18 140.316  24
  -1  -3  19 235.963 87.3826  20
  -1  -3  19 329.810 101.160  25
   1   3 -19 320.396 94.4498  24
  -1  -3  18 2281.03 130.221  20
  -1  -3  18 2505.40 141.908  25
   1   3 -18 2321.63 136.527  24
  -1  -3  17 3694.73 158.297  20
  -1  -3  17 4033.83 169.927  25
   1   3 -17 3634.50 165.083  24
  -1  -3  16 1052.97 98.1848  20
  -1  -3  16 1053.21 104.178  25
   1   3 -16 1193.33 101.490  24
  -1  -3  15 172.577 76.0714  20
  -1  -3  15 109.059 81.4097  25
   1   3 -15 118.074 75.9735  24
  -1  -3  14 1205.14 95.4903  20
  -1  -3  14 1354.33 100.195  25
   1   3 -14 1382.46 101.705  24
  -1  -3  13 765.097 78.5598  20
  -1  -3  12 56.4472 64.0101  20
  -1  -3  12 135.685 69.9375  25
   1   3 -12 18.9981 70.6857  24
  -1  -3  11 3481.00 131.983  25
   1   3 -11 3209.75 131.117  24
  -1  -3  10 2719.99 110.525  20
  -1  -3  10 2752.57 115.278  25
   1   3 -10 2891.46 114.177  24
  -1  -3   9-15.5778 59.3569  20
  -1  -3   9 43.2702 64.1580  25
   1   3  -9-11.3212 64.3112  24
  -1  -3   8 1118.43 76.7847  25
  -1  -3   8 923.055 71.5687  20
  -1  -3   7 16458.0 220.672  19
  -1  -3   7 16302.1 255.555  25
  -1  -3   7 16017.3 250.118  20
  -1  -3   6 1816.97 81.7039  25
  -1  -3   6 1689.49 79.9161  20
  -1  -3   5 38.8938 51.3317  25
  -1  -3   5 48.1907 48.8443  20
  -1  -3   4 1400.21 68.1921  25
  -1  -3   4 1380.75 64.5459  20
  -1  -3   3 778.632 50.9306  20
  -1  -3   3 798.126 50.5329  25
  -1  -3   2 26301.1 431.934  20
   1   3  -2 25599.2 432.099  29
  -1  -3   2 26259.6 430.291  34
  -1  -3   2 25585.9 432.765  26
  -1  -3   1 373.138 38.0938  15
  -1  -3   1 310.997 44.5046  34
  -1  -3   1 17.8917 60.9981   7
  -1  -3   1-19.5812 52.5110   8
  -1  -3   1 343.033 40.7775  20
  -1  -3   0 11079.7 142.597  15
  -1  -3   0 11106.7 142.286  20
  -1  -3   0 11157.5 138.914  22
  -1  -3   0 9622.89 143.010  34
  -1  -3  -1 1946.26 59.6904  16
  -1  -3  -1 2340.68 60.9825  22
  -1  -3  -2 1313.65 47.3531  22
   1   3   2 1471.02 50.7830  18
  -1  -3  -3 2003.02 73.3305  27
   1   3   3 1901.48 68.5520  18
  -1  -3  -3 1871.77 65.9361  22
   1   3   3 1912.69 70.5761  30
  -1  -3  -3 1868.56 67.7924  35
  -1  -3  -4 17191.0 188.612  22
  -1  -3  -4 17440.1 190.330  35
   1   3   4 17340.5 189.463  18
   1   3   5 117488. 2923.93  18
  -1  -3  -5 121200. 2925.12  10
  -1  -3  -5 119868. 2922.75  40
   1   3   5 120860. 2924.77  25
  -1  -3  -5 119932. 2924.59  24
   1   3   6 67310.7 1622.14  25
  -1  -3  -6 66933.3 1622.33  24
   1   3   6 66352.0 1621.37  18
  -1  -3  -6 63422.9 1612.67  21
  -1  -3  -6 68735.0 1621.97  10
  -1  -3  -6 67517.9 1620.02  40
  -1  -3  -7 57364.5 1392.45  10
   1   3   7 57559.1 1393.95  25
  -1  -3  -7 57673.3 1393.40  24
   1   3   7 56850.9 1392.49  18
  -1  -3  -7 55279.8 1382.77  21
   1   3   8 1664.14 74.7734  18
  -1  -3  -8 1477.50 73.0272  10
   1   3   8 1701.71 77.7017  25
  -1  -3  -8 1709.17 69.5124  32
  -1  -3  -8 1595.42 77.5979  24
  -1  -3  -8 1638.64 55.9028  21
   1   3   9 2833.23 95.3872  25
  -1  -3  -9 2820.75 84.1591  32
   1   3   9 2909.77 88.6047  18
  -1  -3  -9 2839.69 91.3910  10
  -1  -3  -9 3043.14 92.4788  24
   1   3  10 13.2056 51.6796  18
  -1  -3 -10 25.7237 46.0767  32
  -1  -3 -10 34.7713 55.5109  24
   1   3  10 14.2122 60.1785  25
  -1  -3 -11 70.1256 58.9769  24
   1   3  11 34.1063 51.8252  18
  -1  -3 -11 95.4745 47.6955  32
  -1  -3 -11 53.5749 54.7055  10
   1   3  11 103.036 61.8126  25
  -1  -3 -12 2653.16 108.288  24
  -1  -3 -12 2768.35 103.164  10
   1   3  12 2537.99 110.080  25
   1   3  13 80.2873 64.9105  25
  -1  -3 -13 18.5523 58.2287  24
  -1  -3 -14 7067.78 220.000  24
   1   3  14 7395.14 226.862  20
   1   3  15-31.1064 73.6243  25
  -1  -3 -15-38.9999 74.6532  15
   1   3  15 7.91641 75.7760  20
   1   3  16 12.7379 76.2206  25
   1   3  16 49.6012 74.5734  20
  -1  -3 -16 29.9853 71.4968  24
   1   3  17 355.043 86.6995  25
   1   3  17 439.407 88.3325  20
  -1  -3 -17 459.222 80.5250  24
   1   3  18 1628.65 113.639  25
  -1  -3 -18 1339.03 103.422  24
   1   3  18 1270.24 108.283  20
   1   3  19 870.483 103.821  20
   1   3  20 8594.30 282.264  20
   1   3  21-23.4637 85.6775  20
   1   3  22 405.688 93.9121  30
   1   3  22 552.911 91.1127  20
   1   3  23 86.9372 84.4987  30
   1   3  23 185.188 80.4407  20
   1   3  24 54.2945 68.5582  20
   1   3  24-6.18853 73.6185  30
  -1  -3 -24 28.1188 73.3193  38
   1   3  25-1.63278 64.3258  20
   1   3  25 20.6177 67.0422  30
  -1  -3 -25-6.23927 63.1793  38
   1   3  26 1193.65 74.3238  30
  -1  -3 -26 1216.45 72.3120  38
   1   3  26 1157.56 73.5082  20
  -1  -4  25 843.977 73.7839  20
  -1  -4  24 53.6453 76.6870  25
  -1  -4  24 25.0265 68.6961  20
  -1  -4  23 22.9670 76.1876  20
  -1  -4  23 20.8486 82.0569  25
   1   4 -23 52.9945 70.9066  24
  -1  -4  22 1727.50 113.688  20
   1   4 -22 1568.24 111.877  24
  -1  -4  21 606.318 97.1767  20
  -1  -4  21 781.192 105.683  25
   1   4 -21 652.936 95.9658  24
  -1  -4  20 26.3737 84.8868  20
  -1  -4  20 77.7291 93.4417  25
   1   4 -20 198.292 89.5700  24
  -1  -4  19 47.8790 87.1746  20
  -1  -4  19-23.1222 92.1377  25
   1   4 -19 15.5595 90.9877  24
  -1  -4  18 461.425 94.6488  20
  -1  -4  18 410.236 100.879  25
   1   4 -18 447.994 91.9957  24
  -1  -4  17 473.396 92.8704  20
  -1  -4  17 403.586 94.9655  25
   1   4 -17 405.340 93.4229  24
  -1  -4  16 3476.14 150.144  20
  -1  -4  16 3306.02 155.740  25
   1   4 -16 3174.33 152.372  24
  -1  -4  15 3321.25 147.294  20
  -1  -4  15 3442.82 156.659  25
   1   4 -15 3770.49 155.682  24
  -1  -4  14 1120.22 92.6070  20
  -1  -4  14 1292.41 103.045  25
   1   4 -14 1231.93 98.0158  24
  -1  -4  13 2051.38 106.970  20
  -1  -4  12 670.550 74.3180  20
  -1  -4  12 662.611 82.7206  25
   1   4 -12 889.504 84.8535  24
  -1  -4  11 63.7643 67.9548  25
   1   4 -11 50.4129 65.6081  24
  -1  -4  10 412.652 66.6370  20
  -1  -4  10 482.995 72.7980  25
  -1  -4   9 2144.18 94.0842  20
  -1  -4   9 2197.71 103.548  25
  -1  -4   8 4002.95 132.569  20
  -1  -4   8 4091.15 138.039  25
  -1  -4   7 968.107 67.8728  20
  -1  -4   7 949.625 74.0045  25
  -1  -4   6 5623.34 167.848  20
  -1  -4   6 5759.90 168.418  25
  -1  -4   5 1417.48 73.3679  20
  -1  -4   5 1397.96 75.7357  25
  -1  -4   4 11137.4 291.475  20
  -1  -4   4 11145.1 291.908  25
  -1  -4   3 30418.7 359.326  26
  -1  -4   3 30554.7 357.603  20
   1   4  -3 29918.3 357.985  29
  -1  -4   2 3781.17 85.4858  15
  -1  -4   2 3639.89 97.9752  26
  -1  -4   2 4092.22 90.9202  23
   1   4  -2 4043.24 97.5317  29
  -1  -4   2-7.77942 103.058   7
  -1  -4   2-17.4431 84.0115   8
  -1  -4   2 4063.96 95.7034  20
  -1  -4   1 1239.11 53.8707  15
  -1  -4   1 1166.09 59.8542  20
  -1  -4   1 1266.57 62.8346  26
  -1  -4   0 6.69443 46.6144  14
  -1  -4   0 126.986 46.4007  26
  -1  -4   0 36.9596 78.0540   7
  -1  -4   0 126.794 46.9205  22
  -1  -4  -1 23.8494 78.7340   7
  -1  -4  -1 1642.20 59.5915  22
  -1  -4  -1 6.23181 61.2465  14
  -1  -4  -1 1706.33 55.3056  35
  -1  -4  -1 1534.92 63.7375  26
  -1  -4  -1 1638.35 55.6962  16
  -1  -4  -2 17616.9 181.406  26
   1   4   2 17513.9 185.053  30
   1   4   2 17433.4 185.123  18
  -1  -4  -2 17324.6 179.046  22
  -1  -4  -2 17337.1 173.345  35
  -1  -4  -3 48621.7 1210.61  22
   1   4   3 48647.2 1212.89  30
   1   4   3 48994.6 1211.90  18
  -1  -4  -3 49466.6 1212.91  27
  -1  -4  -3 50219.1 1210.49  26
  -1  -4  -3 49651.3 1209.26  35
  -1  -4  -4 32378.4 820.484  22
  -1  -4  -4 34038.1 820.240  26
  -1  -4  -4 33818.8 822.892  27
   1   4   4 32984.5 823.470  30
   1   4   4 32727.0 821.759  18
  -1  -4  -4 33076.8 819.143  35
  -1  -4  -5 2427.99 72.7195  40
  -1  -4  -5 2383.61 77.6682  22
   1   4   5 2223.20 84.7601  30
  -1  -4  -5 2568.22 82.4053  27
  -1  -4  -5 2477.13 77.3867  26
   1   4   5 2406.96 80.4693  18
  -1  -4  -6 35728.5 866.252  40
  -1  -4  -6 34700.4 868.344  26
   1   4   6 34554.1 869.942  18
   1   4   7 9211.16 244.529  18
  -1  -4  -7 9211.20 245.697  24
  -1  -4  -7 8874.82 239.064  40
   1   4   8 52624.8 1296.13  18
  -1  -4  -8 54533.6 1296.60  24
  -1  -4  -8 50367.4 1293.19  10
  -1  -4  -9 1377.60 68.0130  32
  -1  -4  -9 1274.27 75.8554  24
   1   4   9 1324.96 76.9105  25
   1   4   9 1470.85 71.3319  18
  -1  -4 -10 139.784 48.5716  32
   1   4  10 146.912 56.9555  18
  -1  -4 -10 72.1721 59.3107  24
   1   4  10 141.495 62.8940  25
  -1  -4 -11 7069.52 203.232  10
   1   4  11 6932.20 210.028  25
  -1  -4 -11 6782.57 208.175  24
  -1  -4 -11 7222.62 200.098  32
   1   4  11 6974.73 204.221  18
   1   4  12 5789.14 182.432  25
  -1  -4 -12 5515.31 180.384  24
   1   4  12 5820.53 176.142  18
   1   4  13 876.045 77.6364  25
  -1  -4 -13 822.767 78.1732  24
  -1  -4 -15 1416.40 92.4051  24
   1   4  15 1455.90 103.541  20
  -1  -4 -16 557.279 78.5578  24
   1   4  16 522.260 88.2983  20
  -1  -4 -16 622.935 91.2421  15
  -1  -4 -17 1640.42 102.259  24
   1   4  17 1737.55 113.863  20
  -1  -4 -18 253.138 77.2038  24
   1   4  18 238.528 86.2959  20
   1   4  19 379.714 89.8996  20
   1   4  20-42.8311 85.2888  30
   1   4  20-5.31622 85.1798  20
   1   4  21 536.645 98.7041  30
   1   4  22 1778.52 119.434  20
   1   4  23 2007.19 121.133  30
   1   4  23 2277.63 121.751  20
   1   4  24 94.1073 73.7384  30
   1   4  24 58.8429 68.8439  20
  -1  -4 -24 35.4015 70.4291  38
  -1  -4 -25 144.021 66.2402  38
   1   4  25 80.7941 66.1517  30
   1   4  25 85.4585 61.7266  20
  -1  -4 -25 93.1706 91.6927  14
  -1  -4 -26 32.4727 52.7870  38
  -1  -4 -26 3.59506 73.8236  14
   1   4  26-3.60998 51.4211  20
   1   4  26 43.1556 53.9185  30
  -1  -5  25 81.3369 54.9028  20
  -1  -5  24 152.728 68.4541  20
  -1  -5  24 333.362 78.7170  25
   1   5 -23 784.826 83.1038  24
  -1  -5  23 738.511 85.6391  20
  -1  -5  23 817.744 94.7708  25
   1   5 -22 414.084 84.4060  24
  -1  -5  22 371.161 81.0102  20
  -1  -5  22 383.956 94.7730  25
  -1  -5  21 606.777 90.2843  20
   1   5 -20 1757.81 121.422  24
  -1  -5  20 1734.58 128.898  25
   1   5 -19 453.919 99.4153  24
  -1  -5  19 616.120 100.734  20
  -1  -5  19 597.763 106.307  25
   1   5 -18 900.509 108.926  24
  -1  -5  18 902.500 101.992  20
  -1  -5  18 941.705 110.352  25
   1   5 -17-74.0637 88.6687  24
  -1  -5  17-58.3466 81.4899  20
  -1  -5  17-41.6735 93.6755  25
   1   5 -16 205.606 89.9835  24
  -1  -5  16 230.020 83.9334  20
  -1  -5  16 132.037 90.3425  25
   1   5 -15 106.204 79.4717  24
  -1  -5  15 54.3791 77.7211  20
  -1  -5  15 135.811 86.9181  25
   1   5 -14 232.400 81.9957  24
  -1  -5  14 165.135 76.3848  20
  -1  -5  14 114.091 85.0052  25
   1   5 -13 21.8596 75.8104  24
  -1  -5  13-11.5137 69.1130  20
  -1  -5  13 37.6725 78.3714  25
  -1  -5  12 516.735 78.3590  20
  -1  -5  11 1159.68 87.1569  20
  -1  -5  11 1221.19 91.8935  25
  -1  -5  10 1440.99 93.5093  25
  -1  -5   9 2419.76 105.771  20
  -1  -5   9 2458.52 109.098  25
  -1  -5   8-33.0904 59.4636  20
  -1  -5   8 46.8577 63.0489  25
  -1  -5   7 7124.03 207.885  20
  -1  -5   7 7314.53 210.251  25
  -1  -5   6 236.848 59.5136  20
  -1  -5   6 155.121 63.3688  25
  -1  -5   5 33567.2 841.938  20
  -1  -5   5 33832.6 842.690  25
  -1  -5   4 40.3832 25.2587  13
  -1  -5   4 71.9614 54.8948  20
  -1  -5   4-4.29128 55.5750   8
   1   5  -4 92.3870 55.3047  29
   1   5  -3 2412.86 84.1533  29
  -1  -5   3 2349.27 83.2738  20
  -1  -5   3 2409.04 85.0922  26
  -1  -5   3 2485.11 62.9727  15
   1   5  -2 4849.16 127.805  29
  -1  -5   2 4638.04 118.114  23
  -1  -5   2 4859.07 127.323  20
  -1  -5   2 4848.29 129.133  26
  -1  -5   1 808.064 60.5191  22
  -1  -5   1 843.613 60.8464  20
  -1  -5   1 902.565 63.4951  26
  -1  -5   1 882.615 51.6057  23
  -1  -5   0 8185.52 127.582  26
  -1  -5   0 8067.12 121.968  22
  -1  -5   0 8197.12 118.597  23
  -1  -5  -1 3399.55 93.2601  22
  -1  -5  -1 3466.82 85.3570  16
  -1  -5  -1 3408.92 93.7533  26
  -1  -5  -1 3319.36 81.7937  35
   1   5   2 3487.20 109.462  30
  -1  -5  -2 3217.02 109.024  26
   1   5   2 3271.86 111.184  18
  -1  -5  -2 3195.72 105.971  22
  -1  -5  -2 3415.93 99.0661  35
  -1  -5  -3 1385.79 58.1054  35
  -1  -5  -3 1370.41 66.9035  26
  -1  -5  -3 1435.28 66.9739  22
   1   5   3 1426.27 70.5244  30
   1   5   3 1479.80 68.6276  18
  -1  -5  -4 42.2170 40.5248  35
  -1  -5  -4 48.5507 49.7186  26
  -1  -5  -4-2.04105 48.2302  22
   1   5   4 35.0451 49.8433  18
   1   5   4 27.4038 57.4759  30
  -1  -5  -4 7.10326 51.1061  27
  -1  -5  -5 14968.3 374.051  22
  -1  -5  -5 14345.0 373.348  26
  -1  -5  -5 14496.0 375.428  27
   1   5   5 14419.6 375.411  18
   1   5   5 14275.0 378.304  30
  -1  -5  -6 190.321 53.5752  26
  -1  -5  -6 201.392 42.1176  40
  -1  -5  -6 199.140 51.6585  22
   1   5   6 264.358 63.5447  30
   1   5   6 200.217 52.3783  18
  -1  -5  -6 225.422 53.4962  27
  -1  -5  -7 36.9162 40.5685  40
  -1  -5  -7 64.1226 57.0474  27
   1   5   7 101.600 53.5275  18
  -1  -5  -7 74.2885 53.6742  26
   1   5   7 14.4576 62.0264  30
   1   5   8 1748.49 91.1987  30
   1   5   8 1872.54 86.9504  18
  -1  -5  -8 1749.72 86.9374  27
  -1  -5  -8 1860.36 80.9673  26
   1   5   9 1597.72 80.9190  18
  -1  -5  -9 1513.77 78.6419  26
  -1  -5 -10 1515.24 76.7573  32
  -1  -5 -10 1537.68 79.1408  26
   1   5  10 1511.31 81.1046  18
  -1  -5 -10 1373.62 85.0033  24
   1   5  11 1808.08 88.3118  18
  -1  -5 -11 1714.56 82.8447  32
  -1  -5 -11 1761.92 90.3987  24
  -1  -5 -12 109.948 63.7420  24
   1   5  13 4154.46 151.995  18
  -1  -5 -13 4395.53 155.147  24
   1   5  14 39.5083 62.0892  18
  -1  -5 -15 558.829 79.2853  24
   1   5  16 4141.85 169.708  20
  -1  -5 -16 4266.50 177.285  15
   1   5  17 1653.24 112.621  20
  -1  -5 -17 1508.62 116.980  15
   1   5  17 1415.04 111.901  30
   1   5  18 2450.36 131.363  20
  -1  -5 -18 2273.58 137.799  15
   1   5  18 2216.37 130.599  30
   1   5  19-50.6163 87.9319  30
   1   5  19-10.4820 88.6242  20
   1   5  20 2384.71 135.904  30
   1   5  20 2457.61 141.593  20
   1   5  21 2591.91 138.757  30
   1   5  22 2513.65 131.955  20
   1   5  23 395.061 83.5123  30
   1   5  23 521.060 86.5048  20
   1   5  24 1368.90 89.3727  20
  -1  -5 -24 1325.14 93.9546  38
   1   5  24 1160.12 90.3317  30
   1   5  25 429.006 62.5492  20
  -1  -5 -25 468.340 66.2741  38
   1   5  25 455.962 67.4236  30
  -1  -5 -26 624.480 60.5506  38
   1   5  26 556.016 57.7559  30
  -1  -6  25 290.992 54.6800  22
  -1  -6  25 241.280 53.5683  20
  -1  -6  24 412.592 67.6908  20
  -1  -6  24 398.137 75.0047  25
   1   6 -23 1587.15 95.5609  24
  -1  -6  23 1563.85 100.440  20
  -1  -6  23 1612.27 108.386  25
   1   6 -22 15.8703 74.2217  24
  -1  -6  22-21.0825 78.3444  20
  -1  -6  22 2.36650 84.3346  25
  -1  -6  21 60.7814 80.5148  20
   1   6 -21-67.9423 78.8111  24
   1   6 -20 1104.62 108.126  24
  -1  -6  20 1250.23 109.930  20
  -1  -6  20 1252.59 120.612  25
   1   6 -19 2215.83 130.976  24
  -1  -6  19 2056.93 131.343  20
  -1  -6  19 2114.80 141.004  25
   1   6 -18 2137.46 131.300  24
  -1  -6  18 1921.77 129.567  20
  -1  -6  18 2053.27 137.940  25
   1   6 -17 2432.44 134.119  24
  -1  -6  17 2173.17 132.434  20
  -1  -6  17 2187.72 141.904  25
   1   6 -16-35.6130 89.6358  24
  -1  -6  16 56.5111 80.0794  20
  -1  -6  16-27.3130 94.0221  25
   1   6 -15 264.489 91.8222  24
  -1  -6  15 155.854 82.1510  20
  -1  -6  15 345.887 90.9399  25
   1   6 -14 1108.10 103.004  24
  -1  -6  14 969.262 93.3616  20
  -1  -6  14 935.536 101.428  25
   1   6 -13 3661.66 153.531  24
  -1  -6  13 3387.77 148.296  20
   1   6 -12 1370.03 99.1700  24
  -1  -6  12 1212.06 92.5517  20
  -1  -6  11 29.3412 68.4122  20
  -1  -6  10 832.316 77.9694  20
  -1  -6  10 895.093 83.8402  25
  -1  -6   9 4331.45 155.190  25
  -1  -6   8 3802.09 134.851  20
  -1  -6   8 3665.01 136.960  25
  -1  -6   7 1024.08 75.0033  20
  -1  -6   7 909.535 78.0258  25
  -1  -6   6 7138.03 210.500  20
  -1  -6   6 7385.79 212.596  25
  -1  -6   5 5916.72 176.139  20
  -1  -6   5 5842.37 177.974  25
  -1  -6   4 735.576 72.4979  26
  -1  -6   4 738.522 64.8282  20
   1   6  -4 717.917 68.2946  29
  -1  -6   3 15258.6 413.448  26
  -1  -6   3 16017.5 399.025  15
  -1  -6   3 16277.4 412.079  20
   1   6  -3 15823.6 412.940  29
  -1  -6   2 9012.28 249.326  15
  -1  -6   2 9776.14 261.034  26
  -1  -6   2 9698.53 259.288  20
  -1  -6   2 9746.79 257.497  22
  -1  -6   2 9826.75 249.690  23
   1   6  -2 9509.94 260.951  29
  -1  -6   1 2031.30 80.2018  22
  -1  -6   1 1867.58 76.1096  15
  -1  -6   1 2054.95 85.8126  26
  -1  -6   1 2036.96 71.1804  23
  -1  -6   0-6.29778 85.1382   7
  -1  -6   0 0.71013 51.6909  14
  -1  -6   0 28.8082 49.7735  22
  -1  -6   0 8.26503 58.0677  26
  -1  -6   0 15.6034 46.2507  23
  -1  -6  -1 18.5000 117.953   7
  -1  -6  -1 4767.48 103.985  16
  -1  -6  -1-27.8427 92.7494  14
  -1  -6  -1 4802.59 98.3395  35
  -1  -6  -1 4451.22 113.600  22
  -1  -6  -1 4850.36 115.532  26
  -1  -6  -1 4780.68 108.695  23
  -1  -6  -2-2.43722 92.9276   7
   1   6   2 4404.99 97.8489  18
  -1  -6  -2 4488.42 95.1368  26
  -1  -6  -2 4474.54 94.7817  22
  -1  -6  -2 4546.77 74.8448  35
   1   6   3 15799.8 410.881  30
  -1  -6  -3 16003.5 407.082  22
  -1  -6  -3 15712.8 407.551  26
   1   6   3 15911.8 409.250  18
  -1  -6  -3 15765.7 399.315  35
  -1  -6  -4 6469.04 143.414  35
  -1  -6  -4 6754.41 156.379  26
   1   6   4 6474.00 160.127  30
   1   6   4 6785.76 158.060  18
  -1  -6  -4 6572.12 155.833  22
  -1  -6  -5-8.74592 43.4544  16
  -1  -6  -5 22.9481 55.4869  27
   1   6   5 8.98730 60.0123  30
  -1  -6  -5 0.87980 51.4814  22
  -1  -6  -5-27.4350 55.9165  26
   1   6   5-1.85692 55.1097  18
  -1  -6  -6 9464.94 261.517  22
   1   6   6 9682.00 264.986  30
   1   6   6 9364.66 262.410  18
  -1  -6  -6 9809.80 251.474  40
  -1  -6  -6 9421.08 260.641  27
  -1  -6  -6 9637.54 260.605  26
   1   6   7 1115.53 76.6083  30
   1   6   7 1081.74 75.2762  18
  -1  -6  -7 1253.64 58.0729  40
  -1  -6  -7 1052.39 69.6575  27
  -1  -6  -7 1261.89 72.4309  26
   1   6   8 3801.56 139.930  30
  -1  -6  -8 3971.98 132.422  26
  -1  -6  -8 3907.34 133.117  27
   1   6   8 4284.76 137.848  18
   1   6   9 2414.88 107.726  30
  -1  -6  -9 2421.26 100.533  27
  -1  -6  -9 2538.64 101.552  26
   1   6   9 2678.05 104.959  18
   1   6  10 3262.44 130.428  30
   1   6  10 3450.08 126.622  18
  -1  -6 -10 3371.06 122.625  27
  -1  -6 -10 3302.07 120.136  26
   1   6  11 76.8147 66.1107  30
  -1  -6 -11 7.90922 55.6782  26
  -1  -6 -11 111.128 61.5550  27
  -1  -6 -11 108.130 57.2031  32
   1   6  12 940.079 78.9470  18
  -1  -6 -12 804.561 73.8111  26
  -1  -6 -12 854.902 76.5543  27
   1   6  13 2894.46 130.763  30
   1   6  13 2962.23 120.560  18
   1   6  14 1256.94 100.717  30
   1   6  14 1330.35 87.9723  18
   1   6  15 779.532 91.5756  30
   1   6  15 766.190 79.2382  18
  -1  -6 -16 316.941 95.4085  15
   1   6  16 316.645 87.5830  30
   1   6  17 1035.52 107.190  20
  -1  -6 -17 1199.37 112.838  15
   1   6  17 1076.93 106.264  30
   1   6  18 100.821 85.4494  20
  -1  -6 -18 112.961 96.0050  15
   1   6  18 235.759 88.5728  30
   1   6  19 910.607 104.747  30
   1   6  19 883.394 106.542  20
   1   6  20 80.0459 84.5063  30
   1   6  21 231.346 86.4331  30
   1   6  21 258.974 84.3369  20
   1   6  22 1411.36 107.640  30
   1   6  22 1654.98 111.268  20
   1   6  23 281.502 77.6849  20
  -1  -6 -23 249.996 81.7547  38
   1   6  23 445.208 80.1580  30
  -1  -6 -23 127.657 103.725  14
   1   6  24 303.862 69.2357  20
  -1  -6 -24 210.068 72.8291  38
   1   6  24 199.180 67.6232  30
   1   6  25-37.5717 52.9942  20
  -1  -6 -25-33.3409 58.4140  38
  -1  -6 -25 9.04391 73.7103  14
   1   6  25 39.4384 54.1971  30
   1   6  26 111.578 43.6804  30
  -1  -6 -26 114.834 48.6347  38
  -1  -7  24 428.352 62.3126  22
  -1  -7  24 381.465 69.5794  25
  -1  -7  24 311.118 60.0109  20
  -1  -7  23-8.32831 66.1746  22
  -1  -7  23 20.5534 73.5058  25
  -1  -7  23 102.085 65.0963  20
   1   7 -22 325.027 77.1896  24
  -1  -7  22 349.233 89.1148  25
  -1  -7  22 254.348 76.4742  20
   1   7 -21 194.717 82.6682  24
  -1  -7  21 141.143 89.6666  25
  -1  -7  21 129.564 79.5393  20
  -1  -7  20 442.607 90.6414  20
   1   7 -19 192.301 94.9865  24
  -1  -7  19 189.859 94.8018  25
   1   7 -18 447.560 99.1272  24
  -1  -7  18 416.479 102.779  25
  -1  -7  18 420.265 89.5965  20
   1   7 -17 1182.39 113.035  24
  -1  -7  17 1118.49 117.913  25
  -1  -7  17 888.015 104.391  20
   1   7 -16 649.602 102.282  24
  -1  -7  16 699.584 107.920  25
  -1  -7  16 748.121 97.5220  20
   1   7 -15 195.968 94.7633  24
  -1  -7  15 201.796 93.3783  25
  -1  -7  15 68.0581 80.5212  20
   1   7 -14 1242.83 109.798  24
  -1  -7  14 1198.61 111.682  25
  -1  -7  14 978.922 97.6372  20
   1   7 -13 1060.14 103.727  24
  -1  -7  13 1217.05 98.6676  20
  -1  -7  13 1043.25 104.562  25
  -1  -7  12 1064.07 95.4739  20
  -1  -7  12 1073.58 100.659  25
  -1  -7  11 1446.27 99.0917  20
  -1  -7  11 1711.55 106.095  25
  -1  -7  10 62.3015 66.5167  20
  -1  -7   9 14.4299 65.3839  20
  -1  -7   9-1.69455 73.5469  25
  -1  -7   8 521.608 74.8763  25
  -1  -7   7 6121.94 190.877  20
  -1  -7   7 6218.68 195.230  25
  -1  -7   6 435.587 65.7367  20
  -1  -7   6 407.700 72.4365  25
  -1  -7   5-14.3224 61.3019  20
  -1  -7   5 47.7551 61.3103  25
  -1  -7   4 9541.95 209.606  22
  -1  -7   4 10197.1 211.868  20
   1   7  -4 9566.30 213.865  29
  -1  -7   4 9811.10 216.111  26
  -1  -7   3 1264.89 73.0463  22
  -1  -7   3 1359.42 75.8540  20
   1   7  -3 1265.61 78.9275  29
  -1  -7   3 1244.53 80.8382  26
  -1  -7   2 2004.50 93.0841  26
  -1  -7   2 1768.66 77.0982  15
  -1  -7   2 2019.27 85.5402  22
  -1  -7   2 2046.62 88.6866  20
   1   7  -2 2142.28 91.3359  29
  -1  -7   2 2106.99 73.9179  23
  -1  -7   1 9384.48 201.944  22
  -1  -7   1 9749.66 189.802  23
   1   7  -1 9996.46 206.937  29
  -1  -7   1 10124.3 207.283  26
  -1  -7   0 135.771 38.5744  35
  -1  -7   0 164.410 56.2357  22
  -1  -7   0 112.524 46.9263  23
  -1  -7   0 220.150 62.4699  26
  -1  -7  -1 8749.42 166.162  22
  -1  -7  -1 8660.53 170.154  26
  -1  -7  -1 8618.36 146.237  35
  -1  -7  -1 8566.57 155.069  16
  -1  -7  -1 8953.09 158.167  23
  -1  -7  -2 1175.60 67.1200  22
   1   7   2 1050.51 73.6731  18
  -1  -7  -2 1088.57 50.7177  35
  -1  -7  -2 1086.68 72.4851  26
  -1  -7  -2 1132.74 64.2316  23
  -1  -7  -3 2365.14 88.0872  22
   1   7   3 2266.66 88.7190  18
  -1  -7  -3 2280.70 87.8169  26
  -1  -7  -3 2277.47 68.6771  35
  -1  -7  -4 5056.70 153.128  22
  -1  -7  -4 5100.25 153.533  26
   1   7   4 4922.39 158.597  30
   1   7   4 5089.14 156.405  18
  -1  -7  -4 4749.85 139.050  35
  -1  -7  -5 600.770 63.7602  26
   1   7   5 581.195 67.5905  18
   1   7   5 618.678 67.2708  30
  -1  -7  -5 638.903 64.8210  22
  -1  -7  -6 847.610 68.7648  26
   1   7   6 874.984 69.5528  18
  -1  -7  -6 897.812 68.6734  22
   1   7   6 991.524 73.2762  30
  -1  -7  -7 5244.47 161.535  26
  -1  -7  -7 5213.68 161.438  27
   1   7   7 5326.83 165.783  18
  -1  -7  -7 5204.14 165.345  22
   1   7   7 5260.63 172.028  30
   1   7   8 1416.29 87.6387  30
  -1  -7  -8 1380.73 80.8472  26
  -1  -7  -8 1395.06 79.5435  27
   1   7   8 1473.20 85.0712  18
   1   7   9 1297.39 90.2032  30
  -1  -7  -9 1394.00 78.9260  27
  -1  -7  -9 1393.01 77.5867  26
   1   7  10 1783.24 98.7846  30
  -1  -7 -10 1605.37 88.2028  26
   1   7  11 25.9269 63.0339  18
  -1  -7 -11-4.30433 55.3094  26
  -1  -7 -11 25.1920 56.0120  32
   1   7  12 150.316 72.4140  30
   1   7  12 20.6186 66.9683  18
   1   7  13-14.6571 72.5800  30
   1   7  13 10.8467 64.5729  18
   1   7  14 2228.64 124.281  30
   1   7  14 2534.39 118.451  18
   1   7  15 28.4280 81.0354  30
   1   7  15 95.1713 73.3812  18
   1   7  16 176.414 83.6031  30
  -1  -7 -16 344.882 100.877  15
   1   7  16 139.965 73.9515  18
   1   7  17 346.964 91.4042  30
  -1  -7 -17 360.472 82.9547  37
  -1  -7 -17 287.041 104.852  15
   1   7  18 4617.03 182.144  20
   1   7  18 4385.83 179.647  30
   1   7  19 1317.82 113.725  30
   1   7  19 1469.21 116.146  20
   1   7  20-49.9826 85.4898  30
  -1  -7 -20-101.056 96.6353  15
  -1  -7 -21-19.0266 108.617  14
   1   7  21-9.54113 84.2506  20
   1   7  22 1154.76 98.5740  20
   1   7  22 1000.02 90.4153  30
   1   7  23 239.706 74.8160  20
  -1  -7 -23 206.602 77.9354  38
   1   7  23 304.432 73.7353  30
  -1  -7 -23 19.4355 94.8996  14
   1   7  24 551.997 68.0078  20
  -1  -7 -24 546.493 73.1510  38
   1   7  24 465.319 67.3240  30
  -1  -7 -25-23.6517 56.2196  38
   1   7  25-27.9120 47.8022  30
   1   7  25-4.43647 47.7766  20
  -1  -8  24-7.56078 54.8977  25
  -1  -8  23 1141.29 84.8049  25
  -1  -8  23 1012.23 77.9023  22
  -1  -8  23 1056.84 78.1003  20
  -1  -8  22 656.660 78.4614  22
  -1  -8  22 651.398 79.0002  20
  -1  -8  22 812.953 90.8410  25
   1   8 -22 667.819 78.1104  24
  -1  -8  21 119.126 74.2767  20
  -1  -8  21 89.1714 85.1203  25
   1   8 -21 127.853 75.0269  24
  -1  -8  20 49.4562 76.1878  20
  -1  -8  20 2.53636 89.0393  25
   1   8 -20 65.2625 82.0466  24
  -1  -8  19 834.273 99.2147  20
  -1  -8  19 909.607 111.489  25
  -1  -8  18-17.0472 92.8586  25
   1   8 -18-7.83816 91.5828  24
  -1  -8  17 394.922 91.3467  20
  -1  -8  17 458.523 101.031  25
   1   8 -17 300.856 100.216  24
  -1  -8  16-5.12897 87.1298  20
  -1  -8  16-20.0079 96.5134  25
   1   8 -16-21.5462 93.8155  24
  -1  -8  15 50.1691 80.1640  20
  -1  -8  15 58.4365 95.6111  25
   1   8 -15 74.1424 90.2977  24
  -1  -8  14 106.171 81.1620  20
  -1  -8  14 26.6917 91.9494  25
   1   8 -14 97.5322 88.9449  24
  -1  -8  13 303.061 82.3480  20
  -1  -8  13 277.801 92.0904  25
   1   8 -13 285.182 87.1604  24
  -1  -8  12 65.0268 77.4077  20
  -1  -8  12 78.1007 83.2943  25
  -1  -8  11 236.186 76.9917  20
  -1  -8  11 96.9179 80.5472  25
  -1  -8  10 312.097 74.3662  20
  -1  -8  10 244.718 78.2187  25
  -1  -8   9 3661.63 142.571  20
  -1  -8   8 33.3507 64.0585  20
  -1  -8   8 50.6053 68.1770  25
  -1  -8   7 2629.42 115.975  20
  -1  -8   7 2569.79 117.243  25
  -1  -8   6 1003.08 83.3607  25
   1   8  -5 6822.66 211.141  29
  -1  -8   5 6765.93 206.766  22
  -1  -8   5 7010.19 209.921  25
  -1  -8   4 503.776 66.1251  22
  -1  -8   4 420.077 71.1303  26
  -1  -8   4 518.147 70.0478  20
   1   8  -4 449.417 73.3708  29
  -1  -8   3 4197.24 146.599  20
   1   8  -3 4352.92 151.065  29
  -1  -8   3 4389.30 149.880  26
  -1  -8   3 4338.62 146.146  22
   1   8  -2 451.636 69.6138  29
  -1  -8   2 470.758 70.7427  26
  -1  -8   2 516.946 65.3196  22
  -1  -8   1 987.198 69.9283  22
   1   8  -1 1083.00 77.2186  29
  -1  -8   1 996.142 76.0332  26
  -1  -8   0 61.1646 57.5025  15
  -1  -8   0 43.9741 65.8798  26
  -1  -8   0-12.9223 96.3335   7
  -1  -8   0 30.2077 59.4416  22
  -1  -8  -1-20.0624 100.101   7
  -1  -8  -1 311.080 61.4523  22
  -1  -8  -1 200.399 48.4472  16
  -1  -8  -1-1.89155 52.1692  14
  -1  -8  -1 286.358 66.2613  26
  -1  -8  -1 341.486 51.6934  23
  -1  -8  -2-30.7373 106.314   7
  -1  -8  -2 2864.64 91.5379  22
  -1  -8  -2 9.05883 65.3949  14
   1   8   2 2662.83 96.3131  18
  -1  -8  -2 2808.21 97.0751  26
  -1  -8  -2 2660.95 82.6401  23
   1   8   3 10826.9 158.405  18
  -1  -8  -3 11521.0 156.420  26
  -1  -8  -3 10755.3 152.106  22
   1   8   4 4920.44 123.385  18
  -1  -8  -4 4888.84 118.518  26
  -1  -8  -4 4892.63 117.175  22
  -1  -8  -5 15786.6 213.476  22
  -1  -8  -5 15835.7 215.302  26
   1   8   5 15825.8 222.454  30
   1   8   5 15896.3 219.486  18
  -1  -8  -6 1593.13 84.3138  22
  -1  -8  -6 1501.57 79.6493  26
   1   8   6 1504.44 86.0615  30
   1   8   6 1510.99 85.1063  18
  -1  -8  -7 3896.06 138.868  22
   1   8   7 3713.73 143.201  30
  -1  -8  -7 3883.38 133.527  26
   1   8   8 85.3020 67.8953  30
  -1  -8  -8 40.0579 85.7084  14
  -1  -8  -8 55.6347 56.9627  26
   1   8   9 627.417 77.7353  30
  -1  -8  -9 671.560 68.7036  26
   1   8   9 683.600 74.6051  18
   1   8  10 66.6655 63.7184  18
  -1  -8 -10 13.4535 61.1610  26
   1   8  11-25.2114 68.9497  18
   1   8  11-9.82335 71.5287  30
   1   8  12-13.1895 69.6004  18
   1   8  12-23.0670 74.4534  30
   1   8  13 1.97212 69.9528  18
   1   8  13-13.3363 78.6195  30
   1   8  14 3312.83 139.611  18
   1   8  14 3423.09 149.085  30
  -1  -8 -15 2094.22 147.002  15
   1   8  15 2483.96 120.240  18
   1   8  15 2285.16 127.526  30
  -1  -8 -16 128.288 100.444  15
   1   8  16 228.106 74.4697  18
   1   8  16 98.7083 82.7209  30
   1   8  17 1901.27 121.669  30
  -1  -8 -17 1789.40 138.368  15
   1   8  18 604.967 94.4007  30
   1   8  18 720.299 100.878  20
  -1  -8 -19-9.96270 110.095  14
   1   8  19 110.129 85.7018  30
  -1  -8 -19 66.7385 95.2600  15
  -1  -8 -20-12.4712 111.781  14
  -1  -8 -20 2.59537 92.1931  15
   1   8  20 79.3671 78.0853  20
   1   8  21 706.263 88.8247  30
   1   8  21 787.300 93.0957  20
  -1  -8 -21 480.903 94.6890  15
   1   8  22 1191.45 94.6174  20
  -1  -8 -22 1201.24 92.9534  38
   1   8  22 1035.31 88.0289  30
   1   8  23 23.3640 66.1278  20
  -1  -8 -23 23.2420 67.1773  38
   1   8  23 68.7274 62.2285  30
   1   8  24 144.907 57.3872  20
  -1  -8 -24 165.160 59.9024  38
   1   8  24 99.8987 53.0400  30
  -1  -8 -25 748.943 60.4248  38
  -1  -9  23-86.1472 60.2833  25
  -1  -9  23-50.4066 51.5787  20
  -1  -9  23-20.0195 51.4605  22
  -1  -9  22-1.72484 70.0643  25
  -1  -9  22 12.1398 61.1097  20
  -1  -9  22 6.02574 63.1315  22
  -1  -9  21 178.871 68.6886  20
   1   9 -21 169.714 72.7749  24
  -1  -9  21 196.538 77.0005  25
  -1  -9  21 146.070 71.8921  22
  -1  -9  20 790.968 89.6736  20
   1   9 -20 806.846 91.7684  24
  -1  -9  20 928.285 99.5891  25
  -1  -9  20 885.177 94.4845  22
  -1  -9  19 1034.06 97.0271  20
   1   9 -19 862.147 96.9620  24
  -1  -9  19 910.747 107.027  25
  -1  -9  19 932.504 96.3530  22
  -1  -9  18 77.5658 82.3977  20
   1   9 -18 17.6519 90.6987  24
  -1  -9  18 21.8484 94.3422  25
  -1  -9  18-19.3842 81.6912  22
  -1  -9  17 181.069 94.7326  25
   1   9 -17 169.559 94.7735  24
  -1  -9  16 3488.63 162.578  20
  -1  -9  16 3705.66 171.478  25
   1   9 -16 3649.18 170.926  24
  -1  -9  15 58.6575 85.0661  20
  -1  -9  15 238.134 98.1854  25
   1   9 -15 165.714 96.2446  24
  -1  -9  14 4000.95 172.811  20
  -1  -9  14 4036.38 180.794  25
   1   9 -14 4375.69 181.314  24
  -1  -9  13 98.2981 88.2192  25
  -1  -9  13 161.641 82.9869  20
  -1  -9  12 37.8655 85.2911  25
  -1  -9  12 60.0740 75.6079  20
  -1  -9  11 126.093 88.8711  25
  -1  -9  11 112.142 77.1287  20
  -1  -9  10 256.230 83.2163  25
  -1  -9  10 228.764 74.9596  20
  -1  -9   9 671.286 82.4825  20
  -1  -9   9 698.763 89.1206  25
  -1  -9   9 717.835 84.6740  22
  -1  -9   8 391.008 74.6783  20
  -1  -9   8 383.120 82.6189  25
  -1  -9   8 470.428 77.3823  22
  -1  -9   7 1226.55 88.0932  20
  -1  -9   7 923.075 82.2191  22
  -1  -9   6 90.5860 65.2724  20
  -1  -9   6 39.9844 67.7720  25
  -1  -9   6 163.045 65.9411  22
  -1  -9   5 60.7825 67.5617  20
  -1  -9   5 176.386 73.0809  25
   1   9  -4 582.474 80.3577  29
  -1  -9   4 715.105 82.3092  26
   1   9  -3 6339.44 205.035  29
  -1  -9   3 6604.41 204.919  26
   1   9  -2 1395.83 93.7726  29
  -1  -9   2 1364.51 85.6621  22
  -1  -9   2 1358.72 92.7042  26
   1   9  -1 3964.15 133.200  29
  -1  -9   1 3839.53 126.818  22
  -1  -9   1 3891.06 133.854  26
  -1  -9   0 252.841 70.6402  26
  -1  -9   0 130.544 49.0458  16
  -1  -9   0 132.865 61.8595  15
   1   9   0 249.353 68.4360  29
  -1  -9   0 225.653 65.1255  22
  -1  -9  -1 4993.77 142.948  26
  -1  -9  -1 5041.42 135.337  22
  -1  -9  -2 180.811 105.607   7
  -1  -9  -2 21.0983 56.3592  22
  -1  -9  -2 37.9580 65.9874  26
  -1  -9  -3 14023.0 212.109  22
  -1  -9  -3 14256.6 215.602  26
  -1  -9  -4 49.1434 98.6908   7
  -1  -9  -4 124.874 63.4744  22
  -1  -9  -4 143.618 63.8923  26
  -1  -9  -5-36.7821 104.059   7
  -1  -9  -5 245.833 64.8648  26
  -1  -9  -6 1.45278 56.7096  26
   1   9   6 3.12202 67.1540  18
  -1  -9  -7-23.8636 61.3208  26
   1   9   7 14.6773 63.8350  18
  -1  -9  -7-89.6888 66.3997  22
   1   9   7-8.51120 68.3034  30
   1   9   8 2290.28 108.399  18
  -1  -9  -8 2040.11 103.136  26
  -1  -9  -9 2768.56 104.880  26
   1   9   9 2918.51 115.571  30
  -1  -9  -9 12.2023 105.502   7
  -1  -9  -9 8.84256 91.5049  14
   1   9   9 3489.46 116.229  18
   1   9  10 1492.68 97.5647  30
   1   9  10 1718.93 99.9934  18
   1   9  11-50.7551 74.1681  30
  -1  -9 -11-15.8962 100.784  14
   1   9  11-19.8620 71.7658  18
   1   9  12 17.8523 76.2866  30
  -1  -9 -12-53.6340 108.560  14
   1   9  12 116.902 77.1257  18
   1   9  13 2122.16 119.831  30
   1   9  13 2432.56 115.041  18
   1   9  14 955.852 97.0160  30
   1   9  14 1049.43 88.1016  18
   1   9  15 514.328 89.9298  30
  -1  -9 -15 383.173 111.849  15
   1   9  15 477.597 82.4729  18
   1   9  16 126.825 86.7243  30
  -1  -9 -16 154.481 107.292  15
   1   9  16 233.166 78.8370  18
  -1  -9 -16-22.9884 110.133  14
   1   9  17 1231.94 111.016  30
   1   9  18 49.4398 84.2903  30
  -1  -9 -18-2.92554 99.8554  15
  -1  -9 -18 43.6154 81.0432  37
  -1  -9 -18 28.0773 101.963  14
   1   9  19 646.315 89.7008  20
  -1  -9 -19 730.351 114.917  15
   1   9  19 621.857 92.8642  30
  -1  -9 -20-18.1004 95.5194  14
   1   9  20 202.676 80.3265  30
   1   9  20 241.316 85.6451  20
  -1  -9 -20 239.401 94.8103  15
   1   9  21 66.1730 73.1338  30
   1   9  21 51.1201 76.6749  20
  -1  -9 -21 13.5418 74.7900  38
  -1  -9 -21 67.1867 82.7548  15
  -1  -9 -22 207.769 70.0102  38
  -1  -9 -22 31.5099 75.8769  14
   1   9  22 106.962 66.4769  30
   1   9  22 206.217 71.9818  20
   1   9  23 49.0689 59.1934  20
   1   9  23 28.5733 55.5132  30
  -1  -9 -23 29.7778 57.7706  38
  -1  -9 -24 547.594 59.0616  38
  -1 -10  23 26.1008 46.2170  25
  -1 -10  22 110.761 61.5330  25
  -1 -10  22 70.5663 53.6686  22
  -1 -10  21 939.178 78.0681  22
  -1 -10  21 857.552 77.6309  20
  -1 -10  21 854.874 85.4412  25
   1  10 -21 875.628 77.9176  24
  -1 -10  20 74.0117 69.7190  22
  -1 -10  20 122.353 68.2890  20
  -1 -10  20 158.654 80.3795  25
   1  10 -20 91.4422 72.1803  24
  -1 -10  19 219.074 78.6053  22
  -1 -10  19 177.360 77.4780  20
  -1 -10  19 153.439 87.7919  25
   1  10 -19 65.6251 78.9910  24
  -1 -10  18 56.0723 79.4157  22
  -1 -10  18 155.989 82.2394  20
  -1 -10  18 7.61764 88.9271  25
   1  10 -18-32.9707 80.1439  24
  -1 -10  17 78.9087 81.8613  22
  -1 -10  17-45.7904 78.0226  20
  -1 -10  17-54.0678 92.8756  25
   1  10 -17 35.6691 90.1603  24
  -1 -10  16 22.3351 90.9436  25
   1  10 -16-8.00756 92.1125  24
  -1 -10  15 3681.01 165.984  22
  -1 -10  15 3833.43 168.452  20
  -1 -10  15 3797.43 176.974  25
   1  10 -15 3958.35 176.365  24
  -1 -10  14 289.556 90.8454  22
  -1 -10  14 518.516 90.9441  20
  -1 -10  14 415.684 101.716  25
   1  10 -14 470.017 102.998  24
  -1 -10  13 1131.72 109.945  25
  -1 -10  13 870.739 100.024  22
  -1 -10  13 1068.04 101.253  20
  -1 -10  12 1328.67 113.020  25
  -1 -10  12 1300.12 108.050  22
  -1 -10  12 1188.20 107.487  20
  -1 -10  11 25.3563 89.4907  25
  -1 -10  11 74.0625 80.2823  22
  -1 -10  11 96.4091 79.5804  20
  -1 -10  10 651.908 95.8965  25
  -1 -10  10 718.398 91.4607  22
  -1 -10  10 678.828 91.8386  20
  -1 -10   9 1453.81 109.100  25
  -1 -10   9 1550.30 105.066  22
  -1 -10   9 1427.82 101.610  20
  -1 -10   8 120.827 76.4301  25
  -1 -10   8 6.04107 72.0994  22
  -1 -10   8-8.24832 69.7059  20
  -1 -10   7 4018.27 162.171  25
  -1 -10   7 4026.98 156.575  22
  -1 -10   7 4215.25 157.505  20
  -1 -10   6 2207.01 118.199  25
  -1 -10   6 1984.54 111.926  20
  -1 -10   6 2173.56 112.375  22
  -1 -10   5 1257.38 91.3585  22
  -1 -10   4 1426.25 145.012   7
  -1 -10   4 362.699 72.4441  22
  -1 -10   3 173.640 112.180   7
  -1 -10   3 52.3888 63.3653  22
  -1 -10   2 3256.17 115.968  22
   1  10  -2 3173.44 124.261  29
  -1 -10   1 84.3114 70.0839  26
   1  10  -1 65.6551 70.4669  29
  -1 -10   0 2355.19 107.927  26
   1  10   0 2621.33 107.063  18
   1  10   0 2479.02 109.853  29
   1  10   1 125.095 70.0298  18
  -1 -10  -1 113.095 73.6588  26
   1  10   2 546.378 73.4529  18
  -1 -10  -2 419.913 73.4313  26
  -1 -10  -3 11.4973 67.0624  26
  -1 -10  -3 42.0383 61.0969  22
   1  10   3 68.8375 67.4255  18
  -1 -10  -4 59.0905 65.0624  26
  -1 -10  -4 47.5840 61.2210  22
  -1 -10  -4-34.5308 106.852   7
   1  10   4 15.3881 66.5138  18
   1  10   5 8.68338 68.4490  18
  -1 -10  -5 27.5728 60.3030  22
  -1 -10  -5 59.5931 68.7211  26
   1  10   6 2372.86 105.608  18
  -1 -10  -6 2384.07 99.9784  22
  -1 -10  -7 611.496 78.8903  22
   1  10   7 697.198 83.6417  18
   1  10   8 162.424 72.4399  18
   1  10   9 103.861 73.7069  18
   1  10   9 91.5117 71.2997  30
  -1 -10  -9 51.5677 67.5318  26
   1  10  10-2.08628 74.3831  18
   1  10  10-15.1971 77.0801  30
   1  10  11 607.306 84.5951  18
   1  10  11 521.664 83.8918  30
   1  10  12 384.356 81.5985  18
   1  10  12 272.428 82.9850  30
  -1 -10 -13 481.752 111.333  15
   1  10  13 529.645 86.0218  18
   1  10  13 447.941 91.0256  30
   1  10  14 465.253 88.4469  18
   1  10  14 591.713 91.3515  30
  -1 -10 -15 1618.97 141.287  15
   1  10  15 1674.08 111.161  18
   1  10  15 1644.62 119.859  30
   1  10  16 676.566 87.9986  18
   1  10  16 603.706 93.7764  30
   1  10  17-7.32659 80.3888  30
  -1 -10 -17 30.0570 104.187  15
   1  10  18 25.7453 77.1259  30
  -1 -10 -18 8.59155 101.965  15
  -1 -10 -19-30.1367 89.4792  14
   1  10  19 47.6274 79.8519  20
   1  10  19 108.461 76.1209  30
  -1 -10 -19 90.9739 99.0145  15
  -1 -10 -20 22.0864 82.1973  14
   1  10  20 104.722 72.7271  20
  -1 -10 -20 316.260 76.4554  38
   1  10  20 117.317 74.7423  30
  -1 -10 -20 30.7314 91.4657  15
  -1 -10 -21 497.888 73.0324  38
  -1 -10 -21 461.281 83.7646  15
   1  10  21 665.879 81.1489  20
   1  10  22 384.564 66.5662  20
  -1 -10 -22 303.591 62.8492  38
   1  10  23 47.1195 51.4563  20
  -1 -10 -23 75.3853 53.7796  23
  -1 -10 -23 79.9156 50.5339  38
  -1 -11  22 407.972 54.5638  25
  -1 -11  21 291.498 63.5647  25
  -1 -11  21 173.063 54.7569  22
   1  11 -20 59.8197 64.3478  24
  -1 -11  20 29.5763 70.1159  25
  -1 -11  20-4.51969 61.7891  22
   1  11 -19 427.902 78.9398  24
  -1 -11  19 409.664 83.7989  25
  -1 -11  19 268.857 69.4041  22
  -1 -11  18 1432.48 98.9477  20
   1  11 -18 1466.18 105.832  24
  -1 -11  18 1534.56 109.242  25
  -1 -11  18 1226.13 98.5309  22
  -1 -11  17 37.8170 77.2990  20
   1  11 -17-63.6819 86.2891  24
  -1 -11  17-7.44970 85.0138  25
  -1 -11  17-26.1884 74.5632  22
  -1 -11  16 165.754 82.6952  20
  -1 -11  16 158.171 81.3149  22
   1  11 -15 125.394 93.9448  24
  -1 -11  15 166.709 89.9804  25
  -1 -11  14-100.918 81.5426  20
   1  11 -14 54.8704 97.0422  24
  -1 -11  14 36.0859 95.6992  25
  -1 -11  14-24.8221 83.9897  22
  -1 -11  13 2499.93 143.394  25
  -1 -11  13 2271.98 129.066  20
  -1 -11  13 2200.26 133.728  22
  -1 -11  12 2248.44 130.761  20
  -1 -11  12 2096.61 130.428  22
  -1 -11  11 121.700 88.6533  25
  -1 -11  11 36.9611 79.0688  20
  -1 -11  11 60.2188 85.7774  22
  -1 -11  10 10.1890 89.9728  25
  -1 -11  10 67.2720 81.8796  20
  -1 -11  10-14.0569 81.4101  22
  -1 -11   9 269.184 89.0413  25
  -1 -11   9 258.727 81.0847  20
  -1 -11   9 258.784 80.4312  22
  -1 -11   8 1018.88 98.5310  25
  -1 -11   8 830.106 92.5529  22
  -1 -11   7 2829.67 139.948  25
  -1 -11   7 2860.71 130.685  22
  -1 -11   6 2909.78 133.992  25
  -1 -11   6 2683.86 129.038  22
  -1 -11   5 690.278 90.0554  25
  -1 -11   5 773.040 82.7606  22
   1  11  -4 1115.57 95.4529  29
  -1 -11   4 982.553 84.6181  22
  -1 -11   3 1593.81 102.406  22
   1  11  -3 1597.99 107.797  29
  -1 -11   3 1386.90 144.598   7
  -1 -11   3 1767.75 109.512  26
  -1 -11   2 79.6251 67.9435  22
   1  11  -2 2.02450 74.4646  29
  -1 -11   2 44.4800 75.6522  26
  -1 -11   1 2882.33 119.729  22
   1  11  -1 2794.26 126.367  29
   1  11  -1 3005.98 121.435  18
  -1 -11   1 3150.64 127.674  26
  -1 -11   0 8.75711 66.4623  22
   1  11   0 66.7841 75.9161  29
   1  11   0 81.0431 69.9007  18
  -1 -11   0 81.3149 77.0208  26
  -1 -11  -1 1791.47 97.8282  22
   1  11   1 1782.30 107.086  29
  -1 -11  -1 1859.85 103.409  26
   1  11   1 1788.40 101.887  18
  -1 -11  -2 49.1098 66.9951  22
   1  11   2 36.0441 72.9986  18
  -1 -11  -3 8062.66 189.617  22
   1  11   3 7938.46 195.861  18
  -1 -11  -3 8104.99 193.678  26
  -1 -11  -4 444.469 77.0622  22
   1  11   4 582.220 81.8152  18
  -1 -11  -4 512.069 78.9771  26
  -1 -11  -5 4459.33 165.038  15
  -1 -11  -5 4866.12 150.515  22
   1  11   5 4725.71 158.158  18
  -1 -11  -5 4674.88 152.969  26
  -1 -11  -6 31.8210 68.3178  22
   1  11   6 70.0693 74.0342  18
  -1 -11  -6 98.6879 71.7927  26
   1  11   7 2829.96 128.079  18
  -1 -11  -7 2645.34 124.971  22
  -1 -11  -7 2599.45 125.539  26
   1  11   8 1834.87 109.992  18
  -1 -11  -8 1899.76 105.268  26
   1  11   9 1731.03 107.829  18
  -1 -11  -9 1622.84 100.499  26
   1  11  10 47.4062 76.6680  18
  -1 -11 -10 59.1040 96.7486  15
   1  11  11 918.810 91.7333  18
  -1 -11 -11 345.093 110.880  15
   1  11  12 4671.24 160.285  18
  -1 -11 -12 1929.22 161.895  15
   1  11  13 311.353 80.2926  18
  -1 -11 -13 243.825 112.135  15
   1  11  14 114.278 85.0120  30
   1  11  14 143.912 75.1638  18
  -1 -11 -14 62.3731 110.450  15
   1  11  15 142.942 75.0674  18
   1  11  15 66.4887 84.2194  30
  -1 -11 -16 249.142 105.811  15
   1  11  16 314.700 83.2419  30
   1  11  17 144.741 68.5719  18
  -1 -11 -17 14.5536 100.030  15
  -1 -11 -18 649.313 106.955  15
  -1 -11 -18 782.652 85.1106  38
  -1 -11 -18 774.413 91.0758  37
  -1 -11 -19 269.905 73.1397  37
  -1 -11 -19 193.287 93.6609  15
   1  11  19 284.626 79.1487  20
  -1 -11 -20-25.6965 85.2248  15
   1  11  20 45.1106 68.5850  20
  -1 -11 -21 38.6480 71.7424  15
  -1 -11 -21-4.40136 60.7161  23
   1  11  21-70.8144 62.4899  20
  -1 -11 -22 110.258 54.5284  23
   1  11  22 74.9237 54.5445  20
  -1 -12  21-7.14768 44.8836  25
   1  12 -20 267.699 57.3247  24
  -1 -12  20 357.732 63.4012  25
   1  12 -19 587.207 71.4351  24
  -1 -12  19 457.846 74.8833  25
  -1 -12  19 585.919 67.4728  22
  -1 -12  18 130.449 68.4067  22
   1  12 -18 153.845 74.8175  24
  -1 -12  18 134.087 77.8160  25
  -1 -12  17 264.227 75.9156  22
   1  12 -17 140.556 81.5121  24
  -1 -12  17 154.969 79.4567  25
  -1 -12  16 1188.53 100.931  22
   1  12 -16 1302.82 110.117  24
  -1 -12  16 1462.30 109.716  25
  -1 -12  15-6.73412 80.1059  22
  -1 -12  14 56.4324 79.3555  22
   1  12 -14-18.5022 86.6246  24
  -1 -12  14-13.2184 89.1748  25
  -1 -12  13 86.2347 94.4385  25
  -1 -12  12 148.979 96.5441  25
  -1 -12  12 132.226 82.1923  22
  -1 -12  11 359.626 96.5566  25
  -1 -12  11 455.223 90.9125  22
  -1 -12  10 2474.20 136.532  25
  -1 -12  10 2266.69 128.153  22
  -1 -12   9 1288.36 109.906  25
  -1 -12   9 1249.51 109.062  22
  -1 -12   8 148.414 83.4382  25
  -1 -12   8 167.587 82.9216  22
  -1 -12   7 1251.42 107.465  25
  -1 -12   7 1244.99 101.803  22
  -1 -12   6 4595.70 181.675  25
  -1 -12   6 4398.14 174.096  22
  -1 -12   5 15.9488 81.1596  25
  -1 -12   5 34.4212 76.6690  22
   1  12  -4 3528.88 154.443  29
  -1 -12   4 3518.85 151.524  25
  -1 -12   4 3480.59 144.532  22
  -1 -12   3 3343.83 136.827  22
   1  12  -3 3642.79 149.896  29
  -1 -12   2 114.487 73.5350  22
   1  12  -2 120.154 81.0876  29
   1  12  -2 205.265 77.1041  18
  -1 -12   2 137.860 80.7999  26
  -1 -12   1 2351.35 119.190  22
   1  12  -1 2466.63 130.731  29
   1  12  -1 2502.42 123.352  18
  -1 -12   1 2398.02 129.240  26
  -1 -12   0 5175.82 181.413  22
   1  12   0 5489.88 189.488  29
   1  12   0 5207.79 185.691  18
  -1 -12   0 5222.42 189.096  26
  -1 -12  -1 39.1930 65.4696  22
   1  12   1 90.1990 78.8890  29
   1  12   1 61.2523 75.0664  18
  -1 -12  -1 19.2776 75.3299  26
  -1 -12  -2 142.480 116.625   7
  -1 -12  -2 202.149 74.8828  22
   1  12   2 281.237 80.9238  29
  -1 -12  -2 222.753 81.5719  26
   1  12   2 151.160 74.2896  18
  -1 -12  -3 2755.49 120.490  22
  -1 -12  -3 2738.65 125.684  26
   1  12   3 2788.78 125.627  18
   1  12   4 358.882 84.7736  18
  -1 -12  -4 389.042 76.5960  22
  -1 -12  -4 338.343 84.0902  26
  -1 -12  -4 97.0215 84.5668  15
   1  12   5 166.999 80.4063  18
  -1 -12  -5 197.182 72.9945  22
  -1 -12  -5 342.437 113.744   7
  -1 -12  -5 194.778 77.3212  26
  -1 -12  -5 64.3621 87.6287  15
   1  12   6 922.977 95.2267  18
  -1 -12  -6 973.373 90.8656  22
  -1 -12  -6 669.793 108.197  15
  -1 -12  -6 913.846 89.2067  26
  -1 -12  -7 123.620 99.4761  15
   1  12   7 148.265 78.9178  18
  -1 -12  -7 221.434 77.1308  26
  -1 -12  -7 141.725 72.2816  22
  -1 -12  -8 387.336 103.809  15
  -1 -12  -8 447.595 81.9273  26
   1  12   8 523.848 89.8201  18
   1  12   9 3928.40 157.588  18
  -1 -12  -9 2961.80 171.961  15
   1  12  10 412.290 91.1036  18
  -1 -12 -10 156.508 105.738  15
   1  12  11 2897.25 133.885  18
  -1 -12 -11 1694.74 143.097  15
   1  12  12 1053.43 96.9005  18
  -1 -12 -12 604.793 114.114  15
   1  12  13 2282.79 126.795  18
  -1 -12 -13 2112.95 151.990  15
   1  12  15 231.697 72.4331  18
  -1 -12 -15 12.0583 102.128  15
   1  12  16 1100.52 90.6002  18
  -1 -12 -16 451.354 114.614  15
  -1 -12 -17 1458.38 125.345  15
  -1 -12 -18-46.2021 72.2800  37
  -1 -12 -18 2.49594 91.7552  15
   1  12  18 28.0466 72.8049  20
  -1 -12 -19 944.885 78.6067  37
   1  12  19 838.646 83.2171  20
  -1 -12 -19 738.044 97.2893  15
  -1 -12 -20 438.952 59.7379  37
  -1 -12 -20 272.697 61.7370  23
  -1 -12 -20 283.336 77.9940  15
   1  12  20 290.480 65.8735  20
   1  12  21 98.0558 53.3175  20
  -1 -13  19 358.537 58.9941  25
   1  13 -19 301.539 57.1272  24
   1  13 -19 227.490 49.5475  18
  -1 -13  18 956.269 78.7639  25
   1  13 -18 916.419 77.1269  24
  -1 -13  17 11.8286 64.1479  16
   1  13 -17 113.108 70.8538  24
  -1 -13  17 148.276 72.5990  25
  -1 -13  17 164.901 64.5488  22
   1  13 -16 101.120 80.6496  24
  -1 -13  16 195.775 76.2772  25
  -1 -13  16 119.689 68.6440  22
   1  13 -15 67.3381 79.7332  24
  -1 -13  15-2.23236 79.4094  25
  -1 -13  15 25.6382 69.4644  22
   1  13 -14 38.9011 88.2092  24
  -1 -13  14 97.9598 86.4501  25
  -1 -13  14 23.3547 72.6226  22
  -1 -13  13-38.0835 73.9863  22
  -1 -13  12 469.075 93.9405  25
  -1 -13  12 416.029 86.2185  22
  -1 -13  11 480.647 96.6532  25
  -1 -13  10 120.087 89.6849  25
  -1 -13  10 107.927 77.7817  22
  -1 -13   9 30.9729 88.4580  25
  -1 -13   9 55.1154 80.7539  22
  -1 -13   8-78.4936 88.1129  25
  -1 -13   8 64.2493 74.7483  22
  -1 -13   7 52.1852 81.9201  25
  -1 -13   7 138.914 81.3655  22
  -1 -13   6 112.412 85.8967  25
  -1 -13   6 83.6239 80.8686  22
  -1 -13   5 3518.89 156.059  25
  -1 -13   5 3283.83 146.203  22
   1  13  -4 8972.25 286.598  18
  -1 -13   4 9054.10 287.650  25
  -1 -13   4 9062.55 279.759  22
  -1 -13   3-6.60120 78.8167  22
  -1 -13   3-71.0775 79.1257  25
   1  13  -3-12.5235 85.5765  29
   1  13  -3 14.2168 78.0810  18
  -1 -13   2-3.59185 128.240   7
  -1 -13   2 15.1925 76.0033  22
   1  13  -2 7.42593 83.0176  29
   1  13  -2-14.0185 75.3411  18
  -1 -13   2 34.3750 85.6522  26
  -1 -13   1 709.244 86.8324  22
   1  13  -1 810.510 95.6665  29
   1  13  -1 754.829 91.9746  18
  -1 -13   1 850.338 97.5407  26
  -1 -13   0 385.553 77.0325  22
   1  13   0 288.733 86.0902  29
   1  13   0 254.814 84.0499  18
  -1 -13   0 242.472 90.9777  26
  -1 -13  -1 2716.23 125.856  22
   1  13   1 2720.42 135.885  29
   1  13   1 2816.88 129.901  18
  -1 -13  -1 2728.65 132.293  26
  -1 -13  -2-2.12902 71.4464  22
   1  13   2-28.8551 80.6744  29
   1  13   2 4.65723 80.6294  18
  -1 -13  -2 9.25645 79.6931  26
  -1 -13  -3 351.381 81.6204  22
   1  13   3 507.105 87.9178  29
   1  13   3 490.868 89.1330  18
  -1 -13  -3 453.191 88.8672  26
  -1 -13  -4 410.767 124.777   7
  -1 -13  -4 382.381 81.8516  22
   1  13   4 406.197 91.3328  29
   1  13   4 467.594 89.2511  18
  -1 -13  -4 365.363 87.0909  26
  -1 -13  -5 1420.73 106.255  26
   1  13   5 1503.70 106.895  18
  -1 -13  -5 1355.49 101.525  22
  -1 -13  -6 2.23508 71.1684  26
   1  13   6-21.3286 81.9850  18
  -1 -13  -6 7.87900 88.5438  15
  -1 -13  -6 52.1156 73.2852  22
  -1 -13  -7 54.7313 96.6268  15
  -1 -13  -7 26.5609 73.2731  26
   1  13   7 143.474 84.9553  18
  -1 -13  -8 1142.23 99.2823  26
   1  13   8 1223.50 106.695  18
  -1 -13  -9 107.991 99.7328  15
   1  13   9 262.728 85.5277  18
  -1 -13 -10 38.7748 100.523  15
   1  13  10 229.659 80.9455  18
   1  13  11 1213.95 108.398  18
   1  13  12 652.665 92.0869  18
  -1 -13 -13 6.00800 97.7983  15
  -1 -13 -14-11.7242 99.0305  15
   1  13  14-73.2764 71.9024  18
  -1 -13 -15 45.3026 101.895  15
   1  13  15 73.5590 70.2412  18
  -1 -13 -16 45.2746 95.5729  15
   1  13  16 38.6182 65.0712  18
  -1 -13 -17-4.86947 89.7082  15
  -1 -13 -17 83.8022 72.3087  37
   1  13  18 78.0013 63.3337  20
  -1 -13 -18 58.2977 81.3124  15
  -1 -13 -18 78.6208 66.1031  37
   1  13  19 1356.58 82.9351  20
  -1 -13 -19 1418.25 79.8354  37
  -1 -13 -20 133.235 67.3804  15
   1  13  20 383.219 57.4545  20
   1  14 -18 176.203 53.1892  24
  -1 -14  17 305.949 62.2015  25
   1  14 -17 346.556 63.4182  24
   1  14 -17 381.277 57.6023  18
   1  14 -16 96.0789 70.1217  24
   1  14 -16 215.629 62.8326  18
  -1 -14  16 1.61879 67.0654  25
  -1 -14  16 16.4859 59.4114  16
   1  14 -15 725.316 82.6395  24
  -1 -14  15 614.866 81.4795  25
  -1 -14  15 464.608 70.1872  22
   1  14 -14 167.492 84.2247  24
  -1 -14  14 40.6085 75.1647  25
  -1 -14  14-47.2052 69.3769  16
  -1 -14  14 7.20966 67.7229  22
   1  14 -13 397.257 87.9474  24
  -1 -14  13 508.342 78.5182  22
  -1 -14  13 560.754 87.8206  25
  -1 -14  12-18.7356 70.3650  22
  -1 -14  12-42.4097 72.9654  16
  -1 -14  12 108.900 83.4491  25
  -1 -14  11-64.2682 76.3144  16
  -1 -14  11 32.7480 75.4544  22
  -1 -14  10 1116.49 95.9470  22
  -1 -14  10 925.049 103.452  25
  -1 -14   9 39.7123 82.0603  25
  -1 -14   8 898.640 97.0887  22
  -1 -14   8 986.077 103.040  25
   1  14  -8 868.080 100.450  18
  -1 -14   7 153.967 81.6548  22
  -1 -14   7 206.675 90.9110  25
   1  14  -7 189.442 84.0213  18
  -1 -14   6 88.4113 78.7864  22
  -1 -14   6 127.036 79.7777  25
   1  14  -6 12.4711 80.7703  18
  -1 -14   5 473.950 87.6505  22
  -1 -14   5 592.589 94.6547  25
   1  14  -5 516.399 90.8693  18
  -1 -14   4 82.6555 78.0775  22
  -1 -14   4 107.872 79.4082  25
   1  14  -4 79.4133 83.3468  18
  -1 -14   3 3934.30 166.164  22
  -1 -14   3 4291.02 172.216  25
   1  14  -3 4103.93 169.901  18
  -1 -14   2 181.582 76.5711  22
  -1 -14   2 111.350 81.8639  25
   1  14  -2 192.274 84.1728  18
   1  14  -2 111.615 91.4522  29
  -1 -14   1 746.509 85.1124  22
   1  14  -1 888.985 101.687  29
   1  14  -1 871.298 95.5045  18
   1  14   0 723.965 102.771  29
   1  14   0 867.501 97.2956  18
  -1 -14   0 779.333 93.5431  22
  -1 -14   0 690.889 101.480  26
   1  14   1 3346.23 155.613  29
   1  14   1 3241.66 148.781  18
  -1 -14  -1 3239.47 143.260  22
  -1 -14  -1 3085.33 149.907  26
   1  14   2 4245.24 180.010  29
   1  14   2 4382.95 174.616  18
  -1 -14  -2 4252.20 167.404  22
  -1 -14  -2 4237.38 176.986  26
   1  14   3 106.531 87.6272  29
   1  14   3 107.268 83.9354  18
  -1 -14  -3 199.438 78.8816  22
  -1 -14  -3 69.5634 85.5371  26
   1  14   4 3284.24 157.276  29
   1  14   4 3255.18 155.195  18
  -1 -14  -4 3497.76 147.342  22
  -1 -14  -4 3382.57 153.929  26
   1  14   5 305.257 90.6691  29
   1  14   5 290.800 87.3232  18
  -1 -14  -5 319.144 81.3166  22
  -1 -14  -5 308.563 82.3987  26
   1  14   6 595.231 96.6113  29
  -1 -14  -6 583.758 87.1339  22
   1  14   6 613.738 94.4799  18
  -1 -14  -6 603.429 87.6571  26
   1  14   7 1276.06 105.308  18
  -1 -14  -7 1153.96 100.815  26
   1  14   8 75.7573 81.3303  18
  -1 -14  -8 62.3030 95.5403  15
   1  14   9 411.484 89.3625  18
  -1 -14 -10 89.8134 100.991  15
  -1 -14 -11-72.8464 103.178  15
   1  14  12 122.451 79.1280  18
  -1 -14 -12 114.771 102.578  15
   1  14  13 925.099 88.8112  18
  -1 -14 -13 434.668 106.651  15
   1  14  14-1.84843 68.1596  18
  -1 -14 -14 42.6929 93.8003  15
   1  14  15 36.8782 62.1616  18
  -1 -14 -15-2.49507 89.0423  15
   1  14  16 27.7853 57.8764  18
  -1 -14 -16-4.55456 82.1309  15
  -1 -14 -17 2.03050 78.2117  15
  -1 -14 -17 29.9136 62.2628  37
  -1 -14 -18-36.7826 72.3105  15
  -1 -14 -18 30.0743 56.4131  37
   1  14  18 15.9901 55.6925  20
  -1 -14 -19 50.3748 47.5356  37
   1  15 -16 219.992 51.4999  18
   1  15 -16 203.642 56.9160  24
   1  15 -15 89.9453 54.8386  18
   1  15 -15 131.707 64.8683  24
   1  15 -14 241.945 63.2778  18
  -1 -15  14 237.378 67.8202  25
   1  15 -14 185.413 74.0305  24
  -1 -15  13 572.987 76.4362  25
   1  15 -13 492.234 74.8908  18
   1  15 -13 612.939 83.6049  24
   1  15 -12 51.1956 78.4237  24
   1  15 -12 26.3658 69.4498  18
  -1 -15  12 13.5016 72.9267  25
  -1 -15  12 60.5427 66.7399  22
   1  15 -11 6.07092 72.2186  18
  -1 -15  11 37.0197 77.0144  25
  -1 -15  11 24.2127 65.6007  22
   1  15 -10 873.843 93.8010  18
  -1 -15  10 910.993 94.3916  25
  -1 -15  10 804.394 82.8324  22
   1  15  -9 133.873 79.2161  18
  -1 -15   9 145.990 77.8762  22
   1  15  -8 85.3848 80.8934  18
  -1 -15   8-14.8541 74.5634  22
  -1 -15   7 529.761 86.1245  22
  -1 -15   7 518.598 91.2821  25
  -1 -15   6 1893.05 116.947  25
  -1 -15   5 1099.99 189.535   1
  -1 -15   5 174.798 83.6909  25
   1  15  -4 477.378 92.5765  18
  -1 -15   4 579.446 83.3837  22
  -1 -15   4 519.451 90.2955  25
  -1 -15   3 249.718 82.1060  22
   1  15  -3 220.985 85.4539  18
  -1 -15   2 53.9530 75.9589  22
   1  15  -2 57.3026 84.9595  18
   1  15  -1 547.460 99.2436  29
  -1 -15   1 623.431 89.0158  22
   1  15  -1 649.734 94.1155  18
   1  15   0 121.538 93.5307  29
  -1 -15   0 46.8821 76.1789  22
   1  15   0 64.7680 83.8708  18
  -1 -15  -1 2740.61 133.472  26
   1  15   1 2748.64 141.396  29
  -1 -15  -1 2722.33 126.973  22
   1  15   1 2637.00 133.937  18
  -1 -15  -2 8084.70 217.360  26
  -1 -15  -2 7801.96 207.729  22
   1  15   2 8224.47 221.726  29
   1  15   2 7951.54 219.315  18
  -1 -15  -3 681.903 86.4306  22
   1  15   3 679.741 94.3139  29
   1  15   3 579.929 94.8404  18
  -1 -15  -3 572.214 94.6450  26
  -1 -15  -4 571.122 83.4565  22
   1  15   4 596.241 93.3596  29
   1  15   4 679.815 92.2940  18
  -1 -15  -4 597.464 87.6463  26
  -1 -15  -5 2374.01 124.906  22
   1  15   5 2486.08 134.084  18
   1  15   5 2402.55 136.236  29
  -1 -15  -5 2459.44 128.616  26
   1  15   6 259.472 85.9174  18
   1  15   6 244.720 88.5157  29
  -1 -15  -6 198.437 80.5043  26
   1  15   7 158.051 81.7681  29
  -1 -15  -8-2.63035 89.6411  15
   1  15   8 28.6187 81.3174  29
  -1 -15  -9 47.6968 94.8301  15
   1  15   9 61.9244 78.5625  18
   1  15   9 9.29979 79.6397  29
   1  15  10 679.011 89.1729  18
  -1 -15 -10 374.609 103.378  15
   1  15  11 161.382 75.8275  18
  -1 -15 -11-12.9655 94.0965  15
   1  15  12 44.3467 71.1655  18
  -1 -15 -12 32.6720 87.4633  15
   1  15  13-52.4791 67.6735  18
  -1 -15 -13 88.1481 86.9665  15
   1  15  14 71.1242 60.3192  18
  -1 -15 -14-2.23253 83.5004  15
   1  15  15 52.2313 55.6336  18
  -1 -15 -15 79.5702 80.7582  15
  -1 -15 -16 174.450 76.3654  15
  -1 -15 -16 338.067 64.3325  37
   1  15  16 332.409 59.6452  29
  -1 -15 -17 59.2569 67.3955  15
   1  15  17 103.640 49.8965  20
   1  15  17 84.9902 46.4891  29
  -1 -15 -17 90.4028 55.6597  37
  -1 -15 -18-0.95111 43.2012  37
   1  16 -15 541.766 57.7163  24
   1  16 -14 1000.85 67.1287  18
   1  16 -14 1041.10 73.2822  24
   1  16 -13 125.797 58.0138  18
   1  16 -13 117.986 64.6835  24
   1  16 -12 890.961 75.7249  18
   1  16 -12 926.670 83.9285  24
   1  16 -11 474.551 72.6862  18
   1  16 -11 578.782 84.3339  24
   1  16 -10 79.3719 69.5920  18
   1  16  -9 56.0817 72.9131  18
  -1 -16   8 2671.71 121.522  22
   1  16  -8 2718.93 130.315  18
  -1 -16   7 53.2702 72.9647  25
   1  16  -7 59.4184 74.5153  18
  -1 -16   7 114.831 69.4400  22
  -1 -16   6 217.544 112.112   3
   1  16  -6 39.6360 77.5434  18
  -1 -16   6 58.4063 69.9540  22
   1  16  -5 1611.34 105.481  18
  -1 -16   5 1622.83 101.288  22
  -1 -16   4 74.6555 167.852   1
   1  16  -4 119.704 82.4469  18
  -1 -16   4 164.475 73.7389  22
  -1 -16   3 383.891 194.591   1
   1  16  -3 348.504 83.5555  18
  -1 -16   3 461.691 78.8102  22
   1  16  -2 2102.51 122.901  18
  -1 -16   2 1930.26 113.538  22
  -1 -16   1 1016.19 89.7844  22
   1  16   0 161.565 80.8117  29
  -1 -16   0 284.497 76.5477  22
   1  16   1 85.4312 85.2551  29
   1  16   2 645.975 97.1666  29
   1  16   3 660.313 97.2983  29
   1  16   3 809.050 92.2622  18
   1  16   4 860.477 101.005  29
   1  16   4 965.121 98.3185  18
   1  16   5 77.6484 81.5595  18
   1  16   6 62.4572 78.8017  18
   1  16   7 224.842 79.4136  18
   1  16   8 587.482 85.4289  29
   1  16   8 761.617 89.7990  18
   1  16   9 524.628 80.2464  18
   1  16   9 517.874 84.4100  29
  -1 -16  -9 477.091 89.7991  15
   1  16  10 38.4588 70.5983  29
   1  16  10-32.0469 69.0883  18
  -1 -16 -10-47.0043 68.4289  32
  -1 -16 -10 70.6090 99.9855   3
  -1 -16 -10-43.3522 80.5507  15
   1  16  11 238.678 66.9821  18
   1  16  11 274.804 71.3205  29
  -1 -16 -11 142.357 82.5642  15
   1  16  12 144.077 63.9417  18
   1  16  12 69.0195 65.1407  29
  -1 -16 -12 19.9660 77.5101  15
   1  16  13 575.055 64.4534  18
   1  16  13 389.929 66.5330  29
  -1 -16 -13 351.160 81.9411  15
   1  16  14 547.566 59.5203  18
   1  16  14 568.179 63.6303  29
  -1 -16 -15 39.1564 63.9154  15
   1  16  15-10.8174 48.6840  29
  -1 -16 -15 30.4904 57.4293  37
  -1 -16 -16 120.305 51.6852  37
   1  17 -13 51.2305 47.3871  24
   1  17 -12 203.593 58.0523  24
   1  17 -12 166.607 48.9476  18
   1  17 -11 1514.24 91.1734  24
   1  17 -11 1808.63 86.0583  18
   1  17 -10 81.8823 68.5393  24
   1  17 -10-40.1163 58.0947  18
   1  17  -9 669.332 72.1336  18
   1  17  -8 148.352 67.1900  18
   1  17  -7 3.57589 65.4980  18
   1  17  -6 342.412 74.9306  18
   1  17  -5 1916.91 98.0309  18
  -1 -17   5 50.4466 89.9931   3
   1  17  -4 81.7374 71.0082  18
  -1 -17   4 102.007 105.055   3
  -1 -17   4 54.0238 144.815   1
   1  17  -3 1307.16 93.8751  18
  -1 -17   3-142.155 166.056   1
   1  17  -2 245.111 75.7923  18
  -1 -17   2 53.2329 161.440   1
   1  17  -1 29.1012 75.7456  18
  -1 -17   1-222.242 178.055   1
   1  17   0 460.221 81.0045  18
  -1 -17   0 14.3075 174.567   1
   1  17   1 506.160 80.2394  18
  -1 -17  -1-150.664 180.695   1
   1  17   2 237.195 76.5093  18
   1  17   2 169.251 77.9948  29
   1  17   3 66.0057 75.6625  18
  -1 -17  -3-132.559 183.921   1
   1  17   3-10.4345 75.4346  29
   1  17   4 302.937 77.9642  18
   1  17   4 272.305 79.4478  29
   1  17   5 33.8360 73.3699  18
  -1 -17  -5-4.79010 171.815   1
   1  17   5 73.7120 73.1829  29
   1  17   6 57.8748 69.8306  18
  -1 -17  -6 18.6617 168.106   1
   1  17   6 3.85132 71.0412  29
   1  17   7 9.32370 67.8638  18
  -1 -17  -7 22.4743 159.513   1
   1  17   7 60.9804 71.1244  29
   1  17   8 66.9557 68.2985  18
  -1 -17  -8-98.2435 155.925   1
  -1 -17  -8 7.13876 100.225   3
   1  17   8-36.7529 68.9229  29
   1  17   9 1159.57 82.4653  18
  -1 -17  -9 1122.42 79.6177  32
  -1 -17  -9 40.5542 93.5542   3
  -1 -17  -9 67.8182 147.917   1
   1  17   9 1127.09 82.3923  29
   1  17  10 14.9479 60.1742  18
  -1 -17 -10-25.5449 55.9448  32
  -1 -17 -10-101.964 134.860   1
   1  17  10 16.6005 59.3415  29
   1  17  11 934.550 73.7990  29
  -1 -17 -11 779.631 78.3227  15
   1  17  12-7.19755 51.4436  29
   1  17  12 45.3507 46.8734  18
  -1 -17 -13 184.126 58.0217  37
   1  17  13 104.513 47.0396  29
  -1 -17 -14 20.9671 50.0408  37
   1  18 -10 898.525 64.6088  24
   1  18  -9 504.748 62.8708  24
   1  18  -9 545.881 57.5015  18
   1  18  -8 234.188 56.4783  18
   1  18  -7 1063.15 73.8336  18
   1  18  -6 948.332 75.3885  18
   1  18  -5 123.437 62.3278  18
  -1 -18   4 686.041 86.8326   3
   1  18  -4 656.177 74.6359  18
  -1 -18   3 70.7208 83.7453   3
   1  18  -3 57.5527 65.1191  18
  -1 -18   2 544.662 103.873   3
   1  18  -2 50.3971 64.7943  18
  -1 -18   1-61.0360 96.6916   3
   1  18  -1 64.8406 66.2732  18
  -1 -18   0-37.5124 102.522   3
  -1 -18   0 85.6784 149.320   1
  -1 -18  -1-4.00980 153.170   1
   1  18   1 111.628 66.7635  18
  -1 -18  -2 48.9675 158.554   1
   1  18   2 221.392 68.6685  18
  -1 -18  -3-98.3341 157.355   1
   1  18   3 198.844 67.8565  18
  -1 -18  -4-272.440 163.639   1
   1  18   4-32.9175 63.6186  18
  -1 -18  -5-57.2457 98.9838   3
  -1 -18  -5-219.007 160.686   1
   1  18   6 259.995 62.6242  29
  -1 -18  -6-38.5472 150.129   1
  -1 -18  -6 30.0431 91.8077   3
   1  18   6 225.442 65.1568  18
   1  18   7 39.9544 56.1491  29
  -1 -18  -7-4.01779 87.7917   3
   1  18   7 33.0320 58.5717  18
  -1 -18  -8-76.8863 76.2884   3
   1  18   8 32.9433 54.1178  18
  -1 -18  -8 38.9711 52.8432  32
   1  18   8 2.54507 53.8468  29
   1  18   9 86.7452 51.0964  18
  -1 -18  -9 66.7431 49.4439  32
   1  18   9 150.386 51.2076  29
   1  18  10 134.604 47.0632  29
   1  18  10 198.948 46.4198  18
  -1 -18 -11-27.5573 49.5687  37
  -1 -18 -12-22.3031 43.7707  37
   1  19  -7-24.5806 45.6992  24
   1  19  -5 950.809 63.5942  18
   1  19  -4 838.563 63.4865  18
   1  19  -3 146.089 51.7178  18
   1  19  -2-28.5401 52.6320  18
   1  19  -1 880.172 65.9730  18
  -1 -19   1 93.3965 71.2418   3
   1  19   0 14.1035 52.3606  18
  -1 -19   0 9.28352 71.4163   3
   1  19   1 115.693 54.4207  18
  -1 -19  -1 495.626 88.8864   3
   1  19   2 1018.55 67.7013  18
  -1 -19  -2-15.3526 78.5641   3
   1  19   3 39.8583 52.0653  18
  -1 -19  -3 22.1066 76.9125   3
   1  19   4 10.7945 51.7623  18
   1  19   5-11.3247 48.5628  18
  -1 -19  -5 22.8380 70.3330   3
   1  19   6 36.5015 46.5525  18
  -1 -19  -6 9.38735 48.1184  32
  -1 -19  -6 2.75029 64.1728   3
  -1 -20  -2-44.5500 71.9591   6
  -1 -20  -3 42.9135 72.5297   6
  -2  18   9 117.933 41.4902  29
  -2  18   8 385.657 51.1393  29
  -2  18   7 15.6174 47.8385  29
  -2  18   7 22.2149 45.3216  18
  -2  18   6 32.0312 49.2036  18
  -2  18   5 9.70283 50.8798  18
  -2  18   4 332.199 58.3565  18
  -2  18   3-17.0753 55.0838  18
  -2  18   2 69.4179 53.9226  18
  -2  18   1-24.0942 55.7970  18
  -2  18   0 713.111 68.1074  18
   2 -18   1 21.7837 53.9422  22
  -2  18  -1 54.4545 54.3609  18
   2 -18   2 161.398 55.1615  22
  -2  18  -2 166.975 54.7879  18
   2 -18   3 605.673 62.0550  22
  -2  18  -3 664.779 60.8168  18
   2 -18   4 190.998 52.5158  22
  -2  18  -4 92.3855 50.0650  18
   2 -18   5 79.1741 48.0869  22
  -2  18  -5 43.4789 47.3153  18
  -2  17  12 299.578 46.3501  29
  -2  17  11 87.7518 48.7516  29
  -2  17  11 41.8882 44.5346  18
  -2  17  10 461.252 60.7406  29
  -2  17  10 454.580 57.4356  18
  -2  17   9-28.9762 56.2708  29
  -2  17   9-7.88219 55.8639  18
   2 -17  -8 1156.76 76.5666  26
  -2  17   8 1316.61 83.7297  29
  -2  17   8 1287.67 82.0958  18
   2 -17  -7 402.164 65.1300  26
  -2  17   7 288.743 65.6520  29
  -2  17   7 247.031 65.7293  18
   2 -17  -6 1211.45 83.6442  26
  -2  17   6 1167.86 87.6755  29
  -2  17   6 1198.18 85.1144  18
   2 -17  -5 269.028 70.3912  26
  -2  17   5 286.040 69.9623  18
  -2  17   5 346.642 72.5397  29
   2 -17  -4-79.5122 103.597   7
   2 -17  -4 88.8537 68.8035  26
  -2  17   4 18.3281 66.1999  29
  -2  17   4 98.6393 66.4796  18
  -2  17   3 152.315 72.7294  29
  -2  17   3 186.838 66.1236  18
   2 -17  -3 87.5140 103.387   7
   2 -17  -2 975.634 82.5535  22
  -2  17   2 1074.62 89.6850  29
  -2  17   2 1062.51 83.5468  18
   2 -17  -1 1041.34 85.3094  22
   2 -17  -1 976.664 84.1244  25
  -2  17   1 1059.93 86.1442  18
   2 -17   0 123.771 69.5240  22
   2 -17   0 137.282 68.9931  25
  -2  17   0 68.2345 66.8781  18
   2 -17   1 197.281 65.7325  22
   2 -17   1 177.748 71.6012  25
  -2  17  -1 91.1296 66.9379  18
   2 -17   2 85.4622 67.5378  22
   2 -17   2 70.7186 68.9966  25
  -2  17  -2 119.299 62.6676  18
   2 -17   3 82.1097 65.4052  22
   2 -17   3-22.6216 70.2939  25
  -2  17  -3 110.974 62.1980  18
   2 -17   4 478.412 71.1567  22
   2 -17   4 505.825 76.1796  25
  -2  17  -4 449.796 69.7165  18
   2 -17   5 283.297 67.2596  22
   2 -17   5 148.356 68.4968  25
  -2  17  -5 192.743 62.0803  18
   2 -17   6 15.3904 61.0943  22
   2 -17   6 47.7434 63.4579  25
  -2  17  -6 9.84239 56.7898  18
   2 -17   7-27.6282 59.8539  22
   2 -17   7 95.7064 63.2445  25
  -2  17  -7 70.3285 53.2544  18
   2 -17   8-31.1375 56.4485  22
   2 -17   8 21.3178 59.9778  25
  -2  17  -8 27.1074 48.9084  18
   2 -17   9 168.726 58.3773  25
   2 -17   9 195.577 54.4752  22
   2 -17  10 2.34623 53.5923  25
   2 -17  10 44.1540 48.1527  22
   2 -17  11 191.703 48.0309  25
  -2  16  14 1637.38 76.2118  29
  -2  16  13 537.345 56.3918  18
  -2  16  13 451.536 59.0327  29
  -2  16  12 2417.91 99.8910  18
  -2  16  12 2181.52 101.191  29
   2 -16 -11 154.923 66.4886  15
  -2  16  11 263.599 66.7096  29
  -2  16  11 216.082 63.0962  18
   2 -16 -10 942.081 75.3823  26
  -2  16  10 1003.83 83.1307  29
  -2  16  10 1001.80 82.1969  18
   2 -16  -9 11.4417 64.1500  26
  -2  16   9-26.2026 66.9634  18
  -2  16   9 65.4790 69.4997  29
   2 -16  -8 348.520 74.1775  26
  -2  16   8 309.483 75.0938  18
  -2  16   8 447.494 77.3667  29
   2 -16  -7 94.7557 109.220   7
   2 -16  -7 218.760 75.1476  26
  -2  16   7 242.098 76.6541  18
  -2  16   7 103.530 76.0693  29
   2 -16  -6 36.1928 113.033   7
   2 -16  -6 44.1772 73.4641  26
  -2  16   6-22.2754 71.3905  18
  -2  16   6-31.7522 75.2610  29
   2 -16  -5 112.438 114.772   7
   2 -16  -5 39.9162 75.8785  26
  -2  16   5 58.0814 74.2400  18
  -2  16   5 13.0909 75.6001  29
  -2  16   4 573.415 90.0568  29
   2 -16  -4 591.854 90.2444  26
  -2  16   4 582.125 85.4453  18
   2 -16  -4 696.917 87.2501  22
  -2  16   3 1299.78 105.147  29
  -2  16   3 1278.00 95.7409  18
   2 -16  -3 1281.95 99.4575  22
   2 -16  -3 1367.01 105.453  26
  -2  16   2 101.859 81.9351  29
   2 -16  -2 186.705 86.8054  26
  -2  16   2 212.229 74.7120  18
   2 -16  -2 246.786 78.5061  22
  -2  16   1 1843.61 113.473  29
   2 -16  -1 1494.53 112.690  26
  -2  16   1 1764.47 105.902  18
   2 -16  -1 1729.10 108.366  22
  -2  16   0 49.3047 80.5692  29
   2 -16   0 74.8776 125.627   7
   2 -16   0 177.425 76.3601  22
   2 -16   0 223.277 85.6417  26
  -2  16   0 293.677 80.7799  18
   2 -16   1 105.880 76.5856  22
  -2  16  -1 6.22912 73.1772  18
   2 -16   2 169.647 77.1840  22
   2 -16   2 93.6621 79.8560  25
  -2  16  -2 93.8612 75.3606  18
   2 -16   3-27.6188 75.4318  22
   2 -16   3 97.8899 78.5087  25
  -2  16  -3 11.9666 73.2891  18
   2 -16   4 121.037 75.8918  22
   2 -16   4 32.8605 80.7267  25
  -2  16  -4 50.3039 70.6461  18
   2 -16   5 57.0527 73.3870  22
   2 -16   5 117.602 80.4014  25
  -2  16  -5 108.361 72.3119  18
   2 -16   6 712.386 83.9070  22
   2 -16   6 733.523 90.9735  25
  -2  16  -6 762.337 80.2265  18
   2 -16   7 92.9816 71.9777  22
   2 -16   7 70.1129 76.5715  25
  -2  16  -7 90.0172 62.9064  18
   2 -16   8 1225.71 92.0829  22
   2 -16   8 1257.24 96.0535  25
  -2  16  -8 1209.34 83.3481  18
   2 -16   9 649.495 73.3533  22
   2 -16   9 672.860 78.5322  25
  -2  16  -9 620.347 67.8864  18
   2 -16  10 5.10877 67.8260  25
   2 -16  10 26.7387 58.7495  22
   2 -16  11 574.567 72.2610  25
   2 -16  11 381.287 65.0743  22
   2 -16  12 40.5615 59.2915  25
   2 -16  12 49.8030 53.4197  22
   2 -16  13 79.8478 53.3103  25
   2 -16  13 39.6841 47.0935  22
   2 -16  14-17.9220 46.4521  25
  -2  15  16 626.618 56.3723  29
  -2  15  15 150.029 54.8581  29
   2 -15 -14 16.7413 68.3504  15
  -2  15  14 47.3935 56.3727  18
  -2  15  14 47.8553 60.4118  29
   2 -15 -13 47.6944 74.2744  15
  -2  15  13-3.06915 58.0169  18
  -2  15  13-16.3379 66.1754  29
   2 -15 -12 292.879 80.2425  15
  -2  15  12 279.654 66.6713  18
  -2  15  12 230.361 70.4947  29
   2 -15 -11 615.753 93.4251  15
   2 -15 -11 613.630 77.8562  26
  -2  15  11 602.901 82.1850  18
  -2  15  11 712.728 83.8074  29
   2 -15 -10 3397.76 140.441  15
   2 -15 -10 3091.31 126.879  26
  -2  15  10 3164.11 128.210  18
  -2  15   9 442.246 84.7691  29
   2 -15  -9 399.806 90.2503  15
   2 -15  -9 495.169 83.1314  26
  -2  15   9 491.795 81.4958  18
   2 -15  -8 1073.94 97.4789  26
  -2  15   8 1012.90 94.2338  18
  -2  15   8 978.324 100.805  29
   2 -15  -7 676.272 142.083   7
  -2  15   7 103.186 81.1010  18
   2 -15  -6 25.2287 132.621   7
  -2  15   6 3637.98 136.240  18
  -2  15   5 57.3103 86.7109  29
   2 -15  -5-36.7609 136.666   7
   2 -15  -5-7.30600 86.1404  26
  -2  15   5-2.35099 77.5975  18
   2 -15  -5 23.5428 78.6683  22
  -2  15   4 50.6928 83.8930  29
   2 -15  -4-18.6494 133.050   7
   2 -15  -4 107.117 87.9121  26
  -2  15   4 63.9022 81.8858  18
   2 -15  -4 7.17355 82.8127  22
   2 -15  -3-7.53904 127.891   7
   2 -15  -3 116.742 88.7696  26
  -2  15   3 25.6846 86.5726  29
   2 -15  -3 154.701 83.4014  22
   2 -15  -2 862.573 103.623  26
  -2  15   2 715.589 99.8192  29
   2 -15  -1 30.6368 136.618   7
   2 -15  -1 132.608 92.1238  26
  -2  15   1 65.2121 90.2198  29
   2 -15   0 580.222 98.6157  26
  -2  15   0 570.170 97.0753  29
   2 -15   1 3.85495 135.325   7
   2 -15   1 2.62233 89.6004  26
  -2  15  -1 110.112 93.4356  29
   2 -15   2 408.345 97.3112  26
  -2  15  -2 452.501 93.5127  29
   2 -15   3 106.623 82.4773  22
  -2  15  -3 51.8765 75.1906  18
   2 -15   4 681.701 90.1945  22
   2 -15   4 774.177 102.691  25
  -2  15  -4 659.897 88.2889  18
   2 -15   5 337.388 87.5635  22
  -2  15  -5 266.489 80.1844  18
   2 -15   6 3644.63 153.927  22
  -2  15  -6 3422.09 146.387  18
   2 -15   7-33.7482 73.6974  22
  -2  15  -7-22.3433 74.3797  18
   2 -15   8 21.6967 78.2136  22
   2 -15   8-46.6598 83.6030  25
  -2  15  -8 34.9545 69.4928  18
   2 -15   9 195.557 77.3898  22
   2 -15   9 202.942 84.9602  25
  -2  15  -9 192.375 68.2217  18
   2 -15  10-1.96899 72.1498  22
   2 -15  10 97.1328 80.9803  25
  -2  15 -10 110.754 65.1283  18
   2 -15  11 47.9344 69.4477  22
  -2  15 -11 29.5599 59.7891  18
   2 -15  11 40.6807 78.5696  25
   2 -15  12-18.8234 71.6654  25
   2 -15  12-16.9964 64.1811  22
  -2  15 -12-46.0297 65.0290  24
   2 -15  13 160.842 68.0577  25
   2 -15  13 81.4719 62.3736  22
   2 -15  14-43.9567 63.3937  25
  -2  15 -14 26.1958 47.0691  21
   2 -15  14 23.1110 54.8860  22
   2 -15  15 80.2850 56.5632  25
   2 -15  15 17.3898 49.0350  22
   2 -15  16 535.987 55.2356  25
  -2  14  18 601.172 52.5034  29
  -2  14  17 33.9764 51.8130  20
   2 -14 -16 636.440 82.4769  15
  -2  14  15 93.5490 61.9927  18
   2 -14 -15 64.6420 79.3099  15
  -2  14  14 81.1571 66.2462  18
   2 -14 -14-74.8071 81.0726  15
  -2  14  13 20.7389 70.8394  18
   2 -14 -13 57.3464 65.6757  26
   2 -14 -13-6.90356 89.5514  15
   2 -14 -12 270.507 90.2568  15
  -2  14  12 576.283 84.9032  18
   2 -14 -12 418.844 77.0116  26
   2 -14 -11 101.224 92.9168  15
  -2  14  11 101.760 76.2772  18
   2 -14 -11 29.3287 75.0829  26
   2 -14 -11-60.2273 118.246   7
   2 -14 -10 106.139 97.2451  15
  -2  14  10 69.5539 82.4180  18
   2 -14 -10 84.9134 128.711   7
  -2  14   9 1197.13 107.056  18
   2 -14  -9 1161.72 101.296  26
   2 -14  -8 28.6444 87.2605  15
   2 -14  -8 45.7551 124.422   7
   2 -14  -8 129.705 86.7021  26
   2 -14  -7-105.301 139.975   7
   2 -14  -7 203.905 90.9081  26
  -2  14   6 88.9661 88.6912  29
   2 -14  -6 190.994 141.349   7
   2 -14  -6 72.2471 88.6627  26
  -2  14   6-20.0844 85.9663  18
   2 -14  -6 103.473 85.2789  22
  -2  14   5 411.992 96.9631  29
   2 -14  -5 487.507 151.098   7
   2 -14  -5 458.908 99.8047  26
  -2  14   5 384.449 88.4768  18
   2 -14  -5 437.912 93.3940  22
  -2  14   4 885.421 107.743  29
   2 -14  -4 847.394 103.382  26
  -2  14   4 1114.60 101.653  18
   2 -14  -4 1001.56 105.309  22
  -2  14   3 13.3861 87.9546  29
   2 -14  -3-45.5654 93.2018  26
  -2  14   3 84.6126 80.0443  18
   2 -14  -3 105.220 83.9905  22
  -2  14   2 972.108 107.409  29
   2 -14  -2 955.941 111.772  26
  -2  14   2 921.678 101.691  18
   2 -14  -2 1027.14 106.144  22
  -2  14   1-97.6273 89.1719  29
   2 -14  -1-32.7010 135.648   7
   2 -14  -1 8.14791 89.1115  26
  -2  14   1 2.45546 81.0052  18
   2 -14  -1-46.3196 86.9845  22
  -2  14   0 46.2436 93.5519  29
   2 -14   0-20.3513 135.145   7
   2 -14   0 2.73073 88.8573  26
  -2  14   0 46.2634 78.7900  18
   2 -14   0 87.5809 86.3966  22
  -2  14  -1-19.1124 94.1831  29
   2 -14   1 146.975 145.429   7
  -2  14  -1 53.2960 81.3838  18
   2 -14   1 33.5106 82.4203  22
   2 -14   1 85.1072 91.5014  26
  -2  14  -2 484.025 101.397  29
   2 -14   2 425.865 100.638  26
  -2  14  -2 409.687 89.7021  18
   2 -14   2 503.750 91.2805  22
  -2  14  -3 2047.22 133.058  29
   2 -14   3 2295.41 133.083  26
   2 -14   3 2171.22 124.816  22
  -2  14  -3 1971.92 120.250  18
   2 -14   4 958.683 102.056  22
  -2  14  -4 947.804 99.8186  18
  -2  14  -5 82.0619 79.4513  18
   2 -14   5 197.941 86.2466  22
   2 -14   5 169.440 93.9553  25
   2 -14   6 314.128 95.6837  25
   2 -14   7 401.430 100.079  25
  -2  14  -8 1762.47 110.221  18
   2 -14   8 1538.14 116.875  22
   2 -14   8 1838.72 130.426  25
  -2  14  -9 709.438 84.1381  18
   2 -14   9 828.858 97.5953  22
   2 -14   9 805.437 105.299  25
   2 -14  10-4.59041 80.1042  22
  -2  14 -10-9.89780 70.0850  18
  -2  14 -11 351.117 70.9525  18
   2 -14  11 369.018 82.9667  22
   2 -14  11 329.175 91.7150  25
  -2  14 -12 1999.36 105.572  18
   2 -14  12 2051.06 117.473  22
  -2  14 -13 55.1547 69.6756  24
   2 -14  13 15.0394 81.4695  25
   2 -14  13 67.5054 73.4076  22
   2 -14  14 55.1965 76.0934  25
   2 -14  14 144.445 68.2206  22
   2 -14  15 280.268 70.9767  25
   2 -14  15 281.626 64.2732  22
   2 -14  16 116.330 63.2562  25
   2 -14  16 154.121 59.3628  22
   2 -14  17 565.148 63.6339  25
   2 -14  17 451.310 55.9728  22
  -2  14 -17 428.504 55.5605  21
   2 -14  18 83.9807 44.1734  25
  -2  13  19 81.7759 49.8629  20
   2 -13 -18 17.9908 68.3145  15
  -2  13  18 37.6099 57.0911  20
   2 -13 -17 26.7492 75.3901  15
   2 -13 -16 178.105 86.2882  15
  -2  13  16 200.476 68.2879  18
   2 -13 -15 1756.51 125.390  15
  -2  13  15 1878.42 106.557  18
   2 -13 -14 956.498 108.990  15
   2 -13 -14 717.532 81.2833  26
  -2  13  14 943.140 91.8408  18
   2 -13 -13 77.9699 97.0669  15
  -2  13  13 59.3384 79.3140  18
   2 -13 -13 72.1609 74.6781  26
  -2  13  12 54.0994 81.6632  18
   2 -13 -11 175.810 83.7241  26
   2 -13 -10 3896.19 168.285  26
  -2  13   9-10.3335 87.9508  18
   2 -13  -9-17.5392 85.6062  26
  -2  13   8 88.4609 91.1578  18
   2 -13  -8-7.69351 86.8197  26
   2 -13  -8-20.1839 136.379   7
   2 -13  -7 394.936 97.5277  26
  -2  13   7 464.331 95.5390  18
   2 -13  -7 452.568 92.9708  22
   2 -13  -6 7403.52 212.229  26
  -2  13   6 6731.00 205.726  18
   2 -13  -6 7395.10 212.538  22
   2 -13  -5 13.2637 90.5925  26
  -2  13   5 17.6435 84.1531  18
   2 -13  -5 41.3411 89.0020  22
  -2  13   4 3976.22 168.081  29
   2 -13  -4 4078.22 170.022  26
  -2  13   4 3676.57 163.835  18
   2 -13  -4 4230.14 170.154  22
  -2  13   3 1642.81 121.266  29
   2 -13  -3 1851.23 123.888  26
  -2  13   3 1805.96 118.743  18
   2 -13  -3 1801.96 124.051  22
  -2  13   2 1199.91 108.680  29
   2 -13  -2 1196.70 114.279  26
  -2  13   2 1270.72 108.228  18
   2 -13  -2 1236.37 111.873  22
  -2  13   1 79.9314 87.3544  29
   2 -13  -1 198.220 142.884   7
   2 -13  -1 59.2517 90.4558  26
  -2  13   1 103.935 84.1492  18
   2 -13  -1 125.255 86.0814  22
  -2  13   0 235.042 93.6829  29
   2 -13   0 319.681 151.547   7
   2 -13   0 286.250 98.6332  26
  -2  13   0 161.221 80.4103  18
   2 -13   0 183.825 88.0045  22
  -2  13  -1 462.557 97.8966  29
   2 -13   1 298.532 95.8395  26
  -2  13  -1 326.127 84.3668  18
   2 -13   1 403.353 90.3218  22
  -2  13  -2 40.5671 91.3251  29
   2 -13   2-4.10923 134.970   7
  -2  13  -2 16.7833 78.7986  18
   2 -13   2 117.429 87.8828  22
   2 -13   2 10.9088 94.0732  26
  -2  13  -3 57.0795 90.4559  29
   2 -13   3 117.736 96.4511  26
  -2  13  -3 26.1889 80.6177  18
   2 -13   3 99.6236 82.3437  22
  -2  13  -4 1336.69 114.456  29
   2 -13   4 1358.05 117.934  26
   2 -13   4 1384.99 113.007  22
  -2  13  -4 1283.16 103.741  18
   2 -13   5 1253.45 106.323  22
   2 -13   5 978.924 163.072   7
  -2  13  -5 1062.22 100.743  18
  -2  13  -6 1101.25 98.5793  18
   2 -13   6 1178.26 106.562  22
   2 -13   6 1271.66 118.739  25
  -2  13  -7 156.210 79.0220  18
   2 -13   7 46.4740 87.8205  22
   2 -13   7 186.109 96.5867  25
  -2  13  -8 290.814 80.0831  18
   2 -13   8 448.444 90.9377  22
   2 -13   8 369.997 103.012  25
  -2  13  -9 15.5969 72.2971  18
   2 -13   9 2.56174 85.7363  22
   2 -13   9 22.2008 95.5780  25
   2 -13  10 549.992 104.308  25
  -2  13 -11 1121.28 93.7610  18
   2 -13  11 1132.85 101.123  22
   2 -13  11 1340.06 114.926  25
   2 -13  12-16.5504 79.6285  22
  -2  13 -12 31.5124 70.1881  18
  -2  13 -13 67.7880 68.2541  18
   2 -13  13 87.7564 80.2109  22
   2 -13  13 82.4047 87.0021  25
  -2  13 -14 44.0075 71.9203  24
   2 -13  14-32.9043 81.3904  25
   2 -13  14 46.3881 77.3465  22
   2 -13  15 814.077 92.9202  25
   2 -13  15 867.165 87.6680  22
   2 -13  16 773.991 88.4146  25
   2 -13  16 813.008 82.1485  22
   2 -13  17 15.4016 69.8122  25
   2 -13  17 12.2485 58.5028  22
   2 -13  18 57.7095 61.0076  25
   2 -13  18 117.323 54.7425  22
   2 -13  19 30.9326 50.5786  25
  -2  12  20 37.2610 51.8971  20
   2 -12 -19 748.028 84.6127  15
  -2  12  19 1100.90 80.1095  20
   2 -12 -18 12.0270 76.1575  15
  -2  12  18 1.74761 67.4478  20
   2 -12 -17 179.180 89.8671  15
   2 -12 -16 60.3154 92.9171  15
  -2  12  16 37.4315 70.5740  18
   2 -12 -15 102.804 96.0456  15
  -2  12  15 133.171 78.1275  18
   2 -12 -15 227.883 74.6540  26
  -2  12  14-56.9280 81.4247  18
   2 -12 -13 1988.96 120.909  26
   2 -12 -12 7.15899 82.9611  26
  -2  12  11 165.025 88.7768  18
   2 -12 -11 103.257 85.5303  26
  -2  12  10 135.858 90.8421  18
   2 -12 -10 130.241 89.8529  26
  -2  12   9-15.7052 89.0220  18
   2 -12  -9 15.1791 83.4551  26
   2 -12  -9-24.2262 138.230   7
   2 -12  -8 639.952 95.5301  26
  -2  12   8 659.874 97.9746  18
   2 -12  -7 3747.22 169.226  26
   2 -12  -7 4034.79 168.478  22
  -2  12   7 3936.14 168.441  18
   2 -12  -6 244.887 93.0028  26
  -2  12   6 315.515 86.6402  18
   2 -12  -6 149.347 83.6058  22
   2 -12  -5 76.4880 143.997   7
   2 -12  -5-5.09997 85.3449  26
  -2  12   5 67.9266 80.7221  18
   2 -12  -5 2.50196 88.5409  22
   2 -12  -4 96.7755 86.3015  26
  -2  12   4 129.055 81.6591  18
   2 -12  -4 165.781 83.0927  22
   2 -12  -3 3225.58 148.488  26
  -2  12   3 3567.38 144.325  18
   2 -12  -3 3282.89 143.771  22
  -2  12   2 143.039 85.6177  29
   2 -12  -2 23.8642 143.930   7
   2 -12  -2 117.445 89.8029  26
  -2  12   2 150.072 78.0181  18
   2 -12  -2 119.473 85.6422  22
  -2  12   1-80.1408 83.7283  29
   2 -12  -1-17.9024 89.6428  26
  -2  12   1 50.3866 79.0525  18
   2 -12  -1 53.3727 84.0578  22
  -2  12   0 2134.93 131.595  29
   2 -12   0 2257.05 183.811   7
   2 -12   0 2179.00 132.649  26
  -2  12   0 2125.84 123.529  18
   2 -12   0 2426.63 128.635  22
  -2  12  -1 1696.39 118.100  29
   2 -12   1 1566.56 118.906  26
  -2  12  -1 1554.56 108.860  18
   2 -12   1 1634.93 118.196  22
  -2  12  -2 2147.76 125.844  29
   2 -12   2 2096.05 128.642  26
  -2  12  -2 2104.85 117.979  18
   2 -12   2 2035.77 124.102  22
  -2  12  -3 82.5655 86.3122  29
   2 -12   3 47.7826 136.665   7
   2 -12   3 39.1072 86.8919  26
  -2  12  -3 2.24768 74.6339  18
   2 -12   3 41.3888 82.1287  22
   2 -12   4 28.9221 90.2852  26
  -2  12  -4-51.5073 75.8140  18
  -2  12  -4 28.7263 88.5905  29
   2 -12   4-46.7523 83.6873  22
   2 -12   5 503.630 93.0749  22
  -2  12  -5 427.574 83.0893  18
   2 -12   5 544.185 102.878  26
  -2  12  -6 24.8823 77.1695  18
   2 -12   6 30.3324 86.7120  22
  -2  12  -7 536.614 85.5780  18
   2 -12   7 522.569 100.360  25
   2 -12   7 497.829 93.3482  22
  -2  12  -8 93.2036 78.6594  18
   2 -12   8 25.3502 96.7813  25
   2 -12   8 67.0168 83.4622  22
  -2  12  -9 1071.76 95.0492  18
   2 -12   9 960.467 113.890  25
   2 -12   9 1129.70 110.121  22
  -2  12 -10 312.509 83.8318  18
   2 -12  10 449.676 101.368  25
   2 -12  10 433.595 90.5371  22
  -2  12 -11 174.433 81.0503  18
   2 -12  11 95.6636 97.5769  25
   2 -12  11 90.3836 87.2957  22
   2 -12  12 86.6308 93.5014  25
  -2  12 -13 120.636 69.2081  18
   2 -12  13 158.999 93.2781  25
   2 -12  13 81.6328 85.9215  22
   2 -12  14 419.831 86.3327  22
  -2  12 -14 342.855 73.6906  18
  -2  12 -15 7.97741 74.0515  24
  -2  12 -15-59.6150 66.9731  18
   2 -12  15-29.0840 80.0264  22
   2 -12  15-12.4943 89.0952  25
   2 -12  16 3600.23 154.525  22
   2 -12  16 4046.19 167.610  25
  -2  12 -17 196.705 81.3183  10
   2 -12  17 251.084 81.2392  25
   2 -12  17 198.251 72.7677  22
   2 -12  18 356.921 77.6203  25
   2 -12  18 327.266 67.6662  22
   2 -12  19 87.1200 63.1343  25
   2 -12  19 4.19209 57.0340  22
   2 -12  20 313.788 59.2861  25
   2 -12  20 271.238 51.9117  22
  -2  12 -20 205.787 51.7865  21
  -2  11  21 53.6164 53.0202  20
   2 -11 -20 6.73148 70.8127  15
  -2  11  20 45.9392 59.1508  20
   2 -11 -19 266.435 85.6518  15
  -2  11  19 473.501 77.9209  20
   2 -11 -18 1600.71 122.278  15
  -2  11  18 2023.39 113.735  20
   2 -11 -17 104.258 66.6274  26
   2 -11 -17 33.5015 91.3881  15
   2 -11 -16 42.3387 71.6713  26
  -2  11  16 119.308 80.2076  18
  -2  11  15 397.412 85.6993  18
   2 -11 -14 1448.14 109.368  26
   2 -11 -13 55.3763 83.3060  26
  -2  11  13 66.0568 84.0965  18
   2 -11 -12 368.996 90.9848  26
  -2  11  12 461.127 96.0072  18
   2 -11 -11 233.453 83.8970  26
  -2  11  11 259.194 93.4550  18
   2 -11 -10 42.2411 81.5228  26
  -2  11  10-67.1730 83.5946  18
   2 -11  -9 1118.07 103.319  26
  -2  11   9 926.628 107.054  18
   2 -11  -8 1806.71 118.013  26
  -2  11   8 1864.70 120.682  18
   2 -11  -7 179.205 84.2818  26
   2 -11  -7 217.214 87.5066  22
  -2  11   7 189.122 82.9937  18
   2 -11  -6 3626.29 156.121  26
  -2  11   6 3322.86 150.342  18
   2 -11  -6 3396.88 156.273  22
   2 -11  -5 175.460 82.9784  26
  -2  11   5 235.545 83.6628  18
   2 -11  -5 199.102 131.987   7
   2 -11  -5 294.684 87.7527  22
   2 -11  -4 1270.58 107.519  26
  -2  11   4 1536.94 103.852  18
   2 -11  -4 1348.06 106.773  22
   2 -11  -3 652.679 96.2386  26
  -2  11   3 745.403 89.1734  18
   2 -11  -3 758.013 94.6319  22
   2 -11  -2 6371.58 195.751  26
  -2  11   2 6422.83 186.849  18
   2 -11  -2 6482.89 190.368  22
   2 -11  -1 139.606 136.356   7
  -2  11   1 253.970 83.0208  29
   2 -11  -1 240.684 87.7681  26
  -2  11   1 277.202 80.7113  18
   2 -11  -1 222.700 83.2087  22
   2 -11   0 7.35772 133.220   7
  -2  11   0 11.4348 80.3966  29
   2 -11   0 74.9085 84.6556  26
  -2  11   0 27.1760 73.2434  18
   2 -11   0 2.21677 81.1736  22
  -2  11  -1 39.2024 81.0917  29
   2 -11   1 63.5940 82.1049  26
  -2  11  -1 66.2444 72.6887  18
   2 -11   1 42.0003 77.9684  22
  -2  11  -2 1737.43 114.914  29
   2 -11   2 1691.80 119.281  26
  -2  11  -2 1689.03 106.710  18
   2 -11   2 1669.53 110.876  22
  -2  11  -3 1691.70 117.177  29
   2 -11   3 1724.34 118.320  26
  -2  11  -3 1858.87 107.526  18
   2 -11   3 1740.62 112.575  22
  -2  11  -4 108.142 85.0367  29
  -2  11  -4 186.594 77.8830  18
   2 -11   4 176.426 80.5436  22
   2 -11   4 206.389 84.2752  26
  -2  11  -5 2693.70 138.235  29
   2 -11   5 2872.77 141.171  26
   2 -11   5 2758.33 134.654  22
  -2  11  -5 2554.80 125.949  18
   2 -11   6 525.804 96.9403  26
  -2  11  -6 639.884 86.9231  18
   2 -11   6 533.343 90.5276  22
   2 -11   7 4895.69 188.169  22
   2 -11   7 5200.69 200.868  25
  -2  11  -7 4856.31 180.396  18
   2 -11   8-24.7424 83.8073  22
   2 -11   8 86.9013 91.1285  25
   2 -11   9-7.57486 83.4330  22
   2 -11   9 82.7513 90.8493  25
   2 -11  10 1534.70 117.342  22
   2 -11  10 1529.45 124.735  25
   2 -11  11 228.361 88.6327  22
   2 -11  11 195.102 98.1009  25
   2 -11  12 351.734 94.2502  22
   2 -11  12 490.200 101.971  25
   2 -11  13 134.723 89.4774  22
   2 -11  13 156.987 99.5342  25
   2 -11  14 1196.70 117.093  25
  -2  11 -14 1051.23 104.629  24
   2 -11  15 120.127 83.9098  22
   2 -11  15 158.594 97.1836  25
   2 -11  16 409.082 89.1915  22
  -2  11 -16 479.063 83.0547  24
   2 -11  17 289.242 81.3856  22
   2 -11  17 342.166 92.1611  25
  -2  11 -18 172.993 79.9795  10
   2 -11  18 255.181 86.6538  25
   2 -11  18 195.707 73.6365  22
   2 -11  19 1242.63 96.1226  25
   2 -11  19 1099.73 86.3550  22
   2 -11  20 51.7397 65.6973  25
   2 -11  20 80.4029 57.3509  22
  -2  11 -20 62.2096 48.2334  33
   2 -11  21 44.6211 50.0656  22
  -2  11 -21 9.27604 50.0277  21
   2 -11  21 16.7628 55.2441  25
  -2  10  22 268.079 56.9127  20
   2 -10 -21-25.0587 67.2290  15
  -2  10  21 83.5900 63.8871  20
   2 -10 -20 403.388 84.2426  15
  -2  10  20 498.735 75.5787  20
   2 -10 -19 9.08372 88.7546  15
  -2  10  19 64.7452 75.1589  20
   2 -10 -18 328.320 96.9278  15
   2 -10 -18 354.468 73.4323  26
  -2  10  18 456.293 88.1195  20
   2 -10 -17 729.656 84.9807  26
  -2  10  16-39.8935 83.5345  30
   2 -10 -16-11.1105 75.4578  26
  -2  10  16 42.8148 84.2522  18
  -2  10  15 740.736 98.4042  30
   2 -10 -15 736.855 95.2596  26
  -2  10  15 765.564 97.9954  18
  -2  10  14 454.006 92.5521  30
   2 -10 -14 376.479 83.7441  26
  -2  10  14 443.876 91.5471  18
  -2  10  13 644.844 96.5827  30
   2 -10 -13 489.683 93.0692  26
  -2  10  13 688.204 99.2332  18
  -2  10  12 170.522 87.0468  30
   2 -10 -12 122.585 87.2043  26
  -2  10  12 161.409 89.5786  18
  -2  10  11 1379.49 113.825  30
   2 -10 -11 1239.77 108.605  26
  -2  10  11 1535.61 112.541  18
   2 -10 -10 205.832 85.6940  26
  -2  10  10 106.486 85.5020  18
   2 -10  -9 546.968 93.3447  26
  -2  10   9 496.065 90.5281  18
  -2  10   8 3170.58 137.955  18
   2 -10  -8 3186.25 138.170  22
   2 -10  -8 2969.47 132.239  26
   2 -10  -7 811.975 93.1865  26
   2 -10  -7 912.960 97.3035  22
  -2  10   7 713.423 94.6119  18
   2 -10  -6 1329.56 104.991  26
   2 -10  -6 1416.81 103.768  22
  -2  10   6 1274.73 100.633  18
   2 -10  -5 514.111 84.4206  26
   2 -10  -5 352.508 83.5310  22
  -2  10   5 393.181 80.3146  18
   2 -10  -4-35.9640 79.4531  26
   2 -10  -4-52.2307 75.6234  22
  -2  10   4 3.98431 70.9642  18
  -2  10   3 34.8731 73.2849  18
   2 -10  -3 16.3956 74.9210  22
   2 -10  -3 60.7913 76.4620  26
   2 -10  -3 130.025 126.777   7
   2 -10  -2 62.4493 78.8349  26
   2 -10  -2 40.3225 73.1777  22
  -2  10   2 19.0563 69.3841  18
  -2  10   1 610.654 80.9525  18
   2 -10  -1 646.067 86.1373  22
   2 -10  -1 660.400 91.2512  26
   2 -10   0 4384.05 178.018  26
  -2  10   0 4464.42 176.768  29
   2 -10   0 4796.29 174.775  22
  -2  10   0 4432.19 169.781  18
   2 -10   1 6403.68 194.876  26
  -2  10  -1 6892.36 193.067  29
   2 -10   1 6565.58 191.348  22
  -2  10  -1 6615.56 184.851  18
   2 -10   2 40.3337 79.3647  26
  -2  10  -2-8.29374 75.6013  29
   2 -10   2 46.0251 78.4344  22
  -2  10  -2 5.49213 69.1083  18
   2 -10   3 1924.98 119.296  26
  -2  10  -3 1873.75 116.509  29
   2 -10   3 1954.64 113.312  22
  -2  10  -3 2001.49 109.408  18
   2 -10   4 2426.98 126.611  26
  -2  10  -4 2505.37 122.141  29
   2 -10   4 2201.80 119.346  22
  -2  10  -4 2348.36 111.815  18
   2 -10   5 115.906 84.2742  26
   2 -10   5 38.0355 75.1031  22
  -2  10  -5 108.566 82.3052  29
   2 -10   5 290.869 131.317   7
   2 -10   6 288.681 81.5924  22
   2 -10   6 522.976 135.598   7
   2 -10   6 246.131 88.7637  26
   2 -10   7-54.9959 127.914   7
   2 -10   7 384.545 84.2843  22
   2 -10   8 62.2137 80.1079  22
   2 -10   8-22.6821 85.6709  25
   2 -10   9 365.618 83.5007  22
   2 -10   9 406.567 94.8337  25
   2 -10  10 215.166 88.0623  22
   2 -10  10 163.018 92.9768  25
   2 -10  11-65.2561 85.7511  22
   2 -10  11 27.3417 92.1791  25
   2 -10  11 26.3231 80.2152  20
   2 -10  12 2006.46 126.419  22
   2 -10  12 2049.46 138.153  25
   2 -10  12 2165.09 123.901  20
   2 -10  13 7.77700 84.8678  22
   2 -10  13 28.6324 94.7628  25
   2 -10  13 51.8880 78.6784  20
  -2  10 -14-84.2633 90.0007  24
   2 -10  14 44.1691 88.2753  22
   2 -10  14 28.8096 96.5728  25
   2 -10  14-44.5221 82.2133  20
  -2  10 -15 128.260 80.2097  24
   2 -10  15 69.3726 87.0752  22
   2 -10  15 111.440 97.6701  25
   2 -10  15 163.640 83.7918  20
  -2  10 -16 501.576 89.5112  24
   2 -10  16 529.406 107.120  25
   2 -10  16 526.661 91.1484  20
   2 -10  17 585.177 90.3119  22
   2 -10  17 649.750 85.3061  20
   2 -10  18 288.982 83.3873  22
  -2  10 -18 286.351 93.2909  10
   2 -10  18 240.745 89.8003  25
   2 -10  19 449.685 81.3510  22
  -2  10 -19 468.646 84.2905  10
   2 -10  19 499.543 90.2978  25
   2 -10  20 424.912 71.7878  22
   2 -10  20 374.351 80.3944  25
   2 -10  21 81.6581 61.1193  22
   2 -10  21 34.1475 67.2387  25
   2 -10  22 3.55017 50.9089  22
  -2  10 -22 23.3438 48.5174  21
   2 -10  22 5.12321 55.5022  25
  -2  10 -22-19.7432 44.8642  33
  -2   9  23 214.494 52.7777  20
   2  -9 -23 183.971 49.4465  38
  -2   9  22 18.1257 62.9395  20
  -2   9  21 320.687 70.0325  30
  -2   9  21 289.200 76.3061  20
   2  -9 -20 283.238 87.3138  15
  -2   9  20 240.712 72.3848  30
  -2   9  20 293.550 80.6165  20
   2  -9 -19 324.291 94.9175  15
  -2   9  19 239.812 81.2450  30
  -2   9  19 301.691 87.5021  20
  -2   9  18 968.470 103.413  20
   2  -9 -18 697.517 85.8365  26
  -2   9  17 2573.44 136.188  30
   2  -9 -17 2410.27 129.256  26
  -2   9  16 519.007 94.2789  30
  -2   9  16 609.459 92.4566  18
   2  -9 -16 648.894 87.9922  26
  -2   9  15 147.622 86.8550  30
  -2   9  15 309.759 86.9559  18
   2  -9 -15 228.523 82.0830  26
  -2   9  14 1164.72 110.163  30
   2  -9 -14 1337.76 104.695  26
  -2   9  13 1027.40 101.310  18
  -2   9  13 861.090 102.663  30
   2  -9 -13 748.589 97.2996  26
  -2   9  12 1704.20 116.456  30
   2  -9 -12 1574.85 114.926  26
  -2   9  11 6977.23 231.632  18
  -2   9  11 6438.96 228.441  30
   2  -9 -11 6518.33 227.744  26
  -2   9  10 1262.50 105.207  18
  -2   9  10 1001.11 97.4516  30
   2  -9 -10 1073.41 97.7107  26
   2  -9  -9-34.9015 74.6794  26
  -2   9   9-26.7609 77.6058  30
  -2   9   9 4.46085 77.8823  18
  -2   9   8 510.784 83.9954  30
  -2   9   8 524.953 84.2820  18
   2  -9  -8 531.972 84.7487  22
   2  -9  -8 380.052 81.5959  26
   2  -9  -7 1648.54 107.870  26
  -2   9   7 1849.35 107.769  18
   2  -9  -7 1806.08 109.480  22
  -2   9   7 1779.41 107.060  30
  -2   9   6 2241.26 116.112  18
   2  -9  -6 2439.59 119.760  22
   2  -9  -6 2165.31 117.461  26
   2  -9  -5 3025.47 130.247  22
  -2   9   5 2707.22 128.081  18
   2  -9  -4 1034.73 90.4203  22
  -2   9   4 915.855 85.8208  18
   2  -9  -3 1174.42 90.3811  22
  -2   9   3 1192.89 87.4805  18
  -2   9   2 42.0810 66.2887  18
   2  -9  -2-55.2005 73.3085  22
   2  -9  -2-35.1383 121.970   7
   2  -9  -1 551.093 77.6396  22
  -2   9   1 389.462 72.5523  18
  -2   9   0 24.2832 64.1225  18
   2  -9   0 61.0095 70.6602  22
   2  -9   0 5.84405 121.716   7
  -2   9  -1 57.6034 68.2114  18
   2  -9   1 77.0218 71.9806  22
   2  -9   1 17.6133 124.959   7
  -2   9  -2 972.281 84.1483  18
   2  -9   2 898.287 88.4711  22
  -2   9  -3 11075.5 232.428  18
   2  -9   3 11338.1 238.027  22
   2  -9   4 5432.88 144.550  22
   2  -9   4 99.7774 132.787   7
   2  -9   5 30.1894 71.6307  22
   2  -9   5 6.16847 119.506   7
  -2   9  -6 30.5263 78.2080  29
   2  -9   6 99.3993 76.5742  26
   2  -9   6 13.6194 75.4253  22
   2  -9   7 8173.41 192.663  26
   2  -9   7 7323.96 185.264  22
   2  -9   8-61.9861 84.8749  25
   2  -9   8 79.5587 76.3591  22
   2  -9   8-1.99548 71.8035  20
   2  -9   9 687.682 96.4562  25
   2  -9   9 677.420 87.0116  22
   2  -9   9 619.171 82.2012  20
   2  -9  10 977.778 102.813  25
   2  -9  10 871.810 94.6345  22
   2  -9  10 946.071 91.1901  20
   2  -9  11 443.435 100.510  25
   2  -9  11 433.899 87.2453  22
   2  -9  11 600.101 85.0970  20
   2  -9  12 386.761 100.378  25
   2  -9  12 203.917 88.2199  22
   2  -9  12 271.035 84.0021  20
   2  -9  13 403.691 102.377  25
   2  -9  13 396.789 87.0800  20
   2  -9  13 362.169 93.8209  22
   2  -9  14-42.7815 98.4251  25
   2  -9  14 20.6810 85.2793  22
   2  -9  14 41.6961 79.2265  20
  -2   9 -14 23.7873 84.7319  24
   2  -9  15 1748.08 131.879  25
   2  -9  15 1548.88 116.965  22
   2  -9  15 1673.17 114.691  20
  -2   9 -15 1673.58 112.178  24
   2  -9  16 700.799 110.443  25
   2  -9  16 500.065 93.3544  22
   2  -9  16 478.222 88.6634  20
  -2   9 -16 542.848 90.3742  24
   2  -9  17 5.59502 98.1539  25
   2  -9  18 56.3683 74.3211  20
   2  -9  18 117.460 81.4222  22
  -2   9 -18 48.4622 95.3266  10
   2  -9  19 1706.98 115.723  22
  -2   9 -19 1705.03 120.409  10
   2  -9  19 1722.92 108.942  20
   2  -9  19 1831.68 123.882  25
   2  -9  20 382.312 80.2515  22
  -2   9 -20 416.567 86.5081  10
   2  -9  20 293.831 87.6267  25
   2  -9  20 372.347 73.1899  20
   2  -9  21 168.517 75.7003  25
   2  -9  21 173.165 68.2723  22
   2  -9  22 56.9765 66.6809  25
  -2   9 -22 60.6770 55.7294  21
   2  -9  22 87.7384 59.7199  22
   2  -9  23 91.1732 53.7809  25
  -2   9 -23 120.419 50.6976  33
   2  -9  23 123.891 51.5931  22
   2  -8 -24 146.927 46.0127  38
  -2   8  23 16.0254 55.8385  30
  -2   8  23 43.7574 58.5791  20
  -2   8  22 41.2290 63.1010  30
  -2   8  22 52.8352 69.2081  20
  -2   8  21 573.040 82.1546  30
  -2   8  21 545.766 83.4683  20
   2  -8 -20 64.4117 89.1704  15
  -2   8  20-8.75389 78.7492  30
  -2   8  20 13.7543 78.1641  20
  -2   8  19 54.9982 88.2575  20
   2  -8 -19 6.04877 72.3191  26
   2  -8 -19-41.5620 89.9974  15
  -2   8  18 857.081 102.167  30
   2  -8 -18 698.295 91.9220  26
  -2   8  17 63.1399 88.5268  30
   2  -8 -17 74.9739 82.2612  26
  -2   8  16 2771.09 141.761  18
  -2   8  16 2675.60 140.844  30
   2  -8 -16 2348.73 132.097  26
  -2   8  15 2529.67 135.737  18
  -2   8  15 2479.69 139.963  30
   2  -8 -15 2398.32 129.433  26
  -2   8  14 2663.55 135.160  18
  -2   8  14 2543.95 137.619  30
   2  -8 -14 2491.91 131.275  26
  -2   8  13 820.947 96.3259  30
  -2   8  13 810.740 94.8844  18
   2  -8 -13 718.024 96.2203  26
  -2   8  12 3416.95 154.720  30
   2  -8 -12 3344.86 153.888  26
  -2   8  11 11307.2 317.322  18
   2  -8 -11 10417.7 313.716  26
  -2   8  10 2.17129 77.1627  30
  -2   8  10 36.4201 76.5955  18
   2  -8 -10 4.19328 74.6141  26
  -2   8   9 5502.84 189.796  18
  -2   8   9 5011.79 184.839  30
   2  -8  -9 5013.74 181.737  26
  -2   8   8 2514.34 121.587  30
   2  -8  -8 2824.22 124.984  22
  -2   8   8 2598.90 122.386  18
   2  -8  -7 355.494 76.0579  22
  -2   8   7 301.460 74.5874  18
   2  -8  -6 23.0077 72.0233  22
   2  -8  -6 38.7576 69.4876  26
  -2   8   6 25.6423 68.6195  18
   2  -8  -5 49.2572 69.9366  22
   2  -8  -5 69.7240 68.2690  26
  -2   8   5 29.2032 65.5117  18
  -2   8   4 3440.44 132.533  18
   2  -8  -4 3430.92 136.164  26
   2  -8  -4 3468.46 134.512  22
   2  -8  -3 9108.68 267.514  26
   2  -8  -2-53.7361 68.2635  26
   2  -8  -1 178.058 70.5276  26
   2  -8   0 15.6744 69.5485  26
   2  -8   1 5308.52 137.574  26
   2  -8   1-10.2393 133.203   7
   2  -8   2 2798.20 112.960  26
  -2   8  -2 2730.23 112.726  29
   2  -8   3 35.9000 72.7077  26
  -2   8  -3-14.3402 71.6454  29
   2  -8   3 13.1358 115.303   7
   2  -8   4 81.6348 74.8160  26
  -2   8  -4 29.6823 72.3650  29
   2  -8   4 77.0275 119.440   7
   2  -8   5 3454.47 127.870  26
   2  -8   5 3519.00 124.687  22
  -2   8  -5 3438.71 128.818  29
  -2   8  -6 71.4219 71.1307  29
   2  -8   6 109.954 76.9615  26
   2  -8   6 187.265 68.6495  22
   2  -8   6 135.438 65.4272  20
   2  -8   7 2293.90 107.807  22
   2  -8   7 2307.49 105.771  20
   2  -8   8 2050.94 104.899  20
   2  -8   8 2102.92 116.930  25
   2  -8   8 1920.61 110.668  22
   2  -8   9 52.6922 70.9635  20
   2  -8   9 100.175 79.3399  25
   2  -8   9 75.3327 74.9397  22
   2  -8  10 568.985 80.7862  20
   2  -8  10 442.368 91.7707  25
   2  -8  10 452.887 82.2480  22
   2  -8  11 58.4074 70.1444  20
   2  -8  11-2.38443 81.7138  25
   2  -8  11-15.3873 79.5655  22
   2  -8  12 585.348 88.7088  20
   2  -8  12 649.071 101.781  25
   2  -8  12 616.132 89.0388  22
   2  -8  13 375.666 84.7778  20
   2  -8  13 520.866 89.3279  22
   2  -8  13 476.159 99.6650  25
   2  -8  14 99.7758 78.4533  20
   2  -8  14 82.6062 94.0655  25
  -2   8 -14 132.721 80.6751  24
   2  -8  15 426.635 89.7947  20
   2  -8  15 484.669 104.925  25
  -2   8 -15 561.597 90.4837  24
   2  -8  16 2603.06 132.779  20
   2  -8  16 2315.82 139.123  22
   2  -8  16 2689.38 149.859  25
  -2   8 -16 2495.15 132.449  24
   2  -8  17 209.917 88.2767  22
   2  -8  17 260.167 97.8931  25
   2  -8  17 235.330 86.8920  20
   2  -8  18 19.4760 90.5907  25
  -2   8 -18 98.4377 95.8290  10
  -2   8 -19 39.9450 88.7264  10
   2  -8  19 33.7693 72.6023  20
   2  -8  19 47.8439 81.4472  22
   2  -8  20 70.4339 74.7188  20
   2  -8  20 31.4820 86.3077  25
  -2   8 -20 51.7792 84.4132  10
   2  -8  20 15.4674 79.0436  22
   2  -8  21 217.235 72.0082  20
   2  -8  21 348.939 83.1847  25
  -2   8 -21 319.763 77.6707  10
   2  -8  21 332.135 78.1665  22
   2  -8  22 389.769 78.0914  25
  -2   8 -22 318.194 67.9784  21
   2  -8  22 337.262 68.8876  22
   2  -8  22 415.622 68.2810  20
   2  -8  23 409.715 62.5461  22
   2  -8  23 473.291 69.7033  25
   2  -8  24 359.138 53.8346  25
  -2   8 -24 323.181 51.8108  33
  -2   7  24 751.692 65.4247  30
  -2   7  24 884.338 67.9193  20
  -2   7  23 721.271 73.6714  30
  -2   7  23 840.648 79.2637  20
   2  -7 -22 13.1345 77.2076  14
  -2   7  22 210.951 73.5052  30
  -2   7  22 176.924 76.7747  20
   2  -7 -21 22.7970 89.4356  14
  -2   7  21-6.43066 73.1250  30
  -2   7  21-9.02551 81.6340  20
   2  -7 -20 30.9294 86.9660  15
   2  -7 -20 23.6245 69.7344  26
  -2   7  20-12.2845 85.5402  20
  -2   7  19-25.5247 88.1717  30
  -2   7  19 39.4122 87.2382  20
  -2   7  18 203.774 88.3414  30
   2  -7 -18 67.4386 80.3086  26
  -2   7  18 120.487 93.8905  20
  -2   7  17-8.06877 84.9403  30
   2  -7 -17 43.2797 80.9793  26
  -2   7  16 277.495 96.0141  30
   2  -7 -16 310.036 81.6002  26
  -2   7  16 363.201 91.2174  18
  -2   7  15 312.380 94.0924  30
   2  -7 -15 377.022 84.5583  26
  -2   7  15 346.072 90.7663  18
  -2   7  14 437.281 89.9888  30
   2  -7 -14 446.475 85.7410  26
  -2   7  14 480.346 89.7386  18
  -2   7  13 2317.11 128.612  30
   2  -7 -13 2302.01 125.368  26
  -2   7  13 2523.45 128.102  18
  -2   7  12 1161.03 102.427  30
   2  -7 -12 1321.90 100.028  26
  -2   7  12 1370.48 101.769  18
  -2   7  11 892.107 89.8902  30
   2  -7 -11 909.150 88.4119  26
  -2   7  11 820.765 90.1930  18
  -2   7  10 6176.69 209.411  30
  -2   7  10 6610.39 212.836  18
   2  -7 -10 6115.04 207.691  26
  -2   7   9 748.965 83.9504  18
  -2   7   8 1940.48 106.485  18
   2  -7  -8 1784.36 105.062  22
   2  -7  -8 1755.46 100.690  26
  -2   7   7 18.1814 68.3068  30
   2  -7  -7 29.7729 69.3642  22
   2  -7  -7-4.91080 68.3695  26
  -2   7   7-16.0684 69.1920  18
  -2   7   6 265.640 67.9652  30
   2  -7  -6 210.663 68.9196  26
  -2   7   5 551.337 75.0681  30
   2  -7  -5 616.198 78.3624  26
  -2   7   4 1738.85 95.9872  30
  -2   7   4 1800.91 95.7974  18
   2  -7  -4 2051.51 100.143  22
   2  -7  -4 1821.30 99.4267  26
  -2   7   3 292.513 66.0520  18
   2  -7  -3 212.929 69.8792  26
   2  -7  -3 284.388 67.8842  22
   2  -7  -2 216.434 67.4156  22
  -2   7   2 90.1591 61.0247  18
   2  -7  -2 157.677 67.5938  26
   2  -7  -1 1920.20 100.491  22
  -2   7   1 2092.35 95.4671  18
   2  -7  -1 2089.44 101.113  26
  -2   7   0 1257.36 78.0584  18
   2  -7   0 1437.00 86.5009  26
   2  -7   0 1316.08 83.2887  22
  -2   7  -1 1099.35 76.4959  18
   2  -7   1 959.416 79.6755  22
   2  -7   1 1034.72 81.9997  26
  -2   7  -2 676.803 74.8495  29
   2  -7   2 645.951 73.0811  22
   2  -7   2 774.608 76.4125  26
  -2   7  -3 2276.23 101.571  29
   2  -7   3 2399.57 100.106  22
   2  -7   3 2326.86 104.782  26
  -2   7  -4 1594.44 92.0089  29
   2  -7   4 1774.01 92.6409  26
   2  -7   4 1544.44 89.0544  22
   2  -7   5 116.198 72.7250  26
  -2   7  -5 145.987 70.4947  29
   2  -7   5 66.2997 62.3258  20
   2  -7   5 51.9897 110.989   7
  -2   7  -6 4019.82 128.016  29
   2  -7   6 3948.78 127.075  26
   2  -7   7 1625.78 93.0878  26
   2  -7   7 1481.33 91.8987  22
   2  -7   8 454.734 73.7149  22
   2  -7   8 523.660 81.4493  25
   2  -7   8 518.864 69.4550  20
   2  -7   9 2302.48 111.192  20
   2  -7  10 2199.08 118.303  25
   2  -7  10 1972.63 105.583  20
   2  -7  11 6673.91 221.134  25
   2  -7  11 6344.10 210.525  20
   2  -7  12 2163.09 127.398  25
   2  -7  12 2038.29 113.870  20
   2  -7  13-12.3697 83.2760  25
   2  -7  13 15.1040 76.1759  20
   2  -7  14 146.242 88.2125  25
   2  -7  14 52.2322 74.7103  20
  -2   7 -14 116.590 82.3336  24
   2  -7  15 3882.20 169.436  25
  -2   7 -15 3572.29 150.584  24
   2  -7  16 425.523 99.1677  25
   2  -7  16 399.450 87.4555  20
  -2   7 -16 335.684 87.3415  24
   2  -7  17 614.766 92.2354  20
   2  -7  17 647.585 103.737  25
   2  -7  18 181.569 80.6083  20
  -2   7 -18 162.151 91.5371  10
   2  -7  18 167.003 95.0232  25
   2  -7  19 539.193 90.9852  20
   2  -7  19 644.918 103.512  25
  -2   7 -19 571.394 96.3742  10
  -2   7 -20 1101.97 107.470  10
   2  -7  20 845.493 96.0347  20
  -2   7 -21 2120.05 117.412  10
   2  -7  21 1811.97 111.219  20
   2  -7  21 1805.99 112.657  22
   2  -7  21 1917.63 123.417  25
   2  -7  22 12.4044 66.7214  20
   2  -7  22 36.2508 73.4925  22
   2  -7  22 40.9798 79.6131  25
   2  -7  23 422.574 66.2963  20
   2  -7  23 408.937 71.0086  22
   2  -7  23 351.413 74.6055  25
   2  -7  24 24.2726 49.8528  20
   2  -7  24 11.9998 57.1961  25
   2  -7  24 24.4722 54.2513  22
  -2   6  25 91.7525 46.0929  30
   2  -6 -25 90.3690 48.9610  38
  -2   6  24 54.4482 59.9604  20
  -2   6  24 52.1141 56.8383  30
  -2   6  23 839.066 80.9377  30
  -2   6  23 977.736 85.1004  20
  -2   6  22 20.4969 74.1960  30
  -2   6  22 62.0639 77.3648  20
  -2   6  21 180.177 79.3859  30
   2  -6 -21 172.706 71.5566  26
  -2   6  21 149.427 86.0666  20
  -2   6  20-40.2662 80.9718  30
  -2   6  20-23.2776 86.1531  20
  -2   6  19 100.383 92.6975  30
   2  -6 -19 154.509 76.8403  26
  -2   6  18 124.227 88.6666  30
   2  -6 -18 142.045 77.5307  26
  -2   6  18 146.693 92.2036  20
  -2   6  17 174.810 90.8529  30
  -2   6  17 129.560 93.6470  20
   2  -6 -17 188.437 86.2871  26
   2  -6 -16 794.461 94.7870  26
  -2   6  16 706.730 101.732  30
  -2   6  15-9.41340 80.5259  18
   2  -6 -15 2.36422 77.7370  26
  -2   6  15 2.53533 87.3629  30
  -2   6  14 103.370 80.6884  18
   2  -6 -14 106.594 81.8429  26
  -2   6  14 142.090 81.7050  30
  -2   6  13 4643.89 167.583  18
   2  -6 -13 4267.91 167.499  26
  -2   6  12 1908.01 106.867  18
   2  -6 -12 1534.96 108.368  26
  -2   6  12 1666.26 107.354  30
   2  -6 -11 12915.8 377.689  26
  -2   6  11 13194.6 380.716  30
  -2   6  10 1871.40 106.480  18
  -2   6   9 336.728 71.9470  18
   2  -6  -9 298.313 70.9658  26
  -2   6   9 294.681 72.7513  30
  -2   6   8 1985.25 104.060  30
   2  -6  -8 2195.91 105.925  26
  -2   6   7 4914.35 167.505  30
   2  -6  -7 5099.51 170.096  26
  -2   6   6 4026.13 141.334  30
  -2   6   6 3884.41 142.110  18
   2  -6  -6 4064.79 142.846  26
   2  -6  -6 3979.14 141.796  22
  -2   6   5 2810.85 113.319  30
  -2   6   5 2593.24 111.517  18
   2  -6  -5 2607.64 113.702  26
   2  -6  -5 2935.60 114.098  22
  -2   6   4 40.1775 63.6689  30
  -2   6   4 82.3194 60.7120  18
   2  -6  -4 38.1571 64.8663  22
   2  -6  -4 57.2764 64.4215  26
  -2   6   3-9.27505 63.9500  30
  -2   6   3 78.1318 60.5353  18
   2  -6  -3 80.1353 62.2850  22
   2  -6  -3 28.7169 64.0630  26
  -2   6   2 243.139 62.5871  18
   2  -6  -2 326.872 67.6104  26
   2  -6  -2 339.689 66.1906  22
   2  -6  -1 6.66731 64.3266  22
   2  -6  -1 23.8548 63.6271  26
  -2   6   1 33.7330 58.6302  18
   2  -6   0 3070.60 115.652  22
   2  -6   0 2937.91 114.120  26
  -2   6   0 2870.52 111.086  18
  -2   6  -1 4542.59 131.708  18
   2  -6   1 4864.98 136.298  26
   2  -6   1 4782.38 135.053  22
  -2   6  -2 612.658 70.9770  29
   2  -6   2 747.757 74.6789  26
   2  -6   2 714.053 70.9043  22
  -2   6  -3 8066.05 182.137  29
   2  -6   3 8223.14 183.798  26
   2  -6   3 7812.30 182.000  22
   2  -6   4 2687.27 105.326  22
   2  -6   4 2871.82 107.370  26
  -2   6  -4 2671.53 106.336  29
   2  -6   4 2839.20 103.139  20
   2  -6   5 8518.50 201.744  22
   2  -6   5 9147.79 205.175  26
  -2   6  -5 9184.21 204.982  29
   2  -6   5 8732.37 199.025  20
   2  -6   6 177.538 65.1069  22
   2  -6   6 116.450 67.7476  26
   2  -6   6 106.496 59.9910  20
   2  -6   6 14.7164 101.769   7
  -2   6  -6 76.1385 63.3773  29
   2  -6   7 314.712 67.4448  26
   2  -6   7 250.117 63.4383  20
   2  -6   8 202.175 72.8392  25
   2  -6   9 67.1952 71.9807  25
   2  -6  10 445.270 73.5412  20
   2  -6  11 5.92115 73.7837  25
   2  -6  11-34.9208 67.8673  20
   2  -6  12 246.829 79.7943  25
   2  -6  12 238.304 69.3499  20
   2  -6  13-18.3735 80.6980  25
   2  -6  13 24.1326 69.5038  20
  -2   6 -13-32.4131 71.6063  24
   2  -6  14 623.346 94.9648  25
   2  -6  14 571.253 84.4397  20
  -2   6 -14 519.380 85.6763  24
   2  -6  15 1154.00 111.966  25
   2  -6  15 1029.84 98.7245  20
  -2   6 -15 1151.40 94.2106  24
   2  -6  16 405.158 99.7770  25
   2  -6  16 474.576 89.8982  20
  -2   6 -16 462.561 83.8328  24
   2  -6  17 2240.32 127.688  20
   2  -6  17 2194.77 140.805  25
  -2   6 -17 2279.86 135.719  10
   2  -6  18 49.3468 84.0861  20
   2  -6  18-36.7161 95.9577  25
  -2   6 -18 29.6006 93.3695  10
   2  -6  19 38.9917 97.6754  25
  -2   6 -19 26.1430 90.9341  10
   2  -6  20 121.340 80.8782  20
   2  -6  20 101.555 94.3334  25
  -2   6 -20 61.2755 85.2409  10
   2  -6  21 210.189 79.7229  20
   2  -6  21 180.750 84.9671  25
  -2   6 -21 244.607 81.6351  10
   2  -6  22 8.85381 76.3894  25
   2  -6  22 54.2971 71.5408  20
   2  -6  23 1260.90 87.7286  20
   2  -6  23 1398.47 97.1464  25
   2  -6  23 1230.54 92.4824  22
   2  -6  24 6.75145 55.4740  20
   2  -6  24 18.3565 62.8668  25
   2  -6  24-7.42055 59.8528  22
   2  -6  25-3.40166 49.7546  22
   2  -6  25 44.6059 50.6134  25
  -2   6 -25 49.0608 52.8430  33
  -2   5  25 1482.81 79.1996  30
  -2   5  25 1501.11 77.7309  20
   2  -5 -25 1527.72 80.2627  38
  -2   5  24 171.648 64.8100  30
  -2   5  24 279.673 66.1213  20
  -2   5  23 171.627 75.6449  20
  -2   5  23 110.883 72.4169  30
  -2   5  22 446.632 85.9183  20
  -2   5  22 361.060 84.2503  30
  -2   5  21 358.296 89.1157  20
   2  -5 -21 319.808 77.8837  26
  -2   5  20 470.877 96.5692  30
   2  -5 -20 578.070 88.8117  26
  -2   5  19 146.263 87.3265  30
  -2   5  19 258.807 96.5367  20
   2  -5 -19 201.839 85.8451  26
  -2   5  18 73.4410 89.8958  30
  -2   5  18 232.274 93.2427  20
   2  -5 -18 137.747 84.9589  26
  -2   5  17 69.8025 86.4882  30
  -2   5  17 59.7863 90.5318  20
   2  -5 -17 63.7392 79.8711  26
   2  -5 -16 881.240 102.830  24
   2  -5 -16 721.849 94.3302  26
  -2   5  16 760.525 96.9771  30
   2  -5 -15-18.7443 84.0458  24
  -2   5  15 54.2733 77.8523  18
  -2   5  15 91.3867 85.1569  30
   2  -5 -14 3936.50 164.951  24
  -2   5  14 4273.09 163.894  18
  -2   5  14 3992.86 168.130  30
   2  -5 -13 1671.35 112.419  24
  -2   5  13 1859.86 106.695  18
  -2   5  13 1852.73 111.757  30
   2  -5 -12 411.654 80.7095  24
  -2   5  12 294.022 76.8087  30
  -2   5  12 286.343 75.7320  18
  -2   5  11 2243.13 113.139  18
  -2   5  10 2172.04 112.589  30
   2  -5 -10 2316.61 111.952  24
  -2   5  10 2415.27 109.938  18
   2  -5  -9 1342.07 91.7116  24
  -2   5   9 1346.99 89.3023  30
  -2   5   8 2306.39 106.468  30
  -2   5   8 2331.21 105.846  18
   2  -5  -8 2270.04 106.625  24
  -2   5   7 4061.61 149.141  30
  -2   5   7 4187.95 147.761  18
   2  -5  -7 4322.18 147.602  26
   2  -5  -7 4466.38 148.307  22
  -2   5   6 90.7799 62.3375  30
  -2   5   6 105.625 60.4043  18
   2  -5  -6 106.774 64.2939  22
   2  -5  -6 88.0507 63.6092  26
  -2   5   5 11129.0 305.908  30
  -2   5   5 11391.2 305.154  18
   2  -5  -5 10929.2 307.489  26
   2  -5  -5 11511.9 307.582  22
  -2   5   4 1699.61 88.3872  30
  -2   5   4 1768.45 86.8708  18
   2  -5  -4 1829.87 92.0901  26
   2  -5  -4 1830.97 90.0286  22
  -2   5   3 614.243 68.3268  30
  -2   5   3 713.070 66.8694  18
   2  -5  -3 732.238 71.1279  26
   2  -5  -3 771.812 71.2460  22
  -2   5   2 52.5480 60.7741  30
  -2   5   2 60.3752 59.9219  18
   2  -5  -2 45.2144 61.4076  26
   2  -5  -2 6.70684 61.6333  22
  -2   5   1 13456.5 347.319  18
   2  -5  -1 12882.8 350.327  26
   2  -5  -1 12909.1 350.195  22
  -2   5   1 13763.8 350.490   8
  -2   5   0 1962.18 83.4252  18
   2  -5   0 1875.97 89.2683  26
   2  -5   0 1875.79 89.4730  22
  -2   5   0 1729.79 89.8555   8
  -2   5  -1 415.679 59.2208  18
   2  -5   1 379.245 65.1635  26
   2  -5   1 431.169 63.8206  22
   2  -5   2 2258.83 95.7996  26
   2  -5   2 2218.34 96.0954  22
   2  -5   3 2910.95 108.305  26
   2  -5   3 2746.44 101.968  20
  -2   5  -3 2731.06 106.286  29
   2  -5   3 2641.22 106.188  22
   2  -5   4 1237.01 77.2486  22
  -2   5  -4 1299.55 78.3804  29
   2  -5   4 1330.82 72.1544  20
   2  -5   4 1173.03 79.7090  26
  -2   5  -5 3041.07 106.134  29
   2  -5   5 2979.09 101.395  20
   2  -5   5 3097.71 104.631  26
   2  -5   6 376.778 61.4510  20
   2  -5   6 384.431 63.9625  26
   2  -5   7 17058.5 197.850  20
   2  -5   7-51.5244 150.564   7
   2  -5   8 12.2887 57.1457  20
   2  -5   8 37.9685 66.2089  25
   2  -5   9 1946.45 96.0255  20
   2  -5   9 2250.30 107.039  25
   2  -5  10 5636.67 188.527  25
   2  -5  11 2202.98 103.336  20
   2  -5  11 2073.82 110.342  25
   2  -5  12 84.4803 66.8607  20
   2  -5  13 5.60485 71.0117  20
   2  -5  13 21.1736 77.3954  25
   2  -5  14 3953.90 160.468  20
   2  -5  14 4374.68 170.400  25
  -2   5 -14 4226.66 158.554  24
   2  -5  15 811.493 92.6549  20
   2  -5  15 955.502 100.536  25
  -2   5 -15 958.195 89.6461  24
   2  -5  16 647.471 86.7627  20
   2  -5  16 657.269 97.5412  25
  -2   5 -16 649.339 88.7393  24
   2  -5  17 417.152 95.8143  25
   2  -5  17 484.874 87.6945  20
  -2   5 -18 166.681 94.3144  10
   2  -5  18 122.222 96.1209  25
   2  -5  18 164.419 83.1167  20
   2  -5  19 22.2650 94.2202  25
  -2   5 -19 36.3716 88.3592  10
   2  -5  19 19.7040 79.4705  20
   2  -5  20 268.779 97.0730  25
  -2   5 -20 22.2361 90.2052  10
   2  -5  21 617.431 91.2791  20
   2  -5  22 120.174 75.9992  20
   2  -5  22 48.9808 84.2599  25
   2  -5  23 1.81863 63.2261  20
   2  -5  23-46.8157 77.9022  25
   2  -5  24-96.8198 62.3264  20
   2  -5  24-55.6054 67.0335  25
   2  -5  24-54.1673 65.7863  22
   2  -5  25 402.596 57.0184  20
   2  -5  25 594.544 63.8157  25
  -2   5 -25 451.579 65.5087  33
   2  -5  25 497.647 62.4420  22
  -2   4  26 118.706 44.7897  30
  -2   4  25 442.455 63.0749  30
  -2   4  25 415.625 61.7015  20
  -2   4  24 209.989 69.0853  30
  -2   4  24 250.605 69.8131  20
  -2   4  23 751.329 85.9038  30
  -2   4  23 957.137 92.3253  20
  -2   4  22 753.482 95.5294  30
   2  -4 -22 780.677 83.6689  26
  -2   4  22 864.273 96.9417  20
  -2   4  21-33.7850 83.7122  20
   2  -4 -20 186.317 83.6445  26
  -2   4  20 158.523 89.1653  30
  -2   4  19 66.0207 92.7558  30
  -2   4  19 233.241 94.7364  20
   2  -4 -19 127.393 84.1178  24
  -2   4  18 406.884 93.4778  30
  -2   4  18 383.868 96.1425  20
   2  -4 -18 565.861 93.7780  24
  -2   4  17 142.961 88.6151  30
  -2   4  17 21.3016 84.5491  20
   2  -4 -17 22.4250 88.8894  24
   2  -4 -16 3921.10 167.511  24
  -2   4  16 3689.98 167.975  30
  -2   4  16 4185.18 170.486  20
   2  -4 -15 389.598 85.8046  24
   2  -4 -14 318.510 79.8038  24
  -2   4  14 383.089 76.9173  18
  -2   4  13 1874.62 108.355  18
   2  -4 -13 1874.81 111.548  24
  -2   4  12 1881.06 102.732  18
   2  -4 -11 440.588 74.0455  24
  -2   4  11 450.680 73.0790  18
   2  -4 -10-27.2516 65.7128  24
  -2   4   9 1461.05 86.7598  18
   2  -4  -9 1482.62 89.6114  24
   2  -4  -8 44.2418 64.9081  24
  -2   4   8-12.3699 63.2908  18
  -2   4   8-23.0536 65.0556  30
  -2   4   7 9948.01 277.601  18
   2  -4  -7 10158.6 278.374  24
  -2   4   7 10043.7 279.069  30
  -2   4   6 2067.65 96.7790  30
   2  -4  -6 2136.19 96.6301  22
  -2   4   6 2001.92 93.4705  18
   2  -4  -6 2100.96 95.8605  24
  -2   4   5 1454.36 82.9837  30
   2  -4  -5 1561.04 81.7342  22
   2  -4  -5 1582.72 83.9387  24
  -2   4   5 1629.94 81.8256  18
  -2   4   4 1626.67 86.3625  30
  -2   4   4 1708.39 83.1854  18
   2  -4  -4 1936.42 86.3171  22
   2  -4  -4 1865.15 88.6487  26
  -2   4   3 5699.45 173.432  30
  -2   4   3 5799.01 171.081  18
   2  -4  -3 5900.56 174.491  22
  -2   4   3 5928.62 152.384  21
   2  -4  -3 6070.49 174.970  26
  -2   4   2 2301.91 94.7834  30
  -2   4   2 2405.00 92.8557  18
   2  -4  -2 2503.74 95.3367  22
  -2   4   2 2406.94 74.8849  21
   2  -4  -2 2452.17 97.5454  26
  -2   4   1 3617.77 116.421  30
  -2   4   1 3523.81 114.152  18
   2  -4  -1 3284.19 119.263  26
   2  -4  -1 3599.65 118.408  22
  -2   4   0 7.05902 69.2966   8
  -2   4   0 28.9648 54.0085  18
   2  -4   0 21.1661 57.5389  22
   2  -4   0 55.2761 58.7036  26
   2  -4   1 4511.18 137.379  22
   2  -4   1 4831.17 138.169  26
   2  -4   2 5495.12 137.669  26
   2  -4   2 5718.19 133.012  20
   2  -4   3 3444.38 113.430  26
   2  -4   3 3306.95 109.616  20
   2  -4   3 3656.03 113.079  22
  -2   4  -3 3544.37 94.1474  41
  -2   4  -3 3495.41 101.872  44
  -2   4  -3 3476.78 112.085  29
  -2   4  -4 179.217 60.5143  29
  -2   4  -4 192.133 37.5184  41
   2  -4   4 194.769 60.6571  26
   2  -4   4 16.5050 96.9388   7
   2  -4   4 248.440 53.7290  20
  -2   4  -5 3436.87 118.727  29
   2  -4   5 3286.02 116.175  20
  -2   4  -5 3421.64 106.464  42
   2  -4   5 3608.23 117.825  26
   2  -4   6 11910.5 307.469  20
  -2   4  -6 11289.0 298.552  42
   2  -4   6 11645.2 309.219  26
  -2   4  -7 1354.59 55.8026  38
  -2   4  -7 1375.33 61.1029  42
   2  -4   7 1211.20 71.4912  20
   2  -4   8 18722.0 480.920  25
  -2   4  -8 18445.9 464.050  42
   2  -4   8 18449.7 474.368  20
  -2   4  -8 17960.0 462.394  38
   2  -4   9 10344.9 285.195  25
   2  -4   9 9896.18 279.842  20
   2  -4  10 1149.78 83.8683  25
   2  -4  10 1007.97 76.9115  20
   2  -4  11 4897.98 169.024  25
   2  -4  12 8034.99 254.530  25
  -2   4 -12 8852.10 248.554  24
   2  -4  12 8421.81 252.051  20
  -2   4 -13 1278.76 88.6808  24
   2  -4  13 1327.88 91.5681  20
   2  -4  14 749.980 91.0108  25
   2  -4  14 798.205 80.4985  20
   2  -4  15 2488.75 129.168  25
  -2   4 -15 2355.13 117.677  24
   2  -4  15 2202.41 118.022  20
   2  -4  16 64.4158 75.4475  20
   2  -4  16 37.0408 83.3990  25
  -2   4 -16 110.622 85.3977  10
   2  -4  17 49.0972 77.1335  20
  -2   4 -17 25.1049 86.4712  10
   2  -4  17 67.8034 90.9775  25
   2  -4  18 224.672 92.9690  25
  -2   4 -18 276.762 91.9921  10
   2  -4  18 180.716 81.4166  20
   2  -4  19 1052.02 115.626  25
  -2   4 -19 1037.00 103.912  10
   2  -4  19 1066.69 102.744  20
   2  -4  20 21.7532 91.3405  25
  -2   4 -20 34.0390 83.1971  10
   2  -4  20 17.1053 78.3966  20
   2  -4  21 83.5274 90.2165  25
   2  -4  21 4.68219 78.0673  20
   2  -4  22 94.0313 83.4597  25
   2  -4  22 136.882 73.0023  20
   2  -4  23 864.623 92.0836  25
   2  -4  23 837.047 87.5110  20
   2  -4  24 122.414 72.1727  25
   2  -4  24 32.9570 63.7225  20
   2  -4  25 973.604 76.2840  25
   2  -4  25 974.880 71.9651  20
  -2   4 -26 292.307 53.6071  33
  -2   3  26-9.64733 46.5826  30
  -2   3  25 173.518 62.1949  30
  -2   3  25 165.595 61.4091  20
  -2   3  24 1092.99 89.4647  30
  -2   3  24 1111.36 85.7526  20
  -2   3  23-10.7221 76.5639  30
  -2   3  23 48.7192 77.0162  20
   2  -3 -22 418.151 78.4437  26
  -2   3  22 414.210 91.0918  30
  -2   3  22 628.751 94.9535  20
   2  -3 -21 1345.00 112.061  24
  -2   3  21 1281.95 115.587  30
  -2   3  21 1521.33 115.378  20
  -2   3  20 338.427 92.8445  30
   2  -3 -20 271.174 88.0825  24
  -2   3  20 330.513 99.4035  20
  -2   3  19 233.604 90.6027  30
   2  -3 -19 301.597 94.4268  24
  -2   3  19 184.920 94.8353  20
   2  -3 -18-30.4824 84.0688  24
  -2   3  18 27.2507 86.8704  20
   2  -3 -17 236.731 85.9577  24
  -2   3  17 229.414 91.3372  20
   2  -3 -16 2478.08 133.719  24
  -2   3  16 2498.31 137.993  20
   2  -3 -15-6.60404 81.0325  24
  -2   3  15 41.3415 78.1136  20
   2  -3 -14 3907.13 155.692  24
  -2   3  13 464.422 77.6929  18
   2  -3 -13 366.589 77.4057  24
  -2   3  12 2826.18 122.158  18
   2  -3 -11 965.917 81.9116  24
  -2   3  10 5132.78 167.696  18
   2  -3 -10 5178.35 171.338  24
  -2   3   9 6204.40 188.811  18
   2  -3  -9 6164.28 190.435  24
  -2   3   8 838.314 73.7599  18
   2  -3  -8 878.780 75.2195  24
   2  -3  -7 4114.81 107.977  24
  -2   3   7 3868.05 105.038  18
  -2   3   6 3045.78 108.717  18
   2  -3  -6 2801.75 109.407  24
   2  -3  -5 1636.56 77.3436  24
  -2   3   5 1579.97 76.5053  30
   2  -3  -5 1548.74 75.0520  22
  -2   3   5 1560.74 77.3998  18
  -2   3   4 9136.48 175.469  30
   2  -3  -4 9010.94 175.594  22
  -2   3   4 9118.73 174.299  18
   2  -3  -4 9188.29 177.070  24
  -2   3   3 1831.08 78.6201  30
  -2   3   3 1809.65 56.2295  21
   2  -3  -3 1662.71 80.9707  22
   2  -3  -3 1606.66 81.9454  24
  -2   3   3 1676.22 77.3096  18
  -2   3   2 8688.15 237.522  30
  -2   3   2 9056.07 236.558  18
   2  -3  -2 8361.12 240.189  26
   2  -3  -2 8982.29 238.898  22
  -2   3   2 9222.07 227.864  21
  -2   3   1 2622.41 94.6594  30
   2  -3  -1 2698.79 97.3673  26
   2  -3  -1 2923.81 95.4876  22
  -2   3   1 2553.71 93.4227  18
   2  -3   0 3761.70 118.566  26
   2  -3   0 3782.76 116.950  22
  -2   3   0 3542.49 113.979  18
   2  -3   1 487.072 56.5683  26
  -2   3  -1 462.737 76.1657   8
   2  -3   1 509.468 57.6679  22
   2  -3   2 1293.16 64.6018  22
   2  -3   2 1101.77 58.7738  20
   2  -3   2 1157.65 64.8153  26
  -2   3  -2 1297.09 53.8405  41
   2  -3   3 4641.99 124.796  20
  -2   3  -3 4469.94 129.666  29
  -2   3  -3 4781.93 124.914  44
  -2   3  -3 4687.23 118.417  41
  -2   3  -3 4410.47 123.793  42
   2  -3   3 4696.25 129.040  26
  -2   3  -4 10796.1 240.688  29
  -2   3  -4 11701.7 239.377  44
  -2   3  -4 11131.3 234.353  42
   2  -3   4 10704.8 238.354  20
   2  -3   4 11147.9 240.583  26
   2  -3   5 7907.03 177.396  26
  -2   3  -5 7848.35 170.250  42
  -2   3  -5 7477.48 166.547  38
   2  -3   5 7832.20 175.702  20
   2  -3   6 57.2838 54.1326  26
  -2   3  -6 2.88066 42.8522  42
   2  -3   6 3.84387 50.5152  20
   2  -3   6 1.24950 79.6760   7
  -2   3  -6 4.74627 40.3918  38
   2  -3   7 167.113 61.1082  25
   2  -3   7 120.895 53.5692  20
  -2   3  -7 240.172 44.0367  38
   2  -3   8 1278.25 74.9462  20
  -2   3  -8 1379.63 63.0059  38
   2  -3   8 1338.54 80.6874  25
   2  -3   9 525.032 65.2437  20
  -2   3  -9 657.984 55.4919  38
   2  -3   9 551.363 70.6773  25
   2  -3  10 5599.89 174.391  20
  -2   3 -10 5570.66 164.585  38
   2  -3  10 5678.37 177.989  25
   2  -3  11 32.6075 59.0059  20
  -2   3 -11 5.95804 57.4301  24
   2  -3  11-45.5525 66.3230  25
  -2   3 -12 26.4575 58.0154  24
   2  -3  12 66.9945 67.2554  25
   2  -3  13 2314.48 108.601  20
  -2   3 -13 2395.79 105.215  24
   2  -3  14 5978.08 199.517  20
   2  -3  14 6390.66 208.626  25
  -2   3 -15 499.657 91.4498  10
   2  -3  15 605.307 78.5892  20
  -2   3 -15 575.435 74.5744  24
   2  -3  15 561.452 89.6143  25
   2  -3  16 39.9125 81.2621  25
   2  -3  16-10.6598 71.3898  20
  -2   3 -16 6.83023 81.9988  10
   2  -3  17 12.5155 86.2951  25
   2  -3  17-20.5086 77.3019  20
  -2   3 -17-2.39860 85.6771  10
   2  -3  18 62.9053 91.8336  25
   2  -3  18 9.61862 79.9717  20
  -2   3 -19 81.5704 84.4546  10
   2  -3  19 44.3948 83.2828  20
   2  -3  19-51.1316 86.8311  25
   2  -3  20 148.075 84.5263  20
   2  -3  20 156.172 95.1321  25
   2  -3  21 96.9110 91.9722  25
   2  -3  22 228.948 78.3829  20
   2  -3  23 46.6471 74.9493  20
   2  -3  23-4.39930 78.1349  25
   2  -3  24 499.102 75.7669  20
   2  -3  24 477.319 79.4597  25
   2  -3  25 57.2329 57.7623  20
  -2   3 -26-21.1015 53.7056  33
  -2   2  26 2.28595 49.3006  20
  -2   2  26-60.1536 51.9287  30
   2  -2 -25-23.1422 57.2167  38
  -2   2  25 43.4214 62.1769  30
  -2   2  25 10.6412 60.9950  20
  -2   2  24-30.5791 73.3513  30
  -2   2  24 3.56617 66.9939  20
  -2   2  23 173.653 80.8566  30
  -2   2  23 202.324 81.5689  20
  -2   2  22 552.629 93.4945  20
   2  -2 -22 359.611 83.2408  24
  -2   2  21 1326.45 117.259  30
   2  -2 -21 1367.83 112.541  24
   2  -2 -20 409.235 92.4991  24
  -2   2  20 376.305 98.3361  20
  -2   2  19 1448.02 119.375  20
   2  -2 -19 1347.78 114.321  24
   2  -2 -18 408.562 91.3258  24
  -2   2  18 454.634 99.0883  20
   2  -2 -17 31.7736 81.8179  24
  -2   2  17 118.327 87.8142  20
   2  -2 -16 1022.82 98.9783  24
  -2   2  16 1169.44 104.551  20
  -2   2  16 1088.31 105.163  25
   2  -2 -15 851.139 95.7606  24
  -2   2  15 824.913 93.3723  20
  -2   2  15 1005.93 99.2238  25
   2  -2 -14 832.889 86.6650  24
  -2   2  14 845.623 93.0315  20
  -2   2  14 861.149 95.1066  25
  -2   2  12 554.616 79.8406  25
   2  -2 -12 575.680 77.9943  24
  -2   2  11 894.323 83.7414  25
   2  -2 -11 858.288 78.8505  24
   2  -2 -10 566.920 72.7791  24
  -2   2  10 619.329 73.3872  25
  -2   2  10 502.887 68.1993  18
   2  -2  -9 1063.47 78.2514  24
  -2   2   9 991.786 81.0581  25
  -2   2   9 950.658 72.4084  18
   2  -2  -8 2476.13 103.159  24
  -2   2   8 2459.60 105.871  25
  -2   2   8 2521.29 100.212  18
   2  -2  -7 2659.68 102.338  24
  -2   2   7 2495.82 103.229  25
  -2   2   7 2539.69 99.0629  18
   2  -2  -6 318.672 63.4498  24
  -2   2   6 311.442 64.0089  25
  -2   2   6 274.951 57.1678  18
  -2   2   5 13837.9 359.829  18
   2  -2  -5 13987.9 360.942  24
   2  -2  -4 675.744 59.6275  24
  -2   2   4 649.297 58.5603  18
   2  -2  -4 699.988 58.7919  22
  -2   2   3 6329.49 135.371  21
   2  -2  -3 5718.49 148.526  22
  -2   2   3 5899.32 149.013  30
   2  -2  -3 6252.84 149.295  24
  -2   2   3 5947.92 147.520  18
  -2   2   2 7497.90 158.805  21
   2  -2  -2 7562.55 168.458  22
  -2   2   2 7345.26 168.597  30
   2  -2  -2 7135.81 168.139  24
  -2   2   2 7097.26 167.261  18
   2  -2  -1 388.533 50.2839  22
  -2   2   1 428.788 39.2747  21
  -2   2   1 369.525 44.7131  18
  -2   2   1 393.656 51.1338  31
  -2   2   1 387.453 47.9653  30
   2  -2  -1 403.181 51.4356  26
  -2   2   0 14568.7 374.602  31
   2  -2   0 14244.5 372.955  26
   2  -2   0 14716.9 373.010  22
  -2   2   0 13341.2 370.184  18
  -2   2  -1 4699.88 134.373  18
   2  -2   1 4987.22 138.521  26
  -2   2  -1 4985.00 135.954  41
  -2   2  -1 4855.39 139.413  42
   2  -2   1 5064.37 138.714  22
  -2   2  -2 735.702 53.3724  29
   2  -2   2 723.327 52.8793  26
  -2   2  -2 859.042 47.4224  41
  -2   2  -2 728.915 53.0224  42
   2  -2   2 621.185 48.1152  20
   2  -2   2 692.423 53.3151  22
   2  -2   3 56558.7 615.251  26
  -2   2  -3 57135.3 614.654  42
   2  -2   3 56471.6 614.137  20
  -2   2  -3 56577.4 616.591  29
  -2   2  -4 126094. 1091.46  29
   2  -2   4 122649. 1087.76  26
  -2   2  -4 129383. 1097.31  44
  -2   2  -4 129140. 1084.37  38
  -2   2  -4 131161. 1072.58  19
   2  -2   4 125629. 1088.36  20
   2  -2   5 56447.8 572.487  26
   2  -2   5 55725.1 574.244  20
  -2   2  -6 5394.19 120.663  38
   2  -2   6 5279.78 131.942  25
   2  -2   6 5278.08 123.318  20
   2  -2   7 329.986 52.1631  20
   2  -2   7 356.912 60.6256  25
  -2   2  -7 383.673 40.5724  13
   2  -2   8 18941.3 484.998  20
   2  -2   8 20206.8 489.041  25
  -2   2  -8 18527.1 473.580  13
   2  -2   9 9081.40 252.573  25
   2  -2   9 8966.99 247.899  20
  -2   2 -10 550.015 61.5210  24
   2  -2  10 624.570 68.5723  25
   2  -2  10 486.823 60.5246  20
  -2   2 -11 1451.75 78.3537  24
   2  -2  11 1559.86 92.4155  25
   2  -2  11 1533.92 81.3582  20
  -2   2 -12 4761.25 154.451  24
   2  -2  12 4647.55 162.027  25
  -2   2 -13 1219.77 79.7538  24
   2  -2  13 1229.23 92.8026  25
   2  -2  13 1071.73 81.1382  20
   2  -2  14-1.67882 60.7930  20
  -2   2 -14 50.2758 79.0252  10
  -2   2 -14-24.1488 62.0930  24
  -2   2 -15 7372.44 245.604  10
   2  -2  15 7402.39 238.276  20
  -2   2 -16 110.281 78.7801  10
   2  -2  16 163.463 72.0860  20
   2  -2  16 192.593 80.9630  25
  -2   2 -17 134.787 80.5144  10
   2  -2  17-28.1359 75.5504  20
   2  -2  17 91.2582 84.3547  25
  -2   2 -18-49.7069 79.2195  10
   2  -2  18 46.6167 76.5574  20
   2  -2  18-63.4253 87.7258  25
   2  -2  19 433.960 87.1113  20
   2  -2  19 636.076 102.064  25
   2  -2  20-14.9012 83.7295  20
   2  -2  20-2.65446 89.3991  25
   2  -2  21 954.102 106.795  25
   2  -2  22 188.892 82.5618  20
   2  -2  23 464.117 82.9341  20
   2  -2  23 497.120 89.2198  25
   2  -2  24-1.83098 66.4820  20
   2  -2  24-1.92297 73.1494  25
   2  -2  25 524.735 68.5666  20
   2  -2  26 492.571 57.9094  20
  -2   1  26 49.5576 53.3570  30
  -2   1  26 57.3335 50.9272  20
  -2   1  25 151.994 65.1698  30
   2  -1 -25 86.5096 56.1562  38
  -2   1  25 128.657 64.7245  20
  -2   1  24-64.7554 74.1914  30
  -2   1  24-3.77804 72.0967  20
  -2   1  23 676.315 91.7650  30
   2  -1 -23 559.198 81.2524  24
  -2   1  23 559.023 85.6662  20
  -2   1  22 26.6085 80.3170  20
   2  -1 -21 964.089 102.408  24
   2  -1 -20 74.4947 88.8433  24
  -2   1  20 82.0556 91.2220  20
  -2   1  19 4026.13 174.622  20
   2  -1 -19 3684.15 168.626  24
   2  -1 -18 106.641 89.0834  24
  -2   1  18 196.276 88.9706  20
  -2   1  18 172.112 91.6060  25
   2  -1 -17 92.5251 80.7359  24
  -2   1  17 164.061 87.8643  20
  -2   1  17 155.657 89.0515  25
   2  -1 -16 450.496 90.7863  24
  -2   1  16 463.999 90.0673  20
  -2   1  16 436.121 90.2106  25
   2  -1 -15 2274.97 125.579  24
  -2   1  15 2376.35 126.282  20
  -2   1  15 2335.00 129.154  25
   2  -1 -14 42.8398 76.8059  24
  -2   1  14 69.2592 72.7808  20
  -2   1  14-24.8948 78.1432  25
  -2   1  13 300.979 72.0965  20
   2  -1 -12 357.200 72.0159  24
  -2   1  12 236.594 70.3709  20
  -2   1  12 319.777 76.9730  25
   2  -1 -11 11051.0 307.935  24
  -2   1  11 10901.8 310.449  25
   2  -1 -10-34.5608 65.0935  24
  -2   1  10 34.5347 58.4775  18
  -2   1  10 22.8009 64.1304  25
   2  -1  -9 6.84375 63.1024  24
  -2   1   9 1.05775 56.9160  18
  -2   1   9 46.4223 63.9445  25
   2  -1  -8 41.3889 62.6642  24
  -2   1   8 31.8395 55.2753  18
  -2   1   8 48.4246 63.4991  25
  -2   1   7 37.6616 53.9835  18
  -2   1   7-28.7566 58.7147  25
   2  -1  -7 42.0419 19.3056  10
  -2   1   7-26.7696 32.6532  17
  -2   1   7 36.8146 29.8684   2
   2  -1  -7 16.8936 57.7271  24
  -2   1   6 6819.70 182.469  25
   2  -1  -6 6828.11 181.395  24
  -2   1   6 6437.04 178.424  18
   2  -1  -5 1323.90 71.1228  24
  -2   1   5 1136.81 73.0961  25
  -2   1   5 1173.88 66.5011  18
  -2   1   4 11767.3 293.621  18
  -2   1   4 11553.1 295.725  25
  -2   1   3 56.1958 25.2017  16
   2  -1  -3 62.8540 46.1799  22
  -2   1   3 78.6069 51.6307  25
  -2   1   3 51.1528 43.9855  18
   2  -1  -3 60.8331 46.8857  24
  -2   1   2 51917.7 1268.06  18
   2  -1  -2 51010.6 1268.76  24
   2  -1  -2 51810.4 1268.33  22
  -2   1   2 52232.2 1266.09  21
  -2   1   1 18.3199 35.3839  21
   2  -1  -1-11.1035 37.3103  22
  -2   1   1-0.62061 32.2296  18
  -2   1   1-25.7987 77.2844  11
  -2   1   0 1911.72 66.5485  21
   2  -1   0 1850.52 64.2208  22
  -2   1   0 1799.32 58.5932  18
  -2   1   0 1695.01 68.9815  42
  -2   1   0 1876.91 68.7067  41
  -2   1  -1 45908.9 1053.56  42
  -2   1  -1 47083.9 1052.98  41
   2  -1   1 47076.5 1051.88  22
  -2   1  -2 17787.0 432.697  42
  -2   1  -2 17610.2 430.961  40
   2  -1   2 18418.1 429.085  20
  -2   1  -2 17352.5 433.877  32
  -2   1  -2 18631.4 436.906  31
  -2   1  -2 19152.4 432.586  13
  -2   1  -3 139105. 901.531  19
  -2   1  -3 138543. 908.294  35
  -2   1  -3 138669. 910.235  13
  -2   1  -3 139156. 910.472  38
  -2   1  -3 139356. 919.423  32
  -2   1  -4 18862.3 295.849  38
  -2   1  -4 19298.7 301.474  32
  -2   1  -4 18921.1 303.134  44
  -2   1  -5 1753.88 78.8662  44
   2  -1   5 1671.60 66.1385  20
  -2   1  -5 2002.78 73.9728  32
   2  -1   5 1875.81 68.7395  25
  -2   1  -6 253.859 41.8970  15
  -2   1  -6 265.631 56.3123  32
   2  -1   6 323.019 50.1550  25
   2  -1   6 231.329 48.5530  20
  -2   1  -7 5752.11 164.158  15
   2  -1   7 6075.68 172.218  20
   2  -1   7 6130.92 174.588  25
   2  -1   8 8491.41 223.908  25
  -2   1  -8 9209.05 208.372  17
  -2   1  -8 8669.68 213.996  15
  -2   1  -8 8538.03 209.284  39
  -2   1  -8 8813.15 218.550  24
  -2   1  -8 9031.83 224.565  32
   2  -1   8 8272.48 222.416  20
   2  -1   9 18.2852 57.2884  25
   2  -1   9 49.9695 52.0480  20
  -2   1  -9 40.2771 51.1351  24
  -2   1  -9 68.8762 41.1196  15
   2  -1  10 155.726 55.8234  20
   2  -1  10 101.507 59.5236  25
  -2   1 -10 174.170 52.0199  24
   2  -1  11 287.478 63.6305  25
  -2   1 -11 248.999 57.3484  24
   2  -1  11 279.617 61.9013  20
  -2   1 -11 323.291 58.0613  43
  -2   1 -12 826.233 83.9497  10
   2  -1  12 980.309 73.9278  20
  -2   1 -12 1066.67 71.6239  24
   2  -1  12 949.177 79.5631  25
  -2   1 -13 8753.29 262.241  10
   2  -1  13 8826.12 260.186  25
  -2   1 -13 8747.00 250.867  24
  -2   1 -14 1708.29 105.511  10
   2  -1  14 1675.40 94.4970  20
  -2   1 -14 1631.72 90.4952  24
   2  -1  15 724.538 84.0552  25
   2  -1  15 827.440 79.7823  20
  -2   1 -15 829.902 90.1085  10
   2  -1  16 566.351 84.0188  25
   2  -1  16 524.400 84.3996  20
  -2   1 -16 499.625 86.3762  10
   2  -1  17 16.2072 81.7011  25
   2  -1  17 32.3383 74.8397  20
  -2   1 -17-34.5185 73.5602  10
   2  -1  18 1986.27 120.869  25
   2  -1  18 1786.84 115.115  20
   2  -1  19 709.928 96.9349  25
   2  -1  19 704.304 92.6209  20
  -2   1 -19 731.438 90.6578  38
   2  -1  20 567.344 93.5912  20
  -2   1 -20 562.103 87.5138  38
   2  -1  20 612.904 98.9120  25
   2  -1  21-102.804 82.1242  25
   2  -1  21 41.5555 82.0293  20
   2  -1  22 2383.62 136.686  25
   2  -1  22 2378.10 128.643  20
   2  -1  23-4.46396 78.6865  25
   2  -1  23 25.7174 78.8538  20
   2  -1  24-16.8843 71.5103  20
   2  -1  25 943.305 77.8415  20
   2  -1  26 753.527 70.0780  30
  -2   1 -26 780.931 71.7212  27
   2  -1  26 803.000 64.8374  20
  -2   0  26 252.691 53.9264  20
  -2   0  26 240.062 57.0909  30
  -2   0  25 36.2692 58.5514  20
  -2   0  25-3.25865 65.3760  30
   2   0 -24 5.12767 67.2622  24
  -2   0  24 15.3244 73.9601  20
  -2   0  24 47.7352 74.1343  30
  -2   0  23 1165.37 101.125  20
   2   0 -23 1116.27 96.6652  24
  -2   0  22 867.694 98.2479  20
   2   0 -21 388.966 94.9311  24
  -2   0  20 1240.46 112.787  20
   2   0 -20 1305.59 110.668  24
  -2   0  20 1094.51 117.438  25
  -2   0  19 1303.59 113.341  20
   2   0 -19 1324.98 112.980  24
  -2   0  19 1136.08 120.287  25
  -2   0  18 68.8851 87.5678  20
   2   0 -18 66.1234 91.0351  24
  -2   0  18 132.953 93.7453  25
  -2   0  17 588.266 95.3690  20
   2   0 -17 564.714 96.1307  24
  -2   0  17 462.220 95.6568  25
  -2   0  16 132.587 82.4259  20
   2   0 -16 73.0326 83.3097  24
  -2   0  16 90.5352 83.1686  25
  -2   0  15 696.641 89.5545  20
   2   0 -15 551.156 86.5574  24
  -2   0  15 693.698 91.7456  25
  -2   0  14 1487.30 99.4060  20
   2   0 -14 1454.42 102.498  24
  -2   0  14 1547.92 103.595  25
  -2   0  13 2844.00 124.288  20
   2   0 -12 928.591 83.3518  24
  -2   0  12 794.149 81.5020  25
  -2   0  11-16.7302 61.6748  20
   2   0 -11-15.5676 65.8275  24
  -2   0  11 1.47339 66.2317  25
  -2   0  10 726.224 70.3095  20
  -2   0  10 672.327 74.1676  25
   2   0 -10 571.597 71.1321  24
  -2   0   9 2374.20 102.904  25
   2   0  -9 2355.73 103.275  24
  -2   0   8 169.660 62.9934  25
   2   0  -8 63.9534 61.9597  24
  -2   0   7 748.106 65.3513  25
  -2   0   7 618.098 58.3900  18
   2   0  -7 651.561 64.3783  24
  -2   0   6 87.5190 57.0772  25
   2   0  -6 78.9768 55.9746  24
  -2   0   6 73.5245 51.3278  18
  -2   0   6 83.3916 31.3065  17
  -2   0   5 189.769 51.1188  18
  -2   0   5 198.092 56.0311  25
   2   0  -5 253.326 56.0060  24
  -2   0   5 77.6127 34.8746   2
  -2   0   5 200.773 35.9306  17
   2   0  -4 624.739 54.4993  24
  -2   0   4 675.627 58.1234  25
  -2   0   4 549.024 41.9045  17
  -2   0   4 517.715 48.2285  18
  -2   0   4 427.642 38.6384   2
   2   0  -3 2306.39 76.6954  24
   2   0  -3 2175.01 57.5534  10
  -2   0   3 1986.71 70.6943   2
  -2   0   3 2096.42 74.5368  18
  -2   0   3 2314.86 78.1845  25
  -2   0   2 25382.2 620.314  33
  -2   0   2 23657.9 618.262   2
  -2   0   2 25292.8 617.363  16
   2   0  -2 25173.0 612.538  10
  -2   0   2 25723.2 618.167  18
  -2   0   1 479.072 32.0620  18
  -2   0   1 509.110 40.4964  21
  -2   0   1 496.744 27.9358  10
   2   0  -1 397.537 26.6904  10
  -2   0   1 539.086 47.2869  41
  -2   0   0 103653. 2709.50  13
  -2   0   0 102574. 2705.90  10
  -2   0   0 101345. 2708.58  41
  -2   0   0 105566. 2708.43  21
  -2   0  -1 16386.9 444.814  14
  -2   0  -1 17110.1 446.116  21
  -2   0  -1 17052.8 445.122  10
  -2   0  -2 11819.0 306.979  38
  -2   0  -2 11114.3 312.604  16
  -2   0  -2 11360.3 307.679  10
  -2   0  -2 11785.1 305.966  40
  -2   0  -2 11512.8 305.414  19
  -2   0  -2 11384.4 307.135  32
  -2   0  -3 3335.82 101.428  19
  -2   0  -3 3732.67 104.498  35
  -2   0  -3 3507.55 103.466  37
  -2   0  -3 3648.73 105.486  32
  -2   0  -3 3862.21 104.396  15
   2   0   3 3296.86 95.0926  20
   2   0   3 3663.65 103.478   7
  -2   0  -3 3236.00 103.673  38
  -2   0  -3 3741.97 103.822  40
   2   0   4 35840.9 875.266  20
  -2   0  -4 35094.5 879.369  40
  -2   0  -4 36961.2 882.042  44
  -2   0  -4 32197.6 876.788  15
  -2   0  -4 36343.0 880.416  31
  -2   0  -4 38303.7 880.613  32
  -2   0  -4 34450.2 874.754   2
  -2   0  -4 37457.2 879.525  35
  -2   0  -4 36120.2 878.957  37
  -2   0  -5 1735.16 67.5882   2
  -2   0  -5 2205.74 69.3734  17
   2   0   5 2141.30 74.3762  25
  -2   0  -5 2232.41 79.2333  15
  -2   0  -5 2390.91 73.4857  39
  -2   0  -5 2174.59 88.1127  44
  -2   0  -5 2285.73 78.4052  37
   2   0   5 1890.01 74.3201  20
  -2   0  -5 2336.04 82.0342  32
   2   0   6 246.541 50.0095  25
  -2   0  -6 191.211 52.8374  32
  -2   0  -6 175.549 48.2904  37
  -2   0  -6 241.405 39.8850  39
  -2   0  -6 153.196 35.5920   2
   2   0   6 168.652 46.7628  20
  -2   0  -6 215.785 34.4426  17
  -2   0  -6 165.969 51.6728  15
  -2   0  -7 866.471 50.8830  24
   2   0   7 797.363 56.4826  25
  -2   0  -7 801.178 63.7601  32
  -2   0  -7 841.389 55.7586  37
  -2   0  -7 838.897 44.5847  39
  -2   0  -7 777.882 38.9803  17
  -2   0  -7 693.001 56.8770  15
   2   0   7 756.748 59.3069  20
  -2   0  -8 6.00659 44.5668  24
   2   0   8-10.6211 47.3983  20
  -2   0  -8 16.8993 50.2924  37
  -2   0  -8 27.4142 33.7220  39
  -2   0  -8 4.02590 50.0133  15
  -2   0  -8 21.4736 52.4091  32
   2   0   8 13.0095 54.4806  25
   2   0   9 22.3666 54.7174  25
  -2   0  -9 15.6229 50.7853  15
  -2   0  -9 29.6074 47.3434  37
   2   0   9-15.0479 54.7737  20
  -2   0  -9 4.39543 54.9976  32
  -2   0  -9 33.5061 47.2714  24
  -2   0 -10 2466.81 91.8956  43
   2   0  10 2111.59 94.8330  25
  -2   0 -10 2162.49 86.4514  15
  -2   0 -10 2325.16 86.7834  37
   2   0  10 2093.77 94.2945  20
  -2   0 -10 1804.48 98.4965  10
  -2   0 -10 2328.44 93.7387  32
  -2   0 -10 2109.87 86.8397  24
  -2   0 -11 710.925 68.1982  43
   2   0  11 723.090 67.5773  25
  -2   0 -11 781.415 61.7309  15
  -2   0 -11 776.779 59.2692  37
  -2   0 -11 675.144 73.5077  10
  -2   0 -11 811.566 62.1184  24
  -2   0 -11 748.191 68.4128  32
   2   0  11 878.710 68.5765  20
  -2   0 -12 1496.51 81.5252  24
  -2   0 -12 1674.25 95.6053  10
   2   0  12 1542.64 85.5920  20
   2   0  12 1607.17 90.3588  25
  -2   0 -12 1696.45 84.3964  43
  -2   0 -13 676.341 67.3243  24
   2   0  13 681.278 77.5741  25
  -2   0 -13 662.386 78.2162  10
  -2   0 -14 1159.33 77.2035  24
  -2   0 -14 1319.33 90.0032  10
   2   0  14 1255.83 85.5049  20
   2   0  14 1117.65 88.5524  25
  -2   0 -15 707.624 85.8024  10
   2   0  15 714.379 79.1294  20
  -2   0 -16 5638.44 190.845  10
   2   0  16 5398.20 188.192  20
   2   0  16 5209.05 191.509  25
  -2   0 -17 312.221 81.2595  10
   2   0  17 251.379 81.6703  25
   2   0  17 276.424 80.1976  20
   2   0  18 43.0969 77.2096  25
   2   0  18 13.7847 75.9562  20
   2   0  19 225.540 87.0870  25
   2   0  19 233.335 83.7650  20
  -2   0 -20 507.077 91.6553  38
   2   0  20 563.897 93.5846  25
   2   0  20 527.218 86.8050  20
  -2   0 -21 67.7039 76.3775  38
   2   0  21-22.7528 88.0242  25
   2   0  21 76.3687 81.9962  20
   2   0  22 1100.82 104.807  25
   2   0  22 1041.88 101.464  20
  -2   0 -23 163.263 72.5904  38
   2   0  23 260.271 81.6964  25
   2   0  23 355.161 84.1095  20
   2   0  24 91.8774 72.0108  20
   2   0  25 305.374 65.9646  20
   2   0  26 874.309 69.6938  30
  -2   0 -26 782.161 70.4519  27
   2   0  26 802.439 64.1895  20
  -2  -1  26 175.558 55.0044  30
  -2  -1  26 195.230 52.7438  20
  -2  -1  25 102.283 66.0073  30
  -2  -1  25 238.910 66.7525  20
  -2  -1  24 1597.40 99.6273  20
   2   1 -24 1340.75 92.9394  24
  -2  -1  23 852.007 96.1450  20
   2   1 -23 902.910 89.9486  24
  -2  -1  22 213.638 84.2802  20
   2   1 -21 133.166 86.6970  24
  -2  -1  21 169.108 95.1392  25
  -2  -1  20 142.840 90.1819  20
   2   1 -20 86.0591 92.4508  24
  -2  -1  20 80.7581 96.7140  25
  -2  -1  19 125.095 88.3459  20
   2   1 -19 201.766 89.5040  24
  -2  -1  19 103.157 92.6774  25
  -2  -1  18 7044.44 240.983  20
   2   1 -18 7004.39 240.384  24
  -2  -1  18 6716.14 245.479  25
  -2  -1  17 424.266 90.1425  20
   2   1 -17 345.022 89.9534  24
  -2  -1  17 366.010 93.1962  25
  -2  -1  16-14.0925 79.9269  20
   2   1 -16 41.3876 79.5888  24
  -2  -1  16 90.9263 81.5983  25
  -2  -1  15 719.831 91.9455  20
   2   1 -15 640.284 88.9723  24
  -2  -1  15 776.718 92.2565  25
  -2  -1  14 1118.05 91.4178  20
   2   1 -14 1056.23 94.9529  24
  -2  -1  14 1086.74 97.7994  25
  -2  -1  13 2265.73 111.870  20
   2   1 -12 9.55625 67.4615  24
  -2  -1  12 18.1933 69.6622  25
  -2  -1  11 58.5967 63.7109  20
   2   1 -11 113.758 67.2987  24
  -2  -1  11 83.8279 66.7360  25
  -2  -1  10 4.89877 58.6948  20
   2   1 -10-16.4394 64.9936  24
  -2  -1  10-35.1119 65.4797  25
  -2  -1   9 914.232 72.2856  20
   2   1  -9 972.671 74.9161  24
  -2  -1   9 824.177 75.7246  25
  -2  -1   8 2538.13 99.4257  20
   2   1  -8 2570.77 104.547  24
  -2  -1   8 2530.65 103.350  25
  -2  -1   7 41.5790 55.2113  20
   2   1  -7 21.4790 58.4061  24
  -2  -1   7 10.3962 59.6570  25
  -2  -1   6 5138.49 142.293  25
  -2  -1   6 5267.73 131.386  28
  -2  -1   6 5328.75 139.426  20
   2   1  -6 4977.06 142.058  24
  -2  -1   5 6.18038 32.3517   4
  -2  -1   5 68.4080 52.4989  25
   2   1  -5 85.6808 54.0886  24
  -2  -1   5 83.6121 47.9531  20
  -2  -1   4 3226.20 101.947  25
   2   1  -4 3151.71 102.061  24
  -2  -1   4 3190.94 98.2182  20
  -2  -1   3 2706.02 83.7740  17
  -2  -1   3 2925.29 86.5263  20
  -2  -1   3 2879.16 90.6011  25
   2   1  -3 3021.73 90.9706  24
  -2  -1   2 88021.9 1968.74  20
  -2  -1   2 85372.0 1970.56  17
  -2  -1   1 752.842 40.7489  16
  -2  -1   1 752.153 42.4702  17
  -2  -1   1 560.270 50.4118  13
  -2  -1   1 823.324 45.1959  41
  -2  -1   1 554.152 80.6974   3
  -2  -1   1 799.668 47.8286  33
  -2  -1   0 3650.71 106.985   3
  -2  -1   0 2310.86 70.4616   2
  -2  -1   0 2054.33 70.6552  17
  -2  -1   0 2230.98 77.4364  14
  -2  -1   0 1869.59 71.4287  21
  -2  -1   0 2133.66 72.5199  19
  -2  -1   0 3339.03 109.490   8
  -2  -1   0 1976.77 72.8997  33
  -2  -1   0 2222.69 68.8039  10
  -2  -1   0 2527.56 80.4862  13
  -2  -1   0 1672.84 107.077  11
  -2  -1  -1 23263.8 537.335  10
  -2  -1  -1 26835.0 562.075  11
  -2  -1  -1 22904.3 538.485  36
  -2  -1  -1 23234.5 538.011  21
  -2  -1  -1 35641.3 570.305   8
  -2  -1  -1 23042.1 537.989  19
  -2  -1  -1 22711.9 538.155  39
  -2  -1  -1 22831.3 538.466  33
  -2  -1  -1 42205.9 566.189   3
  -2  -1  -1 23319.6 536.447   2
  -2  -1  -1 21843.3 536.919  17
  -2  -1  -1 28368.3 542.465  14
  -2  -1  -1 25508.5 540.563  15
  -2  -1  -1 5703.74 533.402  16
  -2  -1  -2 16869.7 321.213   2
  -2  -1  -2 32685.3 371.002   3
  -2  -1  -2 15930.7 322.795  19
  -2  -1  -2 15797.2 322.225  37
  -2  -1  -2 16599.6 323.469  35
  -2  -1  -2 16219.5 323.954  36
  -2  -1  -2 16202.2 323.316  21
  -2  -1  -2 16413.7 324.342  33
  -2  -1  -2 15670.7 321.136  17
  -2  -1  -2 17537.0 327.062  15
  -2  -1  -2-8.57004 312.394  16
  -2  -1  -2 22422.5 335.769  14
  -2  -1  -2 16090.7 321.967  32
  -2  -1  -2 16407.5 323.187  39
  -2  -1  -2 15607.5 323.069  38
  -2  -1  -2 16957.4 324.604  10
  -2  -1  -3 33437.8 917.598   2
  -2  -1  -3 36756.7 922.233  35
  -2  -1  -3 39368.8 921.547  37
  -2  -1  -3 39157.2 921.476  36
  -2  -1  -3 39102.9 921.309  21
  -2  -1  -3 39671.3 923.732  15
  -2  -1  -3 34497.7 918.317  17
  -2  -1  -3 36081.0 921.777  38
  -2  -1  -3 38539.2 920.892  39
  -2  -1  -3 39395.4 922.046  40
  -2  -1  -3 39541.2 923.422  10
  -2  -1  -3 37871.9 921.189  32
  -2  -1  -4 5389.73 147.337  10
  -2  -1  -4 5043.75 149.059  15
  -2  -1  -4 5015.28 137.962  17
  -2  -1  -4 5065.73 140.730  39
  -2  -1  -4 5335.89 143.935  40
  -2  -1  -4 5302.29 141.900  36
  -2  -1  -4 5040.67 143.587  37
  -2  -1  -4 4982.16 145.012  35
  -2  -1  -4 5220.37 143.020  32
  -2  -1  -5 445.536 60.3517  44
  -2  -1  -5 390.720 52.2817  32
  -2  -1  -5 481.374 43.2255  34
  -2  -1  -5 443.389 55.3719  35
  -2  -1  -5 296.629 60.6239  10
  -2  -1  -5 366.001 54.6696  15
  -2  -1  -5 416.013 50.6229  37
  -2  -1  -5 415.270 47.8390  36
  -2  -1  -5 481.335 45.0818  39
  -2  -1  -5 453.150 51.9683  40
  -2  -1  -6 8241.05 216.237  40
  -2  -1  -6 8128.10 208.647  39
  -2  -1  -6 7856.84 219.655  10
  -2  -1  -6 8081.24 216.148  15
   2   1   6 7915.34 210.754  25
  -2  -1  -6 8397.37 207.728  34
  -2  -1  -6 8120.70 214.469  37
  -2  -1  -6 8109.96 210.311  36
  -2  -1  -6 8156.04 215.350  32
  -2  -1  -6 7367.88 204.428   4
  -2  -1  -7 910.231 48.2638  39
  -2  -1  -7 767.797 68.9387  10
  -2  -1  -7 872.122 50.9488  24
   2   1   7 818.168 57.3195  25
  -2  -1  -7 859.367 59.8799  32
  -2  -1  -7 728.765 38.8380   4
  -2  -1  -7 880.649 58.4732  37
  -2  -1  -7 844.074 51.4574  36
   2   1   7 760.457 57.5343  20
  -2  -1  -7 636.530 64.0826  15
  -2  -1  -8 744.401 59.6978  32
  -2  -1  -8 628.606 33.8646   4
  -2  -1  -8 725.694 45.7651  39
  -2  -1  -8 681.238 66.4729  10
   2   1   8 658.772 57.0186  25
  -2  -1  -8 710.874 52.2472  24
   2   1   8 670.921 56.0770  20
  -2  -1  -8 670.962 63.7783  43
  -2  -1  -8 718.956 46.8992  36
  -2  -1  -8 676.806 56.7207  37
  -2  -1  -8 576.590 60.7531  15
   2   1   9 4642.05 142.414  25
  -2  -1  -9 4655.30 138.572  24
   2   1   9 4677.77 142.197  20
  -2  -1  -9 4453.95 142.901  37
  -2  -1  -9 4572.88 131.612  36
  -2  -1  -9 4761.71 144.721  43
  -2  -1  -9 4909.56 147.055  15
  -2  -1  -9 4948.08 144.906  32
  -2  -1 -10 411.986 68.3874  10
   2   1  10 350.944 56.3768  25
  -2  -1 -10 381.555 54.1292  24
   2   1  10 307.931 56.5229  20
  -2  -1 -10 336.242 57.0767  37
  -2  -1 -10 411.164 59.1792  43
  -2  -1 -10 323.817 57.6966  15
  -2  -1 -10 308.808 59.9380  32
  -2  -1 -11 1204.60 83.6607  10
   2   1  11 1257.25 74.9737  25
  -2  -1 -11 1119.80 67.4571  24
   2   1  11 1184.29 74.7473  20
  -2  -1 -11 1183.47 72.0155  37
  -2  -1 -11 1267.32 74.7020  43
  -2  -1 -11 1203.77 75.9501  15
  -2  -1 -11 1170.55 72.7934  32
  -2  -1 -12 39.3447 64.1326  10
   2   1  12 41.5414 57.9823  25
  -2  -1 -12 68.3658 53.4478  24
   2   1  12 15.7126 59.9358  20
  -2  -1 -12-15.6062 59.6702  43
  -2  -1 -12 33.3670 58.3805  15
  -2  -1 -12 44.4454 53.5863  37
  -2  -1 -12-14.8807 55.1157  32
  -2  -1 -13 913.170 80.7610  10
  -2  -1 -13 936.227 69.9180  24
  -2  -1 -13 874.634 71.4928  32
  -2  -1 -13 963.787 78.1854  43
   2   1  13 958.068 75.2048  25
  -2  -1 -13 1000.93 70.5019  37
  -2  -1 -14 35.2747 67.0595  10
   2   1  14-18.1631 65.2242  25
  -2  -1 -14-17.8503 56.0153  24
   2   1  14-25.1518 66.2351  20
  -2  -1 -15 1381.65 93.1101  10
   2   1  15 1392.42 93.1961  20
  -2  -1 -16 252.731 73.2070  10
   2   1  16 129.520 75.6137  25
   2   1  16 205.847 75.8894  20
   2   1  17 2662.24 131.017  25
   2   1  17 2557.60 130.958  20
   2   1  18 4492.18 177.356  25
   2   1  18 4521.82 175.862  20
   2   1  19 441.071 90.0276  25
   2   1  19 453.087 87.5545  20
   2   1  20-22.5067 81.3707  25
   2   1  20 71.3448 83.0720  20
  -2  -1 -21 733.213 97.8937  38
   2   1  21 818.604 96.7895  20
   2   1  21 830.672 100.805  25
   2   1  22 1916.28 114.207  20
   2   1  22 1896.27 123.598  25
   2   1  23 659.045 87.9640  20
  -2  -1 -23 704.555 83.7165  38
  -2  -1 -24 43.6689 68.2224  38
   2   1  24 57.9359 70.6629  20
   2   1  25 76.9954 68.1382  30
  -2  -1 -25 32.6187 57.6274  38
  -2  -1 -25 32.8780 66.5357  27
   2   1  25 108.014 63.0941  20
   2   1  26 83.7370 53.2936  20
  -2  -1 -26 71.1605 55.4024  27
   2   1  26-2.73409 57.7781  30
  -2  -1 -26 42.7766 79.1301  14
  -2  -1 -26 17.4316 48.8106  38
  -2  -2  26-21.1833 51.2081  30
  -2  -2  25 676.879 73.5762  20
  -2  -2  25 713.863 75.1596  30
   2   2 -24 498.835 74.1731  24
  -2  -2  24 529.082 79.7815  20
   2   2 -23 83.2408 75.1744  24
  -2  -2  23 149.070 79.0175  20
  -2  -2  22 72.0090 83.3834  20
   2   2 -21 1936.98 125.179  24
  -2  -2  21 1996.33 135.169  25
   2   2 -20 499.590 98.8830  24
  -2  -2  20 426.778 100.612  25
  -2  -2  20 390.307 88.9999  20
   2   2 -19 2062.01 133.413  24
  -2  -2  19 2115.82 138.727  25
  -2  -2  19 2212.97 130.226  20
   2   2 -18 118.816 87.6517  24
  -2  -2  18 5.58788 89.0956  25
  -2  -2  18 150.751 83.7231  20
   2   2 -17 511.704 93.5660  24
  -2  -2  17 279.202 93.1097  25
  -2  -2  17 280.281 87.1405  20
   2   2 -16 488.539 92.4846  24
  -2  -2  16 459.178 94.2157  25
  -2  -2  16 530.647 90.2663  20
   2   2 -15 1872.04 117.748  24
  -2  -2  15 1789.38 119.333  25
  -2  -2  15 1994.22 115.505  20
   2   2 -14 716.370 86.5467  24
  -2  -2  14 750.226 90.3340  25
  -2  -2  14 770.652 87.0480  20
  -2  -2  13 569.799 77.6847  20
   2   2 -12 2734.56 123.708  24
  -2  -2  12 2796.89 123.650  25
  -2  -2  12 2810.18 120.011  20
   2   2 -11 87.5837 66.4459  24
  -2  -2  11 73.3615 67.3091  25
   2   2 -10 639.535 72.9641  24
  -2  -2  10 625.536 75.3954  25
  -2  -2  10 618.267 70.0980  20
   2   2  -9 17864.3 471.400  24
  -2  -2   9 17990.1 471.015  25
  -2  -2   9 18200.0 469.371  20
   2   2  -8 1636.25 88.9819  24
  -2  -2   8 1750.51 83.5685  20
  -2  -2   8 1815.37 87.1621  25
  -2  -2   7 2429.65 85.9793  28
  -2  -2   7 2536.40 80.2769  34
  -2  -2   7 2725.95 100.359  25
  -2  -2   7 2620.91 98.2685  20
   2   2  -7 2536.78 101.112  24
  -2  -2   6 57.8715 45.8467  28
  -2  -2   6 48.7670 49.7668  20
   2   2  -6 26.4248 57.7794  24
  -2  -2   6 0.75658 54.0733  25
  -2  -2   6 62.9486 37.6606  34
  -2  -2   5 14475.3 245.480  20
  -2  -2   5 14351.7 247.013  25
  -2  -2   5 14086.2 236.421  34
  -2  -2   5 13692.7 234.381   4
  -2  -2   4 8708.98 154.754  20
  -2  -2   4 8433.88 151.556  34
  -2  -2   4 8609.78 148.476   4
  -2  -2   3 401.108 43.0185  39
  -2  -2   3 437.027 45.7398  25
  -2  -2   3 430.968 43.1611  20
  -2  -2   3 434.144 42.0484   4
  -2  -2   3 426.128 43.3610  34
  -2  -2   2 434.067 51.0613  23
  -2  -2   2 680.224 87.1737   1
  -2  -2   2 356.234 40.1079   4
  -2  -2   2-15.9019 48.5255   3
  -2  -2   2 149.644 45.1265  13
  -2  -2   2 504.547 44.2840  34
  -2  -2   2 429.165 42.3038  19
  -2  -2   2 423.895 35.8465  20
  -2  -2   2 454.040 42.5191  39
  -2  -2   1 6229.03 143.478  19
  -2  -2   1 699.454 150.409   8
  -2  -2   1 6620.69 144.328  39
  -2  -2   1 6391.85 141.755   4
  -2  -2   1 6926.58 171.696   1
  -2  -2   1 1698.76 138.060   3
  -2  -2   1 6769.05 145.785  33
  -2  -2   1 6596.25 147.648  23
  -2  -2   1 6496.02 144.437  34
  -2  -2   1 5539.00 146.462  13
  -2  -2   0 53209.8 1328.60  23
  -2  -2   0 53045.5 1327.28  19
  -2  -2   0 52969.4 1328.11  36
  -2  -2   0 52732.8 1329.85  14
  -2  -2   0 58669.0 1328.66  16
  -2  -2   0 59837.7 1329.64  15
  -2  -2   0 51561.9 1327.53  39
  -2  -2   0 53412.1 1326.25   4
  -2  -2   0 38062.3 1325.96   3
  -2  -2   0 66159.2 1340.63   8
  -2  -2   0 54180.4 1327.20  33
  -2  -2   0 53407.5 1327.65  34
  -2  -2  -1 23066.1 256.194  34
  -2  -2  -1 23460.4 254.270  33
  -2  -2  -1 23005.7 256.734  39
  -2  -2  -1 22216.4 253.867  21
  -2  -2  -1 16428.3 258.072  14
  -2  -2  -1 25331.1 262.417  15
  -2  -2  -1 22323.7 258.252  23
  -2  -2  -1 29633.9 297.317  11
  -2  -2  -1 22103.4 255.905  10
  -2  -2  -1 23537.5 252.080  38
  -2  -2  -1 21967.5 256.098  36
  -2  -2  -1 22676.7 260.002   3
  -2  -2  -1 23312.9 252.680   4
  -2  -2  -2 7084.39 178.658   4
  -2  -2  -2 7186.74 185.466   3
  -2  -2  -2 7042.85 185.242  15
  -2  -2  -2 7040.70 180.917  35
  -2  -2  -2 7078.34 181.421  36
  -2  -2  -2 7286.63 179.631  21
  -2  -2  -2 6611.73 184.074  27
  -2  -2  -2 6937.43 181.676  39
  -2  -2  -2 7376.49 180.088  38
  -2  -2  -2 7040.64 183.111  10
  -2  -2  -2 7308.51 180.930  33
  -2  -2  -2 6874.66 181.332  34
  -2  -2  -3 53137.9 599.737  15
  -2  -2  -3 48464.0 591.667  39
  -2  -2  -3 48031.0 587.823  21
  -2  -2  -3 46917.4 590.653  33
  -2  -2  -3 48880.8 591.361  34
  -2  -2  -3 48353.8 592.516  35
  -2  -2  -3 46939.4 589.773  36
  -2  -2  -3 47923.7 593.625  10
  -2  -2  -3 53789.7 593.533   3
  -2  -2  -3 49168.7 586.727   4
  -2  -2  -4 138857. 3395.57   4
  -2  -2  -4 150704. 3397.94   3
   2   2   4 129786. 3392.43  18
  -2  -2  -4 137792. 3398.16  39
  -2  -2  -4 137445. 3399.15  40
  -2  -2  -4 137192. 3396.96  21
  -2  -2  -4 134194. 3398.41  34
  -2  -2  -4 130591. 3400.06  10
  -2  -2  -4 140820. 3400.34  35
  -2  -2  -4 132613. 3397.24  36
  -2  -2  -4 129525. 3398.46  32
  -2  -2  -4 145411. 3402.23  15
  -2  -2  -5 68571.4 1763.82  32
  -2  -2  -5 69274.6 1765.62  10
  -2  -2  -5 71076.5 1765.64  35
  -2  -2  -5 70262.7 1761.32  36
  -2  -2  -5 69458.8 1761.18  21
  -2  -2  -5 71235.0 1759.03   4
   2   2   5 66908.3 1757.60  18
  -2  -2  -5 72643.3 1764.74  40
  -2  -2  -5 69537.1 1761.95  39
  -2  -2  -5 70851.2 1767.86  15
  -2  -2  -5 72500.2 1762.84  34
  -2  -2  -5 68446.3 1765.30  44
  -2  -2  -5 69634.7 1765.92  43
  -2  -2  -6 16933.7 442.916  36
  -2  -2  -6 17368.2 444.278  21
  -2  -2  -6 17120.3 439.898   4
  -2  -2  -6 17659.4 447.884  32
  -2  -2  -6 16664.0 450.277  10
   2   2   6 16704.0 440.612  18
   2   2   6 17712.9 443.682  25
  -2  -2  -6 17632.9 442.409  24
  -2  -2  -6 17546.0 450.865  43
  -2  -2  -6 18186.7 449.361  40
  -2  -2  -6 17658.0 444.766  39
  -2  -2  -7 30.2509 48.5942  32
  -2  -2  -7 68.3875 39.5606  36
  -2  -2  -7 54.1787 57.7070  10
   2   2   7 19.3030 37.7860  18
   2   2   7 44.0372 44.5400  25
  -2  -2  -7 17.1523 43.5202  24
  -2  -2  -7 65.1014 56.6406  43
  -2  -2  -7 26.6590 60.8386  15
  -2  -2  -7 21.0749 42.6573  39
  -2  -2  -7 69.3932 52.7141  40
  -2  -2  -8 11864.4 346.553  10
   2   2   8 13841.5 343.770  25
  -2  -2  -8 13694.6 341.162  24
  -2  -2  -8 13091.2 335.994  36
  -2  -2  -8 13612.7 348.567  43
  -2  -2  -8 14374.7 350.756  15
  -2  -2  -8 13155.3 345.818  32
   2   2   8 12925.4 338.131  18
   2   2   9 2370.02 91.2649  25
  -2  -2  -9 2480.12 88.4080  24
   2   2   9 2256.24 83.8350  18
  -2  -2  -9 2463.08 93.2716  32
  -2  -2  -9 2356.51 97.7281  43
  -2  -2  -9 2650.13 100.456  15
  -2  -2 -10 2644.18 109.000  43
   2   2  10 2678.96 102.432  25
  -2  -2 -10 3029.68 110.518  15
  -2  -2 -10 2557.52 105.990  10
  -2  -2 -10 2576.45 104.871  32
  -2  -2 -10 2906.30 101.435  37
  -2  -2 -10 2633.88 96.8026  24
  -2  -2 -11 2300.17 99.0531  43
   2   2  11 2186.81 94.4366  25
  -2  -2 -11 2486.11 102.855  15
   2   2  11 1994.18 95.1475  20
  -2  -2 -11 2234.57 98.9310  10
  -2  -2 -11 2309.37 94.8182  32
  -2  -2 -11 2231.39 94.9929  37
  -2  -2 -11 2172.18 89.6199  24
  -2  -2 -12 3598.79 132.806  43
   2   2  12 3613.99 129.407  25
  -2  -2 -12 3411.23 121.729  24
  -2  -2 -12 3414.79 131.841  10
   2   2  12 3474.58 130.207  20
  -2  -2 -12 3722.26 126.210  32
  -2  -2 -12 3576.31 126.106  37
  -2  -2 -13 1004.91 79.2520  10
   2   2  13 1104.99 77.6529  25
  -2  -2 -13 1112.46 74.1497  24
  -2  -2 -13 1048.05 75.1931  37
  -2  -2 -14 320.542 69.0782  10
   2   2  14 251.773 67.4831  20
  -2  -2 -14 269.126 59.8961  24
   2   2  14 249.640 66.0760  25
  -2  -2 -14 342.599 62.8807  37
   2   2  15 3623.77 144.667  20
   2   2  16 1248.76 95.5527  20
   2   2  16 1216.04 93.2610  25
   2   2  17 1866.87 115.645  20
   2   2  17 1803.71 112.865  25
   2   2  18 176.822 84.3289  20
   2   2  18 241.969 84.1281  25
   2   2  19-19.6777 82.1472  20
   2   2  19 24.0726 78.6323  25
   2   2  20 137.960 84.3998  20
   2   2  20 125.071 80.5222  25
   2   2  21 109.856 83.3234  20
   2   2  22 15.8982 77.3220  20
  -2  -2 -23 355.126 83.3805  38
   2   2  23 381.755 82.4296  20
   2   2  24 214.455 78.6466  30
   2   2  24 179.375 72.7608  20
  -2  -2 -24 251.088 74.1951  38
  -2  -2 -24 193.402 77.3616  27
   2   2  25 503.296 75.4271  30
   2   2  25 473.317 68.6484  20
  -2  -2 -25 459.721 68.8898  38
  -2  -2 -25 394.872 69.9387  27
  -2  -2 -26-43.5977 79.7174  14
   2   2  26 178.507 54.0090  20
  -2  -2 -26 110.206 52.5438  38
  -2  -2 -26 146.326 52.6460  27
   2   2  26 155.688 59.0225  30
  -2  -3  26 481.139 57.3584  30
  -2  -3  25 500.147 67.0487  20
[truncated: 1,624,681 more chars]
